# Supplementary material for: Revealing the significance of tissue-resident memory T cells in lung adenocarcinoma through bioinformatic analysis and experimental validation
Source: Front Immunol. 2025 Jun 26;16:1600863. doi: 10.3389/fimmu.2025.1600863 (PMC12240778; doi:10.3389/fimmu.2025.1600863)
Supplement: Supplementary Table 1 — Differential expression analysis of genes between LUAD and adjacent normal tissues. [file Table1.xlsx]

## Sheet: Sheet1
Supplementary Table 1. The differentially analysis for the genes between LUAD and adjacent normal tissues.
Gene name	logFC	AveExpr	t	P.Value	adj.P.Val	B	pvalue	Diff
GPM6A	-2.78455	0.642202	-38.2019	2.39e-157	4.67e-153	349.001	4.67e-153	down
SERTM1	-2.33197	0.405451	-36.7987	6.92e-151	6.76e-147	334.198	6.76e-147	down
SLC6A4	-3.89187	0.713139	-36.006	3.44e-147	2.24e-143	325.728	2.24e-143	down
SH3GL3	-1.26487	0.251082	-35.725	7.17e-146	3.5e-142	322.706	3.5e-142	down
RS1	-1.12642	0.246965	-34.9893	2.12e-142	8.3e-139	314.751	8.3e-139	down
SGCG	-1.72096	0.462767	-34.4574	7.14e-140	2.33e-136	308.96	2.33e-136	down
ANGPT4	-1.13432	0.236	-33.8283	7.26e-137	2.03e-133	302.066	2.03e-133	down
C10orf67	-1.18811	0.261107	-33.7187	2.44e-136	5.95e-133	300.861	5.95e-133	down
GYPE	-1.27396	0.389532	-33.6073	8.36e-136	1.81e-132	299.634	1.81e-132	down
ITLN2	-3.82797	0.902156	-33.1868	8.86e-134	1.73e-130	294.991	1.73e-130	down
WNT3A	-2.16484	0.554275	-32.5399	1.2e-130	2.14e-127	287.809	2.14e-127	down
ANGPTL7	-1.07765	0.211377	-32.0248	3.88e-128	6.32e-125	282.058	6.32e-125	down
RTKN2	-3.48937	1.60119	-31.9441	9.62e-128	1.45e-124	281.153	1.45e-124	down
CD5L	-0.926858	0.189476	-31.6005	4.62e-126	6.44e-123	277.298	6.44e-123	not-significant
CD300LG	-1.87919	0.349958	-31.4923	1.57e-125	2.04e-122	276.082	2.04e-122	down
NECAB1	-1.76577	0.644533	-30.1253	8.75e-119	1.07e-115	260.609	1.07e-115	down
SPAAR	-1.393	0.740945	-30.0968	1.21e-118	1.39e-115	260.284	1.39e-115	down
SCUBE1	-1.75777	0.524583	-30.012	3.2e-118	3.47e-115	259.318	3.47e-115	down
MYZAP	-2.19466	0.9851	-29.73	8.08e-117	8.3e-114	256.102	8.3e-114	down
LGI3	-3.63947	1.0205	-29.5258	8.41e-116	8.22e-113	253.767	8.22e-113	down
CA4	-3.31183	1.03678	-29.5114	9.93e-116	9.24e-113	253.602	9.24e-113	down
GRIA1	-1.59737	0.412017	-29.4598	1.8e-115	1.6e-112	253.011	1.6e-112	down
CTD-3214H19.16	-0.477118	0.0883078	-29.4485	2.04e-115	1.74e-112	252.883	1.74e-112	not-significant
FAM107A	-3.87714	1.73983	-29.4164	2.96e-115	2.41e-112	252.515	2.41e-112	down
CNTN6	-1.68396	0.473643	-29.3168	9.3e-115	7.27e-112	251.374	7.27e-112	down
FABP4	-4.94019	2.0155	-29.0678	1.63e-113	1.23e-110	248.519	1.23e-110	down
RXFP1	-1.1421	0.382146	-28.9663	5.26e-113	3.81e-110	247.353	3.81e-110	down
OVCH1	-0.891236	0.192476	-28.8241	2.72e-112	1.9e-109	245.719	1.9e-109	not-significant
NCKAP5	-2.28093	0.780952	-27.9838	4.55e-108	3.07e-105	236.028	3.07e-105	down
TEK	-2.73844	1.8343	-27.8887	1.38e-107	8.95e-105	234.927	8.95e-105	down
JPH4	-0.849444	0.357838	-27.6577	2.02e-106	1.27e-103	232.252	1.27e-103	not-significant
TAL1	-1.39858	0.656562	-27.3785	5.19e-105	3.17e-102	229.015	3.17e-102	down
STX11	-2.71719	2.32577	-27.3717	5.62e-105	3.33e-102	228.936	3.33e-102	down
FXYD1	-1.31889	0.546851	-27.3465	7.54e-105	4.33e-102	228.644	4.33e-102	down
CHRM1	-1.12958	0.215208	-27.2073	3.82e-104	2.13e-101	227.027	2.13e-101	down
STXBP6	-2.15719	0.813815	-27.1117	1.17e-103	6.33e-101	225.916	6.33e-101	down
GPD1	-3.06975	1.22421	-26.9915	4.74e-103	2.5e-100	224.518	2.5e-100	down
EDNRB	-3.17954	2.13159	-26.9071	1.27e-102	6.53e-100	223.537	6.53e-100	down
ST8SIA6	-1.65539	0.564357	-26.7696	6.33e-102	3.17e-99	221.936	3.17e-99	down
CCDC85A	-1.1796	0.48205	-26.5679	6.69e-101	3.27e-98	219.587	3.27e-98	down
KANK3	-2.02733	1.32905	-26.2965	1.6e-99	7.64e-97	216.421	7.64e-97	down
PYCR1	3.30949	4.90715	26.2565	2.56e-99	1.19e-96	215.954	1.19e-96	up
LIMS2	-2.21354	1.7079	-26.0579	2.63e-98	1.19e-95	213.635	1.19e-95	down
ADRB2	-2.47625	1.48035	-26.0365	3.38e-98	1.5e-95	213.385	1.5e-95	down
C20orf202	-0.79737	0.345383	-25.9737	7.05e-98	3.06e-95	212.652	3.06e-95	not-significant
CCDC141	-0.698825	0.185249	-25.9662	7.7e-98	3.27e-95	212.563	3.27e-95	not-significant
ANKRD1	-3.77884	1.29657	-25.5875	6.56e-96	2.73e-93	208.135	2.73e-93	down
ARHGAP6	-1.24291	0.717389	-25.5638	8.66e-96	3.46e-93	207.857	3.46e-93	down
HSPA12B	-2.10599	1.66427	-25.5635	8.68e-96	3.46e-93	207.855	3.46e-93	down
GPIHBP1	-3.13948	1.45043	-25.403	5.73e-95	2.24e-92	205.975	2.24e-92	down
JAM2	-1.96233	1.63531	-25.3099	1.71e-94	6.55e-92	204.885	6.55e-92	down
PRX	-2.69154	1.76724	-25.258	3.15e-94	1.18e-91	204.277	1.18e-91	down
ODAM	-1.30096	0.36191	-25.2443	3.7e-94	1.36e-91	204.117	1.36e-91	down
OTUD1	-1.83371	2.9678	-25.2195	4.95e-94	1.79e-91	203.826	1.79e-91	down
LDB2	-2.19661	2.05641	-25.1902	6.98e-94	2.48e-91	203.483	2.48e-91	down
PTPN21	-2.00736	1.94955	-25.1656	9.33e-94	3.26e-91	203.194	3.26e-91	down
ADAMTS8	-2.68598	1.14392	-25.1601	9.95e-94	3.41e-91	203.13	3.41e-91	down
UPK3B	-4.34069	1.8601	-25.1346	1.34e-93	4.52e-91	202.831	4.52e-91	down
ACADL	-2.19926	0.904565	-25.0603	3.22e-93	1.07e-90	201.961	1.07e-90	down
ACVRL1	-2.30419	3.00997	-25.0039	6.25e-93	2.03e-90	201.299	2.03e-90	down
SEMA3G	-2.29977	1.58014	-24.9702	9.29e-93	2.98e-90	200.904	2.98e-90	down
CLEC1A	-1.42534	1.03245	-24.8384	4.38e-92	1.38e-89	199.359	1.38e-89	down
RSPO1	-1.33139	0.402418	-24.741	1.38e-91	4.27e-89	198.217	4.27e-89	down
MYOC	-1.35503	0.269508	-24.7305	1.56e-91	4.76e-89	198.093	4.76e-89	down
LRRN3	-1.65382	0.678027	-24.6247	5.42e-91	1.63e-88	196.853	1.63e-88	down
WWC2	-2.01769	2.1884	-24.6067	6.7e-91	1.98e-88	196.641	1.98e-88	down
ALKAL2	-1.4877	0.530712	-24.6001	7.24e-91	2.11e-88	196.563	2.11e-88	down
FREM3	-0.488491	0.0832115	-24.5402	1.47e-90	4.21e-88	195.861	4.21e-88	not-significant
TMEM100	-3.85403	1.81871	-24.535	1.56e-90	4.41e-88	195.8	4.41e-88	down
ASPA	-0.842679	0.333853	-24.48	2.98e-90	8.31e-88	195.155	8.31e-88	not-significant
HBA1	-1.52053	0.374216	-24.3131	2.13e-89	5.86e-87	193.195	5.86e-87	down
ROBO4	-2.37298	2.10764	-24.2852	2.96e-89	8.02e-87	192.868	8.02e-87	down
OTC	-0.578065	0.129862	-24.2461	4.68e-89	1.25e-86	192.409	1.25e-86	not-significant
NOVA2	-1.13179	0.648634	-24.2246	6.04e-89	1.59e-86	192.156	1.59e-86	down
AGER	-6.22752	4.39511	-24.2222	6.21e-89	1.62e-86	192.127	1.62e-86	down
CLEC3B	-3.82916	3.08583	-24.1626	1.25e-88	3.22e-86	191.428	3.22e-86	down
S1PR1	-2.64626	3.18961	-24.1443	1.56e-88	3.95e-86	191.213	3.95e-86	down
FHL1	-3.45317	2.68786	-24.0652	3.95e-88	9.89e-86	190.284	9.89e-86	down
CCM2L	-1.68496	1.1693	-24.0597	4.21e-88	1.04e-85	190.22	1.04e-85	down
BTNL9	-2.52017	1.14196	-24.0307	5.93e-88	1.45e-85	189.879	1.45e-85	down
RAMP2	-2.70703	3.73006	-23.9375	1.78e-87	4.29e-85	188.784	4.29e-85	down
TCF21	-2.4722	1.30085	-23.8568	4.61e-87	1.1e-84	187.837	1.1e-84	down
CLIC5	-3.68002	2.17025	-23.8518	4.89e-87	1.15e-84	187.778	1.15e-84	down
ECSCR	-1.92308	2.02445	-23.8439	5.36e-87	1.25e-84	187.685	1.25e-84	down
FRMD3	-1.34291	0.723557	-23.5901	1.07e-85	2.46e-83	184.704	2.46e-83	down
PRKG2	-1.30454	0.612855	-23.5655	1.43e-85	3.24e-83	184.416	3.24e-83	down
ABC7-42404400C24.1	-0.801983	0.273651	-23.5609	1.51e-85	3.38e-83	184.361	3.38e-83	not-significant
SIRPB1	-1.80172	0.971676	-23.5181	2.5e-85	5.54e-83	183.858	5.54e-83	down
FHL5	-1.94553	1.11296	-23.4977	3.17e-85	6.97e-83	183.619	6.97e-83	down
LYVE1	-2.6146	1.65424	-23.4947	3.29e-85	7.14e-83	183.584	7.14e-83	down
GPR146	-1.01234	0.616089	-23.4171	8.21e-85	1.76e-82	182.672	1.76e-82	down
PECAM1	-2.2521	4.74079	-23.3965	1.05e-84	2.22e-82	182.43	2.22e-82	down
ANGPTL1	-1.54524	0.797996	-23.3889	1.15e-84	2.41e-82	182.34	2.41e-82	down
RGCC	-2.84987	5.5367	-23.356	1.69e-84	3.48e-82	181.954	3.48e-82	down
STARD13	-1.48298	1.49296	-23.3556	1.69e-84	3.48e-82	181.95	3.48e-82	down
ABCA8	-1.92663	0.899136	-23.328	2.35e-84	4.77e-82	181.626	4.77e-82	down
NMUR1	-1.08578	0.515197	-23.2894	3.7e-84	7.45e-82	181.172	7.45e-82	down
GCOM1	-0.349966	0.112345	-23.2779	4.24e-84	8.45e-82	181.037	8.45e-82	not-significant
FOXF1	-2.18244	1.84488	-23.2083	9.62e-84	1.9e-81	180.219	1.9e-81	down
EPAS1	-2.59829	5.82626	-23.1768	1.39e-83	2.72e-81	179.85	2.72e-81	down
CD101	-1.70972	1.146	-23.1557	1.79e-83	3.46e-81	179.601	3.46e-81	down
ARHGEF26	-2.35124	2.02339	-23.1536	1.83e-83	3.51e-81	179.577	3.51e-81	down
RAMP3	-2.8924	3.43595	-23.0367	7.27e-83	1.38e-80	178.204	1.38e-80	down
EMP2	-2.77232	4.94362	-23.0056	1.05e-82	1.97e-80	177.838	1.97e-80	down
MCEMP1	-4.12609	2.34109	-22.8176	9.61e-82	1.79e-79	175.631	1.79e-79	down
FCN3	-4.0404	2.36118	-22.8114	1.03e-81	1.91e-79	175.558	1.91e-79	down
PRKCE	-1.34527	1.56543	-22.7994	1.19e-81	2.18e-79	175.417	2.18e-79	down
CAV1	-3.90319	4.87193	-22.5955	1.32e-80	2.38e-78	173.024	2.38e-78	down
VEGFD	-3.33493	1.56062	-22.5903	1.4e-80	2.51e-78	172.962	2.51e-78	down
PTPRQ	-0.619518	0.123914	-22.5797	1.59e-80	2.82e-78	172.837	2.82e-78	not-significant
FMO2	-3.13892	2.60427	-22.5762	1.65e-80	2.91e-78	172.797	2.91e-78	down
MGAT3	-2.58334	1.35397	-22.5518	2.2e-80	3.84e-78	172.51	3.84e-78	down
GRK5	-2.14921	2.11455	-22.5492	2.27e-80	3.93e-78	172.479	3.93e-78	down
CALCRL	-2.51068	2.6681	-22.5478	2.31e-80	3.96e-78	172.463	3.96e-78	down
LIN7A	-1.55788	0.736042	-22.5225	3.11e-80	5.29e-78	172.166	5.29e-78	down
FGD5	-1.84361	1.94855	-22.4906	4.53e-80	7.63e-78	171.792	7.63e-78	down
SPOCK2	-3.24165	3.62448	-22.4865	4.76e-80	7.94e-78	171.744	7.94e-78	down
USHBP1	-1.10377	0.693165	-22.3951	1.39e-79	2.31e-77	170.671	2.31e-77	down
TNNC1	-3.62739	2.66446	-22.3367	2.77e-79	4.55e-77	169.986	4.55e-77	down
EMCN	-2.29165	1.81969	-22.321	3.34e-79	5.43e-77	169.802	5.43e-77	down
SLC19A3	-1.84736	0.850928	-22.2725	5.91e-79	9.54e-77	169.233	9.54e-77	down
SCN4B	-1.94805	1.14079	-22.2339	9.3e-79	1.49e-76	168.78	1.49e-76	down
SEMA6A	-1.58385	0.916309	-22.2243	1.04e-78	1.66e-76	168.668	1.66e-76	down
ADGRE3	-1.1431	0.46891	-22.2068	1.28e-78	2.02e-76	168.462	2.02e-76	down
GSTM5	-1.19284	0.685688	-22.2016	1.36e-78	2.13e-76	168.401	2.13e-76	down
PTPRB	-2.20577	1.94519	-22.16	2.22e-78	3.44e-76	167.913	3.44e-76	down
RGS9	-1.04076	0.576866	-22.1572	2.3e-78	3.52e-76	167.88	3.52e-76	down
FGFBP2	-1.81138	0.64397	-22.1569	2.3e-78	3.52e-76	167.877	3.52e-76	down
ARHGEF15	-1.85408	1.65669	-22.0711	6.32e-78	9.57e-76	166.871	9.57e-76	down
CDH5	-2.35437	3.19163	-21.9925	1.6e-77	2.4e-75	165.949	2.4e-75	down
SH2D3C	-1.9196	2.3802	-21.9853	1.74e-77	2.59e-75	165.864	2.59e-75	down
KCNA4	-0.786052	0.149966	-21.9788	1.87e-77	2.77e-75	165.788	2.77e-75	not-significant
C14orf132	-2.1756	1.64375	-21.9608	2.32e-77	3.4e-75	165.577	3.4e-75	down
PDLIM2	-1.42985	1.61149	-21.9461	2.75e-77	4.02e-75	165.405	4.02e-75	down
GDF10	-2.56026	1.19428	-21.9418	2.9e-77	4.19e-75	165.355	4.19e-75	down
PLAC9	-2.24198	2.15608	-21.9297	3.34e-77	4.8e-75	165.213	4.8e-75	down
GRIK4	-0.450459	0.181396	-21.8185	1.23e-76	1.76e-74	163.91	1.76e-74	not-significant
CAVIN2	-3.45153	3.68846	-21.7777	2e-76	2.83e-74	163.431	2.83e-74	down
TGFBR3	-2.10357	1.53671	-21.7598	2.46e-76	3.46e-74	163.222	3.46e-74	down
MYCT1	-1.82931	1.94617	-21.7473	2.85e-76	3.98e-74	163.075	3.98e-74	down
MASP1	-0.851499	0.342145	-21.746	2.9e-76	4.01e-74	163.06	4.01e-74	not-significant
EFCC1	-1.88956	1.38163	-21.6811	6.21e-76	8.54e-74	162.3	8.54e-74	down
NXPH3	-1.12038	0.634829	-21.6516	8.78e-76	1.2e-73	161.955	1.2e-73	down
SOX7	-2.05359	1.36123	-21.6097	1.44e-75	1.95e-73	161.464	1.95e-73	down
GIMAP8	-2.1702	2.36236	-21.5545	2.75e-75	3.7e-73	160.818	3.7e-73	down
CYYR1	-1.91048	2.33334	-21.5525	2.81e-75	3.77e-73	160.794	3.77e-73	down
SH2D4B	-0.248582	0.10588	-21.5389	3.3e-75	4.39e-73	160.635	4.39e-73	not-significant
ALDH18A1	1.57662	4.75501	21.5155	4.34e-75	5.74e-73	160.362	5.74e-73	up
PHACTR1	-1.72111	1.29306	-21.5014	5.13e-75	6.72e-73	160.197	6.72e-73	down
NLRC4	-1.40228	1.21126	-21.4889	5.94e-75	7.74e-73	160.05	7.74e-73	down
STARD8	-1.633	1.68264	-21.4364	1.1e-74	1.42e-72	159.437	1.42e-72	down
TENT5B	-2.41011	1.83009	-21.4343	1.13e-74	1.45e-72	159.412	1.45e-72	down
SOSTDC1	-2.81381	0.982777	-21.3997	1.69e-74	2.16e-72	159.007	2.16e-72	down
INMT-MINDY4	-0.21312	0.0521748	-21.3838	2.04e-74	2.59e-72	158.82	2.59e-72	not-significant
AGBL1	-0.351823	0.0824972	-21.3704	2.39e-74	3.01e-72	158.664	3.01e-72	not-significant
CD36	-2.76921	1.78154	-21.3616	2.65e-74	3.32e-72	158.561	3.32e-72	down
DCC	-0.546274	0.19858	-21.3343	3.65e-74	4.54e-72	158.242	4.54e-72	not-significant
THSD1	-1.48981	1.2884	-21.2586	8.87e-74	1.1e-71	157.357	1.1e-71	down
CDO1	-1.72066	0.951047	-21.2305	1.23e-73	1.51e-71	157.028	1.51e-71	down
SIRPD	-0.227637	0.100828	-21.2114	1.54e-73	1.88e-71	156.805	1.88e-71	not-significant
KCNT2	-1.0146	0.384284	-21.1949	1.87e-73	2.27e-71	156.612	2.27e-71	down
CTXND1	-1.14816	0.323294	-21.1942	1.89e-73	2.27e-71	156.605	2.27e-71	down
VIPR1	-2.49951	1.72119	-21.1823	2.17e-73	2.6e-71	156.465	2.6e-71	down
FPR2	-1.80846	0.881446	-21.1365	3.71e-73	4.42e-71	155.93	4.42e-71	down
PCDH15	-0.331979	0.0859143	-21.1106	5.03e-73	5.95e-71	155.628	5.95e-71	not-significant
COL6A6	-1.86228	0.899203	-21.1034	5.47e-73	6.44e-71	155.543	6.44e-71	down
ERVFRD-1	-0.378317	0.137304	-21.0845	6.83e-73	7.99e-71	155.322	7.99e-71	not-significant
AGRP	-1.69357	0.766633	-21.031	1.28e-72	1.49e-70	154.698	1.49e-70	down
RASIP1	-1.87463	1.91806	-21.0168	1.51e-72	1.75e-70	154.532	1.75e-70	down
FAM189A2	-2.66804	1.99276	-20.9917	2.03e-72	2.33e-70	154.239	2.33e-70	down
ADRA1A	-0.525646	0.11991	-20.984	2.22e-72	2.53e-70	154.149	2.53e-70	not-significant
HIGD1B	-2.37153	2.06606	-20.9802	2.32e-72	2.63e-70	154.104	2.63e-70	down
ERG	-1.64601	1.73527	-20.9587	2.98e-72	3.37e-70	153.853	3.37e-70	down
OVCH2	-0.811286	0.240531	-20.9443	3.53e-72	3.96e-70	153.686	3.96e-70	not-significant
SOX17	-1.65849	1.07409	-20.9092	5.33e-72	5.95e-70	153.275	5.95e-70	down
PPP1R14B	2.05938	5.575	20.8586	9.64e-72	1.07e-69	152.685	1.07e-69	up
INMT	-3.65868	2.94706	-20.8568	9.83e-72	1.09e-69	152.665	1.09e-69	down
SSTR4	-0.14335	0.0254434	-20.8288	1.37e-71	1.5e-69	152.337	1.5e-69	not-significant
FEZ1	-1.39812	1.22808	-20.7529	3.32e-71	3.62e-69	151.452	3.62e-69	down
IGSF10	-1.64181	0.725842	-20.6616	9.66e-71	1.05e-68	150.388	1.05e-68	down
SMAD6	-1.6736	1.41557	-20.5868	2.32e-70	2.5e-68	149.517	2.5e-68	down
NPR1	-2.34404	1.87938	-20.5865	2.33e-70	2.5e-68	149.513	2.5e-68	down
SYT15	-0.452921	0.172108	-20.5596	3.18e-70	3.4e-68	149.2	3.4e-68	not-significant
ADRB1	-2.40198	1.20558	-20.5515	3.5e-70	3.71e-68	149.106	3.71e-68	down
FAM110D	-1.34984	0.985022	-20.5008	6.33e-70	6.68e-68	148.516	6.68e-68	down
CMTM2	-0.818656	0.469987	-20.4487	1.16e-69	1.22e-67	147.909	1.22e-67	not-significant
HBM	-0.173344	0.0310177	-20.3853	2.44e-69	2.55e-67	147.172	2.55e-67	not-significant
LRRC36	-2.14845	0.919514	-20.3629	3.17e-69	3.29e-67	146.91	3.29e-67	down
ACTN2	-0.699135	0.244209	-20.3066	6.11e-69	6.32e-67	146.257	6.32e-67	not-significant
ARC	-1.53421	0.591556	-20.2959	6.93e-69	7.12e-67	146.132	7.12e-67	down
RBP2	-1.69163	0.54743	-20.2099	1.89e-68	1.93e-66	145.133	1.93e-66	down
PKNOX2	-1.26502	0.698865	-20.2095	1.9e-68	1.93e-66	145.128	1.93e-66	down
TMEM177	1.19884	2.32652	20.2067	1.96e-68	1.98e-66	145.095	1.98e-66	up
HTR3C	-1.00597	0.183995	-20.1706	2.98e-68	3.01e-66	144.676	3.01e-66	down
ACKR4	-1.30266	0.624365	-20.159	3.42e-68	3.42e-66	144.541	3.42e-66	down
IQSEC3	-0.907141	0.403717	-20.1521	3.7e-68	3.69e-66	144.461	3.69e-66	not-significant
SIGLEC11	-0.902291	0.462797	-20.1043	6.46e-68	6.41e-66	143.906	6.41e-66	not-significant
HBA2	-4.08305	2.90788	-20.0712	9.51e-68	9.39e-66	143.522	9.39e-66	down
SLC39A8	-2.63111	4.24949	-20.0343	1.46e-67	1.43e-65	143.094	1.43e-65	down
GOLM1	2.43698	5.72399	20.0279	1.57e-67	1.54e-65	143.019	1.54e-65	up
OR6K3	-0.284574	0.048159	-20.0272	1.59e-67	1.54e-65	143.012	1.54e-65	not-significant
ANOS1	-2.68176	2.47216	-20.0033	2.1e-67	2.03e-65	142.735	2.03e-65	down
UNC45B	-0.276006	0.101906	-19.9664	3.22e-67	3.1e-65	142.307	3.1e-65	not-significant
DACH1	-1.52124	0.82845	-19.9239	5.28e-67	5.06e-65	141.814	5.06e-65	down
SEMA5A	-2.10566	1.53725	-19.8978	7.15e-67	6.82e-65	141.512	6.82e-65	down
CLDN18	-5.64946	2.98077	-19.8284	1.6e-66	1.52e-64	140.707	1.52e-64	down
FGF10	-0.804295	0.234512	-19.8246	1.68e-66	1.58e-64	140.663	1.58e-64	not-significant
SLIT2	-2.02602	1.82325	-19.8233	1.7e-66	1.6e-64	140.648	1.6e-64	down
DNASE1L3	-2.01321	0.891329	-19.731	4.97e-66	4.65e-64	139.58	4.65e-64	down
KIF17	-0.871994	0.615906	-19.7259	5.28e-66	4.91e-64	139.52	4.91e-64	not-significant
KCNAB1	-0.724418	0.556741	-19.7212	5.57e-66	5.16e-64	139.466	5.16e-64	not-significant
DPEP2	-1.64945	1.4169	-19.7096	6.38e-66	5.88e-64	139.332	5.88e-64	down
GLDN	-1.5586	0.94215	-19.6114	2e-65	1.83e-63	138.195	1.83e-63	down
CLEC14A	-2.13014	3.57968	-19.6042	2.17e-65	1.98e-63	138.113	1.98e-63	down
GUCY1A2	-1.19073	0.818383	-19.6017	2.23e-65	2.03e-63	138.084	2.03e-63	down
DPP6	-0.329193	0.0868938	-19.5517	3.99e-65	3.6e-63	137.506	3.6e-63	not-significant
TAMALIN	-1.92083	2.10731	-19.5488	4.12e-65	3.71e-63	137.473	3.71e-63	down
TNR	-0.582585	0.124264	-19.5423	4.45e-65	3.99e-63	137.397	3.99e-63	not-significant
RASGRP4	-1.05836	0.857225	-19.5352	4.83e-65	4.31e-63	137.316	4.31e-63	down
ADAMTSL3	-1.3368	0.816448	-19.4547	1.23e-64	1.09e-62	136.385	1.09e-62	down
PTCRA	-1.04299	0.569091	-19.4067	2.14e-64	1.89e-62	135.832	1.89e-62	down
EFNA4	1.92639	3.80817	19.3996	2.32e-64	2.04e-62	135.75	2.04e-62	up
RP3-403A15.5	-0.209566	0.0726469	-19.3814	2.87e-64	2.51e-62	135.54	2.51e-62	not-significant
SYNC	-0.960706	0.795676	-19.3483	4.21e-64	3.67e-62	135.158	3.67e-62	not-significant
LRRC2	-0.669514	0.29841	-19.3305	5.17e-64	4.49e-62	134.953	4.49e-62	not-significant
ARHGAP31	-1.95866	2.39501	-19.3276	5.35e-64	4.62e-62	134.92	4.62e-62	down
MMRN2	-1.80824	2.47832	-19.3269	5.39e-64	4.64e-62	134.911	4.64e-62	down
ATIC	1.23941	4.59616	19.2407	1.46e-63	1.25e-61	133.917	1.25e-61	up
HHIP	-2.47608	1.06731	-19.2318	1.62e-63	1.38e-61	133.815	1.38e-61	down
LMO2	-1.59471	2.31138	-19.2291	1.67e-63	1.42e-61	133.784	1.42e-61	down
CAT	-1.89821	4.9386	-19.2227	1.8e-63	1.52e-61	133.711	1.52e-61	down
VEPH1	-2.4473	1.61649	-19.1674	3.41e-63	2.87e-61	133.074	2.87e-61	down
ADGRE1	-1.49604	0.75405	-19.1074	6.82e-63	5.72e-61	132.384	5.72e-61	down
CLDN5	-2.56845	2.96154	-19.0197	1.88e-62	1.57e-60	131.375	1.57e-60	down
GPA33	-1.93755	0.751555	-19.0188	1.9e-62	1.58e-60	131.365	1.58e-60	down
MME	-2.2898	1.37596	-18.9933	2.54e-62	2.11e-60	131.072	2.11e-60	down
TUBB1	-0.659555	0.258206	-18.9922	2.58e-62	2.12e-60	131.059	2.12e-60	not-significant
PLCL1	-0.828658	0.683504	-18.9674	3.43e-62	2.81e-60	130.775	2.81e-60	not-significant
RCC1	1.58151	3.95789	18.9437	4.51e-62	3.68e-60	130.503	3.68e-60	up
PEAK1	-1.21979	1.59886	-18.9328	5.11e-62	4.16e-60	130.376	4.16e-60	down
CHRNA2	-0.235271	0.0486292	-18.9205	5.89e-62	4.78e-60	130.235	4.78e-60	not-significant
CMTM5	-0.191588	0.0571809	-18.9119	6.5e-62	5.25e-60	130.137	5.25e-60	not-significant
C1QTNF7	-1.40664	0.771319	-18.8887	8.5e-62	6.83e-60	129.87	6.83e-60	down
NME1	1.96514	3.93884	18.8668	1.09e-61	8.75e-60	129.62	8.75e-60	up
PAICS	1.66048	3.96574	18.8636	1.13e-61	9.04e-60	129.583	9.04e-60	up
PLA2G4F	-2.46078	1.67897	-18.8547	1.26e-61	9.99e-60	129.48	9.99e-60	down
SRPK1	1.40763	3.67139	18.8323	1.63e-61	1.29e-59	129.223	1.29e-59	up
CAV3	-0.38401	0.0993363	-18.7995	2.37e-61	1.87e-59	128.848	1.87e-59	not-significant
RHOJ	-1.5049	2.00802	-18.7906	2.63e-61	2.06e-59	128.746	2.06e-59	down
SASH1	-1.52786	2.24486	-18.7805	2.95e-61	2.31e-59	128.63	2.31e-59	down
SBSPON	-1.61976	0.892603	-18.765	3.53e-61	2.75e-59	128.452	2.75e-59	down
CPED1	-1.49194	1.27635	-18.7342	5.03e-61	3.9e-59	128.1	3.9e-59	down
DKK2	-1.41306	1.01432	-18.723	5.72e-61	4.42e-59	127.971	4.42e-59	down
PIP5K1B	-1.88492	1.42018	-18.7063	6.94e-61	5.33e-59	127.779	5.33e-59	down
ABI3BP	-2.18594	1.818	-18.6822	9.15e-61	7.01e-59	127.504	7.01e-59	down
PCARE	-0.295123	0.0817834	-18.6765	9.76e-61	7.45e-59	127.439	7.45e-59	not-significant
SSMEM1	-0.10104	0.024367	-18.6426	1.44e-60	1.1e-58	127.051	1.1e-58	not-significant
GIMAP1	-1.4201	1.4536	-18.5845	2.81e-60	2.13e-58	126.387	2.13e-58	down
ALAS2	-0.833337	0.194454	-18.5674	3.42e-60	2.58e-58	126.191	2.58e-58	not-significant
MPIG6B	-0.453667	0.23044	-18.512	6.46e-60	4.85e-58	125.557	4.85e-58	not-significant
AOC3	-2.65182	3.61041	-18.4982	7.57e-60	5.66e-58	125.399	5.66e-58	down
RAI2	-1.8932	2.29765	-18.4813	9.17e-60	6.84e-58	125.207	6.84e-58	down
UBE2T	2.57621	3.71067	18.4466	1.37e-59	1.02e-57	124.81	1.02e-57	up
SLC14A1	-1.12936	0.465278	-18.4374	1.52e-59	1.12e-57	124.706	1.12e-57	down
SULT1C4	-1.35127	0.859914	-18.4293	1.67e-59	1.23e-57	124.613	1.23e-57	down
TGM1	-1.18508	0.717164	-18.3987	2.37e-59	1.74e-57	124.263	1.74e-57	down
CXCR2	-1.24944	0.672981	-18.3877	2.68e-59	1.96e-57	124.139	1.96e-57	down
F11	-1.38922	0.500499	-18.3876	2.68e-59	1.96e-57	124.138	1.96e-57	down
CGNL1	-2.04233	2.44373	-18.3685	3.34e-59	2.43e-57	123.92	2.43e-57	down
DENND3	-1.43416	2.09602	-18.3565	3.83e-59	2.77e-57	123.783	2.77e-57	down
CCL23	-1.93681	1.31724	-18.2822	8.97e-59	6.47e-57	122.936	6.47e-57	down
THBD	-2.38112	3.44113	-18.2796	9.24e-59	6.64e-57	122.907	6.64e-57	down
CSRNP1	-2.09533	4.07599	-18.2731	9.95e-59	7.12e-57	122.833	7.12e-57	down
MAMDC2	-2.45131	1.77183	-18.2664	1.07e-58	7.66e-57	122.756	7.66e-57	down
ADPRH	-1.31767	2.20326	-18.2575	1.19e-58	8.45e-57	122.655	8.45e-57	down
PEAR1	-1.34093	1.24657	-18.2207	1.81e-58	1.28e-56	122.236	1.28e-56	down
LRRC32	-1.97313	3.14922	-18.1914	2.53e-58	1.79e-56	121.902	1.79e-56	down
SFXN1	1.20984	2.73427	18.1755	3.04e-58	2.13e-56	121.722	2.13e-56	up
TMEM88	-1.67595	1.79538	-18.1676	3.32e-58	2.33e-56	121.632	2.33e-56	down
CFP	-1.19721	0.907062	-18.1501	4.06e-58	2.83e-56	121.433	2.83e-56	down
GIMAP6	-1.91985	2.7888	-18.0982	7.34e-58	5.1e-56	120.843	5.1e-56	down
ADH1B	-3.73128	2.56601	-18.0843	8.6e-58	5.96e-56	120.685	5.96e-56	down
SLC6A13	-0.397405	0.137347	-18.0767	9.38e-58	6.48e-56	120.598	6.48e-56	not-significant
CNOT11	1.13177	4.75457	18.0441	1.36e-57	9.35e-56	120.228	9.35e-56	up
PALMD	-1.47227	1.34525	-18.0361	1.49e-57	1.02e-55	120.137	1.02e-55	down
PDIA4	1.7365	6.94524	17.9847	2.68e-57	1.83e-55	119.554	1.83e-55	up
AFF3	-1.36818	0.707609	-17.9589	3.59e-57	2.44e-55	119.262	2.44e-55	down
CORO2B	-1.28056	0.903074	-17.9571	3.66e-57	2.48e-55	119.242	2.48e-55	down
ODF3L1	-1.03189	0.60736	-17.949	4.02e-57	2.72e-55	119.15	2.72e-55	down
PAFAH1B3	2.00776	4.41782	17.9411	4.39e-57	2.95e-55	119.06	2.95e-55	up
KL	-1.51666	0.800606	-17.941	4.4e-57	2.95e-55	119.059	2.95e-55	down
CD93	-2.13962	3.83214	-17.9221	5.45e-57	3.65e-55	118.845	3.65e-55	down
CASQ2	-1.13173	0.501056	-17.9129	6.06e-57	4.04e-55	118.74	4.04e-55	down
ABCG2	-1.24438	1.04013	-17.9037	6.73e-57	4.47e-55	118.636	4.47e-55	down
HBEGF	-2.40627	3.19418	-17.8832	8.49e-57	5.62e-55	118.404	5.62e-55	down
TNXB	-2.09172	1.30811	-17.8743	9.4e-57	6.2e-55	118.303	6.2e-55	down
TIE1	-1.6737	2.34239	-17.8584	1.13e-56	7.41e-55	118.123	7.41e-55	down
ETV4	2.68552	3.31491	17.8482	1.26e-56	8.29e-55	118.008	8.29e-55	up
PLPP2	2.14961	3.40805	17.8277	1.6e-56	1.04e-54	117.775	1.04e-54	up
SELP	-1.85059	1.70231	-17.8121	1.91e-56	1.24e-54	117.599	1.24e-54	down
OCIAD2	1.99778	5.17159	17.7848	2.6e-56	1.69e-54	117.29	1.69e-54	up
FAM162B	-1.78529	1.6713	-17.7757	2.88e-56	1.86e-54	117.187	1.86e-54	down
HBB	-4.52381	4.43013	-17.764	3.29e-56	2.12e-54	117.055	2.12e-54	down
CYP3A7	-0.416692	0.190244	-17.7489	3.9e-56	2.51e-54	116.885	2.51e-54	not-significant
DES	-3.03343	2.24541	-17.7477	3.96e-56	2.53e-54	116.871	2.53e-54	down
ANGPT1	-1.76406	1.38622	-17.7427	4.19e-56	2.67e-54	116.815	2.67e-54	down
TBX3	-1.59481	1.53924	-17.7054	6.4e-56	4.07e-54	116.392	4.07e-54	down
CAV2	-2.53705	3.62559	-17.6966	7.07e-56	4.48e-54	116.294	4.48e-54	down
CLEC4M	-0.4895	0.0894287	-17.6853	8.03e-56	5.08e-54	116.166	5.08e-54	not-significant
FAM136A	1.14211	3.94269	17.6831	8.24e-56	5.18e-54	116.141	5.18e-54	up
INKA2	-0.769678	0.77095	-17.683	8.25e-56	5.18e-54	116.14	5.18e-54	not-significant
SPN	-1.96769	2.12423	-17.6825	8.3e-56	5.19e-54	116.134	5.19e-54	down
KANK2	-1.46347	3.67864	-17.6803	8.5e-56	5.31e-54	116.11	5.31e-54	down
GLIPR2	-2.11064	3.66424	-17.6701	9.55e-56	5.94e-54	115.994	5.94e-54	down
ST6GALNAC5	-1.77513	1.45561	-17.6593	1.08e-55	6.69e-54	115.873	6.69e-54	down
RSPO2	-1.20766	0.476776	-17.649	1.21e-55	7.49e-54	115.757	7.49e-54	down
SPRYD7	-1.03758	2.46559	-17.6315	1.48e-55	9.11e-54	115.559	9.11e-54	down
B3GNT3	3.09612	3.6433	17.6264	1.57e-55	9.62e-54	115.502	9.62e-54	up
TCEAL2	-1.62236	0.695025	-17.6247	1.6e-55	9.79e-54	115.482	9.79e-54	down
GP9	-0.478936	0.140534	-17.6197	1.69e-55	1.03e-53	115.425	1.03e-53	not-significant
KIAA0408	-0.253856	0.0877476	-17.6032	2.04e-55	1.24e-53	115.239	1.24e-53	not-significant
ADCY8	-0.669652	0.141392	-17.5927	2.29e-55	1.39e-53	115.121	1.39e-53	not-significant
SCN7A	-2.0355	1.53592	-17.5916	2.32e-55	1.4e-53	115.109	1.4e-53	down
HEG1	-2.0013	3.12817	-17.5881	2.42e-55	1.46e-53	115.069	1.46e-53	down
GMPPA	0.988802	3.4231	17.5791	2.68e-55	1.61e-53	114.968	1.61e-53	not-significant
PI16	-1.61829	0.605098	-17.5462	3.88e-55	2.33e-53	114.597	2.33e-53	down
SESN1	-1.39819	2.32285	-17.5423	4.06e-55	2.42e-53	114.553	2.42e-53	down
ZNF366	-0.87588	0.643718	-17.5352	4.4e-55	2.62e-53	114.473	2.62e-53	not-significant
PNPLA6	-1.31188	3.50237	-17.5073	6.03e-55	3.58e-53	114.159	3.58e-53	down
ELAPOR2	-1.71665	1.77195	-17.4897	7.36e-55	4.36e-53	113.96	4.36e-53	down
SYNM	-1.24277	1.37688	-17.487	7.58e-55	4.48e-53	113.931	4.48e-53	down
CPB2	-3.23967	1.47438	-17.47	9.19e-55	5.41e-53	113.74	5.41e-53	down
PREX2	-1.07817	0.775011	-17.4638	9.86e-55	5.78e-53	113.67	5.78e-53	down
CAVIN1	-2.08385	5.68393	-17.4612	1.02e-54	5.94e-53	113.64	5.94e-53	down
PDZD2	-1.78111	1.39497	-17.4447	1.22e-54	7.14e-53	113.454	7.14e-53	down
RAB40A	-0.578657	0.410894	-17.4443	1.23e-54	7.15e-53	113.45	7.15e-53	not-significant
GPM6B	-1.51825	1.38588	-17.4331	1.39e-54	8.09e-53	113.324	8.09e-53	down
LRP2BP	-0.920998	0.714505	-17.415	1.71e-54	9.89e-53	113.121	9.89e-53	not-significant
RADIL	-1.03863	0.579979	-17.3908	2.25e-54	1.3e-52	112.848	1.3e-52	down
CTHRC1	3.24342	4.55867	17.3851	2.4e-54	1.38e-52	112.784	1.38e-52	up
P2RY1	-1.06273	0.989392	-17.3746	2.7e-54	1.55e-52	112.666	1.55e-52	down
SLIT3	-2.0372	1.65137	-17.35	3.56e-54	2.03e-52	112.39	2.03e-52	down
MFAP3L	-0.968395	0.581219	-17.3262	4.66e-54	2.65e-52	112.122	2.65e-52	not-significant
RAPGEF4	-1.01263	0.848245	-17.3207	4.95e-54	2.81e-52	112.061	2.81e-52	down
PDE5A	-1.30396	1.63164	-17.315	5.28e-54	2.99e-52	111.998	2.99e-52	down
STX12	-0.896169	4.23355	-17.2555	1.03e-53	5.83e-52	111.33	5.83e-52	not-significant
SPTBN1	-1.66428	4.54473	-17.2333	1.33e-53	7.47e-52	111.08	7.47e-52	down
GFOD1	-1.01856	0.913484	-17.2232	1.49e-53	8.35e-52	110.968	8.35e-52	down
CCT3	1.35594	6.20914	17.2158	1.61e-53	9.04e-52	110.885	9.04e-52	up
JCAD	-1.83448	2.54513	-17.1836	2.32e-53	1.3e-51	110.524	1.3e-51	down
DOCK4	-1.29148	1.85878	-17.1828	2.34e-53	1.3e-51	110.515	1.3e-51	down
TACC1	-1.77125	3.20134	-17.1709	2.68e-53	1.49e-51	110.382	1.49e-51	down
SNX22	-1.15032	1.12089	-17.1699	2.71e-53	1.5e-51	110.371	1.5e-51	down
ADARB1	-1.3043	1.7681	-17.1594	3.05e-53	1.68e-51	110.253	1.68e-51	down
MANF	1.37516	5.22036	17.1463	3.53e-53	1.94e-51	110.106	1.94e-51	up
RETN	-2.98576	1.87836	-17.1394	3.82e-53	2.09e-51	110.029	2.09e-51	down
FGF2	-1.12082	0.73494	-17.1385	3.85e-53	2.11e-51	110.019	2.11e-51	down
DNASE2B	-1.25558	0.560188	-17.1337	4.07e-53	2.22e-51	109.965	2.22e-51	down
ANO2	-0.414823	0.200962	-17.115	5.02e-53	2.73e-51	109.757	2.73e-51	not-significant
COX4I2	-2.04437	2.73988	-17.0957	6.23e-53	3.38e-51	109.54	3.38e-51	down
ST6GALNAC3	-0.806396	0.532767	-17.0916	6.53e-53	3.53e-51	109.494	3.53e-51	not-significant
LMCD1	-1.37608	2.18625	-17.0907	6.59e-53	3.56e-51	109.485	3.56e-51	down
SMYD5	0.88467	3.49967	17.0832	7.17e-53	3.86e-51	109.4	3.86e-51	not-significant
ART4	-0.828566	0.37928	-17.0727	8.06e-53	4.33e-51	109.284	4.33e-51	not-significant
TNS1	-2.15081	4.08177	-17.0631	8.98e-53	4.81e-51	109.176	4.81e-51	down
MYH2	-0.223958	0.0585482	-17.0119	1.6e-52	8.52e-51	108.604	8.52e-51	not-significant
GPBAR1	-0.720883	0.523428	-17.0085	1.66e-52	8.83e-51	108.566	8.83e-51	not-significant
FXYD6	-1.57957	2.12167	-16.9999	1.83e-52	9.7e-51	108.47	9.7e-51	down
TOP2A	2.80837	3.63858	16.9927	1.98e-52	1.05e-50	108.39	1.05e-50	up
WFS1	-1.57284	3.92718	-16.985	2.16e-52	1.14e-50	108.304	1.14e-50	down
QKI	-1.22108	2.80929	-16.9746	2.42e-52	1.28e-50	108.188	1.28e-50	down
HSPB6	-2.39068	2.27411	-16.9707	2.53e-52	1.33e-50	108.145	1.33e-50	down
HSPB2	-0.786558	0.665856	-16.9623	2.78e-52	1.46e-50	108.051	1.46e-50	not-significant
EPM2A	-0.589931	0.822589	-16.9605	2.84e-52	1.48e-50	108.031	1.48e-50	not-significant
CD300C	-1.65419	1.7379	-16.96	2.85e-52	1.49e-50	108.026	1.49e-50	down
P4HB	1.17992	7.83532	16.9455	3.36e-52	1.75e-50	107.863	1.75e-50	up
DUOX1	-2.72712	2.31132	-16.9418	3.5e-52	1.81e-50	107.822	1.81e-50	down
LAMP3	-3.19092	4.55014	-16.9326	3.88e-52	2.01e-50	107.719	2.01e-50	down
SLC4A1	-0.200627	0.0482005	-16.9297	4.01e-52	2.07e-50	107.687	2.07e-50	not-significant
MS4A7	-2.13291	3.07252	-16.9283	4.07e-52	2.09e-50	107.671	2.09e-50	down
BCHE	-1.56466	0.916213	-16.8378	1.12e-51	5.75e-50	106.664	5.75e-50	down
DAPK2	-1.41245	1.3562	-16.8327	1.19e-51	6.07e-50	106.606	6.07e-50	down
TSPAN18	-1.63441	1.9764	-16.8263	1.27e-51	6.5e-50	106.536	6.5e-50	down
FLAD1	1.28192	3.71345	16.8161	1.43e-51	7.27e-50	106.422	7.27e-50	up
GHR	-0.822848	0.480558	-16.8149	1.45e-51	7.35e-50	106.408	7.35e-50	not-significant
SFXN4	1.27956	3.73839	16.8085	1.55e-51	7.87e-50	106.338	7.87e-50	up
F8	-1.2011	1.53426	-16.7204	4.16e-51	2.1e-49	105.359	2.1e-49	down
PCDHGB7	-0.94315	0.832281	-16.7102	4.65e-51	2.34e-49	105.246	2.34e-49	not-significant
CAMP	-1.55499	0.746268	-16.7017	5.12e-51	2.57e-49	105.151	2.57e-49	down
BMPR2	-1.15849	3.34785	-16.6818	6.39e-51	3.2e-49	104.93	3.2e-49	down
SLC5A9	-1.27681	0.581636	-16.6803	6.5e-51	3.25e-49	104.914	3.25e-49	down
FLI1	-1.35702	1.91972	-16.6532	8.78e-51	4.38e-49	104.614	4.38e-49	down
SLC25A39	1.25437	5.56239	16.6371	1.05e-50	5.22e-49	104.435	5.22e-49	up
TRHDE	-0.633355	0.192445	-16.6193	1.28e-50	6.35e-49	104.238	6.35e-49	not-significant
FFAR4	-1.28688	0.793046	-16.617	1.31e-50	6.5e-49	104.213	6.5e-49	down
GYPB	-0.0528725	0.0107995	-16.6139	1.36e-50	6.71e-49	104.178	6.71e-49	not-significant
TRAP1	1.07998	3.55432	16.6112	1.4e-50	6.9e-49	104.148	6.9e-49	up
NPM3	1.58597	4.41929	16.5806	1.97e-50	9.67e-49	103.809	9.67e-49	up
ITGA8	-1.74472	1.68973	-16.5719	2.17e-50	1.06e-48	103.712	1.06e-48	down
LTBP4	-2.06894	3.7323	-16.5623	2.42e-50	1.18e-48	103.606	1.18e-48	down
CDC20	2.75843	3.51369	16.5524	2.7e-50	1.31e-48	103.497	1.31e-48	up
COX7A1	-1.58943	2.60267	-16.5492	2.79e-50	1.36e-48	103.462	1.36e-48	down
CASKIN2	-1.34048	2.94766	-16.5375	3.18e-50	1.54e-48	103.332	1.54e-48	down
LGR4	1.98791	3.17264	16.5349	3.27e-50	1.58e-48	103.303	1.58e-48	up
PRAM1	-1.47702	1.36259	-16.5019	4.72e-50	2.28e-48	102.939	2.28e-48	down
TRPV2	-1.71549	3.10951	-16.4818	5.91e-50	2.84e-48	102.716	2.84e-48	down
SYNE3	-0.791959	0.671436	-16.4743	6.42e-50	3.08e-48	102.633	3.08e-48	not-significant
FGFR4	-2.26426	1.91961	-16.4722	6.57e-50	3.15e-48	102.61	3.15e-48	down
LIPN	-0.521894	0.187101	-16.4696	6.76e-50	3.23e-48	102.581	3.23e-48	not-significant
SFTPC	-7.72615	5.96535	-16.4668	6.98e-50	3.33e-48	102.55	3.33e-48	down
PPP1R15A	-1.64858	4.8734	-16.4623	7.33e-50	3.49e-48	102.501	3.49e-48	down
SNRK	-0.987683	2.72648	-16.4503	8.38e-50	3.97e-48	102.368	3.97e-48	not-significant
IL3RA	-1.48463	2.93461	-16.4323	1.02e-49	4.84e-48	102.169	4.84e-48	down
LY6G6F	-0.118736	0.0215252	-16.4075	1.35e-49	6.35e-48	101.896	6.35e-48	not-significant
ZNF423	-0.715056	0.542051	-16.3994	1.47e-49	6.93e-48	101.806	6.93e-48	not-significant
FOLR3	-1.3975	0.48145	-16.3991	1.48e-49	6.94e-48	101.803	6.94e-48	down
NDST1	-1.41699	3.60873	-16.3805	1.82e-49	8.51e-48	101.598	8.51e-48	down
FGR	-1.91654	2.8598	-16.369	2.06e-49	9.64e-48	101.471	9.64e-48	down
ANGPTL5	-0.328529	0.127966	-16.3486	2.59e-49	1.21e-47	101.246	1.21e-47	not-significant
NOTCH4	-1.35838	1.85027	-16.3448	2.69e-49	1.25e-47	101.205	1.25e-47	down
PRSS35	-0.818952	0.398283	-16.3369	2.94e-49	1.37e-47	101.118	1.37e-47	not-significant
SLC24A4	-0.285552	0.139508	-16.3365	2.96e-49	1.37e-47	101.113	1.37e-47	not-significant
FAM124B	-0.760155	0.599161	-16.3342	3.03e-49	1.4e-47	101.088	1.4e-47	not-significant
CXCR1	-1.11943	0.500313	-16.3256	3.33e-49	1.54e-47	100.993	1.54e-47	down
EIF2AK1	1.03646	5.4048	16.3235	3.41e-49	1.57e-47	100.97	1.57e-47	up
TRAF4	1.3175	4.51916	16.315	3.75e-49	1.72e-47	100.877	1.72e-47	up
CBLC	2.31821	3.26974	16.2902	4.93e-49	2.26e-47	100.603	2.26e-47	up
TMEM184A	1.91012	2.4148	16.2814	5.43e-49	2.48e-47	100.507	2.48e-47	up
PHACTR2	-1.29986	2.13558	-16.2758	5.78e-49	2.63e-47	100.445	2.63e-47	down
ATP1A2	-0.9238	0.5003	-16.267	6.37e-49	2.9e-47	100.348	2.9e-47	not-significant
TMCO2	-0.155396	0.0498263	-16.2461	8.03e-49	3.64e-47	100.118	3.64e-47	not-significant
B4GALT2	1.19116	4.01302	16.2435	8.26e-49	3.74e-47	100.09	3.74e-47	up
GPX3	-2.49355	5.8494	-16.2311	9.48e-49	4.28e-47	99.9533	4.28e-47	down
MDK	2.78011	6.52274	16.2269	9.92e-49	4.47e-47	99.9073	4.47e-47	up
KLF6	-1.70168	4.87385	-16.2101	1.19e-48	5.37e-47	99.7227	5.37e-47	down
TBX4	-1.82218	1.77577	-16.2076	1.23e-48	5.5e-47	99.6956	5.5e-47	down
ROR1	-1.3493	1.28166	-16.2015	1.31e-48	5.87e-47	99.6282	5.87e-47	down
GAB1	-1.06795	1.77287	-16.1906	1.48e-48	6.61e-47	99.5084	6.61e-47	down
TMEM204	-1.59657	3.27474	-16.1853	1.57e-48	6.99e-47	99.4504	6.99e-47	down
RCAN1	-1.49651	2.68618	-16.1824	1.62e-48	7.2e-47	99.4182	7.2e-47	down
ESAM	-1.97278	4.03821	-16.1666	1.93e-48	8.55e-47	99.2448	8.55e-47	down
GYPC	-1.57614	2.81701	-16.1369	2.68e-48	1.18e-46	98.919	1.18e-46	down
MSTO1	1.05982	2.14363	16.1343	2.76e-48	1.22e-46	98.8908	1.22e-46	up
GGCT	1.56665	4.84387	16.1158	3.38e-48	1.49e-46	98.6882	1.49e-46	up
AMOTL1	-1.5752	2.34638	-16.1001	4.02e-48	1.76e-46	98.5152	1.76e-46	down
GNL3	1.11454	4.59711	16.058	6.38e-48	2.8e-46	98.055	2.8e-46	up
HPS5	-0.934429	2.595	-16.0534	6.71e-48	2.93e-46	98.0046	2.93e-46	not-significant
CASS4	-1.33343	1.3916	-16.0439	7.46e-48	3.25e-46	97.9	3.25e-46	down
CCNB1	2.27543	3.57873	16.0294	8.74e-48	3.8e-46	97.742	3.8e-46	up
NARF	1.12907	3.24605	16.0248	9.2e-48	3.99e-46	97.6912	3.99e-46	up
KAT2A	1.55683	4.03791	16.0104	1.08e-47	4.66e-46	97.5343	4.66e-46	up
SLC50A1	1.66876	5.30209	16.0075	1.11e-47	4.81e-46	97.5019	4.81e-46	up
MSRB3	-1.66928	2.33568	-16.0066	1.12e-47	4.84e-46	97.4921	4.84e-46	down
AFAP1L1	-1.3262	1.92769	-16.0062	1.13e-47	4.85e-46	97.4878	4.85e-46	down
ZWINT	2.05733	3.42076	15.9934	1.3e-47	5.58e-46	97.3478	5.58e-46	up
AGTPBP1	-1.00503	2.27367	-15.9446	2.22e-47	9.5e-46	96.8149	9.5e-46	down
OLR1	-2.66902	3.41796	-15.9386	2.37e-47	1.01e-45	96.7488	1.01e-45	down
MSR1	-2.30486	3.02258	-15.9369	2.41e-47	1.03e-45	96.7305	1.03e-45	down
LHFPL6	-1.57485	3.74622	-15.9331	2.52e-47	1.07e-45	96.6891	1.07e-45	down
EML1	-1.17061	1.3009	-15.9066	3.36e-47	1.43e-45	96.4	1.43e-45	down
ADM2	1.73977	1.97367	15.8969	3.74e-47	1.59e-45	96.2942	1.59e-45	up
VSIR	-1.46356	3.48929	-15.8935	3.89e-47	1.64e-45	96.2569	1.64e-45	down
MARCKSL1	1.9402	6.59218	15.8884	4.11e-47	1.73e-45	96.201	1.73e-45	up
WDR46	0.900194	4.16076	15.8863	4.2e-47	1.77e-45	96.1783	1.77e-45	not-significant
BDNF	-0.917146	0.380067	-15.8837	4.32e-47	1.82e-45	96.1506	1.82e-45	not-significant
RASGEF1B	-1.1167	1.70736	-15.8828	4.37e-47	1.83e-45	96.1402	1.83e-45	down
RECK	-1.11165	1.5285	-15.8814	4.44e-47	1.86e-45	96.1247	1.86e-45	down
CSTF2	1.01072	3.37974	15.8631	5.42e-47	2.26e-45	95.9258	2.26e-45	up
BCL6B	-1.34977	2.05069	-15.8597	5.62e-47	2.34e-45	95.8889	2.34e-45	down
HMGB3	2.91187	5.38649	15.8553	5.91e-47	2.46e-45	95.8401	2.46e-45	up
WASF3	-1.43802	1.48447	-15.8549	5.93e-47	2.46e-45	95.8359	2.46e-45	down
ADCY4	-1.03802	1.11371	-15.8432	6.74e-47	2.79e-45	95.7084	2.79e-45	down
INPP5K	-0.904586	3.19608	-15.8384	7.1e-47	2.93e-45	95.6562	2.93e-45	not-significant
NIM1K	-1.01928	0.523656	-15.8258	8.15e-47	3.36e-45	95.5195	3.36e-45	down
SLC1A1	-2.21066	2.40259	-15.8164	9.04e-47	3.72e-45	95.4166	3.72e-45	down
GNAQ	-1.12415	3.88164	-15.8025	1.05e-46	4.32e-45	95.2659	4.32e-45	down
TGFBR2	-1.72225	5.29222	-15.7868	1.25e-46	5.11e-45	95.0952	5.11e-45	down
PTPN5	-0.411115	0.102734	-15.7833	1.3e-46	5.3e-45	95.0566	5.3e-45	not-significant
MMRN1	-1.68114	1.37604	-15.7751	1.42e-46	5.79e-45	94.9671	5.79e-45	down
SERINC1	-1.09656	5.99898	-15.7697	1.51e-46	6.13e-45	94.909	6.13e-45	down
OSCAR	-2.01886	2.68494	-15.7419	2.04e-46	8.28e-45	94.6067	8.28e-45	down
SEMA6D	-1.21462	0.740564	-15.7405	2.07e-46	8.4e-45	94.5912	8.4e-45	down
HSPB3	-0.804795	0.354305	-15.7395	2.09e-46	8.47e-45	94.5807	8.47e-45	not-significant
IL1RL1	-1.97649	0.894957	-15.7301	2.32e-46	9.36e-45	94.4784	9.36e-45	down
FAM83A	3.4671	3.36484	15.7264	2.42e-46	9.73e-45	94.438	9.73e-45	up
SPAG4	1.91727	2.63155	15.726	2.43e-46	9.75e-45	94.4338	9.75e-45	up
RILPL2	-1.08472	2.43486	-15.722	2.53e-46	1.02e-44	94.3901	1.02e-44	down
GORASP2	0.869356	4.87211	15.72	2.59e-46	1.04e-44	94.3684	1.04e-44	not-significant
KDELR3	1.95799	4.41212	15.7161	2.7e-46	1.08e-44	94.3263	1.08e-44	up
SLC25A10	1.60014	2.71476	15.7116	2.84e-46	1.13e-44	94.2771	1.13e-44	up
SPTBN2	1.7148	2.51886	15.7109	2.86e-46	1.14e-44	94.2701	1.14e-44	up
IQANK1	1.85008	3.38839	15.7075	2.97e-46	1.18e-44	94.2323	1.18e-44	up
DLC1	-2.26524	2.92129	-15.7068	2.99e-46	1.19e-44	94.2255	1.19e-44	down
LILRA5	-1.604	1.63709	-15.6991	3.26e-46	1.29e-44	94.141	1.29e-44	down
POLR2H	1.12869	4.01694	15.6972	3.32e-46	1.31e-44	94.121	1.31e-44	up
SEPTIN4	-0.901824	1.15403	-15.6947	3.42e-46	1.35e-44	94.0932	1.35e-44	not-significant
CRTAC1	-3.15686	2.69882	-15.6926	3.49e-46	1.37e-44	94.0715	1.37e-44	down
ADTRP	-1.45692	1.06611	-15.685	3.79e-46	1.49e-44	93.9889	1.49e-44	down
RNF144B	-1.61217	2.93524	-15.682	3.92e-46	1.54e-44	93.9557	1.54e-44	down
CHRM2	-0.281942	0.0583351	-15.6728	4.33e-46	1.69e-44	93.8564	1.69e-44	not-significant
SPP1	4.29994	6.48989	15.6594	5.02e-46	1.96e-44	93.7108	1.96e-44	up
ITIH5	-1.54973	1.16145	-15.6461	5.8e-46	2.26e-44	93.5664	2.26e-44	down
C1orf131	0.700931	1.76511	15.632	6.76e-46	2.63e-44	93.4136	2.63e-44	not-significant
MTMR10	-0.877261	1.90479	-15.6209	7.63e-46	2.96e-44	93.2938	2.96e-44	not-significant
LDLR	-1.87904	3.78907	-15.6199	7.71e-46	2.98e-44	93.283	2.98e-44	down
ADCYAP1R1	-0.353299	0.176881	-15.6047	9.1e-46	3.52e-44	93.1176	3.52e-44	not-significant
SYNPO2	-1.22724	1.16229	-15.6022	9.36e-46	3.61e-44	93.0904	3.61e-44	down
FAM13C	-0.66248	0.519702	-15.5995	9.63e-46	3.7e-44	93.062	3.7e-44	not-significant
PTH1R	-1.14079	0.963688	-15.5849	1.13e-45	4.33e-44	92.904	4.33e-44	down
AQP4	-3.78261	3.31355	-15.5795	1.2e-45	4.59e-44	92.8446	4.59e-44	down
MRPL3	1.05511	5.0038	15.5782	1.22e-45	4.65e-44	92.8304	4.65e-44	up
RXRG	-1.28028	0.577954	-15.5752	1.26e-45	4.79e-44	92.7981	4.79e-44	down
LGI4	-0.632686	0.585328	-15.568	1.36e-45	5.17e-44	92.7209	5.17e-44	not-significant
GAPDH	1.66439	9.21475	15.554	1.58e-45	6e-44	92.5694	6e-44	up
MARCO	-3.6124	4.35747	-15.542	1.8e-45	6.83e-44	92.439	6.83e-44	down
ANKRD29	-2.07678	1.75701	-15.5418	1.8e-45	6.83e-44	92.4376	6.83e-44	down
LGALSL	-1.62997	2.61893	-15.5124	2.48e-45	9.38e-44	92.1198	9.38e-44	down
ST6GALNAC6	-1.20413	3.63223	-15.4877	3.24e-45	1.22e-43	91.8529	1.22e-43	down
VWF	-2.32491	4.27351	-15.477	3.64e-45	1.37e-43	91.7374	1.37e-43	down
DAP3	0.932045	4.65894	15.4733	3.8e-45	1.43e-43	91.6969	1.43e-43	not-significant
NLN	1.00365	2.07772	15.4698	3.94e-45	1.48e-43	91.6594	1.48e-43	up
HEMGN	-0.11856	0.0418688	-15.4614	4.32e-45	1.62e-43	91.5683	1.62e-43	not-significant
TK1	2.30443	4.54638	15.4594	4.41e-45	1.65e-43	91.5467	1.65e-43	up
FRY	-1.12421	1.46851	-15.4575	4.5e-45	1.68e-43	91.5268	1.68e-43	down
PPAT	1.23751	2.0947	15.4473	5.03e-45	1.87e-43	91.4166	1.87e-43	up
RMI2	1.5847	2.46449	15.4391	5.5e-45	2.04e-43	91.3283	2.04e-43	up
TFB2M	1.10405	3.67858	15.4285	6.17e-45	2.29e-43	91.2132	2.29e-43	up
CRYAB	-1.77449	2.11562	-15.4277	6.22e-45	2.3e-43	91.2046	2.3e-43	down
CBX7	-1.38949	2.22012	-15.4186	6.87e-45	2.54e-43	91.1068	2.54e-43	down
NHSL1	-1.46265	1.94397	-15.4154	7.11e-45	2.62e-43	91.0726	2.62e-43	down
EPCAM	1.59653	7.30802	15.4136	7.25e-45	2.67e-43	91.0534	2.67e-43	up
CDCA8	2.02996	2.72358	15.4045	8e-45	2.94e-43	90.9545	2.94e-43	up
WIF1	-4.00228	2.44665	-15.396	8.77e-45	3.21e-43	90.8638	3.21e-43	down
UBE2C	3.09769	4.05211	15.3811	1.03e-44	3.77e-43	90.7025	3.77e-43	up
HACD4	-1.15036	1.71247	-15.3668	1.2e-44	4.4e-43	90.5483	4.4e-43	down
SYNPO2L	-0.379442	0.145074	-15.3534	1.39e-44	5.07e-43	90.4043	5.07e-43	not-significant
C1QTNF2	-0.868095	0.717422	-15.352	1.41e-44	5.14e-43	90.3898	5.14e-43	not-significant
LEPR	-1.52997	1.42154	-15.3516	1.42e-44	5.15e-43	90.3856	5.15e-43	down
PSMG3	1.43818	4.25293	15.3452	1.52e-44	5.51e-43	90.3161	5.51e-43	up
JPT2	1.13573	5.03859	15.3411	1.59e-44	5.75e-43	90.2723	5.75e-43	up
KIF1C	-1.2031	4.18671	-15.3258	1.87e-44	6.77e-43	90.1082	6.77e-43	down
AGTR2	-2.4783	1.15048	-15.3164	2.07e-44	7.47e-43	90.0071	7.47e-43	down
ADAMTS1	-2.00661	2.67063	-15.3104	2.21e-44	7.97e-43	89.9418	7.97e-43	down
SNRPE	1.15193	5.01401	15.3092	2.24e-44	8.06e-43	89.929	8.06e-43	up
CCL14	-1.00377	0.557035	-15.3084	2.26e-44	8.1e-43	89.9211	8.1e-43	down
PCOLCE2	-2.00016	1.45906	-15.3075	2.28e-44	8.17e-43	89.9114	8.17e-43	down
SVEP1	-1.57961	1.35498	-15.3041	2.37e-44	8.46e-43	89.8744	8.46e-43	down
ZBED2	-1.79688	1.51092	-15.2764	3.2e-44	1.14e-42	89.5765	1.14e-42	down
DKC1	1.08842	4.13585	15.274	3.28e-44	1.17e-42	89.5513	1.17e-42	up
COLEC10	-0.837231	0.291181	-15.2728	3.32e-44	1.18e-42	89.5385	1.18e-42	not-significant
S100A3	-1.63153	1.47839	-15.2688	3.47e-44	1.23e-42	89.4954	1.23e-42	down
LOXHD1	-0.226081	0.100006	-15.2628	3.7e-44	1.31e-42	89.4305	1.31e-42	not-significant
ERICH4	-0.273052	0.11135	-15.2611	3.77e-44	1.33e-42	89.4126	1.33e-42	not-significant
MYO19	1.13289	2.1233	15.2388	4.79e-44	1.69e-42	89.1731	1.69e-42	up
METTL7A	-1.9718	4.22014	-15.2305	5.24e-44	1.85e-42	89.0837	1.85e-42	down
TEDC2	1.37082	1.46979	15.2259	5.51e-44	1.94e-42	89.0344	1.94e-42	up
KRT4	-2.56482	1.24609	-15.2243	5.6e-44	1.97e-42	89.0176	1.97e-42	down
STAC	-1.65531	1.36497	-15.216	6.13e-44	2.15e-42	88.9289	2.15e-42	down
C8B	-1.81766	0.742444	-15.2109	6.48e-44	2.26e-42	88.8739	2.26e-42	down
KCNK3	-2.07185	1.4609	-15.1962	7.58e-44	2.65e-42	88.7167	2.65e-42	down
FRMD4A	-0.752358	1.04588	-15.1958	7.62e-44	2.65e-42	88.7126	2.65e-42	not-significant
FERMT2	-1.21084	2.74394	-15.1884	8.25e-44	2.87e-42	88.6332	2.87e-42	down
LMOD3	-0.175895	0.134929	-15.174	9.64e-44	3.34e-42	88.4783	3.34e-42	not-significant
BZW2	1.27067	4.5944	15.1713	9.92e-44	3.44e-42	88.4494	3.44e-42	up
NUSAP1	1.93298	3.10976	15.1696	1.01e-43	3.5e-42	88.4309	3.5e-42	up
ECRG4	-1.94893	1.0371	-15.1692	1.01e-43	3.5e-42	88.4275	3.5e-42	down
DENND2A	-1.3012	1.48616	-15.1681	1.03e-43	3.54e-42	88.4149	3.54e-42	down
SLC35F2	1.58186	3.37358	15.1654	1.06e-43	3.63e-42	88.3867	3.63e-42	up
LILRA1	-0.547791	0.46963	-15.1575	1.15e-43	3.95e-42	88.3021	3.95e-42	not-significant
CNRIP1	-1.09338	1.65351	-15.144	1.33e-43	4.56e-42	88.1575	4.56e-42	down
SOX5	-0.552204	0.372215	-15.1135	1.85e-43	6.32e-42	87.8306	6.32e-42	not-significant
STARD9	-0.762992	0.61444	-15.104	2.04e-43	6.98e-42	87.7299	6.98e-42	not-significant
SERINC2	1.89721	5.45016	15.0956	2.24e-43	7.63e-42	87.6401	7.63e-42	up
FUT2	1.97501	2.52564	15.0856	2.49e-43	8.48e-42	87.5333	8.48e-42	up
OR1L8	-0.161111	0.0831269	-15.0854	2.5e-43	8.49e-42	87.5303	8.49e-42	not-significant
IL33	-2.32549	2.93511	-15.0823	2.58e-43	8.76e-42	87.4971	8.76e-42	down
GATA1	-0.317356	0.211082	-15.0771	2.73e-43	9.25e-42	87.4418	9.25e-42	not-significant
PCDH12	-1.27596	1.96439	-15.0579	3.35e-43	1.13e-41	87.2374	1.13e-41	down
IQGAP3	1.86272	2.09945	15.0538	3.51e-43	1.18e-41	87.1929	1.18e-41	up
PEBP4	-3.81168	3.16528	-15.0525	3.56e-43	1.2e-41	87.1791	1.2e-41	down
KIF20A	1.79496	2.2034	15.0507	3.63e-43	1.22e-41	87.16	1.22e-41	up
ARHGEF16	1.37436	2.81952	15.0469	3.77e-43	1.27e-41	87.12	1.27e-41	up
KNOP1	0.770699	1.77324	15.0463	3.8e-43	1.27e-41	87.1134	1.27e-41	not-significant
C1orf162	-1.68531	3.04466	-15.0445	3.87e-43	1.3e-41	87.094	1.3e-41	down
PYGO2	0.959486	4.45714	15.0431	3.93e-43	1.31e-41	87.0789	1.31e-41	not-significant
MFAP4	-2.92605	5.13594	-15.04	4.07e-43	1.36e-41	87.0455	1.36e-41	down
EPN3	1.71744	2.06768	15.037	4.2e-43	1.4e-41	87.0142	1.4e-41	up
ADGRL2	-1.7255	2.51802	-15.0363	4.23e-43	1.41e-41	87.0068	1.41e-41	down
KLF4	-2.27228	3.1979	-15.0358	4.26e-43	1.41e-41	87.0007	1.41e-41	down
SLC52A2	1.38003	4.68511	15.0335	4.36e-43	1.44e-41	86.9769	1.44e-41	up
MTX2	0.873296	4.49318	15.0233	4.87e-43	1.61e-41	86.8673	1.61e-41	not-significant
TNFRSF21	1.83581	5.47153	15.0217	4.95e-43	1.63e-41	86.8509	1.63e-41	up
VARS1	1.1644	4.37149	15.0183	5.13e-43	1.69e-41	86.8148	1.69e-41	up
TARS2	0.976181	3.38132	14.9921	6.8e-43	2.24e-41	86.5349	2.24e-41	not-significant
PLCXD2	-0.554166	0.37097	-14.9918	6.82e-43	2.24e-41	86.5315	2.24e-41	not-significant
ANXA8L1	-0.943505	0.349583	-14.9914	6.85e-43	2.24e-41	86.5276	2.24e-41	not-significant
RXFP2	-0.22805	0.0632792	-14.9805	7.7e-43	2.52e-41	86.4112	2.52e-41	not-significant
TPX2	2.55582	3.37848	14.9737	8.27e-43	2.7e-41	86.3395	2.7e-41	up
PDE8B	-0.827571	0.875971	-14.966	8.98e-43	2.93e-41	86.2572	2.93e-41	not-significant
RP4-576H24.4	-0.0832142	0.0311628	-14.964	9.18e-43	2.99e-41	86.236	2.99e-41	not-significant
PLPP3	-1.25737	3.79316	-14.9515	1.05e-42	3.41e-41	86.1022	3.41e-41	down
ZEB2	-1.12453	1.63045	-14.9399	1.19e-42	3.85e-41	85.9794	3.85e-41	down
ITM2A	-1.89131	3.26671	-14.9344	1.26e-42	4.08e-41	85.9207	4.08e-41	down
SAPCD2	1.83533	2.02072	14.9154	1.54e-42	5e-41	85.7182	5e-41	up
CCN5	-1.63975	1.66076	-14.912	1.6e-42	5.17e-41	85.6826	5.17e-41	down
HM13	0.858686	4.41134	14.9063	1.7e-42	5.48e-41	85.6222	5.48e-41	not-significant
RBMS3	-1.21565	1.39253	-14.9019	1.78e-42	5.74e-41	85.5746	5.74e-41	down
CFD	-2.53099	4.13241	-14.9009	1.8e-42	5.79e-41	85.5642	5.79e-41	down
C5AR1	-1.84688	3.25191	-14.9	1.82e-42	5.84e-41	85.5549	5.84e-41	down
SLC35B1	0.825393	3.6508	14.8977	1.86e-42	5.97e-41	85.5306	5.97e-41	not-significant
GKN2	-3.44057	1.81199	-14.892	1.98e-42	6.34e-41	85.4701	6.34e-41	down
PLK1	1.86979	2.29343	14.8862	2.11e-42	6.74e-41	85.4077	6.74e-41	up
DNAJA3	0.767584	3.2295	14.8813	2.22e-42	7.09e-41	85.3556	7.09e-41	not-significant
ZNF106	-1.15212	2.75286	-14.8802	2.25e-42	7.16e-41	85.3441	7.16e-41	down
HYAL2	-1.04392	4.14889	-14.8647	2.65e-42	8.43e-41	85.1802	8.43e-41	down
MYADM	-1.80012	5.28904	-14.8503	3.09e-42	9.81e-41	85.027	9.81e-41	down
COASY	0.873032	4.43201	14.8474	3.19e-42	1.01e-40	84.996	1.01e-40	not-significant
P3H4	1.65179	3.27503	14.834	3.68e-42	1.16e-40	84.8542	1.16e-40	up
SYNPO	-1.6491	3.68776	-14.8319	3.76e-42	1.19e-40	84.832	1.19e-40	down
NECTIN4	2.00154	3.95799	14.8208	4.24e-42	1.34e-40	84.7137	1.34e-40	up
JPT1	1.57847	5.26738	14.8205	4.25e-42	1.34e-40	84.7109	1.34e-40	up
MDGA1	-0.745092	0.582108	-14.8162	4.45e-42	1.4e-40	84.6647	1.4e-40	not-significant
ENO1	1.26091	8.73447	14.8081	4.85e-42	1.52e-40	84.5795	1.52e-40	up
ACE	-1.51467	2.52265	-14.808	4.86e-42	1.52e-40	84.5783	1.52e-40	down
SOX4	1.63864	5.12145	14.8074	4.89e-42	1.53e-40	84.5723	1.53e-40	up
ARHGAP24	-1.01029	1.55133	-14.8002	5.28e-42	1.65e-40	84.4952	1.65e-40	down
CD52	-2.38343	5.32996	-14.7849	6.21e-42	1.93e-40	84.3338	1.93e-40	down
GPER1	-1.33136	1.0204	-14.7848	6.22e-42	1.94e-40	84.3321	1.94e-40	down
MFNG	-1.34319	2.74243	-14.774	6.97e-42	2.17e-40	84.2184	2.17e-40	down
BIRC5	2.38704	2.93221	14.771	7.2e-42	2.23e-40	84.1861	2.23e-40	up
HSPE1	1.27114	5.31236	14.767	7.52e-42	2.33e-40	84.1438	2.33e-40	up
HSD17B6	-2.80134	2.96676	-14.755	8.54e-42	2.64e-40	84.017	2.64e-40	down
EZH2	1.5625	2.20813	14.7521	8.81e-42	2.72e-40	83.9857	2.72e-40	up
PLEK2	1.94677	3.17762	14.7399	1e-41	3.09e-40	83.8573	3.09e-40	up
NTRK3	-0.202657	0.105881	-14.7361	1.04e-41	3.21e-40	83.8168	3.21e-40	not-significant
KLF9	-1.53098	3.51236	-14.7305	1.11e-41	3.41e-40	83.7573	3.41e-40	down
CBX8	0.93228	1.93739	14.7284	1.13e-41	3.48e-40	83.7352	3.48e-40	not-significant
IRAK1	1.21609	5.33777	14.7204	1.23e-41	3.78e-40	83.6512	3.78e-40	up
B4GALT3	0.975088	4.14767	14.7095	1.38e-41	4.23e-40	83.5359	4.23e-40	not-significant
TFAP4	0.756867	1.50799	14.7059	1.44e-41	4.39e-40	83.4979	4.39e-40	not-significant
PDK4	-2.49616	3.19308	-14.6977	1.57e-41	4.79e-40	83.4107	4.79e-40	down
ILF2	1.10944	6.559	14.6948	1.62e-41	4.93e-40	83.38	4.93e-40	up
TMEM273	-1.31513	1.92437	-14.6916	1.68e-41	5.09e-40	83.3464	5.09e-40	down
CDH13	-1.12439	1.03525	-14.6875	1.75e-41	5.31e-40	83.3034	5.31e-40	down
C11orf80	1.14683	2.69076	14.687	1.76e-41	5.33e-40	83.2977	5.33e-40	up
SPAG5	1.84407	2.36073	14.6781	1.93e-41	5.85e-40	83.2033	5.85e-40	up
RASGRF1	-1.91186	1.25936	-14.678	1.94e-41	5.85e-40	83.2023	5.85e-40	down
ITPRIP	-1.35272	2.58716	-14.6752	2e-41	6.02e-40	83.1727	6.02e-40	down
VSIG4	-2.54376	4.335	-14.6721	2.06e-41	6.21e-40	83.14	6.21e-40	down
CCBE1	-1.68217	0.978746	-14.6628	2.28e-41	6.84e-40	83.0419	6.84e-40	down
RRM2	2.23051	2.99797	14.6599	2.35e-41	7.04e-40	83.0115	7.04e-40	up
CD34	-1.40016	2.6809	-14.6532	2.52e-41	7.54e-40	82.9413	7.54e-40	down
HPSE2	-0.743482	0.336169	-14.6492	2.63e-41	7.86e-40	82.8989	7.86e-40	not-significant
ABHD6	-0.896699	1.72288	-14.6458	2.72e-41	8.14e-40	82.863	8.14e-40	not-significant
RHNO1	0.955325	3.73009	14.6373	2.98e-41	8.89e-40	82.7732	8.89e-40	not-significant
ABCA9	-0.632054	0.471919	-14.6313	3.18e-41	9.47e-40	82.7093	9.47e-40	not-significant
SSTR1	-1.56402	0.888375	-14.6301	3.22e-41	9.57e-40	82.6975	9.57e-40	down
TMEM69	0.837428	3.52492	14.6298	3.23e-41	9.59e-40	82.6936	9.59e-40	not-significant
KCNA5	-0.6441	0.359699	-14.6217	3.52e-41	1.04e-39	82.6086	1.04e-39	not-significant
SAMD10	1.27621	2.46454	14.6206	3.56e-41	1.05e-39	82.5968	1.05e-39	up
XXbac-BPG116M5.17	-0.0396265	0.0148113	-14.6201	3.58e-41	1.06e-39	82.5914	1.06e-39	not-significant
SEC14L6	-1.81479	1.45564	-14.6154	3.76e-41	1.11e-39	82.5423	1.11e-39	down
TBX2	-1.59647	2.37537	-14.6139	3.82e-41	1.13e-39	82.5268	1.13e-39	down
CCNB2	1.93689	2.58114	14.6129	3.86e-41	1.14e-39	82.5155	1.14e-39	up
TMEM47	-1.55902	2.51069	-14.6099	3.98e-41	1.17e-39	82.4845	1.17e-39	down
CBX3	1.06293	5.39122	14.6094	4.01e-41	1.17e-39	82.4792	1.17e-39	up
WFDC1	-0.899499	0.72358	-14.6094	4.01e-41	1.17e-39	82.4789	1.17e-39	not-significant
ASF1B	1.7682	2.86935	14.6054	4.18e-41	1.22e-39	82.4365	1.22e-39	up
GDF2	-0.0514406	0.00824268	-14.5976	4.54e-41	1.33e-39	82.3551	1.33e-39	not-significant
RBMS2	-1.1224	3.16716	-14.5933	4.75e-41	1.39e-39	82.3089	1.39e-39	down
HSPD1	1.26011	6.11823	14.5917	4.83e-41	1.41e-39	82.2921	1.41e-39	up
RANBP3L	-0.63128	0.392632	-14.5891	4.97e-41	1.45e-39	82.2647	1.45e-39	not-significant
JDP2	-1.1156	2.57287	-14.5859	5.14e-41	1.49e-39	82.2314	1.49e-39	down
DBNDD1	1.48947	2.73085	14.5824	5.34e-41	1.55e-39	82.1941	1.55e-39	up
ACOXL	-1.25379	0.91776	-14.5799	5.48e-41	1.59e-39	82.168	1.59e-39	down
PID1	-1.88128	2.40396	-14.566	6.35e-41	1.83e-39	82.0217	1.83e-39	down
E2F3	1.10782	2.61638	14.5627	6.57e-41	1.9e-39	81.9871	1.9e-39	up
GIMAP7	-1.74517	3.4935	-14.5623	6.6e-41	1.9e-39	81.9829	1.9e-39	down
PPM1F	-0.92572	2.10024	-14.5457	7.87e-41	2.26e-39	81.8079	2.26e-39	not-significant
DUS1L	1.1584	4.13166	14.5456	7.87e-41	2.26e-39	81.8075	2.26e-39	up
COL10A1	2.90417	3.15624	14.5379	8.54e-41	2.45e-39	81.7263	2.45e-39	up
PRICKLE2	-0.997959	1.46554	-14.5358	8.73e-41	2.5e-39	81.7042	2.5e-39	not-significant
SGCA	-1.4897	1.43381	-14.5245	9.84e-41	2.82e-39	81.5849	2.82e-39	down
RECQL4	1.8187	2.3786	14.5201	1.03e-40	2.94e-39	81.5393	2.94e-39	up
ADAMTSL4	-1.72874	2.25831	-14.5071	1.18e-40	3.37e-39	81.4022	3.37e-39	down
ZNF365	-0.566579	0.346331	-14.5018	1.25e-40	3.56e-39	81.3471	3.56e-39	not-significant
PPP1R14A	-1.68941	2.60015	-14.4982	1.3e-40	3.69e-39	81.309	3.69e-39	down
SLC35B2	1.01638	5.25216	14.4945	1.35e-40	3.84e-39	81.2701	3.84e-39	up
SLC2A1	2.71428	4.35178	14.4938	1.36e-40	3.86e-39	81.2626	3.86e-39	up
HMGA1	2.02954	6.3165	14.4888	1.43e-40	4.06e-39	81.2104	4.06e-39	up
CELA2B	-0.338806	0.172811	-14.4857	1.48e-40	4.19e-39	81.1775	4.19e-39	not-significant
DDX56	0.892669	4.31701	14.481	1.56e-40	4.4e-39	81.1284	4.4e-39	not-significant
TRIM27	0.770277	3.52627	14.4777	1.61e-40	4.55e-39	81.0932	4.55e-39	not-significant
MRC1	-2.69837	3.85869	-14.4718	1.72e-40	4.83e-39	81.0319	4.83e-39	down
TMOD1	-1.07119	0.991482	-14.4507	2.14e-40	6.03e-39	80.8104	6.03e-39	down
IQCN	-1.23826	0.815976	-14.4472	2.22e-40	6.25e-39	80.7738	6.25e-39	down
SPARCL1	-1.97453	5.51984	-14.4362	2.5e-40	7.01e-39	80.658	7.01e-39	down
NAT9	0.99122	3.28505	14.4332	2.58e-40	7.22e-39	80.6273	7.22e-39	not-significant
BMPER	-1.11302	0.559835	-14.427	2.75e-40	7.69e-39	80.5623	7.69e-39	down
SLC31A2	-0.845506	0.993706	-14.4253	2.8e-40	7.82e-39	80.5444	7.82e-39	not-significant
SFRP5	-1.55028	0.69527	-14.4243	2.83e-40	7.89e-39	80.5337	7.89e-39	down
GPT2	2.19167	2.98801	14.4212	2.92e-40	8.14e-39	80.5017	8.14e-39	up
TOM1L2	-1.16938	2.85015	-14.418	3.03e-40	8.41e-39	80.4677	8.41e-39	down
MRPL9	0.971358	4.7883	14.4137	3.17e-40	8.79e-39	80.4229	8.79e-39	not-significant
LCN6	-0.321509	0.128568	-14.4131	3.19e-40	8.83e-39	80.4168	8.83e-39	not-significant
FANCF	0.817138	2.47174	14.4044	3.49e-40	9.67e-39	80.3253	9.67e-39	not-significant
H2BC5	2.12701	4.10841	14.3922	3.97e-40	1.1e-38	80.1974	1.1e-38	up
HSPB8	-1.9931	3.3166	-14.3872	4.18e-40	1.15e-38	80.1455	1.15e-38	down
HSPA5	0.964194	7.83728	14.3872	4.19e-40	1.15e-38	80.1452	1.15e-38	not-significant
SHMT2	1.35562	4.34395	14.386	4.24e-40	1.17e-38	80.1331	1.17e-38	up
CAB39L	-1.05255	1.84218	-14.3849	4.29e-40	1.18e-38	80.1213	1.18e-38	down
CCDC54	-0.139683	0.057434	-14.3592	5.62e-40	1.54e-38	79.8517	1.54e-38	not-significant
S1PR4	-1.45343	2.2383	-14.3535	5.96e-40	1.63e-38	79.7931	1.63e-38	down
MYBL2	2.81569	3.47407	14.3476	6.35e-40	1.74e-38	79.7312	1.74e-38	up
GATA6	-1.72056	2.1117	-14.343	6.66e-40	1.82e-38	79.6833	1.82e-38	down
SORBS1	-1.23971	1.72462	-14.3322	7.46e-40	2.04e-38	79.5705	2.04e-38	down
MCM4	1.75118	3.46325	14.3284	7.77e-40	2.12e-38	79.5302	2.12e-38	up
CEP55	1.99657	2.53746	14.3158	8.86e-40	2.41e-38	79.3992	2.41e-38	up
RMDN3	-0.794228	3.5367	-14.3114	9.28e-40	2.52e-38	79.3529	2.52e-38	not-significant
CNKSR2	-0.556708	0.332934	-14.3072	9.71e-40	2.63e-38	79.3086	2.63e-38	not-significant
JAML	-1.49468	1.93951	-14.3053	9.9e-40	2.68e-38	79.289	2.68e-38	down
PHKA1	1.12276	2.15525	14.298	1.07e-39	2.89e-38	79.2134	2.89e-38	up
RSPO4	-1.42006	0.872459	-14.294	1.11e-39	3.01e-38	79.1709	3.01e-38	down
GIMAP5	-0.680239	0.539303	-14.2896	1.17e-39	3.15e-38	79.1253	3.15e-38	not-significant
PCDH17	-1.29997	1.81117	-14.2821	1.26e-39	3.4e-38	79.0474	3.4e-38	down
HMGCLL1	-0.528772	0.343947	-14.2743	1.37e-39	3.69e-38	78.9654	3.69e-38	not-significant
ANXA3	-1.99414	3.45752	-14.271	1.42e-39	3.81e-38	78.9307	3.81e-38	down
C20orf194	-0.971546	1.90757	-14.2675	1.47e-39	3.95e-38	78.8943	3.95e-38	not-significant
CCDC152	-0.610953	0.664192	-14.2671	1.48e-39	3.96e-38	78.8906	3.96e-38	not-significant
PAK1	1.07655	3.74521	14.2666	1.49e-39	3.98e-38	78.8851	3.98e-38	up
WNT7A	-1.45835	0.661637	-14.2576	1.63e-39	4.36e-38	78.7916	4.36e-38	down
GAS6	-1.78314	4.12125	-14.257	1.64e-39	4.39e-38	78.7852	4.39e-38	down
CHRDL1	-2.40439	2.3119	-14.238	2e-39	5.34e-38	78.5874	5.34e-38	down
DOK2	-1.76459	3.05188	-14.2334	2.1e-39	5.6e-38	78.5392	5.6e-38	down
DOLPP1	0.862556	3.43925	14.2318	2.14e-39	5.69e-38	78.523	5.69e-38	not-significant
PDE2A	-0.927124	0.943677	-14.2285	2.22e-39	5.88e-38	78.4881	5.88e-38	not-significant
MYL9	-1.73461	5.81521	-14.2277	2.23e-39	5.92e-38	78.4804	5.92e-38	down
NRG3	-0.381293	0.124103	-14.2144	2.57e-39	6.8e-38	78.3412	6.8e-38	not-significant
KIF2C	2.0293	2.39536	14.2048	2.84e-39	7.5e-38	78.2416	7.5e-38	up
IL17D	-0.614731	0.544923	-14.1907	3.29e-39	8.69e-38	78.0947	8.69e-38	not-significant
PMM2	0.734839	1.79734	14.1832	3.56e-39	9.38e-38	78.0171	9.38e-38	not-significant
SHC3	-1.1361	0.962201	-14.1819	3.6e-39	9.49e-38	78.0038	9.49e-38	down
DCAF13	1.06196	2.68184	14.1787	3.73e-39	9.8e-38	77.9704	9.8e-38	up
MOGAT1	-0.28303	0.0996085	-14.1765	3.82e-39	1e-37	77.9471	1e-37	not-significant
LIM2	-0.0866565	0.0217625	-14.1709	4.04e-39	1.06e-37	77.8895	1.06e-37	not-significant
MCTS1	0.889665	3.67677	14.159	4.58e-39	1.2e-37	77.7657	1.2e-37	not-significant
ENG	-1.52585	5.2676	-14.1587	4.59e-39	1.2e-37	77.7628	1.2e-37	down
LY6G6E	-0.10364	0.0228397	-14.1506	5e-39	1.31e-37	77.6781	1.31e-37	not-significant
TMEM150B	-1.37234	1.52995	-14.1443	5.34e-39	1.39e-37	77.6127	1.39e-37	down
SLC39A11	1.18312	3.59921	14.1357	5.84e-39	1.52e-37	77.5238	1.52e-37	up
DDOST	0.821703	6.73678	14.1203	6.86e-39	1.78e-37	77.3639	1.78e-37	not-significant
PDCD2L	1.15141	2.64204	14.12	6.88e-39	1.79e-37	77.3605	1.79e-37	up
CCDC167	1.38404	4.5715	14.1197	6.9e-39	1.79e-37	77.3577	1.79e-37	up
DIXDC1	-0.881364	1.57613	-14.1149	7.26e-39	1.88e-37	77.3071	1.88e-37	not-significant
UQCC2	1.24026	3.15104	14.1115	7.52e-39	1.95e-37	77.2719	1.95e-37	up
PGR	-0.423684	0.263568	-14.1052	8.03e-39	2.08e-37	77.207	2.08e-37	not-significant
ERO1A	1.70373	4.57399	14.0957	8.87e-39	2.29e-37	77.1082	2.29e-37	up
CHPF2	1.02192	4.59435	14.0887	9.54e-39	2.46e-37	77.0357	2.46e-37	up
WDR75	0.767733	3.11871	14.087	9.71e-39	2.5e-37	77.0181	2.5e-37	not-significant
ALG3	1.07053	3.96874	14.0695	1.17e-38	3e-37	76.8371	3e-37	up
CSF3	-2.21046	0.94357	-14.0679	1.18e-38	3.04e-37	76.8203	3.04e-37	down
REM1	-0.822899	0.861326	-14.0625	1.25e-38	3.21e-37	76.7642	3.21e-37	not-significant
INTS8	0.927137	2.64855	14.0464	1.48e-38	3.79e-37	76.598	3.79e-37	not-significant
MRM1	1.01149	2.42696	14.0453	1.5e-38	3.83e-37	76.5867	3.83e-37	up
OGN	-1.85758	1.27539	-14.0393	1.6e-38	4.07e-37	76.5245	4.07e-37	down
EEF2KMT	0.692486	2.05458	14.0318	1.73e-38	4.4e-37	76.4467	4.4e-37	not-significant
PKP3	1.43917	4.28403	14.0307	1.75e-38	4.45e-37	76.4354	4.45e-37	up
DIPK2B	-1.13351	1.58531	-14.0293	1.77e-38	4.51e-37	76.4208	4.51e-37	down
GALNT7	1.3759	3.38342	14.0265	1.82e-38	4.63e-37	76.3916	4.63e-37	up
CRABP2	4.24133	5.70154	14.0154	2.05e-38	5.19e-37	76.2766	5.19e-37	up
SLC5A6	0.969372	2.79355	14.0126	2.11e-38	5.34e-37	76.248	5.34e-37	not-significant
PCLAF	1.64448	2.15115	14.0112	2.14e-38	5.41e-37	76.2334	5.41e-37	up
PREB	0.794058	4.46329	14.006	2.26e-38	5.7e-37	76.1797	5.7e-37	not-significant
EFNA3	1.4453	1.73711	13.9981	2.45e-38	6.18e-37	76.0982	6.18e-37	up
ITPRID2	-1.13071	3.71914	-13.9943	2.55e-38	6.42e-37	76.0592	6.42e-37	down
FIBIN	-1.92001	2.30193	-13.9887	2.7e-38	6.8e-37	76.0009	6.8e-37	down
TLCD1	1.52037	3.84859	13.9815	2.91e-38	7.32e-37	75.9264	7.32e-37	up
RUSC1	1.03454	3.3609	13.9809	2.93e-38	7.36e-37	75.9202	7.36e-37	up
NDRG4	-1.23043	0.989748	-13.9798	2.96e-38	7.43e-37	75.9087	7.43e-37	down
FBLN5	-1.85818	3.31209	-13.9747	3.12e-38	7.82e-37	75.8564	7.82e-37	down
SECISBP2L	-1.386	3.23744	-13.9739	3.15e-38	7.88e-37	75.8484	7.88e-37	down
ZEB1	-1.09513	1.88146	-13.9705	3.26e-38	8.15e-37	75.8129	8.15e-37	down
DUOXA1	-2.06139	2.0695	-13.9595	3.66e-38	9.13e-37	75.6991	9.13e-37	down
TMEM182	0.790016	1.36481	13.9556	3.81e-38	9.49e-37	75.659	9.49e-37	not-significant
PLEKHN1	1.40836	1.63118	13.953	3.91e-38	9.74e-37	75.6327	9.74e-37	up
AHNAK	-2.08744	4.95785	-13.9488	4.09e-38	1.02e-36	75.5889	1.02e-36	down
NABP2	0.932918	3.98518	13.9437	4.31e-38	1.07e-36	75.5364	1.07e-36	not-significant
MEFV	-0.560127	0.412612	-13.9332	4.8e-38	1.19e-36	75.4284	1.19e-36	not-significant
CBX4	1.05162	3.89919	13.9282	5.06e-38	1.25e-36	75.3767	1.25e-36	up
NEK2	1.88873	2.12825	13.9258	5.19e-38	1.28e-36	75.3517	1.28e-36	up
PSAT1	2.33788	3.12323	13.9211	5.45e-38	1.35e-36	75.3032	1.35e-36	up
SLCO1A2	-0.71433	0.223921	-13.9209	5.46e-38	1.35e-36	75.3016	1.35e-36	not-significant
KDELR2	1.02402	6.47161	13.9182	5.61e-38	1.38e-36	75.2739	1.38e-36	up
SHROOM4	-1.40063	1.74498	-13.9109	6.05e-38	1.49e-36	75.1988	1.49e-36	down
PGM5	-1.36229	1.22782	-13.91	6.11e-38	1.5e-36	75.1889	1.5e-36	down
CTNNAL1	-1.26143	3.67116	-13.9067	6.32e-38	1.55e-36	75.1555	1.55e-36	down
FKBP11	1.48024	3.24583	13.9054	6.41e-38	1.57e-36	75.1416	1.57e-36	up
ANLN	2.14643	2.53838	13.9033	6.55e-38	1.6e-36	75.1202	1.6e-36	up
C1orf74	0.593477	1.16738	13.9017	6.66e-38	1.63e-36	75.1033	1.63e-36	not-significant
PPIF	1.09169	4.45342	13.8963	7.04e-38	1.72e-36	75.0477	1.72e-36	up
KIF11	1.65451	2.32773	13.8934	7.26e-38	1.77e-36	75.018	1.77e-36	up
FABP5	-1.88975	2.88889	-13.8813	8.23e-38	2e-36	74.8934	2e-36	down
TIMM8A	0.819372	1.88872	13.8707	9.18e-38	2.23e-36	74.7847	2.23e-36	not-significant
FERMT1	1.79896	2.26745	13.8673	9.51e-38	2.31e-36	74.7495	2.31e-36	up
GATA2	-1.43964	1.96379	-13.8539	1.09e-37	2.65e-36	74.6116	2.65e-36	down
CCIN	-0.3417	0.185547	-13.8517	1.12e-37	2.71e-36	74.5893	2.71e-36	not-significant
IGSF9	1.77089	2.03656	13.8495	1.14e-37	2.77e-36	74.5661	2.77e-36	up
NEBL	-1.53393	2.43809	-13.8488	1.15e-37	2.78e-36	74.5593	2.78e-36	down
RABIF	0.702657	3.25998	13.8464	1.18e-37	2.85e-36	74.5348	2.85e-36	not-significant
MYL3	-0.534236	0.42167	-13.8451	1.2e-37	2.89e-36	74.5211	2.89e-36	not-significant
KIF26B	1.51531	1.78813	13.8355	1.32e-37	3.18e-36	74.423	3.18e-36	up
SCAI	-0.682223	1.06424	-13.8329	1.36e-37	3.26e-36	74.396	3.26e-36	not-significant
DHH	-0.324774	0.194956	-13.8325	1.36e-37	3.27e-36	74.392	3.27e-36	not-significant
UBASH3B	-1.15342	1.35648	-13.8225	1.51e-37	3.63e-36	74.2889	3.63e-36	down
TLR4	-1.46131	2.17054	-13.8185	1.57e-37	3.77e-36	74.2484	3.77e-36	down
CFL2	-1.18442	2.33071	-13.8078	1.76e-37	4.21e-36	74.1381	4.21e-36	down
TRAPPC3L	-0.12559	0.0586667	-13.7982	1.94e-37	4.64e-36	74.0393	4.64e-36	not-significant
KLF17	-0.151843	0.0781128	-13.7981	1.94e-37	4.65e-36	74.038	4.65e-36	not-significant
MTIF2	0.755606	3.50396	13.7925	2.06e-37	4.91e-36	73.9813	4.91e-36	not-significant
ZFYVE9	-1.05799	2.17072	-13.7906	2.1e-37	5e-36	73.9615	5e-36	down
KCNIP1	-0.380694	0.192922	-13.7895	2.12e-37	5.05e-36	73.9504	5.05e-36	not-significant
NME4	1.32651	4.46528	13.786	2.2e-37	5.24e-36	73.9143	5.24e-36	up
PLA2G1B	-2.92383	2.13647	-13.7788	2.37e-37	5.63e-36	73.8402	5.63e-36	down
MS4A2	-1.25629	1.00086	-13.7769	2.42e-37	5.74e-36	73.8209	5.74e-36	down
KPNA2	1.77134	4.75594	13.7758	2.45e-37	5.79e-36	73.8097	5.79e-36	up
TMPRSS4	2.68336	2.86832	13.7756	2.45e-37	5.8e-36	73.8073	5.8e-36	up
DPYSL2	-1.62515	4.49193	-13.7646	2.75e-37	6.49e-36	73.695	6.49e-36	down
HDGF	1.04425	6.62086	13.7599	2.88e-37	6.8e-36	73.6468	6.8e-36	up
AP1S1	1.12609	5.13355	13.7558	3.01e-37	7.09e-36	73.6047	7.09e-36	up
CPSF3	0.783719	3.6957	13.7487	3.24e-37	7.62e-36	73.5316	7.62e-36	not-significant
ARHGAP44	-1.3662	1.817	-13.748	3.26e-37	7.65e-36	73.5246	7.65e-36	down
CACNA2D2	-3.02204	2.84391	-13.748	3.26e-37	7.65e-36	73.5245	7.65e-36	down
TBRG4	0.995581	3.47799	13.7455	3.34e-37	7.84e-36	73.4994	7.84e-36	not-significant
UHRF1	1.51551	1.71207	13.7435	3.41e-37	7.99e-36	73.4789	7.99e-36	up
KHDC4	1.26554	3.25147	13.7412	3.5e-37	8.18e-36	73.455	8.18e-36	up
MRGBP	1.00424	3.20272	13.7373	3.64e-37	8.51e-36	73.4148	8.51e-36	up
OLFML1	-1.29335	1.93921	-13.7368	3.66e-37	8.53e-36	73.4105	8.53e-36	down
CNTFR	-0.82236	0.344154	-13.728	4e-37	9.34e-36	73.3201	9.34e-36	not-significant
BNIP2	-0.758827	3.0941	-13.7272	4.04e-37	9.4e-36	73.312	9.4e-36	not-significant
FZD4	-1.39346	2.36668	-13.7264	4.07e-37	9.47e-36	73.3036	9.47e-36	down
RTN1	-1.06262	1.10021	-13.7213	4.29e-37	9.97e-36	73.2512	9.97e-36	down
LATS2	-0.970923	2.61342	-13.7206	4.32e-37	1e-35	73.2441	1e-35	not-significant
LDHA	1.31866	6.8458	13.7179	4.44e-37	1.03e-35	73.2171	1.03e-35	up
LHFPL3	-1.13763	0.542926	-13.7133	4.66e-37	1.08e-35	73.1698	1.08e-35	down
TLR8	-1.37459	1.41282	-13.7072	4.96e-37	1.15e-35	73.1071	1.15e-35	down
AURKB	1.98146	2.36187	13.7058	5.03e-37	1.16e-35	73.0926	1.16e-35	up
CLEC12A	-1.37303	1.23938	-13.703	5.18e-37	1.19e-35	73.0643	1.19e-35	down
ARHGEF6	-1.27299	2.30872	-13.7013	5.27e-37	1.21e-35	73.0465	1.21e-35	down
CYP1A2	-0.624485	0.124485	-13.6818	6.44e-37	1.48e-35	72.8471	1.48e-35	not-significant
PRDM5	-0.527343	0.668997	-13.6763	6.82e-37	1.57e-35	72.7908	1.57e-35	not-significant
BOP1	1.46648	3.86955	13.6669	7.5e-37	1.72e-35	72.6954	1.72e-35	up
KIF4A	1.81816	1.99168	13.6665	7.54e-37	1.73e-35	72.6911	1.73e-35	up
OSBPL11	-0.77321	2.84964	-13.6567	8.34e-37	1.91e-35	72.591	1.91e-35	not-significant
ZNF207	0.507108	3.4344	13.6554	8.45e-37	1.93e-35	72.5776	1.93e-35	not-significant
GPC3	-2.57392	3.21563	-13.6369	1.02e-36	2.33e-35	72.3887	2.33e-35	down
PTGER4	-1.43461	2.18005	-13.6335	1.06e-36	2.41e-35	72.354	2.41e-35	down
HELT	-0.322969	0.0787074	-13.6309	1.09e-36	2.48e-35	72.3275	2.48e-35	not-significant
PRC1	1.63309	2.44909	13.6268	1.13e-36	2.58e-35	72.286	2.58e-35	up
KLF13	-1.25178	3.50136	-13.6242	1.16e-36	2.65e-35	72.2592	2.65e-35	down
CDC6	1.7184	2.00011	13.6235	1.17e-36	2.66e-35	72.2522	2.66e-35	up
KIAA0040	-1.08999	3.51398	-13.6222	1.19e-36	2.69e-35	72.2392	2.69e-35	down
ALDOA	1.21548	7.62973	13.6191	1.23e-36	2.78e-35	72.2069	2.78e-35	up
ACP5	-1.72718	5.31261	-13.6179	1.24e-36	2.81e-35	72.1947	2.81e-35	down
PTRH2	0.83158	2.50827	13.5996	1.5e-36	3.39e-35	72.0082	3.39e-35	not-significant
SRPX	-1.72861	2.27139	-13.5919	1.62e-36	3.66e-35	71.9302	3.66e-35	down
CYBRD1	-1.96623	4.60787	-13.5844	1.75e-36	3.95e-35	71.854	3.95e-35	down
SCN1A	-0.752318	0.425839	-13.5831	1.77e-36	4e-35	71.8407	4e-35	not-significant
PKHD1L1	-0.592643	0.192511	-13.5785	1.86e-36	4.19e-35	71.7933	4.19e-35	not-significant
DONSON	1.06315	2.27191	13.5777	1.87e-36	4.21e-35	71.786	4.21e-35	up
KIF22	1.07847	3.52955	13.5776	1.88e-36	4.21e-35	71.7845	4.21e-35	up
CALCOCO1	-1.07798	3.30357	-13.5736	1.95e-36	4.38e-35	71.7439	4.38e-35	down
PHLDA2	2.17979	4.44988	13.5705	2.02e-36	4.52e-35	71.712	4.52e-35	up
FEN1	1.37703	3.62032	13.5601	2.24e-36	5.02e-35	71.6067	5.02e-35	up
MS4A15	-3.31887	2.13217	-13.5553	2.36e-36	5.27e-35	71.5577	5.27e-35	down
ACSS3	-1.01303	0.839853	-13.5544	2.38e-36	5.31e-35	71.5483	5.31e-35	down
TIMP1	1.6447	7.97056	13.5491	2.51e-36	5.6e-35	71.4946	5.6e-35	up
BYSL	1.14699	3.50466	13.549	2.51e-36	5.6e-35	71.4935	5.6e-35	up
GINS1	1.56814	1.93372	13.5478	2.55e-36	5.67e-35	71.4809	5.67e-35	up
METTL1	1.16151	3.18704	13.5316	3e-36	6.68e-35	71.3168	6.68e-35	up
LRRC59	0.927816	5.36439	13.5258	3.19e-36	7.07e-35	71.2581	7.07e-35	not-significant
FGFR2	-1.7063	2.02961	-13.5155	3.54e-36	7.85e-35	71.1533	7.85e-35	down
PFDN6	0.985247	3.67602	13.5126	3.65e-36	8.08e-35	71.1233	8.08e-35	not-significant
CNP	0.797574	3.93264	13.508	3.83e-36	8.46e-35	71.0763	8.46e-35	not-significant
C1orf112	0.801251	1.26728	13.4994	4.17e-36	9.22e-35	70.9898	9.22e-35	not-significant
TM6SF1	-1.00104	1.32579	-13.4934	4.44e-36	9.8e-35	70.9285	9.8e-35	down
RBP4	-2.34	1.95097	-13.4832	4.92e-36	1.09e-34	70.8253	1.09e-34	down
KRT79	-0.501565	0.158863	-13.4822	4.97e-36	1.1e-34	70.8153	1.1e-34	not-significant
MT1M	-2.18428	1.85053	-13.4815	5.01e-36	1.1e-34	70.808	1.1e-34	down
LPL	-2.71189	3.203	-13.4755	5.33e-36	1.17e-34	70.7468	1.17e-34	down
PRDX4	1.38795	5.79284	13.4728	5.48e-36	1.2e-34	70.7195	1.2e-34	up
TPI1	1.13532	7.50976	13.4705	5.61e-36	1.23e-34	70.696	1.23e-34	up
TINCR	-1.30597	0.741334	-13.4659	5.87e-36	1.29e-34	70.6499	1.29e-34	down
SRGAP2C	-0.536045	0.861204	-13.4628	6.07e-36	1.33e-34	70.6177	1.33e-34	not-significant
MRTO4	0.927878	4.01879	13.4625	6.09e-36	1.33e-34	70.6147	1.33e-34	not-significant
CD300LF	-1.6223	2.31424	-13.4524	6.75e-36	1.47e-34	70.5124	1.47e-34	down
CALR	0.788775	8.67148	13.4488	6.99e-36	1.53e-34	70.4765	1.53e-34	not-significant
CCRL2	-1.27932	1.80721	-13.4457	7.22e-36	1.57e-34	70.4448	1.57e-34	down
ST14	1.44866	5.94031	13.4444	7.31e-36	1.59e-34	70.4322	1.59e-34	up
N4BP1	-0.777411	3.30877	-13.4436	7.38e-36	1.6e-34	70.4231	1.6e-34	not-significant
PRKCQ	-1.15198	1.32772	-13.4272	8.72e-36	1.89e-34	70.2573	1.89e-34	down
SLC5A4	-0.49869	0.286768	-13.4243	8.98e-36	1.95e-34	70.2279	1.95e-34	not-significant
CDT1	1.65005	2.2251	13.4233	9.07e-36	1.97e-34	70.2177	1.97e-34	up
LRRK2	-2.54496	2.58369	-13.422	9.2e-36	1.99e-34	70.2045	1.99e-34	down
SYNDIG1L	-0.921797	0.44722	-13.4189	9.49e-36	2.05e-34	70.173	2.05e-34	not-significant
UTP14A	0.71796	2.86076	13.4174	9.63e-36	2.08e-34	70.1583	2.08e-34	not-significant
ARL13B	-0.799298	2.03693	-13.4159	9.78e-36	2.11e-34	70.1429	2.11e-34	not-significant
CACNA1S	-0.23668	0.0546502	-13.4127	1.01e-35	2.18e-34	70.1104	2.18e-34	not-significant
PRKG1	-0.96949	1.29096	-13.4119	1.02e-35	2.19e-34	70.103	2.19e-34	not-significant
AGTR1	-1.07194	0.66767	-13.4119	1.02e-35	2.19e-34	70.1028	2.19e-34	down
MVB12B	-1.21072	2.09252	-13.4082	1.06e-35	2.27e-34	70.0654	2.27e-34	down
AVPR2	-0.739504	0.437531	-13.4011	1.14e-35	2.44e-34	69.9933	2.44e-34	not-significant
NOP58	0.826395	4.45271	13.3961	1.2e-35	2.56e-34	69.9424	2.56e-34	not-significant
UBFD1	0.835457	3.11313	13.3939	1.22e-35	2.62e-34	69.9207	2.62e-34	not-significant
PSMD4	0.914545	5.71864	13.3937	1.23e-35	2.62e-34	69.9187	2.62e-34	not-significant
TIMM17A	0.839293	4.14136	13.3917	1.25e-35	2.67e-34	69.8979	2.67e-34	not-significant
PAPSS1	-0.794483	4.29507	-13.3901	1.27e-35	2.71e-34	69.8823	2.71e-34	not-significant
DLGAP5	1.80395	2.02394	13.3899	1.27e-35	2.72e-34	69.8801	2.72e-34	up
BUB1B	1.56887	1.78484	13.3865	1.32e-35	2.81e-34	69.846	2.81e-34	up
IL7R	-2.0082	3.20208	-13.3833	1.36e-35	2.9e-34	69.8131	2.9e-34	down
UTRN	-1.31571	3.09256	-13.382	1.38e-35	2.93e-34	69.8005	2.93e-34	down
COG2	0.617466	2.28195	13.3816	1.39e-35	2.94e-34	69.7966	2.94e-34	not-significant
TIMP3	-1.52813	1.75928	-13.3807	1.4e-35	2.97e-34	69.7866	2.97e-34	down
LIMCH1	-1.66212	3.81648	-13.3805	1.4e-35	2.97e-34	69.7847	2.97e-34	down
GPR17	-0.625372	0.322414	-13.3799	1.41e-35	2.98e-34	69.7789	2.98e-34	not-significant
HYAL1	-2.18085	2.47459	-13.3748	1.49e-35	3.14e-34	69.7273	3.14e-34	down
PLSCR4	-1.28865	2.70052	-13.3643	1.65e-35	3.49e-34	69.6212	3.49e-34	down
FOXM1	1.9885	2.49652	13.3642	1.65e-35	3.49e-34	69.6206	3.49e-34	up
SMUG1	0.892557	2.84717	13.3604	1.72e-35	3.62e-34	69.5825	3.62e-34	not-significant
HMBS	1.01467	2.85803	13.3602	1.72e-35	3.63e-34	69.5797	3.63e-34	up
CCNA2	1.8416	2.58286	13.3587	1.75e-35	3.68e-34	69.5647	3.68e-34	up
SPATS2	0.931684	2.46606	13.355	1.82e-35	3.81e-34	69.528	3.81e-34	not-significant
ICAM2	-1.1192	2.22547	-13.355	1.82e-35	3.81e-34	69.5273	3.81e-34	down
ZBTB16	-1.40806	0.80484	-13.3496	1.92e-35	4.02e-34	69.4729	4.02e-34	down
A2M	-2.03182	7.29596	-13.3473	1.97e-35	4.11e-34	69.4495	4.11e-34	down
SLC11A1	-1.53872	2.21881	-13.3439	2.03e-35	4.25e-34	69.4153	4.25e-34	down
CLEC1B	-0.202892	0.0994946	-13.3381	2.16e-35	4.5e-34	69.3573	4.5e-34	not-significant
CCDC69	-1.51033	3.34122	-13.3336	2.26e-35	4.71e-34	69.3111	4.71e-34	down
FAM189A1	-0.591529	0.271682	-13.3254	2.45e-35	5.11e-34	69.2288	5.11e-34	not-significant
DTYMK	1.18139	3.63872	13.3234	2.5e-35	5.21e-34	69.209	5.21e-34	up
PADI4	-0.421767	0.166538	-13.3146	2.74e-35	5.69e-34	69.1201	5.69e-34	not-significant
CYP4B1	-3.7399	3.8718	-13.3095	2.88e-35	5.99e-34	69.0687	5.99e-34	down
FIG4	-0.764379	2.79103	-13.3044	3.04e-35	6.3e-34	69.0173	6.3e-34	not-significant
PSMB4	0.963305	6.72249	13.3029	3.08e-35	6.39e-34	69.002	6.39e-34	not-significant
PIAS1	-0.640842	2.18512	-13.2977	3.25e-35	6.73e-34	68.9494	6.73e-34	not-significant
BCS1L	0.712177	2.76126	13.296	3.31e-35	6.83e-34	68.9327	6.83e-34	not-significant
ALOX5	-1.82998	3.78316	-13.2913	3.47e-35	7.16e-34	68.8848	7.16e-34	down
PROM2	1.98899	3.4607	13.2901	3.51e-35	7.24e-34	68.8728	7.24e-34	up
GPI	1.10726	5.21281	13.2872	3.62e-35	7.45e-34	68.8436	7.45e-34	up
TIMELESS	1.33803	2.93907	13.2853	3.69e-35	7.59e-34	68.8242	7.59e-34	up
STX1A	1.64108	2.10953	13.2816	3.83e-35	7.87e-34	68.7874	7.87e-34	up
CYRIA	-1.21227	2.08146	-13.2767	4.02e-35	8.26e-34	68.7385	8.26e-34	down
NEXN	-1.23263	1.88706	-13.2722	4.21e-35	8.63e-34	68.6931	8.63e-34	down
COL1A1	2.85592	7.36277	13.2719	4.22e-35	8.65e-34	68.6903	8.65e-34	up
TWNK	0.948697	2.24473	13.269	4.35e-35	8.9e-34	68.6608	8.9e-34	not-significant
VMP1	1.21392	5.08197	13.2611	4.71e-35	9.63e-34	68.581	9.63e-34	up
PTTG1	1.78137	3.26991	13.2559	4.96e-35	1.01e-33	68.5291	1.01e-33	up
HGH1	1.07653	3.63305	13.2538	5.07e-35	1.03e-33	68.5075	1.03e-33	up
MND1	1.20708	1.42957	13.2537	5.07e-35	1.03e-33	68.5068	1.03e-33	up
SNX1	-0.701561	3.65757	-13.2482	5.36e-35	1.09e-33	68.4518	1.09e-33	not-significant
GFUS	1.2911	4.79819	13.2474	5.41e-35	1.1e-33	68.4433	1.1e-33	up
ZMYND19	0.905779	3.07196	13.2448	5.55e-35	1.13e-33	68.4176	1.13e-33	not-significant
SLC46A2	-1.95118	1.4035	-13.2413	5.75e-35	1.17e-33	68.3823	1.17e-33	down
MTARC2	-1.40155	2.89661	-13.2341	6.19e-35	1.25e-33	68.31	1.25e-33	down
CHAF1B	1.07384	1.6878	13.234	6.19e-35	1.26e-33	68.3088	1.26e-33	up
LMOD1	-1.57909	2.39002	-13.2334	6.23e-35	1.26e-33	68.3025	1.26e-33	down
CDCA5	1.78496	2.34492	13.2221	6.99e-35	1.41e-33	68.1889	1.41e-33	up
HJURP	1.77281	1.92369	13.2176	7.31e-35	1.48e-33	68.1436	1.48e-33	up
UTP25	0.734262	2.01167	13.217	7.35e-35	1.48e-33	68.1382	1.48e-33	not-significant
KDM5B	0.969406	3.32616	13.214	7.58e-35	1.53e-33	68.1076	1.53e-33	not-significant
MELK	1.85362	2.1292	13.2132	7.64e-35	1.54e-33	68.0999	1.54e-33	up
MORC2	0.806296	3.24009	13.2083	8.03e-35	1.62e-33	68.0501	1.62e-33	not-significant
CENPF	1.73508	2.03278	13.1984	8.87e-35	1.78e-33	67.9515	1.78e-33	up
LMNB1	1.5611	3.4516	13.1953	9.15e-35	1.84e-33	67.9204	1.84e-33	up
P3H2	-2.23213	2.3867	-13.1953	9.16e-35	1.84e-33	67.9202	1.84e-33	down
SGPL1	0.938302	3.89405	13.1927	9.4e-35	1.88e-33	67.8941	1.88e-33	not-significant
KIFC1	1.82452	2.66634	13.1908	9.58e-35	1.92e-33	67.8754	1.92e-33	up
LAD1	1.78713	5.17708	13.1775	1.1e-34	2.19e-33	67.7411	2.19e-33	up
CCNF	1.13685	1.85697	13.1767	1.1e-34	2.21e-33	67.7335	2.21e-33	up
NTN4	-1.72111	3.68277	-13.1662	1.23e-34	2.45e-33	67.6286	2.45e-33	down
PCDH9	-0.480372	0.221074	-13.1656	1.24e-34	2.46e-33	67.6226	2.46e-33	not-significant
SRM	1.07753	4.99084	13.1622	1.28e-34	2.55e-33	67.5886	2.55e-33	up
RNPS1	0.651465	3.83942	13.1613	1.29e-34	2.57e-33	67.5787	2.57e-33	not-significant
PC	1.31884	2.69174	13.1601	1.31e-34	2.6e-33	67.5673	2.6e-33	up
VWC2	-0.0789011	0.0275454	-13.1574	1.34e-34	2.66e-33	67.5402	2.66e-33	not-significant
TPPP3	-2.64482	3.66347	-13.1569	1.35e-34	2.67e-33	67.5355	2.67e-33	down
RPP40	1.01166	1.9178	13.1546	1.38e-34	2.74e-33	67.5116	2.74e-33	up
RHBDL2	1.44702	1.94498	13.1307	1.76e-34	3.48e-33	67.2724	3.48e-33	up
NOL10	0.710587	3.26525	13.1274	1.82e-34	3.59e-33	67.2399	3.59e-33	not-significant
PRDM11	-0.550849	0.839073	-13.1253	1.85e-34	3.66e-33	67.2187	3.66e-33	not-significant
MRPL17	0.869852	4.53583	13.1182	1.99e-34	3.93e-33	67.1474	3.93e-33	not-significant
FAM241A	-0.730878	1.34056	-13.1161	2.03e-34	4.01e-33	67.1266	4.01e-33	not-significant
MMACHC	0.640649	1.51617	13.1133	2.09e-34	4.12e-33	67.0987	4.12e-33	not-significant
AIMP2	0.978589	3.59041	13.1102	2.16e-34	4.25e-33	67.0673	4.25e-33	not-significant
OLA1	0.895443	3.78373	13.0988	2.42e-34	4.76e-33	66.954	4.76e-33	not-significant
CNPY2	0.94481	3.50633	13.0892	2.67e-34	5.24e-33	66.8574	5.24e-33	not-significant
C11orf24	0.964915	3.90143	13.0875	2.71e-34	5.32e-33	66.8411	5.32e-33	not-significant
RALGPS2	1.07844	2.0619	13.0845	2.8e-34	5.48e-33	66.8109	5.48e-33	up
TONSL	1.22966	1.87667	13.0834	2.83e-34	5.53e-33	66.7997	5.53e-33	up
NIFK	0.817156	4.04093	13.0826	2.85e-34	5.57e-33	66.7917	5.57e-33	not-significant
UBL3	-1.07688	4.14929	-13.0803	2.92e-34	5.7e-33	66.7688	5.7e-33	down
ALG8	0.862709	3.58264	13.0802	2.92e-34	5.7e-33	66.7681	5.7e-33	not-significant
VPS72	0.897319	3.73615	13.0758	3.05e-34	5.95e-33	66.7235	5.95e-33	not-significant
NEGR1	-0.672029	0.490815	-13.0724	3.16e-34	6.15e-33	66.6899	6.15e-33	not-significant
PARS2	0.713887	1.92236	13.0674	3.32e-34	6.46e-33	66.6397	6.46e-33	not-significant
EPB41L2	-1.23938	2.3976	-13.0671	3.33e-34	6.47e-33	66.637	6.47e-33	down
ARAP3	-0.99789	2.11858	-13.0578	3.66e-34	7.1e-33	66.5441	7.1e-33	not-significant
MKI67	1.82644	2.34193	13.0521	3.87e-34	7.51e-33	66.4873	7.51e-33	up
ECT2	1.58151	3.02149	13.0505	3.94e-34	7.63e-33	66.4708	7.63e-33	up
DPH2	0.85355	3.29944	13.0447	4.17e-34	8.07e-33	66.4135	8.07e-33	not-significant
TMEM139	-1.81418	1.55899	-13.0412	4.32e-34	8.36e-33	66.3783	8.36e-33	down
ENTR1	0.78282	3.5442	13.0409	4.33e-34	8.37e-33	66.3757	8.37e-33	not-significant
RASL12	-1.30876	2.4474	-13.0366	4.52e-34	8.73e-33	66.3331	8.73e-33	down
KCNJ5	-1.32402	1.15631	-13.0347	4.61e-34	8.89e-33	66.3142	8.89e-33	down
SSR4	1.34042	5.89031	13.0345	4.62e-34	8.9e-33	66.3114	8.9e-33	up
EXD1	-0.160936	0.063406	-13.0309	4.79e-34	9.22e-33	66.2762	9.22e-33	not-significant
C12orf45	0.875595	2.90502	13.0117	5.81e-34	1.12e-32	66.0843	1.12e-32	not-significant
SNRPA	0.734301	4.55559	13.0106	5.87e-34	1.13e-32	66.0732	1.13e-32	not-significant
ACKR1	-2.24357	2.57527	-13.0079	6.03e-34	1.16e-32	66.0463	1.16e-32	down
P2RY14	-0.965302	1.22739	-13.0067	6.1e-34	1.17e-32	66.0349	1.17e-32	not-significant
ERBB4	-0.648486	0.357112	-13.0045	6.24e-34	1.19e-32	66.0133	1.19e-32	not-significant
NUP85	0.833613	3.21623	12.9919	7.08e-34	1.35e-32	65.8874	1.35e-32	not-significant
RCCD1	0.850009	1.76799	12.9804	7.94e-34	1.52e-32	65.773	1.52e-32	not-significant
GPR4	-1.04834	1.72231	-12.977	8.22e-34	1.57e-32	65.739	1.57e-32	down
TPRG1	-0.673706	0.572717	-12.9763	8.27e-34	1.58e-32	65.7326	1.58e-32	not-significant
PTPRM	-1.33476	2.63893	-12.9755	8.34e-34	1.59e-32	65.7246	1.59e-32	down
ARMH2	-0.503638	0.133697	-12.9737	8.49e-34	1.62e-32	65.7065	1.62e-32	not-significant
C1orf198	-1.12221	4.56739	-12.9734	8.52e-34	1.62e-32	65.7037	1.62e-32	down
PDZD11	0.94398	4.78958	12.9709	8.73e-34	1.66e-32	65.6787	1.66e-32	not-significant
AURKA	1.76811	2.73967	12.9706	8.76e-34	1.66e-32	65.6759	1.66e-32	up
HLA-E	-1.31216	8.24695	-12.9649	9.28e-34	1.76e-32	65.6184	1.76e-32	down
TXNDC17	1.4442	4.11005	12.9621	9.54e-34	1.81e-32	65.5906	1.81e-32	up
NSF	0.802365	3.64888	12.962	9.55e-34	1.81e-32	65.5896	1.81e-32	not-significant
CENPU	1.51619	2.3453	12.9532	1.04e-33	1.97e-32	65.5021	1.97e-32	up
ATAD3A	1.06468	3.15529	12.9461	1.12e-33	2.12e-32	65.432	2.12e-32	up
PRKCH	-0.854907	2.35353	-12.9407	1.18e-33	2.23e-32	65.3782	2.23e-32	not-significant
GART	0.830632	3.27678	12.9406	1.18e-33	2.23e-32	65.3772	2.23e-32	not-significant
STIL	1.03482	1.303	12.9334	1.27e-33	2.39e-32	65.306	2.39e-32	up
GIPC2	-1.08239	0.792593	-12.9287	1.33e-33	2.51e-32	65.2589	2.51e-32	down
CA3	-1.39797	1.11362	-12.928	1.34e-33	2.52e-32	65.2525	2.52e-32	down
GIMAP4	-1.46797	3.87432	-12.9262	1.37e-33	2.57e-32	65.2343	2.57e-32	down
SCARA5	-1.70617	1.01353	-12.9213	1.43e-33	2.69e-32	65.186	2.69e-32	down
ALOX5AP	-2.04348	4.46879	-12.9143	1.54e-33	2.88e-32	65.1168	2.88e-32	down
SCIMP	-1.19391	1.56155	-12.914	1.54e-33	2.89e-32	65.1133	2.89e-32	down
SLC25A25	-1.16045	2.57952	-12.9133	1.55e-33	2.91e-32	65.1063	2.91e-32	down
PCYOX1	-1.02739	4.55201	-12.9039	1.71e-33	3.19e-32	65.0129	3.19e-32	down
PROS1	-1.56236	3.41565	-12.9012	1.75e-33	3.27e-32	64.9868	3.27e-32	down
SOCS2	-1.62307	1.98393	-12.901	1.76e-33	3.28e-32	64.9844	3.28e-32	down
HMMR	1.54361	1.90073	12.8976	1.82e-33	3.39e-32	64.9507	3.39e-32	up
RRAS	-1.29254	5.4216	-12.8953	1.86e-33	3.46e-32	64.9283	3.46e-32	down
INAVA	1.58555	2.82514	12.894	1.88e-33	3.5e-32	64.9154	3.5e-32	up
DDX41	0.665235	4.00793	12.8939	1.89e-33	3.51e-32	64.9141	3.51e-32	not-significant
ID4	-1.98924	2.87087	-12.8898	1.96e-33	3.65e-32	64.8739	3.65e-32	down
FRMD4B	-0.89769	2.07063	-12.8881	2e-33	3.71e-32	64.8561	3.71e-32	not-significant
GARS1	1.01942	4.91038	12.8867	2.03e-33	3.76e-32	64.8425	3.76e-32	up
MTX1	0.793665	2.83154	12.8849	2.06e-33	3.82e-32	64.8247	3.82e-32	not-significant
BUD23	0.793951	3.67331	12.8819	2.13e-33	3.93e-32	64.7947	3.93e-32	not-significant
SEC22C	-0.548803	2.60414	-12.8814	2.14e-33	3.95e-32	64.7905	3.95e-32	not-significant
GGTA1	-1.03675	1.5554	-12.8796	2.17e-33	4.02e-32	64.7724	4.02e-32	down
NUF2	1.66624	1.84405	12.8752	2.27e-33	4.19e-32	64.729	4.19e-32	up
GINS2	1.48281	1.88752	12.8691	2.41e-33	4.45e-32	64.6687	4.45e-32	up
NLE1	0.731521	2.1412	12.8658	2.5e-33	4.6e-32	64.6357	4.6e-32	not-significant
KLF2	-1.7305	3.61175	-12.8628	2.57e-33	4.73e-32	64.6056	4.73e-32	down
POLDIP2	0.692925	5.75182	12.8558	2.76e-33	5.06e-32	64.5371	5.06e-32	not-significant
FAM98A	0.642908	3.27208	12.854	2.81e-33	5.16e-32	64.5186	5.16e-32	not-significant
NCF2	-1.66584	3.90121	-12.8491	2.95e-33	5.41e-32	64.4699	5.41e-32	down
LIFR	-1.57345	2.63686	-12.849	2.95e-33	5.41e-32	64.4693	5.41e-32	down
GFRA2	-0.447654	0.324586	-12.8455	3.06e-33	5.6e-32	64.4344	5.6e-32	not-significant
CTIF	-0.919432	2.2327	-12.8414	3.18e-33	5.82e-32	64.3944	5.82e-32	not-significant
SYNJ2	0.966061	1.84517	12.8339	3.43e-33	6.27e-32	64.3196	6.27e-32	not-significant
PDE1B	-0.736156	0.714887	-12.8319	3.5e-33	6.39e-32	64.3	6.39e-32	not-significant
MRPL24	1.07233	5.1019	12.8304	3.55e-33	6.48e-32	64.2853	6.48e-32	up
EXOSC5	1.11886	3.72138	12.8284	3.62e-33	6.6e-32	64.2659	6.6e-32	up
ORC6	1.12952	1.28402	12.8278	3.64e-33	6.63e-32	64.2602	6.63e-32	up
TDRKH	1.08906	2.70668	12.8251	3.74e-33	6.81e-32	64.2326	6.81e-32	up
SRPRB	0.932411	4.25513	12.8228	3.83e-33	6.96e-32	64.2101	6.96e-32	not-significant
AARD	-1.29779	0.774859	-12.82	3.94e-33	7.15e-32	64.1826	7.15e-32	down
HS6ST2	2.22177	2.65714	12.8191	3.97e-33	7.2e-32	64.1742	7.2e-32	up
PDCD6	0.967859	3.70307	12.815	4.14e-33	7.5e-32	64.1331	7.5e-32	not-significant
NIPSNAP1	1.0574	4.63204	12.8096	4.37e-33	7.91e-32	64.0798	7.91e-32	up
FARSB	0.799886	3.7912	12.8056	4.54e-33	8.22e-32	64.0404	8.22e-32	not-significant
E2F8	1.18191	1.32191	12.7988	4.86e-33	8.79e-32	63.9733	8.79e-32	up
NCAPH	1.61237	2.01954	12.7986	4.87e-33	8.8e-32	63.971	8.8e-32	up
BEND2	-0.0243027	0.00588144	-12.7931	5.14e-33	9.28e-32	63.9171	9.28e-32	not-significant
XPR1	1.53699	3.92821	12.7922	5.19e-33	9.36e-32	63.9079	9.36e-32	up
CCDC137	0.972565	3.5505	12.7898	5.32e-33	9.57e-32	63.8844	9.57e-32	not-significant
RADX	-0.758959	0.618108	-12.7877	5.43e-33	9.77e-32	63.8634	9.77e-32	not-significant
ANKRD33B	-0.752351	0.553785	-12.7858	5.53e-33	9.94e-32	63.8454	9.94e-32	not-significant
CCT5	1.1864	5.17868	12.7835	5.66e-33	1.02e-31	63.8218	1.02e-31	up
IKBKE	0.963013	2.54915	12.7821	5.74e-33	1.03e-31	63.808	1.03e-31	not-significant
NPR3	-1.34201	1.55411	-12.7773	6.02e-33	1.08e-31	63.7612	1.08e-31	down
MINDY2	-0.773565	2.09746	-12.7743	6.2e-33	1.11e-31	63.7313	1.11e-31	not-significant
FAM167A	-1.71683	1.69306	-12.7573	7.34e-33	1.31e-31	63.564	1.31e-31	down
DNAAF5	0.855492	2.84074	12.7553	7.49e-33	1.34e-31	63.5437	1.34e-31	not-significant
CASP6	0.912773	3.72402	12.7521	7.72e-33	1.38e-31	63.5131	1.38e-31	not-significant
PTPRO	-0.851575	0.957169	-12.7504	7.86e-33	1.4e-31	63.4954	1.4e-31	not-significant
ACBD6	0.622577	2.55401	12.7473	8.1e-33	1.44e-31	63.4653	1.44e-31	not-significant
WDR12	0.731553	1.99204	12.7445	8.34e-33	1.48e-31	63.4374	1.48e-31	not-significant
GPR182	-0.224776	0.163261	-12.7436	8.4e-33	1.5e-31	63.4294	1.5e-31	not-significant
VAMP2	-1.05573	4.28654	-12.743	8.46e-33	1.5e-31	63.4228	1.5e-31	down
PUSL1	0.982346	2.69877	12.7367	9e-33	1.6e-31	63.3609	1.6e-31	not-significant
TUBG1	1.09759	4.13893	12.7344	9.21e-33	1.63e-31	63.338	1.63e-31	up
IMP4	0.676619	3.89555	12.7284	9.77e-33	1.73e-31	63.2795	1.73e-31	not-significant
THBS2	2.36913	4.3127	12.7263	9.98e-33	1.77e-31	63.2587	1.77e-31	up
MMP11	2.86547	2.97394	12.7225	1.04e-32	1.83e-31	63.2213	1.83e-31	up
MITF	-0.924653	1.60369	-12.7166	1.1e-32	1.94e-31	63.1627	1.94e-31	not-significant
POLR1C	0.823606	3.39258	12.716	1.1e-32	1.95e-31	63.1574	1.95e-31	not-significant
MEX3A	1.88654	2.02474	12.7136	1.13e-32	2e-31	63.1337	2e-31	up
PCDHGC3	-1.24547	1.89598	-12.7127	1.14e-32	2.01e-31	63.125	2.01e-31	down
GTSE1	1.3535	1.56498	12.7113	1.16e-32	2.04e-31	63.1112	2.04e-31	up
TMED3	1.00859	2.91191	12.7103	1.17e-32	2.06e-31	63.1008	2.06e-31	up
DECR2	1.06675	2.56894	12.7094	1.18e-32	2.08e-31	63.092	2.08e-31	up
SEC61A1	0.75738	6.60066	12.7073	1.2e-32	2.12e-31	63.072	2.12e-31	not-significant
SNAP47	0.602072	2.66309	12.703	1.26e-32	2.21e-31	63.0296	2.21e-31	not-significant
FANCI	1.2334	2.07219	12.7016	1.27e-32	2.23e-31	63.016	2.23e-31	up
PPME1	0.765712	3.15916	12.6987	1.31e-32	2.3e-31	62.9875	2.3e-31	not-significant
STIP1	0.883416	5.26302	12.6985	1.31e-32	2.3e-31	62.9852	2.3e-31	not-significant
SPC24	1.3484	1.73756	12.697	1.33e-32	2.33e-31	62.9702	2.33e-31	up
LSAMP	-0.985842	1.13612	-12.6955	1.35e-32	2.37e-31	62.9558	2.37e-31	not-significant
HDAC1	0.804503	5.02405	12.6884	1.45e-32	2.54e-31	62.886	2.54e-31	not-significant
NSUN5	0.905808	3.26599	12.687	1.47e-32	2.57e-31	62.8721	2.57e-31	not-significant
LILRB3	-0.844806	1.1919	-12.6847	1.51e-32	2.63e-31	62.8496	2.63e-31	not-significant
CDC45	1.56614	1.87436	12.6803	1.57e-32	2.74e-31	62.8067	2.74e-31	up
MFSD9	0.794124	2.29688	12.6793	1.59e-32	2.76e-31	62.7969	2.76e-31	not-significant
MZT2A	0.986171	2.74677	12.6703	1.74e-32	3.02e-31	62.7083	3.02e-31	not-significant
COA4	0.906244	4.38376	12.667	1.79e-32	3.12e-31	62.676	3.12e-31	not-significant
GFPT1	1.04409	4.30057	12.6658	1.81e-32	3.15e-31	62.6644	3.15e-31	up
TRPT1	0.885059	3.48242	12.6646	1.84e-32	3.18e-31	62.6525	3.18e-31	not-significant
CYBC1	0.817845	3.82258	12.6637	1.85e-32	3.21e-31	62.6436	3.21e-31	not-significant
MEF2A	-0.715483	3.02838	-12.6637	1.85e-32	3.21e-31	62.6432	3.21e-31	not-significant
PKMYT1	1.2896	1.50357	12.6622	1.88e-32	3.25e-31	62.6283	3.25e-31	up
MRPS34	0.907885	5.74882	12.6621	1.88e-32	3.25e-31	62.6276	3.25e-31	not-significant
RNF182	-0.851295	0.424375	-12.6567	1.99e-32	3.43e-31	62.5746	3.43e-31	not-significant
KAT2B	-0.987546	2.33306	-12.6548	2.02e-32	3.49e-31	62.5562	3.49e-31	not-significant
PPM1G	0.756025	5.12446	12.6501	2.12e-32	3.65e-31	62.5096	3.65e-31	not-significant
ECE2	0.99331	1.41109	12.6453	2.22e-32	3.83e-31	62.463	3.83e-31	not-significant
CD33	-0.828866	1.01531	-12.6444	2.24e-32	3.86e-31	62.4539	3.86e-31	not-significant
MCM2	1.56302	3.25707	12.6421	2.29e-32	3.94e-31	62.4313	3.94e-31	up
C1QTNF6	1.39469	2.14175	12.6351	2.46e-32	4.22e-31	62.3632	4.22e-31	up
MYOCD	-0.53153	0.324192	-12.6285	2.63e-32	4.5e-31	62.2977	4.5e-31	not-significant
TBX5	-1.08515	1.58254	-12.6123	3.08e-32	5.28e-31	62.1396	5.28e-31	down
SCN2B	-0.529888	0.335464	-12.606	3.28e-32	5.61e-31	62.0779	5.61e-31	not-significant
EPRS1	0.899408	4.93387	12.6059	3.28e-32	5.61e-31	62.0768	5.61e-31	not-significant
EDN3	-0.483276	0.1389	-12.6058	3.28e-32	5.61e-31	62.0758	5.61e-31	not-significant
HDHD3	1.08632	3.77622	12.6048	3.32e-32	5.66e-31	62.0656	5.66e-31	up
FAM124A	-0.474197	0.489918	-12.6043	3.33e-32	5.68e-31	62.0612	5.68e-31	not-significant
SH3GL2	-0.92341	0.342305	-12.6032	3.37e-32	5.74e-31	62.05	5.74e-31	not-significant
HMGN1	0.780078	4.89908	12.5918	3.77e-32	6.42e-31	61.9387	6.42e-31	not-significant
PKM	0.967636	7.15449	12.5917	3.77e-32	6.42e-31	61.9378	6.42e-31	not-significant
POLG2	0.875837	2.04719	12.5909	3.8e-32	6.46e-31	61.9299	6.46e-31	not-significant
GGTLC3	-0.263024	0.107981	-12.5882	3.9e-32	6.63e-31	61.9034	6.63e-31	not-significant
COLEC12	-1.77242	2.64922	-12.5869	3.96e-32	6.71e-31	61.8905	6.71e-31	down
SIDT2	-0.871841	2.98179	-12.5853	4.02e-32	6.81e-31	61.8753	6.81e-31	not-significant
TTC28	-0.895882	1.60176	-12.5841	4.07e-32	6.89e-31	61.8631	6.89e-31	not-significant
RCC2	1.00391	5.28191	12.5791	4.27e-32	7.23e-31	61.8144	7.23e-31	up
BLOC1S4	0.829597	3.50446	12.5687	4.73e-32	8e-31	61.7125	8e-31	not-significant
CSRP1	-0.850155	4.71665	-12.5659	4.86e-32	8.22e-31	61.6851	8.22e-31	not-significant
ACACB	-0.746898	1.02133	-12.5656	4.88e-32	8.23e-31	61.6823	8.23e-31	not-significant
TRAIP	0.84041	1.27376	12.5655	4.88e-32	8.23e-31	61.6819	8.23e-31	not-significant
EIF4E3	-0.85466	1.89689	-12.5648	4.91e-32	8.28e-31	61.675	8.28e-31	not-significant
GMFG	-1.4233	3.96608	-12.5647	4.92e-32	8.29e-31	61.6739	8.29e-31	down
NVL	0.6892	2.72254	12.5612	5.09e-32	8.57e-31	61.6398	8.57e-31	not-significant
UTP6	0.622253	3.04957	12.5606	5.12e-32	8.61e-31	61.6334	8.61e-31	not-significant
LMO7	-1.41871	4.09038	-12.5559	5.36e-32	9.01e-31	61.5878	9.01e-31	down
FOSB	-3.31596	3.19762	-12.5555	5.38e-32	9.04e-31	61.5841	9.04e-31	down
SLC7A7	-1.35779	2.98807	-12.5539	5.47e-32	9.17e-31	61.5684	9.17e-31	down
TMEM79	0.934906	2.07352	12.5503	5.67e-32	9.5e-31	61.5325	9.5e-31	not-significant
ARHGAP18	-1.12034	3.6136	-12.546	5.92e-32	9.9e-31	61.4907	9.9e-31	down
NRN1	-1.61611	1.9743	-12.5457	5.93e-32	9.92e-31	61.4884	9.92e-31	down
YDJC	1.12818	3.61253	12.5448	5.99e-32	1e-30	61.4788	1e-30	up
DCSTAMP	-1.0365	0.757148	-12.5431	6.08e-32	1.02e-30	61.4629	1.02e-30	down
TACO1	0.717025	3.36695	12.5349	6.6e-32	1.1e-30	61.3824	1.1e-30	not-significant
PALB2	0.611279	2.07698	12.5329	6.73e-32	1.12e-30	61.3628	1.12e-30	not-significant
TYMS	1.47107	3.07858	12.5325	6.75e-32	1.12e-30	61.3595	1.12e-30	up
PARP1	0.950924	4.68862	12.5171	7.86e-32	1.31e-30	61.209	1.31e-30	not-significant
SNRPA1	0.856313	3.10526	12.5121	8.25e-32	1.37e-30	61.1603	1.37e-30	not-significant
HOXA5	-1.24997	2.01122	-12.5109	8.35e-32	1.39e-30	61.1487	1.39e-30	down
PRPF19	0.722622	5.40792	12.5089	8.51e-32	1.41e-30	61.1294	1.41e-30	not-significant
FCGR3B	-1.21273	0.834829	-12.5088	8.52e-32	1.41e-30	61.1279	1.41e-30	down
EIF6	0.861215	6.24922	12.5059	8.76e-32	1.45e-30	61.1001	1.45e-30	not-significant
PRICKLE1	-0.809375	0.923346	-12.5019	9.12e-32	1.51e-30	61.0604	1.51e-30	not-significant
HNRNPC	0.634608	5.67908	12.5008	9.21e-32	1.52e-30	61.0505	1.52e-30	not-significant
UNC5CL	1.7291	2.19515	12.499	9.38e-32	1.55e-30	61.0325	1.55e-30	up
FILIP1	-1.30286	1.37164	-12.4945	9.8e-32	1.62e-30	60.9888	1.62e-30	down
NPNT	-2.10642	3.49384	-12.4918	1.01e-31	1.66e-30	60.9627	1.66e-30	down
SKIV2L	0.799438	3.6509	12.4917	1.01e-31	1.66e-30	60.9614	1.66e-30	not-significant
CDCA7	1.83276	2.44014	12.4883	1.04e-31	1.72e-30	60.9283	1.72e-30	up
PHOSPHO1	-0.549586	0.443087	-12.4844	1.08e-31	1.78e-30	60.8898	1.78e-30	not-significant
EXOSC1	0.602847	3.02448	12.4797	1.13e-31	1.86e-30	60.8446	1.86e-30	not-significant
USP12	-0.763217	3.0678	-12.4779	1.15e-31	1.9e-30	60.8274	1.9e-30	not-significant
POLR2D	0.679382	3.23969	12.4754	1.18e-31	1.94e-30	60.803	1.94e-30	not-significant
SEC14L3	-0.829646	0.251571	-12.4754	1.18e-31	1.94e-30	60.8022	1.94e-30	not-significant
TMED9	0.791317	6.56993	12.4732	1.21e-31	1.98e-30	60.7812	1.98e-30	not-significant
MOCS1	-1.0338	1.83252	-12.4713	1.23e-31	2.02e-30	60.7632	2.02e-30	down
CISD2	0.733688	3.91212	12.4682	1.27e-31	2.08e-30	60.7324	2.08e-30	not-significant
BRIX1	1.03317	3.13781	12.4655	1.3e-31	2.13e-30	60.7063	2.13e-30	up
GALNT18	-1.32928	3.15481	-12.4641	1.32e-31	2.16e-30	60.6924	2.16e-30	down
HNRNPL	0.481361	4.94953	12.4597	1.38e-31	2.25e-30	60.6501	2.25e-30	not-significant
MARVELD3	0.918089	1.87613	12.4575	1.41e-31	2.3e-30	60.6281	2.3e-30	not-significant
SKA3	1.28912	1.46301	12.452	1.49e-31	2.42e-30	60.5746	2.42e-30	up
ERAL1	0.686837	4.4848	12.4515	1.5e-31	2.43e-30	60.5697	2.43e-30	not-significant
SEMA4B	1.46564	4.58123	12.4477	1.55e-31	2.52e-30	60.5332	2.52e-30	up
PILRA	-1.37945	2.69846	-12.4466	1.57e-31	2.55e-30	60.5226	2.55e-30	down
SLC37A4	0.760528	2.67268	12.4447	1.6e-31	2.59e-30	60.5038	2.59e-30	not-significant
MYOZ1	-1.27771	1.13815	-12.4394	1.68e-31	2.73e-30	60.452	2.73e-30	down
NEDD9	-1.70393	3.77297	-12.4392	1.69e-31	2.73e-30	60.4507	2.73e-30	down
LRRFIP1	-0.809798	3.8006	-12.4304	1.84e-31	2.98e-30	60.3646	2.98e-30	not-significant
TACC3	1.30894	2.89856	12.424	1.96e-31	3.17e-30	60.3028	3.17e-30	up
TNFSF12	-1.08781	3.93627	-12.4218	2e-31	3.23e-30	60.2812	3.23e-30	down
PYCR3	1.12234	2.86498	12.4191	2.05e-31	3.32e-30	60.2549	3.32e-30	up
TNS2	-1.31706	3.41114	-12.4187	2.06e-31	3.33e-30	60.2517	3.33e-30	down
CLIC3	-2.23538	3.72819	-12.4137	2.16e-31	3.49e-30	60.2027	3.49e-30	down
AKAP7	-0.685455	1.18393	-12.4092	2.26e-31	3.64e-30	60.1596	3.64e-30	not-significant
MOGS	0.73137	4.74728	12.4071	2.31e-31	3.72e-30	60.1384	3.72e-30	not-significant
PTGES2	0.849703	3.87224	12.4	2.47e-31	3.98e-30	60.0697	3.98e-30	not-significant
APOLD1	-1.29993	1.92877	-12.3999	2.47e-31	3.98e-30	60.0693	3.98e-30	down
PLCE1	-0.916647	1.24213	-12.3932	2.64e-31	4.25e-30	60.0037	4.25e-30	not-significant
EFEMP1	-1.83521	4.70948	-12.3878	2.79e-31	4.47e-30	59.9515	4.47e-30	down
TOX2	-1.22134	1.67494	-12.3876	2.79e-31	4.48e-30	59.95	4.48e-30	down
SLC7A5	2.12231	4.18382	12.3866	2.82e-31	4.52e-30	59.9399	4.52e-30	up
AVL9	0.8308	2.58585	12.3773	3.09e-31	4.94e-30	59.8502	4.94e-30	not-significant
BPHL	0.898219	2.06271	12.3728	3.23e-31	5.16e-30	59.8059	5.16e-30	not-significant
HEATR1	0.854184	2.58193	12.3726	3.23e-31	5.17e-30	59.8038	5.17e-30	not-significant
H2AX	1.25282	4.5988	12.3718	3.26e-31	5.2e-30	59.7963	5.2e-30	up
DOCK11	-1.18646	2.21182	-12.3704	3.3e-31	5.27e-30	59.7829	5.27e-30	down
MIS18A	1.03044	2.93169	12.3664	3.43e-31	5.48e-30	59.744	5.48e-30	up
SLC27A6	-0.561853	0.183542	-12.363	3.55e-31	5.66e-30	59.7108	5.66e-30	not-significant
TSPAN7	-2.24296	2.73061	-12.3614	3.6e-31	5.74e-30	59.6961	5.74e-30	down
SNRNP25	0.894054	3.31112	12.3587	3.7e-31	5.89e-30	59.6693	5.89e-30	not-significant
SNRPC	0.847611	5.81271	12.3586	3.7e-31	5.89e-30	59.6685	5.89e-30	not-significant
SNCA	-0.763927	0.789462	-12.3571	3.76e-31	5.97e-30	59.6541	5.97e-30	not-significant
ABHD11	1.30096	4.30361	12.3488	4.07e-31	6.47e-30	59.574	6.47e-30	up
CYP27A1	-1.76825	4.4217	-12.3462	4.18e-31	6.63e-30	59.5482	6.63e-30	down
TRUB2	0.70195	2.82783	12.3444	4.25e-31	6.74e-30	59.5314	6.74e-30	not-significant
FLRT3	-2.01038	3.02306	-12.3417	4.37e-31	6.91e-30	59.5055	6.91e-30	down
PUS7	0.959561	2.48319	12.3387	4.5e-31	7.11e-30	59.4761	7.11e-30	not-significant
EIF3B	0.945231	4.66917	12.3371	4.57e-31	7.22e-30	59.4603	7.22e-30	not-significant
PPARGC1B	-0.541189	0.544914	-12.3357	4.63e-31	7.32e-30	59.4468	7.32e-30	not-significant
SLC39A7	0.94813	6.28322	12.335	4.66e-31	7.36e-30	59.4405	7.36e-30	not-significant
TPBG	1.28391	2.5873	12.3349	4.66e-31	7.36e-30	59.4396	7.36e-30	up
AIFM1	0.771122	3.89977	12.3293	4.93e-31	7.76e-30	59.3854	7.76e-30	not-significant
AC142391.3	-0.0409005	0.012454	-12.3271	5.04e-31	7.93e-30	59.3637	7.93e-30	not-significant
MRPL37	0.733524	4.65921	12.3246	5.16e-31	8.12e-30	59.3394	8.12e-30	not-significant
GNG11	-1.78202	3.47686	-12.3237	5.2e-31	8.18e-30	59.3314	8.18e-30	down
KNTC1	1.09721	1.65172	12.3207	5.36e-31	8.42e-30	59.3017	8.42e-30	up
CD302	-1.28921	2.22366	-12.3201	5.39e-31	8.46e-30	59.2963	8.46e-30	down
SELENOP	-1.82861	4.03351	-12.3178	5.51e-31	8.65e-30	59.2735	8.65e-30	down
DPP3	0.851913	4.06272	12.3152	5.65e-31	8.86e-30	59.249	8.86e-30	not-significant
HSH2D	1.17527	2.75084	12.311	5.89e-31	9.22e-30	59.2086	9.22e-30	up
KRTCAP2	0.940674	3.01434	12.3106	5.91e-31	9.25e-30	59.2046	9.25e-30	not-significant
TROAP	1.63087	1.76576	12.3099	5.95e-31	9.3e-30	59.1979	9.3e-30	up
COL3A1	2.44546	7.50923	12.3098	5.96e-31	9.31e-30	59.1965	9.31e-30	up
CKS1B	1.39655	3.43299	12.306	6.18e-31	9.65e-30	59.1597	9.65e-30	up
NOP2	0.985641	3.2906	12.3037	6.32e-31	9.86e-30	59.1378	9.86e-30	not-significant
DARS2	1.02554	3.26856	12.302	6.43e-31	1e-29	59.121	1e-29	up
KRT80	1.91283	3.41098	12.3002	6.54e-31	1.02e-29	59.1038	1.02e-29	up
CLNS1A	0.727851	3.97562	12.2974	6.72e-31	1.05e-29	59.0764	1.05e-29	not-significant
ADCK5	1.19011	2.41363	12.2924	7.06e-31	1.1e-29	59.0284	1.1e-29	up
PAPSS2	-1.58556	4.34472	-12.291	7.15e-31	1.11e-29	59.0155	1.11e-29	down
KHDRBS2	-1.28522	0.876192	-12.2847	7.61e-31	1.18e-29	58.9542	1.18e-29	down
MSI2	0.859104	2.13614	12.2843	7.63e-31	1.18e-29	58.9507	1.18e-29	not-significant
N4BP2L1	-0.940718	1.78767	-12.2804	7.93e-31	1.23e-29	58.9125	1.23e-29	not-significant
IARS2	0.839333	5.14475	12.268	8.94e-31	1.38e-29	58.7935	1.38e-29	not-significant
NFS1	0.607722	2.32212	12.2644	9.26e-31	1.43e-29	58.759	1.43e-29	not-significant
PLLP	-1.4139	2.11854	-12.2635	9.35e-31	1.44e-29	58.7494	1.44e-29	down
NOSTRIN	-1.25672	1.76699	-12.2548	1.02e-30	1.57e-29	58.6658	1.57e-29	down
LRRC8C	-0.779841	1.44435	-12.2544	1.02e-30	1.57e-29	58.6622	1.57e-29	not-significant
C16orf78	-0.0509198	0.0152008	-12.252	1.04e-30	1.61e-29	58.6388	1.61e-29	not-significant
TRAF7	0.790666	4.45373	12.2518	1.05e-30	1.61e-29	58.6367	1.61e-29	not-significant
JUND	-1.2875	6.18887	-12.2492	1.07e-30	1.65e-29	58.6124	1.65e-29	down
NDC80	1.46561	1.75542	12.2343	1.24e-30	1.91e-29	58.4688	1.91e-29	up
COPS7B	0.640043	2.86926	12.2302	1.29e-30	1.98e-29	58.4292	1.98e-29	not-significant
SMAD9	-1.18187	1.2657	-12.2283	1.32e-30	2.02e-29	58.4104	2.02e-29	down
CCDC50	-0.893663	2.76541	-12.2219	1.4e-30	2.15e-29	58.3496	2.15e-29	not-significant
PHLDB2	-1.21953	1.62612	-12.2157	1.49e-30	2.28e-29	58.2893	2.28e-29	down
PDIA6	1.05239	6.04239	12.213	1.53e-30	2.34e-29	58.2632	2.34e-29	up
ABCA6	-0.548029	0.543135	-12.2085	1.59e-30	2.44e-29	58.2203	2.44e-29	not-significant
SLC44A2	-0.87086	5.35959	-12.208	1.6e-30	2.45e-29	58.2159	2.45e-29	not-significant
MUSK	-0.24982	0.137416	-12.2038	1.67e-30	2.55e-29	58.1747	2.55e-29	not-significant
SUV39H2	0.832112	1.84969	12.202	1.7e-30	2.59e-29	58.1576	2.59e-29	not-significant
GJB2	2.55374	2.93545	12.2003	1.72e-30	2.63e-29	58.1414	2.63e-29	up
KLHL33	-0.172829	0.0957644	-12.1912	1.88e-30	2.87e-29	58.0539	2.87e-29	not-significant
PLEKHA8	0.702219	1.49562	12.1902	1.9e-30	2.9e-29	58.0445	2.9e-29	not-significant
RIPOR1	-1.08695	3.23282	-12.1895	1.91e-30	2.91e-29	58.0377	2.91e-29	down
ATP1B2	-0.788588	0.785034	-12.1883	1.94e-30	2.95e-29	58.0265	2.95e-29	not-significant
TTYH3	1.35009	4.48106	12.1858	1.98e-30	3.02e-29	58.0019	3.02e-29	up
GPRIN1	1.2373	1.55617	12.1839	2.02e-30	3.07e-29	57.9836	3.07e-29	up
SYN2	-0.504605	0.215448	-12.1833	2.03e-30	3.08e-29	57.9785	3.08e-29	not-significant
ARAP2	-0.915531	1.74998	-12.1827	2.04e-30	3.1e-29	57.9721	3.1e-29	not-significant
PPM1D	-0.625459	2.16075	-12.1797	2.1e-30	3.19e-29	57.9434	3.19e-29	not-significant
POC1A	1.0926	2.21843	12.1785	2.13e-30	3.22e-29	57.9323	3.22e-29	up
AATK	-1.51509	1.48571	-12.1779	2.14e-30	3.24e-29	57.9262	3.24e-29	down
SHANK3	-1.05715	2.11468	-12.1767	2.17e-30	3.28e-29	57.915	3.28e-29	down
TSLP	-0.358617	0.229051	-12.1753	2.2e-30	3.32e-29	57.9014	3.32e-29	not-significant
TMEM220	-0.927648	1.28878	-12.1735	2.23e-30	3.37e-29	57.8839	3.37e-29	not-significant
MYO7A	0.922796	1.32192	12.1729	2.25e-30	3.39e-29	57.8784	3.39e-29	not-significant
TLL1	-0.58828	0.490102	-12.1722	2.26e-30	3.41e-29	57.8716	3.41e-29	not-significant
MCM6	1.26311	3.61497	12.1717	2.27e-30	3.42e-29	57.8668	3.42e-29	up
GSTA3	-0.870111	0.350891	-12.1653	2.42e-30	3.64e-29	57.8056	3.64e-29	not-significant
NIF3L1	0.697173	3.71459	12.1645	2.44e-30	3.66e-29	57.798	3.66e-29	not-significant
CDK1	1.68386	2.83383	12.164	2.45e-30	3.68e-29	57.7924	3.68e-29	up
FANCG	0.948934	2.44338	12.1604	2.53e-30	3.81e-29	57.7588	3.81e-29	not-significant
GNPNAT1	1.17562	3.24637	12.1511	2.77e-30	4.16e-29	57.6694	4.16e-29	up
SH3BP5	-1.11805	2.00855	-12.151	2.78e-30	4.16e-29	57.668	4.16e-29	down
CLK2	0.990056	3.74577	12.1489	2.83e-30	4.25e-29	57.648	4.25e-29	not-significant
SH2D1B	-0.548318	0.367638	-12.1483	2.85e-30	4.27e-29	57.6424	4.27e-29	not-significant
BCL9	1.11965	3.03203	12.147	2.89e-30	4.32e-29	57.6296	4.32e-29	up
EXOC3L1	-0.768609	1.47149	-12.1469	2.89e-30	4.32e-29	57.6289	4.32e-29	not-significant
BAIAP2L1	1.1187	4.14741	12.1449	2.94e-30	4.4e-29	57.6101	4.4e-29	up
HSD17B4	-0.895319	3.92748	-12.1408	3.06e-30	4.57e-29	57.5707	4.57e-29	not-significant
SRL	-0.341772	0.209192	-12.1383	3.14e-30	4.68e-29	57.5467	4.68e-29	not-significant
MMP19	-1.48459	2.21653	-12.1312	3.36e-30	5.01e-29	57.4781	5.01e-29	down
CRIM1	-1.3274	3.63641	-12.1236	3.62e-30	5.39e-29	57.4059	5.39e-29	down
SUSD2	-3.12309	4.26333	-12.1221	3.67e-30	5.46e-29	57.3914	5.46e-29	down
HK3	-1.64006	2.40179	-12.1215	3.69e-30	5.49e-29	57.3853	5.49e-29	down
NKAPL	-0.471181	0.281765	-12.1208	3.72e-30	5.52e-29	57.3783	5.52e-29	not-significant
SLC15A2	-1.59908	2.26111	-12.1191	3.78e-30	5.61e-29	57.3628	5.61e-29	down
GSS	0.809875	4.87274	12.1151	3.93e-30	5.83e-29	57.3238	5.83e-29	not-significant
TTC9C	0.635885	3.02867	12.1139	3.97e-30	5.89e-29	57.3128	5.89e-29	not-significant
WRAP73	0.607653	2.07591	12.1138	3.98e-30	5.89e-29	57.3115	5.89e-29	not-significant
PUS1	0.893733	2.24593	12.1129	4.01e-30	5.94e-29	57.3027	5.94e-29	not-significant
SLC27A3	-1.16415	2.87815	-12.1127	4.02e-30	5.94e-29	57.3014	5.94e-29	down
CD68	-0.911963	1.1375	-12.1074	4.23e-30	6.25e-29	57.2503	6.25e-29	not-significant
SIX4	1.13042	1.7006	12.1046	4.35e-30	6.42e-29	57.2235	6.42e-29	up
ROBO2	-0.752242	0.552928	-12.1036	4.39e-30	6.48e-29	57.2137	6.48e-29	not-significant
ARHGEF39	0.784983	0.963352	12.1003	4.53e-30	6.68e-29	57.1827	6.68e-29	not-significant
YARS1	0.653775	3.92715	12.0964	4.7e-30	6.93e-29	57.1453	6.93e-29	not-significant
CDC25C	1.06407	1.10424	12.093	4.86e-30	7.15e-29	57.1129	7.15e-29	up
PPIL1	1.03198	4.30923	12.093	4.86e-30	7.15e-29	57.1125	7.15e-29	up
NOL11	0.727207	3.5361	12.0897	5.01e-30	7.37e-29	57.0816	7.37e-29	not-significant
ABCC3	2.06129	4.18841	12.0735	5.86e-30	8.61e-29	56.9261	8.61e-29	up
GJA5	-1.50463	3.13702	-12.0719	5.95e-30	8.74e-29	56.9113	8.74e-29	down
KIF18B	1.48216	1.5794	12.0643	6.4e-30	9.39e-29	56.8387	9.39e-29	up
SEPTIN10	-0.928567	3.91376	-12.064	6.42e-30	9.42e-29	56.8354	9.42e-29	not-significant
FPR1	-1.61868	2.5361	-12.0602	6.66e-30	9.76e-29	56.7994	9.76e-29	down
PFKP	1.80505	4.65339	12.0581	6.8e-30	9.95e-29	56.7791	9.95e-29	up
STOM	-1.27605	6.37832	-12.0552	6.99e-30	1.02e-28	56.7515	1.02e-28	down
RFC4	1.26906	2.59949	12.0548	7.02e-30	1.03e-28	56.7478	1.03e-28	up
ZNF485	0.598367	1.17711	12.0541	7.07e-30	1.03e-28	56.7409	1.03e-28	not-significant
WFIKKN2	-0.346143	0.113192	-12.0534	7.11e-30	1.04e-28	56.7345	1.04e-28	not-significant
RPE	0.739989	3.54502	12.0497	7.37e-30	1.07e-28	56.6992	1.07e-28	not-significant
ANKS1A	-0.899984	3.27544	-12.0464	7.6e-30	1.11e-28	56.6681	1.11e-28	not-significant
ABCG1	-1.29647	2.93171	-12.0458	7.65e-30	1.11e-28	56.6623	1.11e-28	down
SERPINH1	1.1384	5.70217	12.0457	7.66e-30	1.11e-28	56.661	1.11e-28	up
GRID1	-0.424076	0.408396	-12.0438	7.8e-30	1.13e-28	56.6429	1.13e-28	not-significant
ARRB1	-1.22746	3.40031	-12.042	7.93e-30	1.15e-28	56.6258	1.15e-28	down
GTF3C2	0.628522	3.65649	12.041	8.01e-30	1.16e-28	56.6163	1.16e-28	not-significant
KDELR1	0.699457	6.68838	12.0354	8.46e-30	1.23e-28	56.5627	1.23e-28	not-significant
NTMT1	0.758796	2.76429	12.035	8.49e-30	1.23e-28	56.5591	1.23e-28	not-significant
FANCD2	0.804417	1.42237	12.0343	8.55e-30	1.24e-28	56.5518	1.24e-28	not-significant
RTKN	0.857615	3.08669	12.0266	9.2e-30	1.33e-28	56.4785	1.33e-28	not-significant
NDRG2	-1.41764	2.61293	-12.0223	9.59e-30	1.39e-28	56.438	1.39e-28	down
HNRNPAB	0.771226	5.94537	12.0195	9.85e-30	1.42e-28	56.4111	1.42e-28	not-significant
NMRAL1	0.792338	3.73889	12.016	1.02e-29	1.47e-28	56.3781	1.47e-28	not-significant
CD83	-1.45143	3.54102	-12.0093	1.09e-29	1.57e-28	56.3136	1.57e-28	down
MAP3K3	-0.852077	2.92105	-12.0019	1.17e-29	1.68e-28	56.2438	1.68e-28	not-significant
ZNF385B	-1.94457	1.53591	-11.9992	1.2e-29	1.72e-28	56.2181	1.72e-28	down
RFWD3	0.811154	2.76822	11.9974	1.22e-29	1.75e-28	56.2002	1.75e-28	not-significant
PTGES	2.1407	3.81519	11.9973	1.22e-29	1.75e-28	56.2001	1.75e-28	up
MYH10	-1.39176	3.66077	-11.9973	1.22e-29	1.75e-28	56.1992	1.75e-28	down
STON1	-0.710196	1.06609	-11.9966	1.23e-29	1.76e-28	56.1931	1.76e-28	not-significant
FAM167B	-1.08466	2.51337	-11.9949	1.25e-29	1.79e-28	56.1773	1.79e-28	down
H1-0	1.15662	6.92159	11.9945	1.25e-29	1.8e-28	56.1729	1.8e-28	up
CCAR1	0.669839	3.63672	11.9923	1.28e-29	1.83e-28	56.1522	1.83e-28	not-significant
CDCA3	1.19055	1.34776	11.9912	1.29e-29	1.85e-28	56.1419	1.85e-28	up
XPO5	0.882496	2.92884	11.9902	1.3e-29	1.87e-28	56.132	1.87e-28	not-significant
BUB1	1.44963	1.9789	11.9893	1.32e-29	1.88e-28	56.124	1.88e-28	up
ABCA3	-2.58579	4.62063	-11.9873	1.34e-29	1.92e-28	56.1043	1.92e-28	down
AUP1	0.727744	5.82946	11.9843	1.38e-29	1.97e-28	56.0763	1.97e-28	not-significant
APBB1	-1.16475	2.36734	-11.9809	1.43e-29	2.03e-28	56.0439	2.03e-28	down
PSMC4	0.811946	5.25224	11.9809	1.43e-29	2.03e-28	56.0434	2.03e-28	not-significant
UBE2O	0.787638	3.0426	11.977	1.48e-29	2.11e-28	56.0069	2.11e-28	not-significant
PPP1R35	1.15764	3.84812	11.9768	1.48e-29	2.11e-28	56.0049	2.11e-28	up
GPR89A	0.409237	0.838011	11.9693	1.59e-29	2.27e-28	55.9337	2.27e-28	not-significant
PGM2L1	1.22275	2.29852	11.9661	1.64e-29	2.34e-28	55.9033	2.34e-28	up
EXO1	1.30457	1.41097	11.9617	1.71e-29	2.44e-28	55.8612	2.44e-28	up
LRRC20	1.03656	3.10235	11.9577	1.78e-29	2.53e-28	55.823	2.53e-28	up
FIGNL1	1.00852	1.99601	11.9538	1.85e-29	2.62e-28	55.7863	2.62e-28	up
CENPA	1.53073	1.68613	11.9535	1.85e-29	2.63e-28	55.7828	2.63e-28	up
MGME1	0.823364	3.22325	11.9447	2.02e-29	2.86e-28	55.7001	2.86e-28	not-significant
RBBP8NL	0.980897	1.3744	11.9446	2.02e-29	2.86e-28	55.6986	2.86e-28	not-significant
ZC3HAV1L	0.967074	1.84253	11.9356	2.2e-29	3.11e-28	55.6135	3.11e-28	not-significant
PRXL2C	-0.764479	2.68681	-11.934	2.23e-29	3.16e-28	55.5982	3.16e-28	not-significant
MYOM2	-0.393735	0.352068	-11.9317	2.28e-29	3.23e-28	55.5766	3.23e-28	not-significant
HPCAL1	-1.00263	3.82516	-11.9314	2.29e-29	3.23e-28	55.5739	3.23e-28	down
FAM111B	1.34374	1.72384	11.9275	2.38e-29	3.35e-28	55.5368	3.35e-28	up
INTS7	0.749511	2.79562	11.926	2.41e-29	3.4e-28	55.5222	3.4e-28	not-significant
SELPLG	-1.45317	3.98683	-11.9225	2.49e-29	3.51e-28	55.4885	3.51e-28	down
NXF3	-0.868114	0.391217	-11.9211	2.53e-29	3.56e-28	55.4761	3.56e-28	not-significant
HROB	1.1625	1.44448	11.9199	2.56e-29	3.6e-28	55.4644	3.6e-28	up
TNFSF13	-1.11137	3.39341	-11.9188	2.58e-29	3.63e-28	55.4543	3.63e-28	down
STK39	1.28849	3.73682	11.9158	2.66e-29	3.73e-28	55.4256	3.73e-28	up
ITLN1	-1.93225	0.757159	-11.9131	2.73e-29	3.83e-28	55.4001	3.83e-28	down
RARS1	0.651228	4.2361	11.9079	2.87e-29	4.02e-28	55.3509	4.02e-28	not-significant
MYRF	-1.80638	1.91803	-11.9062	2.91e-29	4.08e-28	55.3348	4.08e-28	down
C1orf115	-1.5604	2.89229	-11.9007	3.07e-29	4.3e-28	55.2825	4.3e-28	down
TAF1D	0.850752	3.05371	11.8971	3.18e-29	4.45e-28	55.2481	4.45e-28	not-significant
ATG16L1	0.605941	2.87209	11.8946	3.25e-29	4.55e-28	55.2248	4.55e-28	not-significant
WDR74	0.620596	2.8536	11.8945	3.26e-29	4.55e-28	55.2234	4.55e-28	not-significant
CDKN3	1.62754	2.13643	11.8884	3.45e-29	4.82e-28	55.166	4.82e-28	up
CDKL5	-0.684618	1.21986	-11.8699	4.12e-29	5.75e-28	54.9912	5.75e-28	not-significant
NCAPG	1.42899	1.66864	11.8693	4.14e-29	5.77e-28	54.9855	5.77e-28	up
TMEM62	0.921857	3.29892	11.8665	4.25e-29	5.93e-28	54.9589	5.93e-28	not-significant
ZNF692	1.30693	2.87934	11.8626	4.42e-29	6.15e-28	54.9216	6.15e-28	up
METTL23	0.603972	3.69653	11.862	4.44e-29	6.18e-28	54.9163	6.18e-28	not-significant
SNF8	0.631281	3.70801	11.8583	4.6e-29	6.4e-28	54.8813	6.4e-28	not-significant
NAXE	1.08803	5.85465	11.8548	4.76e-29	6.61e-28	54.8476	6.61e-28	up
AWAT2	-0.339791	0.126982	-11.8401	5.47e-29	7.6e-28	54.709	7.6e-28	not-significant
SHCBP1	1.1325	1.58542	11.8369	5.64e-29	7.82e-28	54.6792	7.82e-28	up
OSTC	0.903423	5.8485	11.8336	5.82e-29	8.07e-28	54.6477	8.07e-28	not-significant
ITIH3	-0.394264	0.378494	-11.8286	6.1e-29	8.46e-28	54.6005	8.46e-28	not-significant
TUBB3	1.28337	1.24109	11.8188	6.7e-29	9.27e-28	54.5084	9.27e-28	up
MRPL15	1.10246	5.28229	11.8161	6.87e-29	9.51e-28	54.483	9.51e-28	up
MRPL58	0.847135	4.42078	11.8153	6.92e-29	9.57e-28	54.4754	9.57e-28	not-significant
RORA	-0.734388	1.11053	-11.8152	6.93e-29	9.58e-28	54.4743	9.58e-28	not-significant
C1orf35	0.792776	2.58255	11.8086	7.38e-29	1.02e-27	54.4114	1.02e-27	not-significant
EIF3I	0.677042	6.79575	11.806	7.57e-29	1.04e-27	54.3872	1.04e-27	not-significant
RAB5IF	1.10145	4.34066	11.8052	7.62e-29	1.05e-27	54.3797	1.05e-27	up
CANT1	0.920213	4.674	11.8029	7.79e-29	1.07e-27	54.3577	1.07e-27	not-significant
ARHGEF3	-0.729879	2.80733	-11.7978	8.18e-29	1.13e-27	54.3103	1.13e-27	not-significant
CA2	-2.07059	3.09861	-11.7941	8.47e-29	1.17e-27	54.2749	1.17e-27	down
EIPR1	0.659033	2.559	11.7928	8.58e-29	1.18e-27	54.2626	1.18e-27	not-significant
NEK7	-0.867154	3.91514	-11.7927	8.58e-29	1.18e-27	54.2619	1.18e-27	not-significant
RAD54L	1.19091	1.31997	11.7915	8.68e-29	1.19e-27	54.2505	1.19e-27	up
PIAS3	0.976462	3.62962	11.7873	9.03e-29	1.24e-27	54.2113	1.24e-27	not-significant
RAP1A	-0.700626	3.96443	-11.7867	9.08e-29	1.25e-27	54.2057	1.25e-27	not-significant
BMP2	-1.82597	2.72658	-11.7846	9.27e-29	1.27e-27	54.1855	1.27e-27	down
CREB3L4	1.13705	3.12059	11.7833	9.38e-29	1.28e-27	54.1736	1.28e-27	up
PTGIR	-0.80241	1.32161	-11.7815	9.54e-29	1.31e-27	54.1568	1.31e-27	not-significant
FBXL19	0.996141	2.69729	11.7814	9.56e-29	1.31e-27	54.1553	1.31e-27	not-significant
NSUN2	0.95943	4.16093	11.7796	9.72e-29	1.33e-27	54.1384	1.33e-27	not-significant
KCTD10	-0.550466	3.12881	-11.7787	9.8e-29	1.34e-27	54.1301	1.34e-27	not-significant
NR4A3	-1.63111	1.45271	-11.7775	9.91e-29	1.35e-27	54.119	1.35e-27	down
PAQR5	-1.24892	1.5689	-11.7769	9.98e-29	1.36e-27	54.1127	1.36e-27	down
CLCN2	0.76711	1.48338	11.7766	1e-28	1.36e-27	54.1104	1.36e-27	not-significant
FLVCR2	-1.04804	2.13419	-11.7698	1.07e-28	1.45e-27	54.0466	1.45e-27	down
MRAS	-0.878617	2.17475	-11.768	1.09e-28	1.48e-27	54.0293	1.48e-27	not-significant
ZNF138	0.799995	2.06187	11.7679	1.09e-28	1.48e-27	54.0286	1.48e-27	not-significant
KLHL12	0.631719	3.96521	11.7673	1.09e-28	1.48e-27	54.0232	1.48e-27	not-significant
CRY2	-1.04566	3.13202	-11.7646	1.12e-28	1.52e-27	53.9975	1.52e-27	down
RRP1	0.77062	3.10036	11.7634	1.13e-28	1.54e-27	53.9865	1.54e-27	not-significant
SORBS3	-1.04813	3.68523	-11.7615	1.15e-28	1.56e-27	53.9685	1.56e-27	down
SMCO3	-0.480094	0.422662	-11.7584	1.19e-28	1.61e-27	53.9388	1.61e-27	not-significant
LPAR2	0.858883	2.81007	11.7583	1.19e-28	1.61e-27	53.9377	1.61e-27	not-significant
P3H1	0.851523	2.7692	11.7571	1.2e-28	1.63e-27	53.927	1.63e-27	not-significant
EDN1	-1.91969	3.52797	-11.7525	1.26e-28	1.7e-27	53.8836	1.7e-27	down
DNAJB11	0.800506	3.84952	11.7524	1.26e-28	1.7e-27	53.8828	1.7e-27	not-significant
GPRIN2	-1.68569	2.31494	-11.7523	1.26e-28	1.7e-27	53.8821	1.7e-27	down
EPHA10	1.06904	1.11357	11.7489	1.3e-28	1.75e-27	53.8497	1.75e-27	up
DNA2	0.954761	1.32075	11.7382	1.44e-28	1.94e-27	53.7492	1.94e-27	not-significant
TMEM186	0.607752	2.67342	11.736	1.47e-28	1.98e-27	53.7286	1.98e-27	not-significant
PIGU	0.789232	3.65213	11.7308	1.54e-28	2.08e-27	53.6793	2.08e-27	not-significant
IPO4	0.635867	1.14786	11.7272	1.6e-28	2.15e-27	53.6455	2.15e-27	not-significant
MPZL1	0.689552	4.69974	11.7267	1.6e-28	2.16e-27	53.6413	2.16e-27	not-significant
APOBR	-1.3753	2.48613	-11.7251	1.63e-28	2.19e-27	53.6261	2.19e-27	down
MYO1C	-0.838959	4.91158	-11.721	1.69e-28	2.27e-27	53.5875	2.27e-27	not-significant
ESRP1	1.05307	4.49779	11.7193	1.72e-28	2.31e-27	53.5715	2.31e-27	up
LRRC18	-0.874776	0.429464	-11.7163	1.77e-28	2.37e-27	53.5431	2.37e-27	not-significant
POLE2	1.05296	1.44101	11.7148	1.79e-28	2.4e-27	53.5299	2.4e-27	up
SLC25A13	0.917281	3.30759	11.7129	1.83e-28	2.45e-27	53.5113	2.45e-27	not-significant
KCTD12	-1.43981	4.28759	-11.7116	1.85e-28	2.48e-27	53.4991	2.48e-27	down
LSR	1.29392	6.19184	11.7114	1.85e-28	2.48e-27	53.4976	2.48e-27	up
EGR2	-1.41699	2.24927	-11.7081	1.91e-28	2.56e-27	53.4667	2.56e-27	down
PDXDC1	0.848198	4.16399	11.6991	2.08e-28	2.78e-27	53.3823	2.78e-27	not-significant
BTK	-1.15442	2.00977	-11.6986	2.09e-28	2.79e-27	53.3777	2.79e-27	down
FANCA	0.853379	1.27676	11.6984	2.1e-28	2.8e-27	53.3758	2.8e-27	not-significant
ACP6	0.77755	1.61909	11.6974	2.12e-28	2.82e-27	53.3659	2.82e-27	not-significant
GJA4	-1.18444	2.60707	-11.6804	2.48e-28	3.31e-27	53.2071	3.31e-27	down
APEX1	0.814277	6.20362	11.6647	2.88e-28	3.84e-27	53.0598	3.84e-27	not-significant
PDLIM1	-0.95741	6.07574	-11.6641	2.9e-28	3.85e-27	53.0547	3.85e-27	not-significant
ZNF239	0.941129	1.64601	11.6578	3.08e-28	4.09e-27	52.9952	4.09e-27	not-significant
SYT7	2.13636	2.89409	11.6561	3.13e-28	4.15e-27	52.9792	4.15e-27	up
LAMC3	-1.28964	1.67365	-11.6555	3.14e-28	4.17e-27	52.9735	4.17e-27	down
MYH11	-1.86464	2.61585	-11.6543	3.18e-28	4.22e-27	52.9628	4.22e-27	down
ZNF217	1.1299	3.74884	11.6542	3.18e-28	4.22e-27	52.9613	4.22e-27	up
PPBP	-1.81067	1.06558	-11.6507	3.29e-28	4.36e-27	52.9287	4.36e-27	down
ASPM	1.20815	1.28363	11.6502	3.31e-28	4.38e-27	52.9238	4.38e-27	up
STYK1	1.23391	1.65904	11.6477	3.38e-28	4.47e-27	52.901	4.47e-27	up
MED8	0.617479	4.14307	11.6475	3.39e-28	4.48e-27	52.8993	4.48e-27	not-significant
DEPDC1B	1.22751	1.31365	11.6459	3.44e-28	4.54e-27	52.8844	4.54e-27	up
KCNN4	2.2865	3.37794	11.6325	3.9e-28	5.15e-27	52.759	5.15e-27	up
ST6GALNAC2	-1.26588	1.57855	-11.6309	3.96e-28	5.23e-27	52.7434	5.23e-27	down
F10	-1.08366	1.2354	-11.6286	4.05e-28	5.34e-27	52.7224	5.34e-27	down
XRCC2	0.982744	1.07985	11.6279	4.08e-28	5.37e-27	52.7157	5.37e-27	not-significant
MFSD2A	-1.75799	3.42453	-11.6274	4.1e-28	5.39e-27	52.7112	5.39e-27	down
FKBP3	0.945139	4.39155	11.6247	4.2e-28	5.53e-27	52.6855	5.53e-27	not-significant
MRPL12	1.16586	4.39151	11.6239	4.23e-28	5.56e-27	52.6788	5.56e-27	up
RNASEH2A	1.12321	3.37421	11.6234	4.25e-28	5.59e-27	52.6735	5.59e-27	up
R3HDM1	0.667431	2.28782	11.6209	4.35e-28	5.72e-27	52.6505	5.72e-27	not-significant
PPARG	-1.53893	2.25909	-11.6195	4.41e-28	5.79e-27	52.6374	5.79e-27	down
NOB1	0.727141	4.33031	11.618	4.48e-28	5.87e-27	52.6231	5.87e-27	not-significant
STT3A	0.795966	4.66029	11.6163	4.55e-28	5.96e-27	52.6073	5.96e-27	not-significant
FAM220A	0.812015	3.38749	11.6104	4.81e-28	6.29e-27	52.5525	6.29e-27	not-significant
DAO	-0.0767872	0.0287007	-11.6098	4.83e-28	6.32e-27	52.5471	6.32e-27	not-significant
ABLIM3	-1.25785	1.733	-11.6074	4.94e-28	6.46e-27	52.5248	6.46e-27	down
FTSJ1	0.742683	3.96995	11.6029	5.16e-28	6.74e-27	52.4821	6.74e-27	not-significant
CKAP4	1.05707	5.25686	11.6018	5.21e-28	6.81e-27	52.4718	6.81e-27	up
PBK	1.65844	1.95256	11.5999	5.3e-28	6.92e-27	52.4544	6.92e-27	up
CALM1	-0.667628	5.58531	-11.5975	5.42e-28	7.07e-27	52.4323	7.07e-27	not-significant
SMTNL2	-0.768023	0.617302	-11.5939	5.61e-28	7.31e-27	52.3988	7.31e-27	not-significant
CCHCR1	0.973417	2.66323	11.5938	5.62e-28	7.32e-27	52.397	7.32e-27	not-significant
SOBP	-0.763836	0.735348	-11.5921	5.71e-28	7.43e-27	52.3817	7.43e-27	not-significant
REEP1	-0.963345	0.701982	-11.5903	5.8e-28	7.55e-27	52.3652	7.55e-27	not-significant
IL20RA	-1.32241	1.46472	-11.5902	5.81e-28	7.56e-27	52.3637	7.56e-27	down
DPY30	0.804373	4.09093	11.5894	5.85e-28	7.6e-27	52.3566	7.6e-27	not-significant
CENPL	0.74339	1.40758	11.5891	5.87e-28	7.62e-27	52.354	7.62e-27	not-significant
TCF3	0.939953	3.71369	11.5868	6e-28	7.78e-27	52.3325	7.78e-27	not-significant
CHPF	1.22044	5.35979	11.5864	6.02e-28	7.81e-27	52.3283	7.81e-27	up
PDGFB	-1.21521	2.8233	-11.5861	6.04e-28	7.82e-27	52.3257	7.82e-27	down
TFG	0.779168	4.58284	11.5837	6.18e-28	8e-27	52.3033	8e-27	not-significant
LPCAT3	-0.822111	2.42322	-11.5834	6.2e-28	8.02e-27	52.3	8.02e-27	not-significant
CHEK1	1.10757	1.60385	11.5821	6.27e-28	8.11e-27	52.288	8.11e-27	up
SIRT7	0.807845	2.56586	11.5814	6.31e-28	8.15e-27	52.2823	8.15e-27	not-significant
CHD1L	0.884915	4.20906	11.5806	6.36e-28	8.21e-27	52.2743	8.21e-27	not-significant
PRG4	-1.79164	1.18336	-11.5798	6.41e-28	8.27e-27	52.2671	8.27e-27	down
FAM241B	0.981573	3.21362	11.5779	6.52e-28	8.41e-27	52.2489	8.41e-27	not-significant
LYPLA2	0.871771	5.29528	11.5737	6.78e-28	8.74e-27	52.2101	8.74e-27	not-significant
ZBTB47	-0.823915	2.26973	-11.5711	6.95e-28	8.96e-27	52.1856	8.96e-27	not-significant
METAP1	0.646662	3.83098	11.5697	7.04e-28	9.06e-27	52.1732	9.06e-27	not-significant
PDK1	0.870273	1.5064	11.5671	7.22e-28	9.28e-27	52.1486	9.28e-27	not-significant
ZBTB4	-0.909716	4.29317	-11.567	7.22e-28	9.28e-27	52.1481	9.28e-27	not-significant
COL6A5	-0.751115	0.609292	-11.5667	7.24e-28	9.31e-27	52.1451	9.31e-27	not-significant
CKAP2L	1.1814	1.3444	11.5616	7.6e-28	9.76e-27	52.097	9.76e-27	up
CTDSPL	-0.959339	3.37457	-11.5611	7.64e-28	9.8e-27	52.0924	9.8e-27	not-significant
GORAB	0.712981	2.37423	11.5586	7.82e-28	1e-26	52.0697	1e-26	not-significant
COPG1	0.702911	5.95249	11.557	7.93e-28	1.02e-26	52.0548	1.02e-26	not-significant
RASSF8	-1.21874	1.98288	-11.5562	7.99e-28	1.02e-26	52.0475	1.02e-26	down
CLDN12	0.978259	3.39031	11.554	8.16e-28	1.04e-26	52.0265	1.04e-26	not-significant
MAD2L1	1.31537	1.82079	11.5527	8.26e-28	1.06e-26	52.0145	1.06e-26	up
LIMD1	-0.979004	2.59565	-11.549	8.55e-28	1.09e-26	51.9804	1.09e-26	not-significant
PFDN2	0.954773	6.1513	11.5485	8.59e-28	1.1e-26	51.9758	1.1e-26	not-significant
TSEN54	0.793044	3.58925	11.5467	8.74e-28	1.12e-26	51.959	1.12e-26	not-significant
PRMT3	0.628774	1.96998	11.5457	8.82e-28	1.13e-26	51.9494	1.13e-26	not-significant
USP21	0.740568	3.29426	11.5455	8.84e-28	1.13e-26	51.9477	1.13e-26	not-significant
ZFP64	0.559804	1.89129	11.5411	9.21e-28	1.17e-26	51.9065	1.17e-26	not-significant
DAP	0.981496	6.13512	11.5389	9.41e-28	1.2e-26	51.886	1.2e-26	not-significant
NPLOC4	0.711565	4.14332	11.5373	9.55e-28	1.21e-26	51.8711	1.21e-26	not-significant
DUSP12	0.665933	3.37674	11.5351	9.74e-28	1.24e-26	51.8511	1.24e-26	not-significant
HLX	-0.81261	1.40569	-11.5338	9.86e-28	1.25e-26	51.8387	1.25e-26	not-significant
SPI1	-1.56287	4.3032	-11.5333	9.91e-28	1.26e-26	51.8342	1.26e-26	down
CEACAM21	-1.04898	1.31649	-11.5317	1.01e-27	1.28e-26	51.8196	1.28e-26	down
SURF4	0.619116	6.63723	11.5245	1.08e-27	1.36e-26	51.7523	1.36e-26	not-significant
SCD5	-1.55228	2.22839	-11.524	1.08e-27	1.37e-26	51.7476	1.37e-26	down
PPP4R4	-0.65159	0.435394	-11.5225	1.1e-27	1.39e-26	51.7336	1.39e-26	not-significant
MAGED1	0.986898	5.37317	11.5211	1.11e-27	1.41e-26	51.7211	1.41e-26	not-significant
SLC35A2	0.935583	4.19202	11.5194	1.13e-27	1.43e-26	51.7052	1.43e-26	not-significant
EIF2B4	0.512911	3.04568	11.5174	1.15e-27	1.45e-26	51.6863	1.45e-26	not-significant
CACNB4	-0.494298	0.325761	-11.5168	1.16e-27	1.46e-26	51.681	1.46e-26	not-significant
SPRING1	-1.0094	3.58345	-11.5165	1.16e-27	1.46e-26	51.6781	1.46e-26	down
HYLS1	0.772771	1.60509	11.5129	1.2e-27	1.51e-26	51.6444	1.51e-26	not-significant
DIAPH2	-0.769247	1.85541	-11.5123	1.21e-27	1.52e-26	51.6393	1.52e-26	not-significant
HYOU1	1.08883	4.97571	11.5116	1.21e-27	1.53e-26	51.6326	1.53e-26	up
PPFIBP1	-0.954629	2.29548	-11.5066	1.27e-27	1.6e-26	51.5857	1.6e-26	not-significant
ORC1	1.18615	1.46885	11.5051	1.29e-27	1.62e-26	51.5726	1.62e-26	up
EARS2	0.681179	2.66384	11.5051	1.29e-27	1.62e-26	51.5717	1.62e-26	not-significant
ATAD2	1.29111	2.66284	11.5024	1.32e-27	1.66e-26	51.5473	1.66e-26	up
BORCS7	-0.802032	3.28193	-11.5023	1.33e-27	1.66e-26	51.546	1.66e-26	not-significant
MTFP1	0.825937	1.97262	11.4955	1.41e-27	1.77e-26	51.4833	1.77e-26	not-significant
HELLS	0.895087	1.17143	11.4919	1.46e-27	1.83e-26	51.4501	1.83e-26	not-significant
MRPL30	0.650186	3.43708	11.4838	1.57e-27	1.97e-26	51.375	1.97e-26	not-significant
LEFTY2	-0.802664	0.524856	-11.4778	1.67e-27	2.09e-26	51.319	2.09e-26	not-significant
RAB11FIP1	-1.4348	3.64262	-11.4772	1.67e-27	2.1e-26	51.3136	2.1e-26	down
TBL2	0.69842	3.65573	11.4739	1.73e-27	2.16e-26	51.2832	2.16e-26	not-significant
IDH2	1.11622	5.56383	11.4702	1.79e-27	2.24e-26	51.2484	2.24e-26	up
GLMP	0.87572	4.21841	11.4677	1.83e-27	2.29e-26	51.2258	2.29e-26	not-significant
NONO	0.713916	6.07121	11.4665	1.85e-27	2.31e-26	51.2145	2.31e-26	not-significant
EOGT	-0.732258	2.47341	-11.4648	1.88e-27	2.35e-26	51.1988	2.35e-26	not-significant
ADGRE5	-1.25883	4.53164	-11.4619	1.93e-27	2.41e-26	51.1715	2.41e-26	down
EOLA2	0.628728	2.88459	11.4595	1.98e-27	2.46e-26	51.1493	2.46e-26	not-significant
SOX18	-1.16848	2.19286	-11.4554	2.05e-27	2.56e-26	51.1115	2.56e-26	down
PTPN1	-0.875219	4.60336	-11.4544	2.07e-27	2.58e-26	51.1018	2.58e-26	not-significant
RAD51	1.05546	1.49271	11.4525	2.11e-27	2.62e-26	51.0847	2.62e-26	up
PIK3R1	-0.9025	2.4769	-11.4497	2.17e-27	2.69e-26	51.0587	2.69e-26	not-significant
YIPF1	0.632096	4.32489	11.4481	2.2e-27	2.73e-26	51.0436	2.73e-26	not-significant
NDUFAF8	0.85045	3.52158	11.4479	2.2e-27	2.73e-26	51.0422	2.73e-26	not-significant
SF3B6	0.719366	5.69554	11.4457	2.25e-27	2.79e-26	51.0217	2.79e-26	not-significant
ERGIC3	0.678195	5.50327	11.4451	2.26e-27	2.8e-26	51.0165	2.8e-26	not-significant
AHCY	0.958816	5.33236	11.4376	2.42e-27	3e-26	50.9472	3e-26	not-significant
TMEM258	0.713643	4.63766	11.437	2.44e-27	3.02e-26	50.9408	3.02e-26	not-significant
MRPL19	0.632291	3.23154	11.4326	2.54e-27	3.14e-26	50.9007	3.14e-26	not-significant
HRCT1	-1.16826	1.34727	-11.4274	2.66e-27	3.29e-26	50.8529	3.29e-26	down
NES	-1.50293	3.23447	-11.4242	2.75e-27	3.39e-26	50.8225	3.39e-26	down
ADRA1D	-0.49632	0.260263	-11.4224	2.79e-27	3.45e-26	50.8066	3.45e-26	not-significant
WNT3	1.05047	1.59841	11.4216	2.81e-27	3.47e-26	50.7991	3.47e-26	up
MEN1	0.761768	3.50301	11.419	2.88e-27	3.55e-26	50.7751	3.55e-26	not-significant
DDX39A	0.917683	3.89065	11.4171	2.93e-27	3.61e-26	50.7577	3.61e-26	not-significant
CASP3	0.72146	3.79103	11.4162	2.96e-27	3.64e-26	50.749	3.64e-26	not-significant
SLC16A11	-1.16368	1.12842	-11.4158	2.97e-27	3.65e-26	50.7457	3.65e-26	down
RUNX1T1	-0.481584	0.496922	-11.4141	3.02e-27	3.71e-26	50.7299	3.71e-26	not-significant
CDCA4	1.14377	2.92716	11.4111	3.1e-27	3.82e-26	50.7016	3.82e-26	up
C11orf96	-1.6798	3.57568	-11.4109	3.11e-27	3.82e-26	50.7004	3.82e-26	down
INKA1	-0.874936	1.41953	-11.4085	3.18e-27	3.9e-26	50.6774	3.9e-26	not-significant
SERPING1	-1.42155	6.40027	-11.4029	3.35e-27	4.11e-26	50.6263	4.11e-26	down
ASAH2B	0.450382	0.94057	11.4011	3.4e-27	4.18e-26	50.6096	4.18e-26	not-significant
SACM1L	-0.628103	2.9531	-11.4006	3.42e-27	4.19e-26	50.6049	4.19e-26	not-significant
CSTF3	0.576535	2.87983	11.398	3.5e-27	4.29e-26	50.5811	4.29e-26	not-significant
GMNN	1.08742	2.88793	11.3948	3.61e-27	4.42e-26	50.5512	4.42e-26	up
TCF4	-0.896617	1.69199	-11.3902	3.77e-27	4.61e-26	50.5085	4.61e-26	not-significant
ZSCAN2	0.54881	1.29136	11.3879	3.85e-27	4.71e-26	50.4876	4.71e-26	not-significant
CPOX	0.780397	2.89065	11.3879	3.85e-27	4.71e-26	50.4874	4.71e-26	not-significant
BUB3	0.657204	3.4174	11.3853	3.94e-27	4.82e-26	50.4636	4.82e-26	not-significant
SFTPD	-3.58367	6.2095	-11.3817	4.08e-27	4.98e-26	50.4303	4.98e-26	down
LRCH1	-0.722492	1.98871	-11.3793	4.17e-27	5.09e-26	50.408	5.09e-26	not-significant
NAT10	0.671518	3.63227	11.3777	4.23e-27	5.16e-26	50.3934	5.16e-26	not-significant
ERCC6L	0.833156	0.894329	11.3774	4.24e-27	5.17e-26	50.391	5.17e-26	not-significant
CLEC4E	-1.19832	1.28728	-11.3773	4.25e-27	5.17e-26	50.3896	5.17e-26	down
TMEM216	0.643391	2.9037	11.3765	4.28e-27	5.21e-26	50.3823	5.21e-26	not-significant
NR2C2AP	0.814648	3.40203	11.3748	4.35e-27	5.28e-26	50.3674	5.28e-26	not-significant
ADAM8	1.63363	3.45934	11.372	4.46e-27	5.42e-26	50.3412	5.42e-26	up
PODXL2	2.35394	3.85441	11.3711	4.5e-27	5.46e-26	50.3329	5.46e-26	up
ATXN7L3	0.647178	3.98404	11.3654	4.75e-27	5.76e-26	50.2802	5.76e-26	not-significant
WDR77	0.678734	3.41716	11.3623	4.89e-27	5.92e-26	50.2513	5.92e-26	not-significant
CCNE1	1.44467	1.72776	11.3598	5e-27	6.06e-26	50.229	6.06e-26	up
HSP90B1	0.957756	7.70823	11.3595	5.01e-27	6.07e-26	50.2261	6.07e-26	not-significant
XPO1	0.690041	4.00403	11.3572	5.12e-27	6.2e-26	50.205	6.2e-26	not-significant
CACYBP	0.839366	4.04588	11.3562	5.17e-27	6.25e-26	50.1956	6.25e-26	not-significant
PLEKHO2	-1.04535	3.82434	-11.3542	5.26e-27	6.36e-26	50.1775	6.36e-26	down
NCAPG2	1.14636	2.1951	11.3529	5.33e-27	6.44e-26	50.1649	6.44e-26	up
SLC12A4	-0.848073	2.85362	-11.3474	5.61e-27	6.77e-26	50.1144	6.77e-26	not-significant
SNX25	-1.22659	3.05189	-11.3456	5.7e-27	6.88e-26	50.0984	6.88e-26	down
COA6	1.07197	4.15691	11.3452	5.73e-27	6.91e-26	50.0939	6.91e-26	up
INPP5A	-0.685065	2.90187	-11.3421	5.89e-27	7.1e-26	50.0658	7.1e-26	not-significant
RPUSD1	0.883918	3.21494	11.3402	6e-27	7.22e-26	50.048	7.22e-26	not-significant
MAOB	-1.60152	2.75138	-11.3397	6.03e-27	7.25e-26	50.0432	7.25e-26	down
MCOLN1	-0.739899	2.97935	-11.3371	6.17e-27	7.42e-26	50.0196	7.42e-26	not-significant
CCT7	0.637819	5.9226	11.3368	6.18e-27	7.44e-26	50.0174	7.44e-26	not-significant
RFLNB	-1.05222	2.58044	-11.3365	6.21e-27	7.46e-26	50.014	7.46e-26	down
ACTR5	0.661045	2.50847	11.3313	6.51e-27	7.82e-26	49.9663	7.82e-26	not-significant
HECW2	-0.885865	1.48427	-11.3307	6.54e-27	7.85e-26	49.9613	7.85e-26	not-significant
TMEM74B	-0.941649	1.08499	-11.3221	7.09e-27	8.5e-26	49.8818	8.5e-26	not-significant
S100A12	-1.34718	0.946585	-11.3216	7.12e-27	8.53e-26	49.8777	8.53e-26	down
TMEM132A	1.47239	2.80748	11.3193	7.28e-27	8.72e-26	49.8561	8.72e-26	up
BCL2L12	0.877443	2.99963	11.3145	7.61e-27	9.11e-26	49.8116	9.11e-26	not-significant
RASAL1	1.30719	1.34795	11.3129	7.72e-27	9.24e-26	49.7969	9.24e-26	up
CDKL1	-0.428566	0.489275	-11.3114	7.83e-27	9.36e-26	49.7832	9.36e-26	not-significant
CHTF18	1.0716	1.80738	11.3025	8.5e-27	1.02e-25	49.7022	1.02e-25	up
KIF23	1.24652	1.67594	11.2983	8.84e-27	1.06e-25	49.6634	1.06e-25	up
SNX2	-0.652361	4.10124	-11.2948	9.13e-27	1.09e-25	49.631	1.09e-25	not-significant
MROH6	1.71452	2.98147	11.2926	9.32e-27	1.11e-25	49.611	1.11e-25	up
ANO6	-0.870748	3.50876	-11.2914	9.42e-27	1.12e-25	49.6004	1.12e-25	not-significant
TIMM23	0.689554	5.28032	11.2914	9.42e-27	1.12e-25	49.6002	1.12e-25	not-significant
FAT3	-0.35519	0.147033	-11.2886	9.67e-27	1.15e-25	49.5745	1.15e-25	not-significant
EBNA1BP2	0.68786	4.08794	11.2816	1.03e-26	1.23e-25	49.5101	1.23e-25	not-significant
TRIP13	1.59349	2.37297	11.2805	1.04e-26	1.24e-25	49.5	1.24e-25	up
LARGE2	1.76604	3.15744	11.2794	1.05e-26	1.25e-25	49.4897	1.25e-25	up
PGAM5	0.912115	3.73548	11.2776	1.07e-26	1.27e-25	49.4738	1.27e-25	not-significant
APBB2	-0.813676	2.01118	-11.2773	1.07e-26	1.27e-25	49.4711	1.27e-25	not-significant
FHL2	1.67214	2.95031	11.2741	1.11e-26	1.31e-25	49.441	1.31e-25	up
RPS6KB2	0.682699	3.28148	11.2736	1.11e-26	1.32e-25	49.437	1.32e-25	not-significant
SMAD7	-0.930388	3.21514	-11.2721	1.13e-26	1.33e-25	49.4228	1.33e-25	not-significant
MYL6B	0.926719	3.33391	11.2721	1.13e-26	1.33e-25	49.4228	1.33e-25	not-significant
FLT4	-0.957366	1.71941	-11.271	1.14e-26	1.35e-25	49.4127	1.35e-25	not-significant
SPDL1	0.792229	1.70615	11.2699	1.15e-26	1.36e-25	49.4032	1.36e-25	not-significant
SLCO2A1	-1.76132	3.58848	-11.2692	1.16e-26	1.37e-25	49.3966	1.37e-25	down
MTHFD2	1.33671	3.88742	11.2686	1.16e-26	1.37e-25	49.3913	1.37e-25	up
ADGRL4	-1.02441	2.5246	-11.2648	1.2e-26	1.42e-25	49.3564	1.42e-25	down
NTNG1	-0.674923	0.337289	-11.2634	1.22e-26	1.44e-25	49.3434	1.44e-25	not-significant
PSMD14	0.782496	3.3489	11.259	1.27e-26	1.5e-25	49.3031	1.5e-25	not-significant
GGA2	-0.760114	3.971	-11.2532	1.34e-26	1.58e-25	49.2494	1.58e-25	not-significant
CTU2	0.691643	2.4042	11.253	1.34e-26	1.58e-25	49.2484	1.58e-25	not-significant
NELFCD	0.783659	3.82753	11.2522	1.35e-26	1.59e-25	49.2404	1.59e-25	not-significant
CHTOP	0.607438	4.1153	11.2512	1.37e-26	1.61e-25	49.2313	1.61e-25	not-significant
ISG20L2	0.634937	3.38656	11.2489	1.39e-26	1.64e-25	49.2108	1.64e-25	not-significant
CENPM	1.23856	2.25163	11.2461	1.43e-26	1.68e-25	49.1847	1.68e-25	up
SPDEF	2.29996	3.63816	11.2418	1.49e-26	1.75e-25	49.1452	1.75e-25	up
CRELD2	0.958299	3.43113	11.2403	1.51e-26	1.77e-25	49.132	1.77e-25	not-significant
FCN1	-1.3855	1.70979	-11.231	1.65e-26	1.93e-25	49.0465	1.93e-25	down
COPA	0.726263	5.75876	11.2297	1.66e-26	1.95e-25	49.0351	1.95e-25	not-significant
P2RY6	1.58643	2.04483	11.2296	1.67e-26	1.95e-25	49.0338	1.95e-25	up
METTL18	0.653586	2.68471	11.2295	1.67e-26	1.95e-25	49.0331	1.95e-25	not-significant
TUBB6	-1.33021	3.63907	-11.2275	1.7e-26	1.99e-25	49.015	1.99e-25	down
GYG2	1.28659	1.88856	11.2269	1.71e-26	2e-25	49.0089	2e-25	up
FAM83D	1.51213	2.40235	11.2235	1.76e-26	2.06e-25	48.978	2.06e-25	up
GMDS	1.10239	2.81376	11.223	1.77e-26	2.07e-25	48.9735	2.07e-25	up
THUMPD2	0.525943	1.9935	11.2228	1.77e-26	2.07e-25	48.9722	2.07e-25	not-significant
MARS2	0.681662	2.03363	11.2211	1.8e-26	2.1e-25	48.9564	2.1e-25	not-significant
FAT4	-0.818971	0.97598	-11.2179	1.86e-26	2.17e-25	48.9266	2.17e-25	not-significant
MYO1B	-0.891045	4.13704	-11.2173	1.87e-26	2.17e-25	48.9218	2.17e-25	not-significant
NATD1	-0.929948	2.11752	-11.2157	1.89e-26	2.21e-25	48.9072	2.21e-25	not-significant
TMTC4	0.886301	2.35085	11.2146	1.91e-26	2.23e-25	48.8964	2.23e-25	not-significant
SEM1	0.840382	3.02337	11.2138	1.93e-26	2.24e-25	48.8893	2.24e-25	not-significant
NOC2L	0.817995	4.10108	11.2136	1.93e-26	2.24e-25	48.8878	2.24e-25	not-significant
TCP11L2	-0.673801	1.29193	-11.2119	1.96e-26	2.28e-25	48.8722	2.28e-25	not-significant
SPC25	1.16343	1.60461	11.2079	2.04e-26	2.36e-25	48.8357	2.36e-25	up
FBP1	-1.58389	5.8681	-11.2071	2.05e-26	2.38e-25	48.828	2.38e-25	down
BCL2L2	-0.801988	3.48812	-11.2051	2.09e-26	2.42e-25	48.8097	2.42e-25	not-significant
SORD	0.960263	2.15367	11.1985	2.22e-26	2.57e-25	48.7502	2.57e-25	not-significant
OTX1	0.942406	1.00611	11.1957	2.28e-26	2.64e-25	48.7241	2.64e-25	not-significant
EME1	0.909324	1.06665	11.1922	2.35e-26	2.72e-25	48.6925	2.72e-25	not-significant
DTL	1.14781	1.85788	11.192	2.36e-26	2.73e-25	48.6904	2.73e-25	up
CCT6A	1.00673	5.67724	11.1906	2.39e-26	2.76e-25	48.6775	2.76e-25	up
DENR	0.695758	4.37211	11.1814	2.6e-26	3e-25	48.594	3e-25	not-significant
CCDC86	0.846129	3.55352	11.1783	2.67e-26	3.09e-25	48.5654	3.09e-25	not-significant
TPPP	-1.54223	1.97929	-11.1768	2.71e-26	3.13e-25	48.5522	3.13e-25	down
SBDS	-0.685618	5.57647	-11.176	2.73e-26	3.15e-25	48.545	3.15e-25	not-significant
GADD45B	-1.4205	4.82364	-11.1748	2.76e-26	3.18e-25	48.5335	3.18e-25	down
SAC3D1	0.864821	2.7403	11.1719	2.84e-26	3.27e-25	48.5069	3.27e-25	not-significant
JTB	0.820315	6.73088	11.1681	2.94e-26	3.38e-25	48.4722	3.38e-25	not-significant
MDH2	0.763405	5.76062	11.1583	3.21e-26	3.7e-25	48.3835	3.7e-25	not-significant
SDCBP	-0.803559	5.5504	-11.1581	3.22e-26	3.7e-25	48.3818	3.7e-25	not-significant
NDNF	-2.29933	3.96086	-11.1548	3.32e-26	3.81e-25	48.3513	3.81e-25	down
F2RL3	-1.09805	1.40349	-11.1527	3.38e-26	3.88e-25	48.3325	3.88e-25	down
RNF122	-0.915838	2.71419	-11.1524	3.39e-26	3.89e-25	48.3299	3.89e-25	not-significant
CEP85	0.807303	2.2598	11.1506	3.45e-26	3.96e-25	48.3129	3.96e-25	not-significant
DUS4L	0.612518	1.408	11.1426	3.71e-26	4.25e-25	48.2403	4.25e-25	not-significant
MCC	-0.793508	1.17612	-11.1409	3.77e-26	4.32e-25	48.2252	4.32e-25	not-significant
MRPL36	0.958813	3.75973	11.1394	3.82e-26	4.38e-25	48.2112	4.38e-25	not-significant
NUP155	0.973128	2.62475	11.138	3.87e-26	4.43e-25	48.1987	4.43e-25	not-significant
TTK	1.24937	1.4118	11.1377	3.88e-26	4.44e-25	48.196	4.44e-25	up
DHTKD1	0.895055	3.23558	11.1372	3.9e-26	4.45e-25	48.1916	4.45e-25	not-significant
SELENOI	0.963194	2.75016	11.1345	4e-26	4.57e-25	48.1662	4.57e-25	not-significant
SLCO2B1	-1.47711	3.21161	-11.1341	4.01e-26	4.58e-25	48.1629	4.58e-25	down
CDH19	-0.395355	0.151751	-11.1332	4.04e-26	4.62e-25	48.1546	4.62e-25	not-significant
CYGB	-0.996958	2.67232	-11.1321	4.09e-26	4.66e-25	48.1447	4.66e-25	not-significant
ABCF2	0.620801	3.95778	11.1214	4.51e-26	5.14e-25	48.0472	5.14e-25	not-significant
NRG1	-0.614782	0.421009	-11.1163	4.72e-26	5.38e-25	48.0015	5.38e-25	not-significant
KIF14	0.997563	1.02966	11.1157	4.75e-26	5.41e-25	47.9955	5.41e-25	not-significant
MEST	1.20378	3.78506	11.1109	4.96e-26	5.64e-25	47.9525	5.64e-25	up
STAMBP	0.481877	2.81164	11.1032	5.32e-26	6.05e-25	47.8827	6.05e-25	not-significant
PERM1	0.770701	0.841825	11.1006	5.45e-26	6.2e-25	47.8584	6.2e-25	not-significant
SFTPA1	-4.79474	8.39014	-11.0995	5.51e-26	6.25e-25	47.8488	6.25e-25	down
TNS3	-1.05656	3.84144	-11.0985	5.56e-26	6.31e-25	47.8395	6.31e-25	down
SLC15A3	-1.24688	3.09532	-11.097	5.64e-26	6.39e-25	47.8256	6.39e-25	down
FADD	0.651602	2.8283	11.0947	5.75e-26	6.52e-25	47.8054	6.52e-25	not-significant
SGO1	0.887583	0.963498	11.0909	5.95e-26	6.75e-25	47.7711	6.75e-25	not-significant
NOP16	0.809548	2.75241	11.0907	5.97e-26	6.76e-25	47.7686	6.76e-25	not-significant
GLRX3	0.801792	3.59101	11.0906	5.97e-26	6.76e-25	47.7677	6.76e-25	not-significant
IL5RA	-0.743241	0.415659	-11.0899	6.01e-26	6.8e-25	47.7612	6.8e-25	not-significant
SLC2A9	-0.499716	0.777845	-11.0848	6.3e-26	7.12e-25	47.7152	7.12e-25	not-significant
ENDOU	-0.188346	0.12842	-11.0837	6.36e-26	7.19e-25	47.7056	7.19e-25	not-significant
GRM3	-0.0815202	0.0462724	-11.0823	6.45e-26	7.28e-25	47.6922	7.28e-25	not-significant
YWHAZ	0.846104	6.71403	11.0743	6.93e-26	7.82e-25	47.6205	7.82e-25	not-significant
KRT27	-0.296042	0.164934	-11.0722	7.07e-26	7.97e-25	47.601	7.97e-25	not-significant
ABHD5	-0.682036	2.78372	-11.0719	7.09e-26	7.99e-25	47.5982	7.99e-25	not-significant
GRTP1	1.03582	2.31152	11.0699	7.22e-26	8.13e-25	47.5805	8.13e-25	up
NFIX	-1.55807	3.62175	-11.0694	7.25e-26	8.17e-25	47.5753	8.17e-25	down
B3GNTL1	0.58622	1.16876	11.069	7.28e-26	8.19e-25	47.5721	8.19e-25	not-significant
SLITRK2	-0.259244	0.0906228	-11.0646	7.57e-26	8.52e-25	47.5326	8.52e-25	not-significant
FKBPL	0.728585	2.70402	11.0611	7.82e-26	8.79e-25	47.5005	8.79e-25	not-significant
RFX2	-0.933053	1.38858	-11.0553	8.25e-26	9.27e-25	47.4479	9.27e-25	not-significant
LAGE3	1.10971	4.42603	11.0519	8.51e-26	9.55e-25	47.4175	9.55e-25	up
ACTL6A	0.887896	3.94813	11.0476	8.85e-26	9.93e-25	47.3787	9.93e-25	not-significant
SAMHD1	-1.21025	4.68749	-11.0445	9.1e-26	1.02e-24	47.3501	1.02e-24	down
TSPYL1	-0.755335	4.47944	-11.0435	9.19e-26	1.03e-24	47.341	1.03e-24	not-significant
ARHGAP29	-1.0235	2.11228	-11.0431	9.22e-26	1.03e-24	47.3377	1.03e-24	down
RRP36	0.635845	4.2965	11.0328	1.01e-25	1.13e-24	47.2443	1.13e-24	not-significant
MS4A14	-0.708434	0.703421	-11.0327	1.01e-25	1.13e-24	47.2436	1.13e-24	not-significant
CPSF6	0.596605	3.55931	11.0307	1.03e-25	1.15e-24	47.225	1.15e-24	not-significant
PCGF1	0.575833	2.92474	11.0241	1.1e-25	1.23e-24	47.166	1.23e-24	not-significant
TSPAN6	1.05233	3.81754	11.0229	1.11e-25	1.24e-24	47.1553	1.24e-24	up
MSMO1	-1.04833	4.81615	-11.0211	1.13e-25	1.26e-24	47.1388	1.26e-24	down
TRIM58	-0.585719	0.208277	-11.0194	1.14e-25	1.28e-24	47.1231	1.28e-24	not-significant
FBXL6	0.982396	2.88377	11.0173	1.17e-25	1.3e-24	47.1044	1.3e-24	not-significant
DDX55	0.699485	2.26709	11.0152	1.19e-25	1.32e-24	47.0855	1.32e-24	not-significant
PABPC1	1.01791	8.15465	11.0147	1.19e-25	1.33e-24	47.0807	1.33e-24	up
CP	2.71833	4.57774	11.014	1.2e-25	1.34e-24	47.0747	1.34e-24	up
DARS1	0.643468	4.5955	11.013	1.21e-25	1.35e-24	47.0655	1.35e-24	not-significant
SDF2L1	1.0864	4.7593	11.0107	1.24e-25	1.38e-24	47.0447	1.38e-24	up
RPN2	0.783315	7.28539	11.0088	1.26e-25	1.4e-24	47.0279	1.4e-24	not-significant
PARD3B	-0.758744	1.37167	-11.005	1.31e-25	1.45e-24	46.9929	1.45e-24	not-significant
DHX34	0.803613	2.42537	11.004	1.32e-25	1.46e-24	46.9842	1.46e-24	not-significant
DPAGT1	0.657036	3.38384	11.0011	1.35e-25	1.5e-24	46.9585	1.5e-24	not-significant
DNAJC9	0.69088	2.32878	11.0003	1.36e-25	1.51e-24	46.9513	1.51e-24	not-significant
MIX23	0.866885	2.9993	10.9951	1.43e-25	1.58e-24	46.9036	1.58e-24	not-significant
YIPF2	0.819241	4.49263	10.9942	1.44e-25	1.59e-24	46.896	1.59e-24	not-significant
CCDC102B	-0.661112	1.1961	-10.9936	1.45e-25	1.6e-24	46.8906	1.6e-24	not-significant
SH3BGRL	-0.917728	5.55518	-10.9931	1.45e-25	1.61e-24	46.8861	1.61e-24	not-significant
LPGAT1	0.920983	3.54578	10.9921	1.47e-25	1.62e-24	46.8768	1.62e-24	not-significant
VGLL3	-1.12358	1.45787	-10.9854	1.56e-25	1.72e-24	46.8165	1.72e-24	down
AGPAT4	-0.66722	1.03106	-10.9854	1.56e-25	1.72e-24	46.8161	1.72e-24	not-significant
ASNS	1.22659	3.01255	10.9849	1.57e-25	1.73e-24	46.8115	1.73e-24	up
MAFF	-1.00763	2.74006	-10.9802	1.64e-25	1.8e-24	46.7693	1.8e-24	down
COPB2	0.668069	4.59553	10.9757	1.7e-25	1.88e-24	46.7294	1.88e-24	not-significant
CST5	-0.956882	0.620493	-10.9754	1.71e-25	1.88e-24	46.7266	1.88e-24	not-significant
ZFP69B	0.612988	0.936494	10.9754	1.71e-25	1.88e-24	46.7262	1.88e-24	not-significant
PMP22	-1.2108	4.65705	-10.9695	1.8e-25	1.98e-24	46.6729	1.98e-24	down
BRI3BP	0.892525	2.39344	10.9636	1.9e-25	2.09e-24	46.6199	2.09e-24	not-significant
FBXO32	1.40057	2.82649	10.9593	1.98e-25	2.17e-24	46.5808	2.17e-24	up
CTTN	0.852865	5.39706	10.9577	2.01e-25	2.2e-24	46.567	2.2e-24	not-significant
RAC3	1.58865	2.92266	10.9527	2.1e-25	2.3e-24	46.522	2.3e-24	up
NSMF	1.04865	3.40834	10.9438	2.28e-25	2.5e-24	46.4416	2.5e-24	up
ZNF786	0.610381	1.82612	10.9431	2.29e-25	2.51e-24	46.4359	2.51e-24	not-significant
XYLB	0.613599	0.993697	10.9397	2.36e-25	2.59e-24	46.4049	2.59e-24	not-significant
CCND2	-1.22517	2.67975	-10.9381	2.4e-25	2.63e-24	46.3901	2.63e-24	down
USP39	0.575966	4.07738	10.938	2.4e-25	2.63e-24	46.3899	2.63e-24	not-significant
MEIS1	-0.712237	1.22057	-10.9328	2.51e-25	2.75e-24	46.3427	2.75e-24	not-significant
FRMD5	0.901449	0.938415	10.9298	2.58e-25	2.83e-24	46.3161	2.83e-24	not-significant
CIAO1	0.428799	4.39294	10.927	2.65e-25	2.9e-24	46.2908	2.9e-24	not-significant
DEPDC1	1.17337	1.22152	10.925	2.7e-25	2.95e-24	46.2726	2.95e-24	up
LDB3	-0.415654	0.324831	-10.9241	2.72e-25	2.97e-24	46.2644	2.97e-24	not-significant
ZDHHC9	1.21813	5.04844	10.9224	2.76e-25	3.01e-24	46.2498	3.01e-24	up
SEC13	0.591416	4.43543	10.9224	2.76e-25	3.01e-24	46.2497	3.01e-24	not-significant
B4GALT7	0.673646	2.85194	10.9213	2.79e-25	3.04e-24	46.2393	3.04e-24	not-significant
RNF13	-0.706025	4.35495	-10.9181	2.87e-25	3.13e-24	46.2104	3.13e-24	not-significant
RDX	-0.940316	4.00352	-10.9165	2.92e-25	3.18e-24	46.196	3.18e-24	not-significant
WWTR1	-0.949678	3.50819	-10.9164	2.92e-25	3.18e-24	46.1953	3.18e-24	not-significant
GTF2IRD1	0.768357	2.55861	10.9162	2.92e-25	3.18e-24	46.1938	3.18e-24	not-significant
PAQR4	1.0809	2.58355	10.9148	2.96e-25	3.22e-24	46.181	3.22e-24	up
FUT3	1.62176	2.94481	10.9141	2.98e-25	3.24e-24	46.1752	3.24e-24	up
ETF1	-0.595529	4.76244	-10.914	2.98e-25	3.24e-24	46.1742	3.24e-24	not-significant
JMJD4	0.605501	2.30769	10.912	3.04e-25	3.29e-24	46.1561	3.29e-24	not-significant
AGMAT	0.898053	1.09197	10.9113	3.05e-25	3.31e-24	46.1497	3.31e-24	not-significant
CHEK2	0.954875	2.00996	10.9095	3.1e-25	3.37e-24	46.1337	3.37e-24	not-significant
NDUFS2	0.64379	4.84454	10.9089	3.12e-25	3.38e-24	46.128	3.38e-24	not-significant
LNX2	-0.904511	3.15907	-10.9042	3.26e-25	3.53e-24	46.0859	3.53e-24	not-significant
SRRT	0.73108	4.43989	10.9003	3.38e-25	3.65e-24	46.0508	3.65e-24	not-significant
SCGB1A1	-5.08879	5.15306	-10.8991	3.41e-25	3.69e-24	46.0401	3.69e-24	down
KIF15	0.958185	1.16036	10.896	3.51e-25	3.79e-24	46.0123	3.79e-24	not-significant
HOXA4	-0.805885	0.68513	-10.894	3.57e-25	3.86e-24	45.9945	3.86e-24	not-significant
MNDA	-1.49279	3.19938	-10.8886	3.75e-25	4.05e-24	45.9458	4.05e-24	down
KAZN	-0.684621	0.853471	-10.8822	3.98e-25	4.29e-24	45.8883	4.29e-24	not-significant
MED20	0.73042	3.0102	10.8767	4.18e-25	4.51e-24	45.8393	4.51e-24	not-significant
CPAMD8	-1.57815	1.76987	-10.876	4.2e-25	4.53e-24	45.8332	4.53e-24	down
FOXP3	0.993569	1.51562	10.8758	4.21e-25	4.54e-24	45.8312	4.54e-24	not-significant
RHBDD3	0.84921	3.02705	10.8748	4.25e-25	4.58e-24	45.8223	4.58e-24	not-significant
POLR3E	0.578561	2.40458	10.8706	4.41e-25	4.75e-24	45.7847	4.75e-24	not-significant
UQCC3	0.957974	3.19821	10.8691	4.47e-25	4.81e-24	45.7716	4.81e-24	not-significant
PPP2CB	-0.726468	4.39071	-10.8664	4.58e-25	4.93e-24	45.7476	4.93e-24	not-significant
SMIM15	0.621379	4.52401	10.8649	4.65e-25	4.99e-24	45.7341	4.99e-24	not-significant
IL18R1	-0.856066	1.12017	-10.8643	4.67e-25	5.02e-24	45.7281	5.02e-24	not-significant
VIM	-1.2628	7.16862	-10.8639	4.69e-25	5.03e-24	45.7251	5.03e-24	down
PRCC	0.624279	4.28153	10.863	4.73e-25	5.07e-24	45.7168	5.07e-24	not-significant
CDCA2	0.996303	1.14033	10.8629	4.73e-25	5.07e-24	45.7158	5.07e-24	not-significant
DBF4	0.876402	1.8658	10.857	4.99e-25	5.35e-24	45.6634	5.35e-24	not-significant
NET1	1.21157	5.11444	10.856	5.04e-25	5.39e-24	45.654	5.39e-24	up
SLC37A3	0.629432	2.4815	10.8521	5.22e-25	5.59e-24	45.619	5.59e-24	not-significant
PDF	0.601613	1.27036	10.8507	5.28e-25	5.65e-24	45.6067	5.65e-24	not-significant
KMO	-0.667629	0.857207	-10.8505	5.29e-25	5.66e-24	45.6049	5.66e-24	not-significant
CABLES2	0.934948	2.2995	10.8493	5.35e-25	5.72e-24	45.5938	5.72e-24	not-significant
SMPDL3B	1.58503	4.23308	10.8489	5.37e-25	5.74e-24	45.5903	5.74e-24	up
MCM10	1.10387	1.17657	10.8454	5.54e-25	5.92e-24	45.5591	5.92e-24	up
CENPH	0.949538	2.08781	10.8395	5.84e-25	6.23e-24	45.5067	6.23e-24	not-significant
MTFR1	0.990233	3.03257	10.8382	5.91e-25	6.31e-24	45.4949	6.31e-24	not-significant
HSPB7	-0.914976	1.14638	-10.8379	5.93e-25	6.32e-24	45.4918	6.32e-24	not-significant
BRIP1	0.733747	0.856104	10.8352	6.07e-25	6.47e-24	45.4684	6.47e-24	not-significant
CDC14A	-0.701288	1.31424	-10.8351	6.08e-25	6.47e-24	45.4674	6.47e-24	not-significant
BLM	0.791128	1.0942	10.835	6.08e-25	6.48e-24	45.4665	6.48e-24	not-significant
DERL3	1.71098	3.05843	10.8348	6.1e-25	6.49e-24	45.4643	6.49e-24	up
RANBP1	0.862481	3.71397	10.8322	6.24e-25	6.64e-24	45.4409	6.64e-24	not-significant
PALD1	-1.00701	2.2267	-10.8315	6.28e-25	6.68e-24	45.4347	6.68e-24	down
DAB2IP	-0.911016	3.15973	-10.8314	6.29e-25	6.68e-24	45.4337	6.68e-24	not-significant
MICU3	-0.52062	0.760071	-10.8299	6.37e-25	6.76e-24	45.4211	6.76e-24	not-significant
ODR4	0.696991	3.46455	10.8285	6.45e-25	6.84e-24	45.4084	6.84e-24	not-significant
SCAMP3	0.689869	5.25165	10.8283	6.47e-25	6.86e-24	45.4062	6.86e-24	not-significant
KRT8	1.3081	7.50717	10.826	6.6e-25	6.99e-24	45.3862	6.99e-24	up
DCUN1D5	0.81929	3.83675	10.826	6.6e-25	6.99e-24	45.3859	6.99e-24	not-significant
MAGI1	-0.816384	1.76115	-10.8224	6.82e-25	7.22e-24	45.3536	7.22e-24	not-significant
TTLL7	-0.795441	0.680525	-10.82	6.97e-25	7.37e-24	45.3319	7.37e-24	not-significant
STYXL1	0.847424	4.18754	10.8186	7.06e-25	7.46e-24	45.3194	7.46e-24	not-significant
MTURN	-1.21124	2.7262	-10.8156	7.25e-25	7.66e-24	45.2928	7.66e-24	down
ARHGEF37	-0.948764	1.36761	-10.8149	7.29e-25	7.7e-24	45.2871	7.7e-24	not-significant
ANKRD22	1.84845	2.92731	10.8138	7.37e-25	7.78e-24	45.2765	7.78e-24	up
TMCO1	0.727151	4.52367	10.8124	7.46e-25	7.87e-24	45.2643	7.87e-24	not-significant
YKT6	0.79185	5.00162	10.8109	7.56e-25	7.97e-24	45.2509	7.97e-24	not-significant
TUBA1C	1.0231	4.66822	10.8057	7.92e-25	8.35e-24	45.2049	8.35e-24	up
ARHGEF19	1.26903	3.23704	10.8017	8.22e-25	8.66e-24	45.1686	8.66e-24	up
DHRS13	0.676331	1.43947	10.8011	8.26e-25	8.7e-24	45.1635	8.7e-24	not-significant
DNAH14	0.418615	0.565494	10.8004	8.31e-25	8.75e-24	45.1571	8.75e-24	not-significant
PARD6B	-0.924524	2.30033	-10.7984	8.46e-25	8.89e-24	45.1399	8.89e-24	not-significant
RITA1	0.648579	3.5232	10.7977	8.51e-25	8.95e-24	45.1337	8.95e-24	not-significant
PF4	-0.942961	0.555184	-10.7964	8.61e-25	9.05e-24	45.1219	9.05e-24	not-significant
ICA1	0.980768	3.29182	10.7959	8.66e-25	9.09e-24	45.117	9.09e-24	not-significant
KIAA1522	0.976172	5.09647	10.7958	8.66e-25	9.09e-24	45.1167	9.09e-24	not-significant
DNAJB4	-1.07713	2.48463	-10.7931	8.87e-25	9.31e-24	45.0925	9.31e-24	down
GJC2	-0.744817	0.859891	-10.7925	8.92e-25	9.35e-24	45.0872	9.35e-24	not-significant
MRPL10	0.553209	4.16628	10.7902	9.11e-25	9.54e-24	45.0666	9.54e-24	not-significant
TOR3A	0.662224	4.12212	10.7887	9.23e-25	9.67e-24	45.0534	9.67e-24	not-significant
FUT8	1.11628	3.15608	10.7887	9.24e-25	9.67e-24	45.0527	9.67e-24	up
TRIM11	0.653345	2.3219	10.7802	9.97e-25	1.04e-23	44.9773	1.04e-23	not-significant
NAA40	0.796271	2.64673	10.7798	1e-24	1.05e-23	44.9739	1.05e-23	not-significant
AMZ2	0.610162	3.97677	10.7766	1.03e-24	1.08e-23	44.9452	1.08e-23	not-significant
ANKRD39	0.528025	1.66871	10.7766	1.03e-24	1.08e-23	44.9451	1.08e-23	not-significant
ATAT1	0.903777	2.11665	10.7755	1.04e-24	1.08e-23	44.9357	1.08e-23	not-significant
NUP43	0.596891	3.02761	10.7755	1.04e-24	1.08e-23	44.9351	1.08e-23	not-significant
ABCA10	-0.292303	0.235374	-10.7724	1.07e-24	1.11e-23	44.908	1.11e-23	not-significant
TSPAN12	-1.28145	3.71721	-10.7724	1.07e-24	1.11e-23	44.9077	1.11e-23	down
TPSAB1	-1.85983	3.16977	-10.7724	1.07e-24	1.11e-23	44.9076	1.11e-23	down
RNF34	0.568693	2.88112	10.7716	1.08e-24	1.12e-23	44.9003	1.12e-23	not-significant
SRSF1	0.470587	5.58803	10.7648	1.14e-24	1.19e-23	44.84	1.19e-23	not-significant
EXOSC4	0.986034	3.93294	10.7616	1.18e-24	1.22e-23	44.8121	1.22e-23	not-significant
MPHOSPH10	0.514921	3.25781	10.7591	1.2e-24	1.25e-23	44.7895	1.25e-23	not-significant
BRCC3	0.699129	3.33774	10.7575	1.22e-24	1.27e-23	44.775	1.27e-23	not-significant
RBM45	0.32533	1.65865	10.7507	1.3e-24	1.35e-23	44.7151	1.35e-23	not-significant
MTCH2	0.649913	4.77042	10.749	1.32e-24	1.37e-23	44.6996	1.37e-23	not-significant
KDF1	0.780887	3.62932	10.7488	1.32e-24	1.37e-23	44.6977	1.37e-23	not-significant
GALE	1.01079	4.2298	10.7477	1.33e-24	1.38e-23	44.6884	1.38e-23	up
SOX12	1.09459	2.84259	10.7471	1.34e-24	1.39e-23	44.6831	1.39e-23	up
LCMT1	0.495016	3.59392	10.7469	1.34e-24	1.39e-23	44.6809	1.39e-23	not-significant
SFTPA2	-4.58992	8.64531	-10.7468	1.35e-24	1.39e-23	44.6801	1.39e-23	down
STEAP1	1.97271	3.23447	10.7453	1.36e-24	1.41e-23	44.6669	1.41e-23	up
SEC24D	0.773318	3.28581	10.7445	1.37e-24	1.42e-23	44.66	1.42e-23	not-significant
PCNA	1.05958	5.72947	10.7422	1.4e-24	1.45e-23	44.6395	1.45e-23	up
NAA10	0.769921	3.08375	10.7403	1.43e-24	1.47e-23	44.6226	1.47e-23	not-significant
PIMREG	1.23622	1.41597	10.7395	1.44e-24	1.48e-23	44.6148	1.48e-23	up
FUNDC1	0.733388	3.56789	10.7379	1.46e-24	1.5e-23	44.6009	1.5e-23	not-significant
APOL3	-1.23229	2.77982	-10.7378	1.46e-24	1.5e-23	44.6003	1.5e-23	down
PSMD11	0.766061	4.11343	10.736	1.48e-24	1.53e-23	44.584	1.53e-23	not-significant
EMC9	0.878237	2.99662	10.7321	1.53e-24	1.58e-23	44.5498	1.58e-23	not-significant
SIK2	-0.823676	2.80265	-10.732	1.54e-24	1.58e-23	44.5483	1.58e-23	not-significant
ADAMTS15	-0.869493	0.893944	-10.731	1.55e-24	1.59e-23	44.5399	1.59e-23	not-significant
GEMIN7	0.760235	3.14981	10.7304	1.56e-24	1.6e-23	44.5342	1.6e-23	not-significant
NELFA	0.642047	2.85048	10.7299	1.57e-24	1.61e-23	44.53	1.61e-23	not-significant
PSMB3	0.885062	6.61986	10.7295	1.57e-24	1.61e-23	44.5268	1.61e-23	not-significant
RHBDL1	1.33675	1.58027	10.7282	1.59e-24	1.63e-23	44.515	1.63e-23	up
CEACAM1	1.49714	3.09192	10.7263	1.62e-24	1.66e-23	44.4981	1.66e-23	up
FOXRED1	0.712117	2.41632	10.7258	1.62e-24	1.67e-23	44.4935	1.67e-23	not-significant
POLR3K	0.720221	3.31431	10.7225	1.67e-24	1.71e-23	44.4641	1.71e-23	not-significant
MEA1	0.708398	5.80119	10.7215	1.69e-24	1.73e-23	44.4556	1.73e-23	not-significant
MARS1	0.804273	4.03875	10.721	1.69e-24	1.74e-23	44.4511	1.74e-23	not-significant
SEMA3B	-1.76241	2.6304	-10.7178	1.74e-24	1.78e-23	44.4227	1.78e-23	down
RAB34	0.871932	4.84649	10.717	1.76e-24	1.8e-23	44.4158	1.8e-23	not-significant
CAD	0.966677	3.06149	10.7164	1.77e-24	1.81e-23	44.4103	1.81e-23	not-significant
C8orf76	0.819518	2.21606	10.7132	1.82e-24	1.86e-23	44.3813	1.86e-23	not-significant
SKA1	1.13255	1.31072	10.7125	1.83e-24	1.87e-23	44.3751	1.87e-23	up
SLC38A7	0.683907	2.25143	10.7103	1.86e-24	1.9e-23	44.3563	1.9e-23	not-significant
POLR1G	0.637124	1.3245	10.7058	1.94e-24	1.98e-23	44.3164	1.98e-23	not-significant
IARS1	0.725264	4.04522	10.7057	1.94e-24	1.98e-23	44.3149	1.98e-23	not-significant
ANKZF1	0.812968	2.90218	10.7053	1.95e-24	1.99e-23	44.3117	1.99e-23	not-significant
SULF1	1.93702	3.57415	10.7041	1.97e-24	2.01e-23	44.3009	2.01e-23	up
RAB8B	-0.905827	2.91988	-10.7039	1.98e-24	2.01e-23	44.2991	2.01e-23	not-significant
RPGR	-0.618004	1.26282	-10.7003	2.04e-24	2.08e-23	44.2677	2.08e-23	not-significant
MAST2	0.846288	3.0096	10.698	2.08e-24	2.12e-23	44.2468	2.12e-23	not-significant
SYVN1	0.775631	4.36824	10.6959	2.12e-24	2.16e-23	44.228	2.16e-23	not-significant
RGS9BP	-0.280265	0.199871	-10.6941	2.16e-24	2.19e-23	44.2124	2.19e-23	not-significant
WNT2B	-0.380119	0.422484	-10.6929	2.18e-24	2.21e-23	44.2014	2.21e-23	not-significant
ATPSCKMT	0.733906	2.69598	10.6928	2.18e-24	2.21e-23	44.2008	2.21e-23	not-significant
SMG5	0.799254	4.7428	10.6916	2.21e-24	2.24e-23	44.1902	2.24e-23	not-significant
PPP4C	0.715606	5.34741	10.6905	2.23e-24	2.26e-23	44.1803	2.26e-23	not-significant
TMOD2	-0.592593	1.03729	-10.6881	2.28e-24	2.31e-23	44.159	2.31e-23	not-significant
NUDT22	0.683215	2.93316	10.6876	2.29e-24	2.31e-23	44.1549	2.31e-23	not-significant
ZHX3	-0.64857	1.85602	-10.6875	2.29e-24	2.32e-23	44.1541	2.32e-23	not-significant
BST1	-0.952977	1.6506	-10.6821	2.4e-24	2.43e-23	44.1057	2.43e-23	not-significant
KCTD13	0.758455	2.18825	10.6772	2.51e-24	2.54e-23	44.0627	2.54e-23	not-significant
RHPN1	1.4545	2.93829	10.677	2.51e-24	2.54e-23	44.0608	2.54e-23	up
THOC3	0.67113	1.74002	10.6743	2.57e-24	2.6e-23	44.0372	2.6e-23	not-significant
IL6	-1.83698	1.98104	-10.6717	2.63e-24	2.66e-23	44.0138	2.66e-23	down
B3GALNT1	-1.16738	2.09189	-10.6712	2.65e-24	2.67e-23	44.0094	2.67e-23	down
SLBP	0.730131	4.76296	10.671	2.65e-24	2.67e-23	44.0074	2.67e-23	not-significant
LILRA6	-0.780624	0.984861	-10.6706	2.66e-24	2.68e-23	44.0046	2.68e-23	not-significant
BCL2L15	1.44072	1.64593	10.6677	2.73e-24	2.75e-23	43.9787	2.75e-23	up
MATN3	-1.39351	1.90399	-10.6665	2.76e-24	2.78e-23	43.9679	2.78e-23	down
METTL21A	0.538967	1.74292	10.6662	2.77e-24	2.79e-23	43.9653	2.79e-23	not-significant
MRPS16	0.624669	4.76442	10.6638	2.83e-24	2.84e-23	43.9439	2.84e-23	not-significant
LY86	-1.39277	3.03042	-10.6634	2.84e-24	2.85e-23	43.9407	2.85e-23	down
PHKG2	0.704303	2.48109	10.6584	2.96e-24	2.98e-23	43.8967	2.98e-23	not-significant
RASSF2	-1.15074	2.81611	-10.6584	2.97e-24	2.98e-23	43.8962	2.98e-23	down
RETREG1	-1.34469	1.79085	-10.6559	3.03e-24	3.05e-23	43.874	3.05e-23	down
AK1	-1.19846	2.91264	-10.6524	3.13e-24	3.14e-23	43.8433	3.14e-23	down
SIGLEC5	-0.181491	0.161396	-10.6454	3.33e-24	3.34e-23	43.7818	3.34e-23	not-significant
AQP9	-1.45298	2.12733	-10.6452	3.34e-24	3.35e-23	43.7794	3.35e-23	down
NUP42	0.659508	2.73261	10.645	3.34e-24	3.35e-23	43.7776	3.35e-23	not-significant
BMX	-0.857071	0.534529	-10.6419	3.44e-24	3.44e-23	43.7509	3.44e-23	not-significant
NR2F6	0.936319	4.41048	10.6419	3.44e-24	3.44e-23	43.7504	3.44e-23	not-significant
WDR4	0.71185	2.25634	10.6412	3.46e-24	3.46e-23	43.7444	3.46e-23	not-significant
FRAS1	-0.907689	0.855047	-10.6388	3.53e-24	3.53e-23	43.723	3.53e-23	not-significant
ZFP36	-1.7166	6.7479	-10.6377	3.57e-24	3.57e-23	43.7134	3.57e-23	down
LYSMD1	0.812645	2.44855	10.6362	3.62e-24	3.61e-23	43.7002	3.61e-23	not-significant
ADD1	-0.562681	4.12441	-10.6344	3.67e-24	3.67e-23	43.684	3.67e-23	not-significant
SEC61G	0.930437	5.05855	10.634	3.69e-24	3.68e-23	43.6806	3.68e-23	not-significant
ESPL1	1.06334	1.19802	10.6302	3.81e-24	3.8e-23	43.6477	3.8e-23	up
GTPBP2	0.705638	4.03981	10.6259	3.96e-24	3.95e-23	43.6097	3.95e-23	not-significant
RAE1	0.675841	2.72885	10.6232	4.06e-24	4.05e-23	43.5851	4.05e-23	not-significant
CETP	-0.592931	0.902696	-10.6212	4.13e-24	4.11e-23	43.568	4.11e-23	not-significant
STX6	0.568109	3.50196	10.621	4.14e-24	4.12e-23	43.5664	4.12e-23	not-significant
SCNM1	0.740947	3.30619	10.6185	4.23e-24	4.21e-23	43.5444	4.21e-23	not-significant
IHH	-1.20659	0.581352	-10.617	4.29e-24	4.26e-23	43.5312	4.26e-23	down
BICDL1	1.28007	2.05156	10.6151	4.36e-24	4.34e-23	43.5137	4.34e-23	up
LIMK1	1.03747	3.71511	10.6142	4.4e-24	4.37e-23	43.5065	4.37e-23	up
NME2	1.01142	4.53551	10.614	4.41e-24	4.37e-23	43.5041	4.37e-23	up
CENPI	0.845659	0.999553	10.6113	4.51e-24	4.48e-23	43.4806	4.48e-23	not-significant
MMP1	3.05373	3.69615	10.6101	4.56e-24	4.52e-23	43.4704	4.52e-23	up
ADH1A	-0.24583	0.0939791	-10.6085	4.63e-24	4.59e-23	43.456	4.59e-23	not-significant
SLFN13	1.16632	2.33602	10.6078	4.65e-24	4.61e-23	43.4498	4.61e-23	up
ZWILCH	0.744126	1.99649	10.6002	4.98e-24	4.93e-23	43.3828	4.93e-23	not-significant
EMP1	-1.40219	4.11622	-10.5995	5.01e-24	4.96e-23	43.3763	4.96e-23	down
ADSS2	0.620288	4.44595	10.5974	5.1e-24	5.05e-23	43.3584	5.05e-23	not-significant
ARRB2	-0.762952	3.8481	-10.5955	5.19e-24	5.14e-23	43.341	5.14e-23	not-significant
TMED2	0.819344	6.57019	10.5934	5.29e-24	5.23e-23	43.323	5.23e-23	not-significant
TRIT1	0.750827	3.17496	10.5877	5.56e-24	5.5e-23	43.273	5.5e-23	not-significant
REPS2	-0.837859	1.48152	-10.5866	5.62e-24	5.55e-23	43.2626	5.55e-23	not-significant
NCKAP1L	-1.17012	2.45183	-10.5831	5.8e-24	5.72e-23	43.2325	5.72e-23	down
PLK4	0.934807	1.39531	10.5817	5.87e-24	5.79e-23	43.2199	5.79e-23	not-significant
CYP7A1	-0.0399478	0.0221398	-10.5805	5.93e-24	5.85e-23	43.2091	5.85e-23	not-significant
CELF2	-1.20555	3.04432	-10.5804	5.94e-24	5.85e-23	43.2088	5.85e-23	down
ADGRB3	-0.389074	0.226031	-10.5797	5.97e-24	5.88e-23	43.2023	5.88e-23	not-significant
YIF1A	0.800101	5.02961	10.5769	6.13e-24	6.03e-23	43.1774	6.03e-23	not-significant
DDX27	0.708865	3.75681	10.5769	6.13e-24	6.03e-23	43.1772	6.03e-23	not-significant
UCHL5	0.58199	2.88857	10.5761	6.17e-24	6.06e-23	43.1708	6.06e-23	not-significant
PIGC	0.594201	3.00484	10.5707	6.47e-24	6.36e-23	43.1235	6.36e-23	not-significant
PABIR1	-0.481771	2.4678	-10.57	6.51e-24	6.4e-23	43.117	6.4e-23	not-significant
RGS14	0.88077	2.82981	10.5699	6.52e-24	6.4e-23	43.116	6.4e-23	not-significant
MIF	1.19097	5.18104	10.5681	6.62e-24	6.5e-23	43.1	6.5e-23	up
UNC119	0.605339	2.65042	10.5648	6.82e-24	6.69e-23	43.0713	6.69e-23	not-significant
POLR1B	0.579061	2.47781	10.5633	6.91e-24	6.77e-23	43.0584	6.77e-23	not-significant
NOP56	0.819156	4.09357	10.562	6.99e-24	6.85e-23	43.047	6.85e-23	not-significant
DLG3	0.721012	3.16445	10.5619	6.99e-24	6.85e-23	43.0461	6.85e-23	not-significant
DUSP1	-1.81637	7.02131	-10.5569	7.32e-24	7.16e-23	43.0016	7.16e-23	down
C1QA	-1.73667	7.10581	-10.5561	7.37e-24	7.21e-23	42.9944	7.21e-23	down
FAM114A1	0.831885	4.09617	10.5536	7.53e-24	7.36e-23	42.9731	7.36e-23	not-significant
[truncated: 17,540 more rows]
