# Supplementary material for: Revealing the significance of tissue-resident memory T cells in lung adenocarcinoma through bioinformatic analysis and experimental validation
Source: Front Immunol. 2025 Jun 26;16:1600863. doi: 10.3389/fimmu.2025.1600863 (PMC12240778; doi:10.3389/fimmu.2025.1600863)
Supplement: Supplementary Table 2 — The intersecting genes of the DEGs between LUAD and adjacent normal tissues and between lung TRM cell-related genes. [file Table2.xlsx]

## Sheet: Sheet1
Supplementary Table 2. The intersecting genes of the DEGs between LUAD and adjacent normal tissues and lung TRM cells-related genes.
gene	logFC	AveExpr	t	P.Value	adj.P.Val	B	pvalue	Diff
STX11	-2.71719	2.32577	-27.3717	5.62e-105	3.33e-102	228.936	3.33e-102	down
FHL1	-3.45317	2.68786	-24.0652	3.95e-88	9.89e-86	190.284	9.89e-86	down
CLIC5	-3.68002	2.17025	-23.8518	4.89e-87	1.15e-84	187.778	1.15e-84	down
RGCC	-2.84987	5.5367	-23.356	1.69e-84	3.48e-82	181.954	3.48e-82	down
EPAS1	-2.59829	5.82626	-23.1768	1.39e-83	2.72e-81	179.85	2.72e-81	down
CD101	-1.70972	1.146	-23.1557	1.79e-83	3.46e-81	179.601	3.46e-81	down
ARC	-1.53421	0.591556	-20.2959	6.93e-69	7.12e-67	146.132	7.12e-67	down
UBE2T	2.57621	3.71067	18.4466	1.37e-59	1.02e-57	124.81	1.02e-57	up
DENND3	-1.43416	2.09602	-18.3565	3.83e-59	2.77e-57	123.783	2.77e-57	down
HBEGF	-2.40627	3.19418	-17.8832	8.49e-57	5.62e-55	118.404	5.62e-55	down
TOP2A	2.80837	3.63858	16.9927	1.98e-52	1.05e-50	108.39	1.05e-50	up
DAPK2	-1.41245	1.3562	-16.8327	1.19e-51	6.07e-50	106.606	6.07e-50	down
F8	-1.2011	1.53426	-16.7204	4.16e-51	2.1e-49	105.359	2.1e-49	down
CDC20	2.75843	3.51369	16.5524	2.7e-50	1.31e-48	103.497	1.31e-48	up
B4GALT2	1.19116	4.01302	16.2435	8.26e-49	3.74e-47	100.09	3.74e-47	up
ZWINT	2.05733	3.42076	15.9934	1.3e-47	5.58e-46	97.3478	5.58e-46	up
IL1RL1	-1.97649	0.894957	-15.7301	2.32e-46	9.36e-45	94.4784	9.36e-45	down
GAPDH	1.66439	9.21475	15.554	1.58e-45	6e-44	92.5694	6e-44	up
TK1	2.30443	4.54638	15.4594	4.41e-45	1.65e-43	91.5467	1.65e-43	up
RMI2	1.5847	2.46449	15.4391	5.5e-45	2.04e-43	91.3283	2.04e-43	up
UBE2C	3.09769	4.05211	15.3811	1.03e-44	3.77e-43	90.7025	3.77e-43	up
ZBED2	-1.79688	1.51092	-15.2764	3.2e-44	1.14e-42	89.5765	1.14e-42	down
NUSAP1	1.93298	3.10976	15.1696	1.01e-43	3.5e-42	88.4309	3.5e-42	up
KLF4	-2.27228	3.1979	-15.0358	4.26e-43	1.41e-41	87.0007	1.41e-41	down
TPX2	2.55582	3.37848	14.9737	8.27e-43	2.7e-41	86.3395	2.7e-41	up
ENO1	1.26091	8.73447	14.8081	4.85e-42	1.52e-40	84.5795	1.52e-40	up
BIRC5	2.38704	2.93221	14.771	7.2e-42	2.23e-40	84.1861	2.23e-40	up
EZH2	1.5625	2.20813	14.7521	8.81e-42	2.72e-40	83.9857	2.72e-40	up
RRM2	2.23051	2.99797	14.6599	2.35e-41	7.04e-40	83.0115	7.04e-40	up
CCNB2	1.93689	2.58114	14.6129	3.86e-41	1.14e-39	82.5155	1.14e-39	up
ASF1B	1.7682	2.86935	14.6054	4.18e-41	1.22e-39	82.4365	1.22e-39	up
JDP2	-1.1156	2.57287	-14.5859	5.14e-41	1.49e-39	82.2314	1.49e-39	down
MYBL2	2.81569	3.47407	14.3476	6.35e-40	1.74e-38	79.7312	1.74e-38	up
MCM4	1.75118	3.46325	14.3284	7.77e-40	2.12e-38	79.5302	2.12e-38	up
CEP55	1.99657	2.53746	14.3158	8.86e-40	2.41e-38	79.3992	2.41e-38	up
CCDC167	1.38404	4.5715	14.1197	6.9e-39	1.79e-37	77.3577	1.79e-37	up
AHNAK	-2.08744	4.95785	-13.9488	4.09e-38	1.02e-36	75.5889	1.02e-36	down
PPIF	1.09169	4.45342	13.8963	7.04e-38	1.72e-36	75.0477	1.72e-36	up
KIF11	1.65451	2.32773	13.8934	7.26e-38	1.77e-36	75.018	1.77e-36	up
FABP5	-1.88975	2.88889	-13.8813	8.23e-38	2e-36	74.8934	2e-36	down
UHRF1	1.51551	1.71207	13.7435	3.41e-37	7.99e-36	73.4789	7.99e-36	up
ACP5	-1.72718	5.31261	-13.6179	1.24e-36	2.81e-35	72.1947	2.81e-35	down
FEN1	1.37703	3.62032	13.5601	2.24e-36	5.02e-35	71.6067	5.02e-35	up
CDT1	1.65005	2.2251	13.4233	9.07e-36	1.97e-34	70.2177	1.97e-34	up
BUB1B	1.56887	1.78484	13.3865	1.32e-35	2.81e-34	69.846	2.81e-34	up
FOXM1	1.9885	2.49652	13.3642	1.65e-35	3.49e-34	69.6206	3.49e-34	up
HMBS	1.01467	2.85803	13.3602	1.72e-35	3.63e-34	69.5797	3.63e-34	up
CCNA2	1.8416	2.58286	13.3587	1.75e-35	3.68e-34	69.5647	3.68e-34	up
TIMELESS	1.33803	2.93907	13.2853	3.69e-35	7.59e-34	68.8242	7.59e-34	up
PTTG1	1.78137	3.26991	13.2559	4.96e-35	1.01e-33	68.5291	1.01e-33	up
CHAF1B	1.07384	1.6878	13.234	6.19e-35	1.26e-33	68.3088	1.26e-33	up
CDCA5	1.78496	2.34492	13.2221	6.99e-35	1.41e-33	68.1889	1.41e-33	up
CENPF	1.73508	2.03278	13.1984	8.87e-35	1.78e-33	67.9515	1.78e-33	up
LMNB1	1.5611	3.4516	13.1953	9.15e-35	1.84e-33	67.9204	1.84e-33	up
MKI67	1.82644	2.34193	13.0521	3.87e-34	7.51e-33	66.4873	7.51e-33	up
CENPU	1.51619	2.3453	12.9532	1.04e-33	1.97e-32	65.5021	1.97e-32	up
ALOX5AP	-2.04348	4.46879	-12.9143	1.54e-33	2.88e-32	65.1168	2.88e-32	down
GINS2	1.48281	1.88752	12.8691	2.41e-33	4.45e-32	64.6687	4.45e-32	up
NCAPH	1.61237	2.01954	12.7986	4.87e-33	8.8e-32	63.971	8.8e-32	up
FAM167A	-1.71683	1.69306	-12.7573	7.34e-33	1.31e-31	63.564	1.31e-31	down
TUBG1	1.09759	4.13893	12.7344	9.21e-33	1.63e-31	63.338	1.63e-31	up
CDC45	1.56614	1.87436	12.6803	1.57e-32	2.74e-31	62.8067	2.74e-31	up
PKMYT1	1.2896	1.50357	12.6622	1.88e-32	3.25e-31	62.6283	3.25e-31	up
MCM2	1.56302	3.25707	12.6421	2.29e-32	3.94e-31	62.4313	3.94e-31	up
TYMS	1.47107	3.07858	12.5325	6.75e-32	1.12e-30	61.3595	1.12e-30	up
CDCA7	1.83276	2.44014	12.4883	1.04e-31	1.72e-30	60.9283	1.72e-30	up
NEDD9	-1.70393	3.77297	-12.4392	1.69e-31	2.73e-30	60.4507	2.73e-30	down
TOX2	-1.22134	1.67494	-12.3876	2.79e-31	4.48e-30	59.95	4.48e-30	down
SLC7A5	2.12231	4.18382	12.3866	2.82e-31	4.52e-30	59.9399	4.52e-30	up
PDIA6	1.05239	6.04239	12.213	1.53e-30	2.34e-29	58.2632	2.34e-29	up
GPRIN1	1.2373	1.55617	12.1839	2.02e-30	3.07e-29	57.9836	3.07e-29	up
CDK1	1.68386	2.83383	12.164	2.45e-30	3.68e-29	57.7924	3.68e-29	up
CRIM1	-1.3274	3.63641	-12.1236	3.62e-30	5.39e-29	57.4059	5.39e-29	down
STOM	-1.27605	6.37832	-12.0552	6.99e-30	1.02e-28	56.7515	1.02e-28	down
EXO1	1.30457	1.41097	11.9617	1.71e-29	2.44e-28	55.8612	2.44e-28	up
CDKN3	1.62754	2.13643	11.8884	3.45e-29	4.82e-28	55.166	4.82e-28	up
CA2	-2.07059	3.09861	-11.7941	8.47e-29	1.17e-27	54.2749	1.17e-27	down
EGR2	-1.41699	2.24927	-11.7081	1.91e-28	2.56e-27	53.4667	2.56e-27	down
ASPM	1.20815	1.28363	11.6502	3.31e-28	4.38e-27	52.9238	4.38e-27	up
RNASEH2A	1.12321	3.37421	11.6234	4.25e-28	5.59e-27	52.6735	5.59e-27	up
PPARG	-1.53893	2.25909	-11.6195	4.41e-28	5.79e-27	52.6374	5.79e-27	down
CHPF	1.22044	5.35979	11.5864	6.02e-28	7.81e-27	52.3283	7.81e-27	up
RAB11FIP1	-1.4348	3.64262	-11.4772	1.67e-27	2.1e-26	51.3136	2.1e-26	down
ADGRE5	-1.25883	4.53164	-11.4619	1.93e-27	2.41e-26	51.1715	2.41e-26	down
GMNN	1.08742	2.88793	11.3948	3.61e-27	4.42e-26	50.5512	4.42e-26	up
MROH6	1.71452	2.98147	11.2926	9.32e-27	1.11e-25	49.611	1.11e-25	up
MTHFD2	1.33671	3.88742	11.2686	1.16e-26	1.37e-25	49.3913	1.37e-25	up
FAM83D	1.51213	2.40235	11.2235	1.76e-26	2.06e-25	48.978	2.06e-25	up
DTL	1.14781	1.85788	11.192	2.36e-26	2.73e-25	48.6904	2.73e-25	up
PAQR4	1.0809	2.58355	10.9148	2.96e-25	3.22e-24	46.181	3.22e-24	up
VIM	-1.2628	7.16862	-10.8639	4.69e-25	5.03e-24	45.7251	5.03e-24	down
ZFP36	-1.7166	6.7479	-10.6377	3.57e-24	3.57e-23	43.7134	3.57e-23	down
EMP1	-1.40219	4.11622	-10.5995	5.01e-24	4.96e-23	43.3763	4.96e-23	down
RAD51AP1	1.19406	1.96689	10.3494	4.55e-23	4.21e-22	41.1904	4.21e-22	up
TNFRSF18	1.54558	2.30612	10.2127	1.5e-22	1.34e-21	40.0107	1.34e-21	up
COL5A1	1.71502	4.3419	10.1811	1.97e-22	1.74e-21	39.7398	1.74e-21	up
ARHGAP11A	1.04431	1.65033	10.0877	4.41e-22	3.81e-21	38.9416	3.81e-21	up
HLF	-1.50102	1.78232	-9.96965	1.21e-21	1.01e-20	37.9398	1.01e-20	down
DHCR24	-1.06093	7.19318	-9.74837	7.9e-21	6.22e-20	36.0845	6.22e-20	down
RACGAP1	1.0978	2.87891	9.72453	9.65e-21	7.54e-20	35.8863	7.54e-20	up
CXCL13	2.36824	3.49861	9.705	1.14e-20	8.82e-20	35.7243	8.82e-20	up
TNFRSF25	1.18188	1.97835	9.62694	2.18e-20	1.66e-19	35.0789	1.66e-19	up
ADAM12	1.23945	1.51465	9.25221	4.75e-19	3.31e-18	32.0326	3.31e-18	up
CPNE7	1.20447	1.42452	9.05421	2.34e-18	1.55e-17	30.4588	1.55e-17	up
IL4I1	1.33472	2.54912	8.88922	8.64e-18	5.51e-17	29.1667	5.51e-17	up
S100A4	-1.48878	7.079	-8.70668	3.6e-17	2.18e-16	27.7579	2.18e-16	down
SRGN	-1.25803	6.73785	-8.56164	1.1e-16	6.42e-16	26.6544	6.42e-16	down
SLC16A3	1.14181	4.12147	8.54919	1.21e-16	7.04e-16	26.5604	7.04e-16	up
E2F1	1.09757	3.00238	8.5436	1.26e-16	7.35e-16	26.5182	7.35e-16	up
EEF1A2	2.77188	2.91423	8.47965	2.06e-16	1.18e-15	26.0369	1.18e-15	up
SLC6A8	1.21642	2.66438	8.32497	6.63e-16	3.64e-15	24.8844	3.64e-15	up
CENPW	1.1043	2.96356	8.30156	7.9e-16	4.32e-15	24.7114	4.32e-15	up
BATF	1.02435	3.58145	7.85641	2.07e-14	1.02e-13	21.495	1.02e-13	up
CPD	1.04287	4.39207	7.82338	2.62e-14	1.27e-13	21.262	1.27e-13	up
OASL	-1.0153	2.14097	-7.73812	4.81e-14	2.29e-13	20.664	2.29e-13	down
HLA-DPA1	-1.28107	6.30317	-7.50905	2.4e-13	1.09e-12	19.0838	1.09e-12	down
SCD	-1.06781	6.14839	-7.50162	2.52e-13	1.14e-12	19.0332	1.14e-12	down
HLA-DRA	-1.26075	9.96525	-7.3849	5.64e-13	2.49e-12	18.2435	2.49e-12	down
CTSH	-1.322	6.12352	-7.315	9.08e-13	3.94e-12	17.7755	3.94e-12	down
HLA-DRB5	-1.53961	7.47129	-7.17911	2.27e-12	9.54e-12	16.8761	9.54e-12	down
HLA-DRB1	-1.26282	9.09367	-7.14763	2.8e-12	1.17e-11	16.6698	1.17e-11	down
PTPN13	-1.21053	2.74862	-7.11125	3.57e-12	1.47e-11	16.4322	1.47e-11	down
CDKN2A	1.40471	1.81713	7.04293	5.6e-12	2.28e-11	15.9888	2.28e-11	up
TESC	1.93883	3.83349	6.74775	3.79e-11	1.44e-10	14.1147	1.44e-10	up
HKDC1	1.00417	2.23353	6.50429	1.75e-10	6.28e-10	12.6202	6.28e-10	up
DUSP4	1.28825	3.00392	6.28331	6.71e-10	2.3e-09	11.3046	2.3e-09	up
HLA-DQA1	-1.12605	5.01606	-6.24232	8.58e-10	2.92e-09	11.0648	2.92e-09	down
VSTM2L	1.40193	4.29306	5.76876	1.33e-08	4.06e-08	8.39515	4.06e-08	up
HLA-DQB1	-1.01831	5.71848	-5.32572	1.46e-07	4.09e-07	6.06721	4.09e-07	down
CCL20	1.01327	3.42267	3.88325	0.000115511	0.000242464	-0.324017	0.000242464	up
