# Supplementary material for: Revealing the significance of tissue-resident memory T cells in lung adenocarcinoma through bioinformatic analysis and experimental validation
Source: Front Immunol. 2025 Jun 26;16:1600863. doi: 10.3389/fimmu.2025.1600863 (PMC12240778; doi:10.3389/fimmu.2025.1600863)
Supplement: Supplementary Table 3 — The 62 prognostic genes identified in the univariate Cox regression analysis. [file Table3.xlsx]

## Sheet: Sheet1
Supplementary Table 3. The 62 prognostic genes identified in the univariate Cox regression analysis.
Gene names	pvalue	HR	Low 95%CI	High 95%CI	cutoff
CCNA2	4e-05	1.87586	1.38909	2.53319	2.73248
ASPM	8e-05	1.82396	1.35356	2.45783	1.36465
CDK1	8e-05	1.83662	1.35811	2.48374	2.98137
NUSAP1	9e-05	1.81397	1.34591	2.4448	3.3484
FAM83D	0.00011	1.81074	1.33976	2.44728	2.59104
SLC16A3	0.00014	1.79221	1.32801	2.41866	4.24879
MKI67	0.00022	1.75296	1.30179	2.36049	2.52694
RRM2	0.00038	1.72398	1.27632	2.32866	3.28608
CDKN3	0.00054	1.70283	1.25965	2.30194	2.24702
CENPU	0.00054	1.69714	1.25766	2.29019	2.4887
ARHGAP11A	0.00059	1.68473	1.25135	2.26822	1.62968
PKMYT1	0.0006	1.6851	1.2507	2.27038	1.60071
BUB1B	0.00066	1.67814	1.24562	2.26085	1.89522
TK1	0.0007	1.67597	1.24338	2.25906	4.8483
BIRC5	0.00094	1.65841	1.22897	2.23791	3.22388
FOXM1	0.00096	1.65006	1.22565	2.22145	2.64629
HLA-DRB1	0.00099	0.60724	0.45126	0.81715	9.1527
TUBG1	0.00129	1.63277	1.21123	2.20101	4.25168
HLF	0.00173	0.61986	0.45957	0.83604	1.45506
PTTG1	0.00173	1.61742	1.19722	2.18511	3.4385
CDCA5	0.00174	1.60899	1.1947	2.16694	2.55586
KIF11	0.002	1.59412	1.18589	2.1429	2.50651
DTL	0.0022	1.58826	1.1812	2.13558	1.94048
CENPF	0.00234	1.58193	1.1773	2.12563	2.22978
GPRIN1	0.00247	1.58066	1.1751	2.1262	1.6015
HLA-DRA	0.00264	0.63446	0.47162	0.85353	10.0365
TPX2	0.00282	1.57142	1.16806	2.11408	3.75533
CCNB2	0.00301	1.56487	1.16411	2.10361	2.84606
EXO1	0.00312	1.56092	1.1618	2.09715	1.50294
GAPDH	0.00354	1.55469	1.1557	2.09143	9.37189
UBE2T	0.00359	1.55523	1.15532	2.09358	4.03105
TYMS	0.00367	1.54994	1.15329	2.08301	3.1914
HLA-DQB1	0.00384	0.64509	0.47922	0.86837	5.79227
CHAF1B	0.00478	1.53327	1.13942	2.06325	1.7311
DAPK2	0.0051	0.65334	0.48504	0.88002	1.12308
RACGAP1	0.0052	1.52284	1.1338	2.04538	2.94444
HLA-DPA1	0.0053	0.65703	0.48905	0.88271	6.37307
HLA-DRB5	0.00685	0.66608	0.49615	0.89421	7.39665
ASF1B	0.0071	1.50318	1.11724	2.02245	3.08663
MTHFD2	0.0076	1.49942	1.11367	2.01878	3.96134
RAD51AP1	0.0076	1.49664	1.1131	2.01234	2.01059
MCM4	0.00778	1.49402	1.11163	2.00794	3.61777
CEP55	0.00809	1.49206	1.10962	2.00632	2.84448
CTSH	0.00871	0.67412	0.50208	0.9051	5.94134
ZWINT	0.0091	1.4837	1.10302	1.99576	3.68389
CENPW	0.00955	1.48278	1.1008	1.9973	3.03873
CCL20	0.01205	1.45954	1.08647	1.96072	3.21955
CDC45	0.01354	1.45106	1.07983	1.94993	1.95468
HLA-DQA1	0.01462	0.68984	0.51204	0.92938	5.02399
ADAM12	0.01951	1.4236	1.05845	1.91473	1.49279
ENO1	0.0243	1.40294	1.04494	1.8836	8.88826
MYBL2	0.02549	1.40037	1.04217	1.88169	3.91281
TOP2A	0.02911	1.38685	1.03383	1.86039	4.03415
FHL1	0.03035	0.72213	0.53783	0.96958	2.1733
PAQR4	0.03132	1.38261	1.02948	1.85688	2.64004
NCAPH	0.03329	1.37719	1.02567	1.84919	2.1718
ALOX5AP	0.03488	0.72848	0.54275	0.97776	4.26764
SLC6A8	0.03535	1.37109	1.02189	1.83963	2.72679
CLIC5	0.04184	0.73598	0.54784	0.98874	1.55336
NEDD9	0.04665	0.73985	0.54983	0.99554	3.56118
UBE2C	0.04788	1.34596	1.00278	1.80659	4.54807
OASL	0.04815	1.34514	1.00242	1.80505	1.94883
