# Supplementary material for: Revealing the significance of tissue-resident memory T cells in lung adenocarcinoma through bioinformatic analysis and experimental validation
Source: Front Immunol. 2025 Jun 26;16:1600863. doi: 10.3389/fimmu.2025.1600863 (PMC12240778; doi:10.3389/fimmu.2025.1600863)
Supplement: Supplementary Table 4 — KEGG GSEA and GO-BP GSEA enrichment analysis of the DEGs between the low- and high-risk score groups in the bulk RNA-seq data. [file Table4.xlsx]

## Sheet: KEGG
Supplementary Table 4. KEGG GSEA and GO-BP GSEA enrichment analysis for the DEGs between low- and high-risk score groups.
ID	Description	setSize	enrichmentScore	NES	pvalue	p.adjust	qvalues	rank	leading_edge	core_enrichment
KEGG_CELL_CYCLE	KEGG_CELL_CYCLE	124	0.759295	2.69666	3.57396e-22	3.57396e-22	4.17589e-20	1795	tags=49%, list=9%, signal=45%	CDC20/CCNB1/CCNA2/CCNB2/PLK1/CDC6/CDK1/BUB1B/CDC45/BUB1/MCM4/TTK/MCM2/MAD2L1/E2F1/PKMYT1/ESPL1/PTTG1/ORC1/CCNE1/MCM6/MCM7/CHEK1/CDC25C/ORC6/CDC25A/CDC7/PCNA/CDKN2A/DBF4/SKP2/YWHAG/CDK2/E2F2/MCM3/PRKDC/MCM5/CHEK2/YWHAZ/RBL1/E2F3/HDAC2/CCNE2/SFN/CDK4/MAD2L2/TFDP1/BUB3/CDC25B/CDKN2D/YWHAQ/ANAPC7/RAD21/SMC3/ANAPC11/MYC/SMC1A/CDK6/ORC5/GADD45A/CDC27
KEGG_SPLICEOSOME	KEGG_SPLICEOSOME	126	0.656151	2.32867	1.44613e-12	1.44613e-12	8.44846e-11	3708	tags=60%, list=19%, signal=49%	ALYREF/SNRPF/SNRPB/SNRPD1/HSPA1B/EIF4A3/HSPA1A/SNRPA1/SRSF9/SNRPG/HSPA6/SF3B4/EFTUD2/WBP11/LSM5/PRPF4/PPIL1/PRPF19/U2AF2/SNRPA/SF3B6/THOC3/LSM4/SF3A2/SNRPC/SART1/PRPF40A/MAGOHB/SNRPE/DDX23/HNRNPM/PUF60/MAGOH/SNRPD2/PPIH/NCBP1/NCBP2/RBM17/U2SURP/HNRNPC/BUD31/CHERP/TCERG1/LSM2/SNRNP200/SF3B2/HSPA2/SRSF1/LSM8/HNRNPA3/USP39/HNRNPU/SF3B3/PCBP1/SNW1/TXNL4A/LSM7/SNRPB2/PHF5A/THOC1/SNRNP27/PRPF31/TRA2B/I…
KEGG_CELL_ADHESION_MOLECULES_CAMS	KEGG_CELL_ADHESION_MOLECULES_CAMS	131	-0.641083	-2.2121	2.0167e-11	2.0167e-11	7.85451e-10	1878	tags=46%, list=10%, signal=42%	SDC3/CDH15/CD86/HLA-A/CLDN8/SDC2/ICAM3/CD6/SDC4/CD28/CD40/HLA-C/SDC1/CLDN5/PTPRM/CADM3/ICAM2/ITGA4/HLA-B/ITGAM/CDH5/SIGLEC1/CD34/NECTIN3/SELL/HLA-F/ICAM1/CD2/JAM2/ITGAL/CLDN23/PECAM1/ITGB2/CD40LG/OCLN/CD22/SELPLG/PTPRC/CADM1/CD4/HLA-E/SPN/SELP/HLA-DOB/HLA-DQA2/ESAM/ITGA8/ITGA9/HLA-DMB/HLA-DQA1/HLA-DOA/HLA-DMA/HLA-DPA1/HLA-DQB1/HLA-DRA/HLA-DPB1/HLA-DRB1/HLA-DRB5/CLDN2/CLDN18
KEGG_ASTHMA	KEGG_ASTHMA	28	-0.895457	-2.37756	1.10728e-10	1.10728e-10	3.23444e-09	636	tags=54%, list=3%, signal=52%	CD40LG/MS4A2/HLA-DOB/HLA-DQA2/HLA-DMB/HLA-DQA1/HLA-DOA/HLA-DMA/HLA-DPA1/HLA-DQB1/HLA-DRA/HLA-DPB1/HLA-DRB1/HLA-DRB5/FCER1A
KEGG_DNA_REPLICATION	KEGG_DNA_REPLICATION	36	0.829851	2.3805	4.0557e-10	4.0557e-10	9.47752e-09	1938	tags=72%, list=10%, signal=65%	MCM4/MCM2/FEN1/MCM6/MCM7/RFC4/RNASEH2A/RFC3/PCNA/POLE2/RFC5/PRIM1/MCM3/MCM5/POLE/RFC2/DNA2/POLA2/POLD2/POLD1/LIG1/PRIM2/RNASEH1/RPA3/SSBP1/POLE4
KEGG_AUTOIMMUNE_THYROID_DISEASE	KEGG_AUTOIMMUNE_THYROID_DISEASE	50	-0.782247	-2.34063	1.11846e-09	1.11846e-09	2.17805e-08	1712	tags=40%, list=9%, signal=37%	CD28/CD40/HLA-C/FAS/HLA-B/HLA-F/CD40LG/HLA-E/HLA-DOB/HLA-DQA2/HLA-DMB/HLA-DQA1/HLA-DOA/HLA-DMA/HLA-DPA1/HLA-DQB1/HLA-DRA/HLA-DPB1/HLA-DRB1/HLA-DRB5
KEGG_INTESTINAL_IMMUNE_NETWORK_FOR_IGA_PRODUCTION	KEGG_INTESTINAL_IMMUNE_NETWORK_FOR_IGA_PRODUCTION	46	-0.778339	-2.31044	7.14109e-09	7.14109e-09	1.19197e-07	2433	tags=59%, list=12%, signal=52%	CD86/CCL28/TGFB1/TNFRSF13C/TNFSF13B/TNFRSF13B/CXCR4/CD28/CD40/ITGA4/CXCL12/TNFRSF17/CD40LG/TNFSF13/HLA-DOB/HLA-DQA2/HLA-DMB/HLA-DQA1/HLA-DOA/HLA-DMA/HLA-DPA1/HLA-DQB1/HLA-DRA/HLA-DPB1/HLA-DRB1/HLA-DRB5/PIGR
KEGG_PROTEASOME	KEGG_PROTEASOME	44	0.758389	2.29311	3.55932e-08	3.55932e-08	5.19848e-07	4162	tags=84%, list=21%, signal=66%	PSMD2/PSMD11/PSMB5/PSMD14/PSMB3/PSMD1/PSME3/PSMD3/SEM1/PSMD12/PSMC4/PSME4/PSMA7/PSMD4/PSMA6/PSMB2/PSMB4/PSMD7/PSMC5/PSMB6/POMP/PSME2/PSMB7/PSMA5/PSMA4/PSMC3/PSMC1/PSMD8/PSMC2/PSMA3/PSMC6/IFNG/PSMA2/PSMB1/PSMA1/PSMB9/PSMD13
KEGG_HEMATOPOIETIC_CELL_LINEAGE	KEGG_HEMATOPOIETIC_CELL_LINEAGE	85	-0.6514	-2.11539	8.4859e-08	8.4859e-08	1.10168e-06	3234	tags=56%, list=17%, signal=47%	CR1/CD38/GP1BA/CD9/ITGA1/CD3G/CSF1/IL3RA/IL5RA/ANPEP/CD1D/IL7/CSF2/CD3D/FCER2/CD33/KITLG/CSF2RA/ITGA4/CD19/CD44/ITGAM/CSF3R/IL1R1/CD34/CD3E/KIT/IL11RA/CSF1R/CD5/CD2/IL7R/CD55/CD36/CR2/CD22/CD4/CD1B/CD59/CD37/MS4A1/IL6R/CD1E/CD1A/HLA-DRA/CD1C/HLA-DRB1/HLA-DRB5
KEGG_ALLOGRAFT_REJECTION	KEGG_ALLOGRAFT_REJECTION	35	-0.786332	-2.19875	1.38223e-07	1.38223e-07	1.61503e-06	1712	tags=57%, list=9%, signal=52%	CD28/CD40/HLA-C/FAS/HLA-B/HLA-F/CD40LG/HLA-E/HLA-DOB/HLA-DQA2/HLA-DMB/HLA-DQA1/HLA-DOA/HLA-DMA/HLA-DPA1/HLA-DQB1/HLA-DRA/HLA-DPB1/HLA-DRB1/HLA-DRB5
KEGG_VIRAL_MYOCARDITIS	KEGG_VIRAL_MYOCARDITIS	68	-0.672276	-2.11729	1.93309e-07	1.93309e-07	2.05333e-06	2445	tags=47%, list=13%, signal=41%	DMD/CD86/HLA-A/RAC2/MYH10/CD28/CD40/HLA-C/HLA-B/CAV1/HLA-F/ICAM1/ITGAL/CD55/ITGB2/CD40LG/HLA-E/LAMA2/HLA-DOB/HLA-DQA2/SGCA/MYH11/HLA-DMB/HLA-DQA1/HLA-DOA/HLA-DMA/HLA-DPA1/HLA-DQB1/HLA-DRA/HLA-DPB1/HLA-DRB1/HLA-DRB5
KEGG_OOCYTE_MEIOSIS	KEGG_OOCYTE_MEIOSIS	112	0.5693	1.99259	4.14516e-07	4.14516e-07	4.03608e-06	2169	tags=29%, list=11%, signal=26%	CDC20/CCNB1/CCNB2/PLK1/AURKA/CDK1/BUB1/MAD2L1/PKMYT1/ESPL1/PTTG1/CCNE1/CDC25C/SGO1/FBXO5/YWHAG/CDK2/YWHAZ/CCNE2/MAD2L2/YWHAQ/ANAPC7/PPP1CC/SMC3/ANAPC11/SMC1A/ADCY3/CDC27/PPP2R1B/CALML5/MAPK12/CALML3
KEGG_LEISHMANIA_INFECTION	KEGG_LEISHMANIA_INFECTION	69	-0.648782	-2.05305	1.16153e-06	1.16153e-06	1.04396e-05	1923	tags=36%, list=10%, signal=33%	NCF2/IFNGR1/JUN/FCGR2A/ITGA4/ITGAM/TLR4/PRKCB/NCF4/ITGB2/HLA-DOB/HLA-DQA2/FOS/HLA-DMB/C3/HLA-DQA1/TLR2/HLA-DOA/HLA-DMA/HLA-DPA1/HLA-DQB1/HLA-DRA/HLA-DPB1/HLA-DRB1/HLA-DRB5
KEGG_PYRIMIDINE_METABOLISM	KEGG_PYRIMIDINE_METABOLISM	98	0.567492	1.94659	1.94778e-06	1.94778e-06	1.62559e-05	3779	tags=51%, list=19%, signal=41%	RRM2/TK1/TXNRD1/TYMS/UCK2/CDA/NME1/DTYMK/POLE2/PRIM1/CTPS1/POLE/PNP/RRM1/CAD/POLA2/POLD2/POLD1/NME2/PNPT1/NT5C3A/PRIM2/POLR2H/POLR3G/POLR2J/POLR1A/CANT1/POLE4/NME4/UPP1/UMPS/TYMP/POLD3/POLR3A/DCK/NUDT2/POLE3/DUT/POLR2K/POLR2D/NT5C/POLR2E/ENTPD8/POLA1/POLR1B/POLR2I/POLR3D/NT5M/NME1-NME2/POLR2B
KEGG_ANTIGEN_PROCESSING_AND_PRESENTATION	KEGG_ANTIGEN_PROCESSING_AND_PRESENTATION	80	-0.614018	-1.97684	2.8241e-06	2.8241e-06	2.19982e-05	1705	tags=26%, list=9%, signal=24%	HLA-C/B2M/HLA-B/HLA-F/CTSS/CD4/HLA-E/CIITA/HLA-DOB/HLA-DQA2/HLA-DMB/HLA-DQA1/HLA-DOA/CD74/HLA-DMA/HLA-DPA1/HLA-DQB1/HLA-DRA/HLA-DPB1/HLA-DRB1/HLA-DRB5
KEGG_HOMOLOGOUS_RECOMBINATION	KEGG_HOMOLOGOUS_RECOMBINATION	28	0.771156	2.09717	7.14769e-06	7.14769e-06	5.2197e-05	2589	tags=61%, list=13%, signal=53%	RAD54L/RAD51/XRCC2/EME1/BLM/POLD2/POLD1/SEM1/RPA3/SSBP1/BRCA2/XRCC3/NBN/RAD54B/TOP3A/POLD3/RAD51C
KEGG_MISMATCH_REPAIR	KEGG_MISMATCH_REPAIR	23	0.799272	2.0771	8.5937e-06	8.5937e-06	5.9065e-05	1677	tags=57%, list=9%, signal=52%	EXO1/RFC4/RFC3/PCNA/RFC5/RFC2/MSH2/POLD2/MSH6/POLD1/LIG1/RPA3/SSBP1
KEGG_LYSOSOME	KEGG_LYSOSOME	120	-0.546556	-1.86927	9.7921e-06	9.7921e-06	6.07352e-05	3313	tags=38%, list=17%, signal=31%	PLA2G15/AP3S2/PPT1/ARSA/AP4B1/SGSH/LAPTM4A/HEXB/AP1S2/HYAL1/CD63/HEXA/GNPTAB/TPP1/AGA/ATP6V0A1/LGMN/ATP6V0D1/MAN2B1/GALC/CTSZ/SORT1/CTSW/GNPTG/LAPTM5/CLN5/DNASE2B/SMPD1/IDUA/ATP6V0D2/GGA2/CTSD/ACP5/ASAH1/CTSF/CTSS/LIPA/CTSG/CTSO/FUCA1/LAMP3/NPC2/CTSE/CTSH/NAPSA
KEGG_GRAFT_VERSUS_HOST_DISEASE	KEGG_GRAFT_VERSUS_HOST_DISEASE	37	-0.742549	-2.10285	1.01723e-05	1.01723e-05	6.07352e-05	1712	tags=49%, list=9%, signal=44%	CD28/HLA-C/FAS/HLA-B/HLA-F/HLA-E/HLA-DOB/HLA-DQA2/HLA-DMB/HLA-DQA1/HLA-DOA/HLA-DMA/HLA-DPA1/HLA-DQB1/HLA-DRA/HLA-DPB1/HLA-DRB1/HLA-DRB5
KEGG_CYTOKINE_CYTOKINE_RECEPTOR_INTERACTION	KEGG_CYTOKINE_CYTOKINE_RECEPTOR_INTERACTION	263	-0.447968	-1.67107	1.03961e-05	1.03961e-05	6.07352e-05	3327	tags=33%, list=17%, signal=28%	CNTFR/PDGFC/CCR1/ACVR2A/TNFSF14/LEPR/GHR/CXCR6/LTA/TGFB2/IL22RA2/PDGFRA/IFNAR1/IFNAR2/EDA/CSF1/XCR1/IL3RA/CCL28/TGFB1/TNFRSF13C/IL5RA/NGFR/CCL18/IL18/CCR5/IFNLR1/TNFSF13B/PLEKHO2/IL7/CXCL2/CSF2/TNFRSF13B/IFNGR1/CXCR4/CD40/TNFRSF10C/CXCL13/CCL22/TNFSF8/ACVRL1/IL24/KITLG/PDGFA/TNFRSF1B/HGF/FAS/CSF2RA/CCL14/IL2RG/CSF3R/CSF2RB/IL1R1/TNFSF10/IL10RA/EDA2R/KIT/IL11RA/CSF1R/LIFR/TNFRSF14/CXCL12/TNFRSF19/…
KEGG_P53_SIGNALING_PATHWAY	KEGG_P53_SIGNALING_PATHWAY	68	0.586324	1.90683	3.55117e-05	3.55117e-05	0.000197584	984	tags=28%, list=5%, signal=27%	RRM2/CCNB1/CCNB2/CDK1/GTSE1/CCNE1/SERPINB5/PMAIP1/CHEK1/IGFBP3/CDKN2A/SERPINE1/CDK2/CYCS/PERP/CHEK2/CCNE2/SFN/CDK4
KEGG_TYPE_I_DIABETES_MELLITUS	KEGG_TYPE_I_DIABETES_MELLITUS	41	-0.675349	-1.96065	5.19639e-05	5.19639e-05	0.00027598	1712	tags=46%, list=9%, signal=42%	CD28/HLA-C/FAS/HLA-B/PTPRN2/HLA-F/HLA-E/HLA-DOB/HLA-DQA2/HLA-DMB/HLA-DQA1/HLA-DOA/HLA-DMA/HLA-DPA1/HLA-DQB1/HLA-DRA/HLA-DPB1/HLA-DRB1/HLA-DRB5
KEGG_PROGESTERONE_MEDIATED_OOCYTE_MATURATION	KEGG_PROGESTERONE_MEDIATED_OOCYTE_MATURATION	85	0.538099	1.8147	8.01704e-05	8.01704e-05	0.000407273	1795	tags=22%, list=9%, signal=20%	CCNB1/CCNA2/CCNB2/PLK1/CDK1/BUB1/MAD2L1/PKMYT1/CDC25C/CDC25A/CDK2/MAD2L2/CDC25B/HSP90AA1/ANAPC7/ANAPC11/KRAS/ADCY3/CDC27
KEGG_VASCULAR_SMOOTH_MUSCLE_CONTRACTION	KEGG_VASCULAR_SMOOTH_MUSCLE_CONTRACTION	115	-0.50669	-1.7269	0.000158702	0.000158702	0.00077263	3928	tags=43%, list=20%, signal=35%	ARAF/PLA2G5/KCNMA1/AGTR1/ACTG2/ADCY6/ADCY4/PLCB4/PLA2G3/PLA2G6/PRKCH/CACNA1C/PLA2G4E/ADCY7/JMJD7-PLA2G4B/ITPR3/NPR2/ARHGEF12/MYL9/PTGIR/PLA2G2D/GUCY1B1/PPP1R14A/EDNRA/IRAG1/CACNA1D/PRKG1/ARHGEF1/PRKCD/PRKCE/GNAQ/PRKCQ/GUCY1A2/MYLK/ITPR1/ITPR2/PRKCB/PLCB2/GUCY1A1/PPP1R12B/RAMP2/ADCY9/CALCRL/PLA2G2A/PLA2G12B/NPR1/RAMP3/MYH11/PLA2G10/PLA2G1B
KEGG_BASE_EXCISION_REPAIR	KEGG_BASE_EXCISION_REPAIR	33	0.688217	1.94826	0.00018161	0.00018161	0.000821987	2661	tags=58%, list=14%, signal=50%	FEN1/NEIL3/PCNA/POLE2/UNG/POLE/TDG/POLD2/POLD1/LIG1/PARP2/SMUG1/PARP1/POLE4/POLD3/APEX1/LIG3/POLE3/APEX2
KEGG_NUCLEOTIDE_EXCISION_REPAIR	KEGG_NUCLEOTIDE_EXCISION_REPAIR	44	0.628844	1.90141	0.000184846	0.000184846	0.000821987	4240	tags=55%, list=22%, signal=43%	RFC4/RFC3/PCNA/POLE2/RFC5/POLE/RFC2/POLD2/POLD1/LIG1/RAD23B/RPA3/POLE4/GTF2H3/POLD3/POLE3/RAD23A/MNAT1/ERCC2/CUL4B/DDB1/RPA1/ERCC3/RFC1
KEGG_RNA_DEGRADATION	KEGG_RNA_DEGRADATION	54	0.594477	1.8398	0.000189946	0.000189946	0.000821987	4476	tags=57%, list=23%, signal=44%	HSPD1/ENO2/ENO1/PATL1/PNPT1/LSM5/LSM4/EXOSC4/CNOT9/EXOSC2/EXOSC3/HSPA9/LSM2/LSM1/CNOT3/LSM8/EXOSC9/PAPOLA/LSM7/MPHOSPH6/EXOSC10/EDC3/EXOSC5/TENT4A/DCPS/EXOSC8/ENO3/CNOT2/LSM3/CNOT10/ZCCHC7
KEGG_LEUKOCYTE_TRANSENDOTHELIAL_MIGRATION	KEGG_LEUKOCYTE_TRANSENDOTHELIAL_MIGRATION	115	-0.500623	-1.70622	0.000260978	0.000260978	0.00108904	2435	tags=30%, list=12%, signal=26%	VAV1/CLDN8/RAP1A/PIK3CD/RAC2/ITK/NCF2/CXCR4/RAPGEF3/CLDN5/PIK3R5/PIK3CG/MSN/PLCG2/ITGA4/ITGAM/CDH5/PRKCB/PIK3R1/ICAM1/CXCL12/PTK2B/JAM2/ITGAL/NCF4/CLDN23/PECAM1/ITGB2/CYBB/OCLN/RASSF5/ESAM/CLDN2/CLDN18
KEGG_DRUG_METABOLISM_CYTOCHROME_P450	KEGG_DRUG_METABOLISM_CYTOCHROME_P450	68	-0.567687	-1.7879	0.000279237	0.000279237	0.00112506	3538	tags=32%, list=18%, signal=27%	GSTK1/GSTA3/CYP3A5/CYP2A6/CYP2D6/MGST2/ALDH3A1/GSTA4/GSTM5/GSTM2/GSTA2/UGT2B15/FMO4/FMO3/ALDH3B1/GSTA1/ADH1C/MAOB/MAOA/FMO2/FMO5/ADH1B
KEGG_COMPLEMENT_AND_COAGULATION_CASCADES	KEGG_COMPLEMENT_AND_COAGULATION_CASCADES	69	-0.566505	-1.79269	0.000297483	0.000297483	0.00115697	2365	tags=45%, list=12%, signal=40%	SERPING1/TFPI/SERPINF2/F10/C1QA/PROS1/C1QB/CFH/C3AR1/THBD/C5/F11/F8/C6/C2/CD55/CR2/SERPINA1/CD59/C4A/VWF/F13A1/C4B/CFD/CFI/CPB2/C3/SERPIND1/A2M/C4BPA/C7
KEGG_ARACHIDONIC_ACID_METABOLISM	KEGG_ARACHIDONIC_ACID_METABOLISM	58	-0.604763	-1.87038	0.000306962	0.000306962	0.00115697	3295	tags=43%, list=17%, signal=36%	TBXAS1/PLA2G3/PLA2G6/PLA2G4E/JMJD7-PLA2G4B/PTGS1/PLA2G2D/PTGIS/GGT7/CYP2U1/LTA4H/GGT1/ALOX15/GGT5/ALOX5/GPX3/PLA2G2A/PLA2G12B/EPHX2/HPGDS/PLA2G10/GGT6/ALOX15B/PTGDS/PLA2G1B
KEGG_AMINOACYL_TRNA_BIOSYNTHESIS	KEGG_AMINOACYL_TRNA_BIOSYNTHESIS	41	0.617766	1.83042	0.000555185	0.000555185	0.00202716	4324	tags=59%, list=22%, signal=46%	TARS1/GARS1/DARS2/MARS1/YARS2/VARS1/FARSB/DARS1/WARS1/IARS1/FARSA/NARS1/RARS1/CARS1/EPRS1/KARS1/MARS2/SARS2/YARS1/IARS2/AARS1/LARS2/TARS2/NARS2
KEGG_SYSTEMIC_LUPUS_ERYTHEMATOSUS	KEGG_SYSTEMIC_LUPUS_ERYTHEMATOSUS	130	-0.470623	-1.62048	0.00084545	0.00084545	0.00299346	1782	tags=20%, list=9%, signal=18%	C1QB/CD28/CD40/FCGR2A/C5/ELANE/C6/C2/CD40LG/CTSG/C4A/HLA-DOB/HLA-DQA2/C4B/HLA-DMB/C3/HLA-DQA1/HLA-DOA/HLA-DMA/HLA-DPA1/HLA-DQB1/HLA-DRA/HLA-DPB1/HLA-DRB1/HLA-DRB5/C7
KEGG_PRIMARY_BILE_ACID_BIOSYNTHESIS	KEGG_PRIMARY_BILE_ACID_BIOSYNTHESIS	16	-0.790219	-1.82346	0.00101386	0.00101386	0.00348417	2016	tags=50%, list=10%, signal=45%	CYP7B1/CYP39A1/SCP2/ACOX2/BAAT/HSD17B4/CH25H/CYP27A1
KEGG_FC_EPSILON_RI_SIGNALING_PATHWAY	KEGG_FC_EPSILON_RI_SIGNALING_PATHWAY	79	-0.526026	-1.68603	0.00133666	0.00133666	0.00446224	3323	tags=37%, list=17%, signal=31%	FCER1G/PLA2G3/PLA2G6/PLA2G4E/JMJD7-PLA2G4B/PDPK1/SYK/PLA2G2D/VAV1/PIK3CD/LCP2/RAC2/PRKCD/PRKCE/CSF2/PIK3R5/PIK3CG/PLCG2/INPP5D/PRKCB/MAPK10/PIK3R1/BTK/PLA2G2A/MS4A2/PLA2G12B/PLA2G10/FCER1A/PLA2G1B
KEGG_ALDOSTERONE_REGULATED_SODIUM_REABSORPTION	KEGG_ALDOSTERONE_REGULATED_SODIUM_REABSORPTION	42	-0.614092	-1.79691	0.00214534	0.00214534	0.00678114	2571	tags=40%, list=13%, signal=35%	PDPK1/PIK3CD/ATP1B1/PIK3R5/PIK3CG/SLC9A3R2/HSD11B2/ATP1B2/ATP1A1/NEDD4L/ATP1A2/PRKCB/PIK3R1/SGK1/SCNN1G/NR3C2/SCNN1B
KEGG_UBIQUITIN_MEDIATED_PROTEOLYSIS	KEGG_UBIQUITIN_MEDIATED_PROTEOLYSIS	133	0.433445	1.55358	0.00214736	0.00214736	0.00678114	3196	tags=29%, list=16%, signal=24%	UBE2C/CDC20/UBE2S/BRCA1/SKP2/CDC34/CBLC/UBE2M/UBE2E3/ANAPC7/PRPF19/UBA2/ANAPC11/UBE2R2/UBA6/UBE2O/ELOC/UBE2N/CDC27/SAE1/UBE2K/UBE3C/CUL2/UBE2F/TRIM37/UBE2D1/HUWE1/UBE2Z/RNF7/FANCL/ANAPC5/UBR5/ANAPC1/PIAS4/TRIP12/FZR1/UBE2L3/UBE2H
KEGG_SMALL_CELL_LUNG_CANCER	KEGG_SMALL_CELL_LUNG_CANCER	84	0.469163	1.57206	0.00262339	0.00262339	0.00806637	2151	tags=29%, list=11%, signal=26%	E2F1/CCNE1/CKS1B/LAMC2/SKP2/CDK2/E2F2/CYCS/LAMB3/E2F3/CCNE2/ITGB1/FN1/CDK4/COL4A1/TRAF2/LAMA5/MYC/LAMC1/PTGS2/COL4A2/CDK6/LAMB1/TRAF4
KEGG_PARKINSONS_DISEASE	KEGG_PARKINSONS_DISEASE	113	0.437891	1.52821	0.00287082	0.00287082	0.00860084	4357	tags=46%, list=22%, signal=36%	UCHL1/CYCS/GPR37/ATP5F1B/VDAC1/NDUFS6/COX7B2/CYC1/VDAC2/COX6A1/ATP5MC3/VDAC3/UQCRH/NDUFA9/COX8A/NDUFB4/ATP5F1D/COX6B1/COX5B/ATP5MC1/UQCRC1/COX5A/SDHA/COX7A2/COX6C/ATP5PD/SEPTIN5/ATP5F1C/NDUFB9/NDUFV2/NDUFB3/NDUFS8/NDUFA4L2/UBE2L3/NDUFB6/NDUFA8/CASP3/COX7A2L/NDUFS2/UQCRFS1/NDUFS1/UBE2G1/UBA1/HTRA2/NDUFB5/NDUFAB1/NDUFS5/PPID/SLC6A3/UQCRHL/COX6B2/NDUFV1
KEGG_PRIMARY_IMMUNODEFICIENCY	KEGG_PRIMARY_IMMUNODEFICIENCY	35	-0.608201	-1.70065	0.00364898	0.00364898	0.0106589	2375	tags=49%, list=12%, signal=43%	TNFRSF13C/LCK/ZAP70/TNFRSF13B/CD3D/CD40/CD19/IL2RG/BLNK/CD3E/IL7R/CD40LG/BTK/PTPRC/CD79A/CD4/CIITA
KEGG_BASAL_TRANSCRIPTION_FACTORS	KEGG_BASAL_TRANSCRIPTION_FACTORS	35	0.590344	1.69015	0.00387399	0.00387399	0.0110401	5475	tags=57%, list=28%, signal=41%	TAF6/GTF2IRD1/TAF2/GTF2E1/GTF2H3/GTF2E2/TAF13/TAF5/TAF11/GTF2A2/GTF2F2/TAF4/TAF9/TBP/GTF2F1/TAF10/GTF2A1/TAF5L/TAF7L/TBPL1
KEGG_GLYOXYLATE_AND_DICARBOXYLATE_METABOLISM	KEGG_GLYOXYLATE_AND_DICARBOXYLATE_METABOLISM	16	0.716632	1.69362	0.00411071	0.00411071	0.0114358	2761	tags=44%, list=14%, signal=38%	MTHFD2/MTHFD1L/PGP/MTHFD1/MDH2/CS/MDH1
KEGG_NATURAL_KILLER_CELL_MEDIATED_CYTOTOXICITY	KEGG_NATURAL_KILLER_CELL_MEDIATED_CYTOTOXICITY	131	-0.430778	-1.48642	0.00477773	0.00477773	0.0129823	2700	tags=31%, list=14%, signal=27%	IFNAR1/MICA/PRF1/IFNAR2/SYK/VAV1/HLA-A/PIK3CD/LCP2/PPP3CC/CD247/NFATC3/NFATC1/RAC2/LCK/ZAP70/NCR3/CSF2/SH2D1A/IFNGR1/HLA-C/TNFRSF10C/PIK3R5/PIK3CG/SHC3/HCST/PLCG2/NFATC2/ICAM2/FAS/HLA-B/TNFSF10/PRKCB/PIK3R1/ICAM1/PTK2B/TYROBP/ITGAL/ITGB2/HLA-E/CD48
KEGG_NEUROACTIVE_LIGAND_RECEPTOR_INTERACTION	KEGG_NEUROACTIVE_LIGAND_RECEPTOR_INTERACTION	270	-0.368364	-1.37933	0.00511939	0.00511939	0.0134343	3587	tags=18%, list=18%, signal=15%	AGTR1/DRD1/GABBR2/NMUR1/CNR2/GRID1/GABBR1/S1PR2/F2RL1/APLNR/LEPR/GHR/NR3C1/C5AR1/PTGIR/THRB/EDNRA/PTGFR/PTGER2/P2RX1/FPR3/GRIA1/SSTR1/P2RX7/LPAR6/GABRE/P2RY10/GIPR/THRA/C3AR1/PTH1R/CNR1/P2RY8/P2RY14/CYSLTR1/S1PR4/PTGER4/S1PR1/ADRB1/P2RY13/CALCRL/AGTR2/ADRB2/CTSG/EDNRB/VIPR1/ADRA2A/SCTR
KEGG_CHEMOKINE_SIGNALING_PATHWAY	KEGG_CHEMOKINE_SIGNALING_PATHWAY	187	-0.397281	-1.43158	0.00517403	0.00517403	0.0134343	3644	tags=34%, list=19%, signal=28%	GNG8/ADCY6/CXCR3/ADCY4/CCL2/CCR1/PLCB4/GNG12/FOXO3/CXCR6/ADCY7/JAK2/GRK5/XCR1/GNGT2/VAV1/CCL28/GRK3/RAP1A/PIK3CD/PREX1/CCL18/CCR5/RAC2/PRKCD/ITK/CXCL2/CXCR4/PIK3R5/CXCL13/PIK3CG/CCL22/SHC3/GNG2/ARRB2/IKBKB/WAS/CCL14/HCK/GNG11/DOCK2/FGR/ELMO1/PRKCB/PRKCZ/RASGRP2/PIK3R1/PLCB2/ARRB1/CXCL12/PTK2B/CCR2/CCL23/ADCY9/CCR4/CCR7/CXCL16/GNG7/CX3CR1/CCL13/CX3CL1/CCL17/CCL19/CXCL14
KEGG_JAK_STAT_SIGNALING_PATHWAY	KEGG_JAK_STAT_SIGNALING_PATHWAY	155	-0.418051	-1.46968	0.00617252	0.00617252	0.0156785	3530	tags=28%, list=18%, signal=23%	EPOR/PIAS1/CNTFR/LEPR/GHR/IL22RA2/STAT4/JAK2/IFNAR1/SOCS1/IFNAR2/IL13RA2/IL3RA/IL5RA/PIK3CD/STAT5A/STAT6/IFNLR1/IL7/CSF2/SOCS2/IFNGR1/PIK3R5/PIK3CG/IL24/SPRED1/CSF2RA/CCND2/IL2RG/CSF3R/CSF2RB/IL10RA/SPRY4/IL11RA/PIK3R1/LIFR/SPRY2/SPRY1/CTF1/IL7R/CCND3/IL6ST/IL6R/CISH
KEGG_CITRATE_CYCLE_TCA_CYCLE	KEGG_CITRATE_CYCLE_TCA_CYCLE	30	0.598728	1.66513	0.00719472	0.00719472	0.0178861	5296	tags=53%, list=27%, signal=39%	ACLY/IDH2/MDH2/CS/OGDHL/DLD/SDHA/MDH1/DLAT/PCK1/FH/IDH3G/PDHA1/IDH3B/IDH1/OGDH
KEGG_PATHOGENIC_ESCHERICHIA_COLI_INFECTION	KEGG_PATHOGENIC_ESCHERICHIA_COLI_INFECTION	55	0.508929	1.58488	0.00811205	0.00811205	0.0197464	2108	tags=35%, list=11%, signal=31%	TUBA1C/TUBB3/TUBB2B/TUBA1B/TUBB/KRT18/TUBA4A/YWHAZ/ARPC1A/ACTG1/ITGB1/TUBB6/NCL/YWHAQ/TUBB4B/TUBB4A/TUBB2A/ARPC3/ARPC1B
KEGG_TAURINE_AND_HYPOTAURINE_METABOLISM	KEGG_TAURINE_AND_HYPOTAURINE_METABOLISM	10	-0.79931	-1.66783	0.00845224	0.00845224	0.0201546	2075	tags=70%, list=11%, signal=63%	GGT7/CSAD/CDO1/GGT1/GGT5/BAAT/GGT6
KEGG_FATTY_ACID_METABOLISM	KEGG_FATTY_ACID_METABOLISM	42	-0.576041	-1.68557	0.00866633	0.00866633	0.0202518	2721	tags=33%, list=14%, signal=29%	ALDH7A1/ACSL1/ALDH9A1/ACAT1/ACAA1/HADH/ACADS/ALDH3A2/ACADL/ACADSB/ALDH2/ADH1C/ACSL5/ADH1B
KEGG_HUNTINGTONS_DISEASE	KEGG_HUNTINGTONS_DISEASE	172	0.37572	1.38897	0.00909386	0.00909386	0.0208342	4942	tags=47%, list=25%, signal=35%	CYCS/HDAC2/ATP5F1B/VDAC1/NDUFS6/COX7B2/CYC1/VDAC2/POLR2H/COX6A1/ATP5MC3/VDAC3/AP2S1/POLR2J/AP2A1/AP2M1/UQCRH/PLCB3/NDUFA9/COX8A/NDUFB4/SOD2/ATP5F1D/COX6B1/COX5B/ATP5MC1/UQCRC1/COX5A/SDHA/COX7A2/COX6C/ATP5PD/PLCB1/CLTCL1/POLR2K/ATP5F1C/HDAC1/NDUFB9/NDUFV2/POLR2D/NDUFB3/NDUFS8/NDUFA4L2/POLR2E/CLTC/BAX/HAP1/TFAM/GRIN1/TAF4/POLR2I/NDUFB6/NDUFA8/CASP3/COX7A2L/NDUFS2/UQCRFS1/NDUFS1/DCTN2/PPARGC1A/POLR2…
KEGG_B_CELL_RECEPTOR_SIGNALING_PATHWAY	KEGG_B_CELL_RECEPTOR_SIGNALING_PATHWAY	75	-0.476989	-1.51932	0.0104718	0.0104718	0.0232443	4050	tags=45%, list=21%, signal=36%	RASGRP3/IFITM1/NFKB1/DAPP1/NFAT5/FCGR2B/PPP3CA/CHP1/PIK3AP1/SYK/VAV1/PIK3CD/PPP3CC/NFATC3/NFATC1/RAC2/PIK3R5/PIK3CG/JUN/IKBKB/PLCG2/NFATC2/INPP5D/CD19/BLNK/PRKCB/PIK3R1/CD81/CD79B/CR2/CD22/BTK/CD79A/FOS
KEGG_PURINE_METABOLISM	KEGG_PURINE_METABOLISM	159	0.370435	1.36025	0.0105437	0.0105437	0.0232443	3466	tags=34%, list=18%, signal=28%	RRM2/AK4/NME1/PAICS/POLE2/PRIM1/POLE/GMPS/PPAT/PNP/RRM1/HPRT1/POLA2/POLD2/ADA/PKM/POLD1/NME2/PNPT1/NT5C3A/ADSS1/PRIM2/ATIC/POLR2H/POLR3G/ENPP1/POLR2J/POLR1A/ADCY3/CANT1/POLE4/NME4/IMPDH1/PDE10A/DGUOK/POLD3/PRPS2/ENTPD2/POLR3A/DCK/GART/NUDT2/POLE3/POLR2K/POLR2D/NT5C/POLR2E/ENTPD8/ADSL/POLA1/POLR1B/POLR2I/POLR3D/PDE3A
KEGG_GALACTOSE_METABOLISM	KEGG_GALACTOSE_METABOLISM	26	0.60542	1.62042	0.012246	0.012246	0.0264971	2010	tags=35%, list=10%, signal=31%	PFKP/HK2/B4GALT1/GLA/PGM2/B4GALT2/AKR1B1/GALK1/PFKM
KEGG_OXIDATIVE_PHOSPHORYLATION	KEGG_OXIDATIVE_PHOSPHORYLATION	116	0.410546	1.433	0.0126452	0.0126452	0.0268635	4942	tags=41%, list=25%, signal=31%	ATP5F1B/NDUFS6/COX7B2/CYC1/COX6A1/ATP5MC3/ATP5MF/UQCRH/NDUFA9/COX8A/NDUFB4/COX17/ATP5F1D/COX6B1/COX5B/ATP5MC1/UQCRC1/COX5A/ATP6V0A4/SDHA/COX7A2/COX6C/ATP5PD/ATP5F1C/NDUFB9/NDUFV2/NDUFB3/NDUFS8/NDUFA4L2/NDUFB6/NDUFA8/COX7A2L/NDUFS2/UQCRFS1/NDUFS1/ATP6V1F/NDUFB5/NDUFAB1/NDUFS5/UQCRHL/ATP6V1C1/COX6B2/NDUFV1/COX10/ATP6V1E2/NDUFB7/ATP5MC2/COX7B
KEGG_GLYCEROPHOSPHOLIPID_METABOLISM	KEGG_GLYCEROPHOSPHOLIPID_METABOLISM	76	-0.475689	-1.51745	0.0131002	0.0131002	0.0273331	4599	tags=43%, list=24%, signal=33%	PLD2/PLA2G12A/DGKD/LPCAT3/CDIPT/GPAM/CHPT1/PLA2G5/CHKB/AGPAT2/ACHE/PLA2G15/CDS2/PLA2G3/PLA2G6/PLPP1/PLA2G4E/JMJD7-PLA2G4B/CDS1/PLA2G2D/ADPRM/CHKA/LCAT/CRLS1/PLPP3/LPCAT1/LPCAT2/GPD1/PLA2G2A/PLA2G12B/GPD1L/PLA2G10/PLA2G1B
KEGG_DILATED_CARDIOMYOPATHY	KEGG_DILATED_CARDIOMYOPATHY	90	-0.446475	-1.46978	0.014293	0.014293	0.0292986	3670	tags=32%, list=19%, signal=26%	CACNB4/ADCY6/SGCG/ADCY4/SGCD/ITGA7/PLN/CACNA1C/TGFB2/ADCY7/ITGA1/MYL3/CACNG6/DMD/TGFB1/CACNA1D/ITGA10/ITGA4/CACNB1/ADCY9/ITGB6/ADRB1/LAMA2/SGCA/ITGA8/ITGA9/TNNC1/DES/CACNA2D2
KEGG_VASOPRESSIN_REGULATED_WATER_REABSORPTION	KEGG_VASOPRESSIN_REGULATED_WATER_REABSORPTION	44	-0.534984	-1.57157	0.015015	0.015015	0.0302479	859	tags=14%, list=4%, signal=13%	CREB3L1/VAMP2/ADCY9/ARHGDIB/AQP3/AQP4
KEGG_PENTOSE_PHOSPHATE_PATHWAY	KEGG_PENTOSE_PHOSPHATE_PATHWAY	27	0.581189	1.56769	0.0171495	0.0171495	0.0339624	4580	tags=63%, list=23%, signal=48%	PFKP/G6PD/ALDOA/GPI/PGD/DERA/PGM2/RPE/PFKM/PRPS2/TALDO1/RPIA/PGM1/TKT/TKTL1/PRPS1/ALDOC
KEGG_ALZHEIMERS_DISEASE	KEGG_ALZHEIMERS_DISEASE	157	0.373812	1.36693	0.0194746	0.0194746	0.0379242	4357	tags=40%, list=22%, signal=31%	GAPDH/CYCS/CDK5R1/ATP2A2/ATP5F1B/NDUFS6/COX7B2/CYC1/GRIN2D/COX6A1/ATP5MC3/ADAM17/UQCRH/PLCB3/NDUFA9/COX8A/NDUFB4/ATP5F1D/COX6B1/CALML5/HSD17B10/COX5B/CALML3/BID/ATP5MC1/TNFRSF1A/UQCRC1/COX5A/FADD/SDHA/COX7A2/COX6C/ATP5PD/PSENEN/PLCB1/ATP5F1C/NDUFB9/NDUFV2/GSK3B/NDUFB3/NDUFS8/NDUFA4L2/ADAM10/PPP3R1/GRIN1/NDUFB6/ATP2A3/NDUFA8/CDK5/CASP3/COX7A2L/NDUFS2/UQCRFS1/NDUFS1/NDUFB5/NDUFAB1/NDUFS5/ATP2A1/CAL…
KEGG_ONE_CARBON_POOL_BY_FOLATE	KEGG_ONE_CARBON_POOL_BY_FOLATE	17	0.654344	1.57387	0.0202561	0.0202561	0.0382577	2575	tags=47%, list=13%, signal=41%	TYMS/MTHFD2/SHMT2/MTHFD1L/ATIC/MTHFD1/DHFR/GART
KEGG_VALINE_LEUCINE_AND_ISOLEUCINE_DEGRADATION	KEGG_VALINE_LEUCINE_AND_ISOLEUCINE_DEGRADATION	44	-0.526625	-1.54702	0.0204256	0.0204256	0.0382577	3019	tags=48%, list=15%, signal=40%	BCKDHA/ALDH7A1/MCCC1/AUH/HMGCL/ALDH9A1/MCEE/BCAT1/ACAT1/ACAA1/HADH/ACADS/PCCA/HMGCS2/ALDH3A2/ALDH6A1/ABAT/IVD/ACADSB/ACAD8/ALDH2
KEGG_PATHWAYS_IN_CANCER	KEGG_PATHWAYS_IN_CANCER	325	0.310007	1.22934	0.0206282	0.0206282	0.0382577	2614	tags=22%, list=13%, signal=20%	SLC2A1/BIRC5/EGLN3/E2F1/CXCL8/CCNE1/RAD51/CKS1B/LAMC2/RAC3/CDKN2A/MMP1/SKP2/CDK2/E2F2/CYCS/FZD10/LAMB3/MMP9/HIF1A/MSH2/JUP/VEGFA/MSH6/TFG/CBLC/VEGFC/E2F3/HDAC2/CCNE2/ITGB1/FN1/CDK4/DVL3/HSP90AA1/NRAS/RALA/TPM3/COL4A1/HSP90B1/TRAF2/LAMA5/TGFA/MYC/STAT1/FGF12/LAMC1/PTGS2/KRAS/COL4A2/IL6/BRCA2/CDK6/ELOC/RALBP1/HRAS/DVL1/LAMB1/TRAF4/BID/PLD1/CUL2/SMO/DVL2/CTBP2/DAPK3/HSP90AB1/MAP2K2/FADD/ITGAV/WNT16/…
KEGG_LONG_TERM_DEPRESSION	KEGG_LONG_TERM_DEPRESSION	70	-0.463471	-1.46742	0.0218778	0.0218778	0.0399413	3258	tags=36%, list=17%, signal=30%	ARAF/PLA2G5/GNAO1/PLCB4/PLA2G3/PLA2G6/PPP2CB/PLA2G4E/JMJD7-PLA2G4B/ITPR3/PLA2G2D/GUCY1B1/PRKG1/GRIA1/GNAQ/GUCY1A2/ITPR1/ITPR2/PRKCB/PLCB2/GUCY1A1/PLA2G2A/PLA2G12B/PLA2G10/PLA2G1B
KEGG_PEROXISOME	KEGG_PEROXISOME	78	-0.438514	-1.40091	0.0233172	0.0233172	0.0419143	3715	tags=32%, list=19%, signal=26%	CROT/PEX2/PMVK/PRDX5/ACOX3/GSTK1/MLYCD/ABCD4/ACSL1/PEX11G/HMGCL/ABCD3/PEX11B/ACAA1/PEX11A/SCP2/DDO/NUDT12/ACOX2/BAAT/HSD17B4/EPHX2/CAT/PXMP4/ACSL5
KEGG_GLYCOLYSIS_GLUCONEOGENESIS	KEGG_GLYCOLYSIS_GLUCONEOGENESIS	62	0.441329	1.41285	0.0251054	0.0251054	0.0444449	1254	tags=26%, list=6%, signal=24%	PFKP/GAPDH/TPI1/ALDH3B2/LDHA/ALDOA/GPI/HK2/PGK1/ENO2/ENO1/LDHB/PGAM1/PKM/ALDH1B1/PGM2
KEGG_MAPK_SIGNALING_PATHWAY	KEGG_MAPK_SIGNALING_PATHWAY	267	-0.341418	-1.27565	0.0256165	0.0256165	0.044673	4613	tags=35%, list=24%, signal=27%	FGF10/CACNA1F/CD14/TRAF6/PRKCA/FGF2/MAP2K5/MAP3K5/TAOK3/MAPK9/PLA2G12A/JUND/MRAS/DUSP16/FGF9/EGFR/DUSP6/CDC42/MAP3K8/TP53/RRAS2/RASGRP3/MAPK8IP3/PLA2G5/NTRK2/NFKB1/PDGFRB/FGF14/CACNB4/MAP3K14/PPP3CA/PLA2G3/PLA2G6/GNG12/PTPN7/CACNA1C/GADD45B/PLA2G4E/RRAS/CHP1/TGFB2/NGF/FGF18/JMJD7-PLA2G4B/DUSP2/GADD45G/MAP3K6/PDGFRA/RAPGEF2/CACNG6/NTF4/PLA2G2D/TGFB1/FGFR4/RAP1A/PPP3CC/CACNA1D/RAC2/MAPKAPK3/RASGRP4…
KEGG_TASTE_TRANSDUCTION	KEGG_TASTE_TRANSDUCTION	51	-0.486213	-1.46101	0.0260597	0.0260597	0.0447775	3571	tags=14%, list=18%, signal=11%	ADCY6/ADCY4/ITPR3/PDE1A/PLCB2/SCNN1G/SCNN1B
KEGG_ETHER_LIPID_METABOLISM	KEGG_ETHER_LIPID_METABOLISM	33	-0.544156	-1.50157	0.0317246	0.0317246	0.0537213	4001	tags=55%, list=20%, signal=43%	CHPT1/PLA2G5/PLA2G7/PLA2G3/PLA2G6/PAFAH2/PLPP1/PLA2G4E/JMJD7-PLA2G4B/PLA2G2D/PLPP3/LPCAT1/LPCAT2/ENPP2/PLA2G2A/PLA2G12B/PLA2G10/PLA2G1B
KEGG_BLADDER_CANCER	KEGG_BLADDER_CANCER	42	0.495539	1.47132	0.0328935	0.0328935	0.054905	2484	tags=40%, list=13%, signal=35%	E2F1/CXCL8/CDKN2A/MMP1/E2F2/MMP9/VEGFA/VEGFC/E2F3/CDK4/NRAS/MYC/KRAS/HRAS/TYMP/DAPK3/MAP2K2
KEGG_LINOLEIC_ACID_METABOLISM	KEGG_LINOLEIC_ACID_METABOLISM	29	-0.559222	-1.49462	0.0364563	0.0364563	0.0599947	3232	tags=38%, list=17%, signal=32%	CYP3A5/PLA2G3/PLA2G6/PLA2G4E/JMJD7-PLA2G4B/PLA2G2D/ALOX15/PLA2G2A/PLA2G12B/PLA2G10/PLA2G1B
KEGG_GNRH_SIGNALING_PATHWAY	KEGG_GNRH_SIGNALING_PATHWAY	101	-0.405306	-1.35592	0.0374557	0.0374557	0.0607833	4599	tags=40%, list=24%, signal=30%	PLD2/CACNA1F/PRKCA/MAPK9/PLA2G12A/EGFR/MMP2/CAMK2G/CDC42/PLA2G5/ADCY6/ADCY4/PLCB4/PLA2G3/PLA2G6/CACNA1C/PLA2G4E/ADCY7/JMJD7-PLA2G4B/ITPR3/HBEGF/PLA2G2D/CACNA1D/PRKCD/GNAQ/JUN/MAP3K1/ITPR1/ITPR2/MAP3K3/PRKCB/MAPK10/PLCB2/PTK2B/ADCY9/CAMK2D/PLA2G2A/PLA2G12B/PLA2G10/PLA2G1B
KEGG_PROTEIN_EXPORT	KEGG_PROTEIN_EXPORT	23	0.566566	1.47236	0.0431881	0.0431881	0.0691259	3087	tags=35%, list=16%, signal=29%	SEC61G/SEC61A1/SRPRB/SRP54/SRP72/SEC61A2/SRP68/SEC61B
KEGG_RETINOL_METABOLISM	KEGG_RETINOL_METABOLISM	62	-0.451259	-1.40448	0.0443262	0.0443262	0.0699888	3712	tags=21%, list=19%, signal=17%	RETSAT/LRAT/DGAT1/DHRS9/CYP3A5/CYP2A6/PNPLA4/BCO1/UGT2B15/DHRS3/ALDH1A1/ADH1C/ADH1B
KEGG_PROXIMAL_TUBULE_BICARBONATE_RECLAMATION	KEGG_PROXIMAL_TUBULE_BICARBONATE_RECLAMATION	23	-0.583582	-1.483	0.0465822	0.0465822	0.0725702	1865	tags=35%, list=10%, signal=31%	ATP1B1/ATP1B2/ATP1A1/ATP1A2/CA4/CA2/SLC4A4/AQP1

## Sheet: GO-BP
Supplementary Table 4. KEGG GSEA and GO-BP GSEA enrichment analysis for the DEGs between low- and high-risk score groups.
ID	Description	setSize	enrichmentScore	NES	pvalue	p.adjust	qvalues	rank	leading_edge	core_enrichment
GOBP_CHROMOSOME_SEGREGATION	GOBP_CHROMOSOME_SEGREGATION	445	0.678046	2.78015	4.19472e-51	4.19472e-51	1.68804e-47	1942	tags=32%, list=10%, signal=30%	MYBL2/UBE2C/TPX2/CDC20/BIRC5/TOP2A/KIF2C/CCNB1/AURKB/HJURP/CEP55/KIF4A/CDCA5/KIFC1/MKI67/NEK2/DLGAP5/CCNB2/PLK1/CDCA8/SPAG5/CDC6/AURKA/KIF18B/TRIP13/NUSAP1/PRC1/FAM83D/NCAPH/CENPF/BUB1B/NUF2/NCAPG/NDC80/ZWINT/CENPW/BUB1/CDT1/KIF11/KIF23/RACGAP1/ECT2/TTK/MAD2L1/SKA1/ESPL1/SKA3/PTTG1/CCNE1/ASPM/TACC3/SPC24/SPC25/NCAPG2/NCAPD2/OIP5/DSCC1/KIF14/CDCA2/INCENP/CENPE/SGO1/KIF15/KNSTRN/BRCA1/TUBG1/P3H4/ST…
GOBP_NUCLEAR_CHROMOSOME_SEGREGATION	GOBP_NUCLEAR_CHROMOSOME_SEGREGATION	340	0.712646	2.86468	5.15728e-48	5.15728e-48	1.0377e-44	1802	tags=34%, list=9%, signal=32%	MYBL2/UBE2C/TPX2/CDC20/BIRC5/TOP2A/KIF2C/CCNB1/AURKB/CEP55/KIF4A/CDCA5/KIFC1/NEK2/DLGAP5/CCNB2/PLK1/CDCA8/SPAG5/CDC6/AURKA/KIF18B/TRIP13/NUSAP1/PRC1/FAM83D/NCAPH/CENPF/BUB1B/NUF2/NCAPG/NDC80/ZWINT/BUB1/CDT1/KIF11/KIF23/RACGAP1/ECT2/TTK/MAD2L1/ESPL1/PTTG1/CCNE1/ASPM/TACC3/SPC24/SPC25/NCAPG2/NCAPD2/DSCC1/KIF14/INCENP/CENPE/SGO1/KIF15/KNSTRN/TUBG1/P3H4/PSRC1/MND1/SGO2/EME1/KNTC1/KNL1/RAN/NDC1/CENPK/…
GOBP_ORGANELLE_FISSION	GOBP_ORGANELLE_FISSION	496	0.644229	2.65848	5.32486e-46	5.32486e-46	7.14278e-43	1802	tags=30%, list=9%, signal=28%	MYBL2/UBE2C/TPX2/CDC20/BIRC5/TOP2A/ANLN/KIF2C/CCNB1/AURKB/CEP55/KIF4A/CDCA5/KIFC1/MKI67/NEK2/DLGAP5/CCNB2/PLK1/CDCA8/SPAG5/AURKA/KIF18B/TRIP13/NUSAP1/PRC1/NCAPH/CENPF/BUB1B/NUF2/NCAPG/NDC80/ZWINT/UBE2S/BUB1/CDT1/KIF11/KIF23/RACGAP1/TTK/MAD2L1/RAD51AP1/PKMYT1/ESPL1/PTTG1/CCNE1/ASPM/RAD54L/SPC24/SPC25/CKS2/NCAPG2/NCAPD2/DSCC1/RAD51/KIF14/CDCA2/CHEK1/SPHK1/CDC25C/INCENP/MTFR2/CENPE/SGO1/KIF15/KNSTRN…
GOBP_MITOTIC_NUCLEAR_DIVISION	GOBP_MITOTIC_NUCLEAR_DIVISION	288	0.716001	2.8002	1.40014e-40	1.40014e-40	1.40861e-37	1676	tags=37%, list=9%, signal=34%	MYBL2/UBE2C/TPX2/CDC20/BIRC5/ANLN/KIF2C/CCNB1/AURKB/CEP55/KIF4A/CDCA5/KIFC1/MKI67/NEK2/DLGAP5/PLK1/CDCA8/SPAG5/AURKA/KIF18B/TRIP13/NUSAP1/PRC1/NCAPH/CENPF/BUB1B/NUF2/NCAPG/NDC80/ZWINT/UBE2S/BUB1/CDT1/KIF11/KIF23/RACGAP1/TTK/MAD2L1/PKMYT1/ESPL1/SPC24/SPC25/NCAPG2/NCAPD2/DSCC1/KIF14/CDCA2/CHEK1/SPHK1/CDC25C/INCENP/CENPE/SGO1/KIF15/KNSTRN/TUBG1/PSRC1/KNTC1/RAN/KIF20B/CENPK/KIF18A/FBXO5/RANBP1/HASPIN…
GOBP_SISTER_CHROMATID_SEGREGATION	GOBP_SISTER_CHROMATID_SEGREGATION	252	0.73702	2.85189	7.46546e-40	7.46546e-40	6.00852e-37	1379	tags=35%, list=7%, signal=33%	MYBL2/UBE2C/TPX2/CDC20/BIRC5/TOP2A/KIF2C/CCNB1/AURKB/CEP55/KIF4A/CDCA5/KIFC1/NEK2/DLGAP5/PLK1/CDCA8/SPAG5/CDC6/KIF18B/TRIP13/NUSAP1/PRC1/NCAPH/CENPF/BUB1B/NUF2/NCAPG/NDC80/ZWINT/BUB1/CDT1/KIF11/KIF23/RACGAP1/TTK/MAD2L1/ESPL1/TACC3/SPC24/SPC25/NCAPG2/NCAPD2/DSCC1/KIF14/INCENP/CENPE/SGO1/KIF15/KNSTRN/TUBG1/PSRC1/SGO2/KNTC1/RAN/CENPK/KIF18A/FBXO5/RMI2/HASPIN/SMC2/CHEK2/SPDL1/DSN1/ZWILCH/HSPA1B/ACTL6…
GOBP_MITOTIC_SISTER_CHROMATID_SEGREGATION	GOBP_MITOTIC_SISTER_CHROMATID_SEGREGATION	201	0.769567	2.86441	2.55085e-39	2.55085e-39	1.71086e-36	1379	tags=40%, list=7%, signal=38%	MYBL2/TPX2/CDC20/BIRC5/KIF2C/CCNB1/AURKB/CEP55/KIF4A/CDCA5/KIFC1/NEK2/DLGAP5/PLK1/CDCA8/SPAG5/KIF18B/TRIP13/NUSAP1/PRC1/NCAPH/CENPF/BUB1B/NUF2/NCAPG/NDC80/ZWINT/BUB1/CDT1/KIF11/KIF23/RACGAP1/TTK/MAD2L1/ESPL1/SPC24/SPC25/NCAPG2/NCAPD2/DSCC1/KIF14/INCENP/CENPE/SGO1/KIF15/KNSTRN/TUBG1/PSRC1/KNTC1/RAN/CENPK/KIF18A/FBXO5/HASPIN/SMC2/CHEK2/SPDL1/DSN1/ZWILCH/HSPA1B/SMC4/KPNB1/HSPA1A/NCAPD3/NAA50/ESCO2/R…
GOBP_DNA_REPLICATION	GOBP_DNA_REPLICATION	279	0.660549	2.57253	5.2228e-29	5.2228e-29	3.00252e-26	2700	tags=44%, list=14%, signal=39%	RRM2/CCNA2/CDC6/CDK1/CDC45/HMGA1/CDT1/MCM4/RECQL4/MCM2/PCLAF/MCM10/ORC1/FEN1/CCNE1/GINS1/GINS2/DTL/DSCC1/RAD51/MCM6/MCM7/CHEK1/RFC4/TIMELESS/FAM111B/ALYREF/E2F8/ORC6/BRCA1/RNASEH2A/WDHD1/CHAF1A/RFC3/CDC7/EME1/PCNA/POLE2/TONSL/GINS4/RFC5/DBF4/BLM/FBXO5/CDK2/RMI2/CHAF1B/PRIM1/TICRR/GMNN/MCM3/TRAIP/TOPBP1/MCM5/POLQ/DDX11/POLE/E2F7/RFC2/EREG/DNA2/RRM1/MCM8/ACTL6A/DONSON/POLA2/POLD2/DBF4B/GTPBP4/CDC34…
GOBP_MITOTIC_CELL_CYCLE_PHASE_TRANSITION	GOBP_MITOTIC_CELL_CYCLE_PHASE_TRANSITION	439	0.577457	2.36856	9.94321e-28	9.94321e-28	5.0017e-25	1443	tags=26%, list=7%, signal=24%	UBE2C/CDC20/BIRC5/FOXM1/RRM2/ANLN/CCNB1/AURKB/CDCA5/MELK/CCNA2/DLGAP5/CCNB2/PLK1/CDCA8/CDC6/CDKN3/AURKA/CDK1/TRIP13/CENPF/BUB1B/NUF2/NDC80/ZWINT/UBE2S/BUB1/CDT1/IQGAP3/EIF4EBP1/GTSE1/TTK/MAD2L1/E2F1/PKMYT1/ESPL1/ORC1/CCNE1/TACC3/SPC24/SPC25/CKS2/DTL/KIF14/EZH2/CHEK1/CKS1B/CDC25C/INCENP/CENPE/CLSPN/BRCA1/CDC25A/STIL/CCNF/CDC7/CDKN2A/KNTC1/DBF4/SKP2/BLM/FBXO5/CDK2/E2F2/MASTL/TICRR/HASPIN/TOPBP1/PRK…
GOBP_RIBONUCLEOPROTEIN_COMPLEX_BIOGENESIS	GOBP_RIBONUCLEOPROTEIN_COMPLEX_BIOGENESIS	432	0.579268	2.37181	1.44711e-27	1.44711e-27	6.47053e-25	5012	tags=61%, list=26%, signal=46%	BOP1/RAN/SNRPF/STRAP/NOP2/SNRPB/PRKDC/POP7/SNRPD1/DHX37/BRIX1/DKC1/DENR/EIF4A3/EIF3B/SUV39H1/LYAR/BYSL/PA2G4/GTPBP4/SNRPA1/SRSF9/NOP56/WDR43/RPP25/RRS1/NOC4L/RUVBL1/DDX54/SNRPG/DDX21/SRPK1/PAK1IP1/SF3B4/NOLC1/WBP11/LSG1/RUVBL2/RPP40/PRMT5/UTP20/HSP90AA1/NMD3/NOC2L/NOP58/FBL/WDR18/PRPF19/NPM3/NOL11/AATF/WDR75/MRTO4/RRP12/NIFK/PTGES3/RPF2/EIF2S2/SF3B6/AGO2/URB2/PDCD11/LSM4/DCAF13/SF3A2/NOL10/SNRPC/…
GOBP_DNA_TEMPLATED_DNA_REPLICATION	GOBP_DNA_TEMPLATED_DNA_REPLICATION	161	0.74219	2.70402	2.66726e-26	2.66726e-26	1.07336e-23	2106	tags=51%, list=11%, signal=46%	CDC6/CDC45/HMGA1/CDT1/MCM4/RECQL4/MCM2/MCM10/ORC1/FEN1/CCNE1/GINS1/GINS2/DSCC1/RAD51/MCM6/MCM7/RFC4/TIMELESS/ALYREF/E2F8/ORC6/BRCA1/WDHD1/RFC3/CDC7/EME1/PCNA/POLE2/TONSL/GINS4/RFC5/DBF4/BLM/FBXO5/CDK2/PRIM1/TICRR/GMNN/MCM3/TRAIP/TOPBP1/MCM5/POLQ/DDX11/POLE/E2F7/RFC2/DNA2/RRM1/MCM8/DONSON/POLA2/POLD2/DBF4B/CDC34/CHTF18/GINS3/POLD1/RFWD3/LIG1/CCNE2/RECQL/ATAD5/BARD1/PRIM2/TWNK/WDR18/GEN1/CENPX/LRWD…
GOBP_REGULATION_OF_CHROMOSOME_ORGANIZATION	GOBP_REGULATION_OF_CHROMOSOME_ORGANIZATION	250	0.658716	2.54155	1.7208e-25	1.7208e-25	6.29532e-23	2113	tags=34%, list=11%, signal=31%	UBE2C/CDC20/BIRC5/TOP2A/CCNB1/AURKB/CDCA5/NEK2/DLGAP5/PLK1/CDCA8/CDC6/TRIP13/NCAPH/CENPF/BUB1B/NUF2/NCAPG/NDC80/ZWINT/BUB1/CDT1/TTK/MCM2/MAD2L1/ESPL1/FEN1/TACC3/SPC24/SPC25/NCAPG2/NCAPD2/INCENP/CENPE/CCT5/KNTC1/FBXO5/CDK2/RMI2/PKIB/HASPIN/CCT6A/DDX11/SMC2/SPDL1/ZWILCH/PIF1/ACTL6A/DKC1/SMC4/CCT2/CCT3/NCAPD3/NABP2/TRIM28/RUVBL1/CCT4/TCP1/MAD2L2/CCT7/DNMT1/BUB3/RUVBL2/SLF1/ANAPC7/GEN1/RAD21/SMG5/ANA…
GOBP_REGULATION_OF_MITOTIC_CELL_CYCLE	GOBP_REGULATION_OF_MITOTIC_CELL_CYCLE	490	0.539519	2.22345	1.41247e-23	1.41247e-23	4.73673e-21	2422	tags=30%, list=12%, signal=27%	UBE2C/CDC20/BIRC5/RRM2/ANLN/CCNB1/AURKB/CDCA5/MKI67/NEK2/DLGAP5/PLK1/CDCA8/CDC6/AURKA/CDK1/TRIP13/NUSAP1/CENPF/BUB1B/NUF2/NDC80/ZWINT/BUB1/CDT1/EIF4EBP1/GTSE1/TTK/MAD2L1/E2F1/PKMYT1/ESPL1/ORC1/SPC24/SPC25/CKS2/DTL/KIF14/CDCA2/EZH2/CHEK1/SPHK1/CKS1B/CDC25C/INCENP/CENPE/CLSPN/BRCA1/CDC25A/STIL/CDC7/EME1/CDKN2A/KNTC1/BLM/KIF20B/FBXO5/CDK2/TICRR/GMNN/HASPIN/TOPBP1/PRKDC/E2F7/EREG/CHEK2/SPDL1/ZWILCH/A…
GOBP_DNA_RECOMBINATION	GOBP_DNA_RECOMBINATION	326	0.594875	2.37934	1.04519e-22	1.04519e-22	3.23542e-20	3362	tags=40%, list=17%, signal=34%	TOP2A/KPNA2/TRIP13/CDC45/MCM4/EXO1/RECQL4/MCM2/RAD51AP1/FEN1/RAD54L/GINS2/HROB/RAD51/MCM6/MCM7/HMGB3/CHEK1/H2AX/TIMELESS/ALYREF/HMGB2/BRCA1/AUNIP/MND1/XRCC2/CDC7/EME1/TONSL/PARPBP/GINS4/UNG/HSPD1/BLM/RMI2/PSMC3IP/MCM3/TOPBP1/PRKDC/MCM5/POLQ/TFRC/BRIP1/PIF1/MCM8/ACTL6A/NSD2/MSH2/FANCD2/TCF3/MSH6/NABP2/FIGNL1/RFWD3/PSMD14/LIG1/MRGBP/RUVBL1/CGAS/RECQL/ATAD5/MAD2L2/RUVBL2/BARD1/CLCF1/H1-0/RHNO1/SLF1/…
GOBP_MEIOTIC_CELL_CYCLE	GOBP_MEIOTIC_CELL_CYCLE	282	0.615663	2.39449	1.25138e-22	1.25138e-22	3.56698e-20	3153	tags=34%, list=16%, signal=29%	CDC20/TOP2A/NEK2/CCNB2/PLK1/AURKA/TRIP13/NCAPH/BUB1B/NUF2/NDC80/BUB1/EXO1/TTK/RAD51AP1/ESPL1/PTTG1/CCNE1/ASPM/RAD54L/CKS2/NCAPD2/RAD51/H2AX/CDC25C/INCENP/SGO1/CDC25A/TUBG1/P3H4/MND1/XRCC2/SGO2/EME1/TESMIN/NDC1/KIF18A/FBXO5/CDK2/MASTL/PSMC3IP/SMC2/EREG/FANCA/BRIP1/SMC4/FANCD2/NCAPD3/MSH6/FIGNL1/NSUN2/LIF/CCNE2/MYBL1/BUB3/CDC25B/DUSP13/ANAPC7/OSGIN2/RAD21/SMC3/CENPX/ANAPC11/SMC1A/PRR19/ACTR3/RMI1/B…
GOBP_DOUBLE_STRAND_BREAK_REPAIR	GOBP_DOUBLE_STRAND_BREAK_REPAIR	302	0.607841	2.39415	1.32957e-22	1.32957e-22	3.56698e-20	3785	tags=45%, list=19%, signal=37%	FOXM1/CDCA5/TRIP13/CDC45/MCM4/RECQL4/MCM2/RAD51AP1/FEN1/RAD54L/GINS2/RAD51/MCM6/MCM7/CHEK1/H2AX/TIMELESS/HMGB2/BRCA1/AUNIP/XRCC2/CDC7/EME1/TONSL/PARPBP/GINS4/BLM/RMI2/MCM3/PRKDC/MCM5/POLQ/DDX11/CHEK2/DNA2/BRIP1/HMGA2/MCM8/ACTL6A/NSD2/MSH2/FANCD2/NABP2/ESCO2/FIGNL1/RFWD3/PSMD14/TWIST1/MRGBP/RUVBL1/CGAS/RECQL/MAD2L2/PARP2/RUVBL2/DEK/SLF1/PRPF19/GEN1/RAD21/HSF1/UBE2V2/TDP1/YEATS4/MAGEF1/KDM1A/RPA3/F…
GOBP_REGULATION_OF_CHROMOSOME_SEGREGATION	GOBP_REGULATION_OF_CHROMOSOME_SEGREGATION	129	0.742843	2.63441	9.18689e-22	9.18689e-22	2.31062e-19	1379	tags=38%, list=7%, signal=36%	UBE2C/CDC20/BIRC5/KIF2C/CCNB1/AURKB/MKI67/DLGAP5/PLK1/CDCA8/CDC6/TRIP13/NCAPH/CENPF/BUB1B/NUF2/NCAPG/NDC80/ZWINT/BUB1/CDT1/TTK/MAD2L1/ESPL1/TACC3/SPC24/SPC25/NCAPG2/NCAPD2/CDCA2/INCENP/CENPE/KNTC1/FBXO5/RMI2/HASPIN/SMC2/SPDL1/ZWILCH/ACTL6A/SMC4/NCAPD3/MAD2L2/BUB3/RCC2/ANAPC7/GEN1/RAD21/ANAPC11
GOBP_MICROTUBULE_CYTOSKELETON_ORGANIZATION_INVOLVED_IN_MITOSIS	GOBP_MICROTUBULE_CYTOSKELETON_ORGANIZATION_INVOLVED_IN_MITOSIS	161	0.707025	2.5759	1.25722e-21	1.25722e-21	2.97606e-19	1339	tags=34%, list=7%, signal=32%	MYBL2/TPX2/CDC20/BIRC5/CCNB1/AURKB/KIF4A/KIFC1/NEK2/DLGAP5/PLK1/CDCA8/CENPA/AURKA/NUSAP1/PRC1/NUF2/NDC80/SAPCD2/KIF11/KIF23/RACGAP1/TTK/MAD2L1/ESPL1/TACC3/SPC25/INCENP/CENPE/KIF15/STMN1/TUBG1/STIL/PSRC1/CENPH/RAN/CHEK2/SPDL1/WDR62/HSPA1B/KPNB1/SASS6/CKAP5/BORA/INTS13/HSPA1A/MZT1/ITGB1/GPSM2/MISP/NUP62/RCC1/SMC3/BCCIP
GOBP_REGULATION_OF_CELL_CYCLE_PHASE_TRANSITION	GOBP_REGULATION_OF_CELL_CYCLE_PHASE_TRANSITION	424	0.547358	2.2357	2.0511e-21	2.0511e-21	4.58558e-19	2422	tags=30%, list=12%, signal=27%	UBE2C/CDC20/BIRC5/RRM2/ANLN/CCNB1/AURKB/CDCA5/DLGAP5/PLK1/CDCA8/CDC6/AURKA/CDK1/TRIP13/FAM83D/CENPF/BUB1B/NUF2/NDC80/ZWINT/CDC45/BUB1/CDT1/GTSE1/TTK/MAD2L1/E2F1/ESPL1/ORC1/SPC24/SPC25/DTL/RAD51/KIF14/EZH2/CHEK1/H2AX/TIMELESS/CDC25C/INCENP/CENPE/CLSPN/BRCA1/CDC25A/STIL/CDC7/EME1/CDKN2A/KNTC1/WDR76/DBF4/BLM/FBXO5/CDK2/TICRR/HASPIN/TOPBP1/PRKDC/E2F7/CHEK2/DNA2/SPDL1/BRIP1/ZWILCH/RRM1/ACTL6A/DONSON/M…
GOBP_SPINDLE_ORGANIZATION	GOBP_SPINDLE_ORGANIZATION	209	0.656764	2.45555	2.22585e-21	2.22585e-21	4.71437e-19	1339	tags=28%, list=7%, signal=26%	MYBL2/TPX2/CDC20/BIRC5/CCNB1/AURKB/KIF4A/KIFC1/NEK2/DLGAP5/CCNB2/PLK1/CDCA8/SPAG5/AURKA/PRC1/NUF2/NDC80/KIF11/KIF23/RACGAP1/TTK/ESPL1/ASPM/TACC3/SPC25/INCENP/CENPE/KIF15/STMN1/KNSTRN/AUNIP/TUBG1/STIL/PSRC1/CENPH/RAN/FBXO5/TUBB/CHEK2/WDR62/HSPA1B/KPNB1/SASS6/CKAP5/BORA/INTS13/HSPA1A/MZT1/SAC3D1/GPSM2/HAUS6/MISP/CEP72/NUP62/RCC1/SMC3/BCCIP
GOBP_CELL_CYCLE_CHECKPOINT_SIGNALING	GOBP_CELL_CYCLE_CHECKPOINT_SIGNALING	188	0.676644	2.50118	2.37542e-21	2.37542e-21	4.7796e-19	2194	tags=38%, list=11%, signal=34%	CDC20/BIRC5/CCNB1/AURKB/PLK1/CDCA8/CDC6/CDK1/TRIP13/CENPF/BUB1B/NUF2/NDC80/ZWINT/CDC45/BUB1/CDT1/GTSE1/TTK/MAD2L1/E2F1/ORC1/SPC24/SPC25/DTL/RAD51/CHEK1/H2AX/TIMELESS/INCENP/CLSPN/BRCA1/EME1/KNTC1/WDR76/BLM/CDK2/TICRR/HASPIN/TOPBP1/PRKDC/CHEK2/DNA2/SPDL1/BRIP1/ZWILCH/DONSON/MSH2/FANCD2/NABP2/NSUN2/RFWD3/IER3/MAD2L2/BUB3/PTPN11/BARD1/RHNO1/PRPF19/GEN1/TIPIN/TTI1/BRCA2/XRCC3/MDC1/CHFR/DOT1L/NBN/CASP…
GOBP_POSITIVE_REGULATION_OF_CELL_CYCLE_PROCESS	GOBP_POSITIVE_REGULATION_OF_CELL_CYCLE_PROCESS	251	0.619908	2.39534	2.98902e-21	2.98902e-21	5.72783e-19	1508	tags=29%, list=8%, signal=27%	UBE2C/BIRC5/RRM2/CCNB1/AURKB/CDCA5/DLGAP5/CDCA8/SPAG5/CDC6/AURKA/CDK1/NUSAP1/FAM83D/NCAPH/NCAPG/NDC80/CDT1/KIF23/RACGAP1/ECT2/MAD2L1/RAD51AP1/ESPL1/FEN1/NCAPG2/NCAPD2/DTL/KIF14/EZH2/SPHK1/PLK4/CDC25C/INCENP/E2F8/CDC25A/STIL/CDC7/DBF4/KIF20B/FBXO5/RANBP1/DDX11/SMC2/E2F7/EREG/CHEK2/RRM1/SMC4/SOX15/SASS6/DBF4B/NCAPD3/EIF4G1/ATAD5/CDK4/GPSM2/TFDP1/RCC2/CDC25B/RHNO1/SLF1/ANAPC7/MTBP/GEN1/RAD21/NUP62/C…
GOBP_POSITIVE_REGULATION_OF_CELL_CYCLE	GOBP_POSITIVE_REGULATION_OF_CELL_CYCLE	334	0.571676	2.2894	1.37393e-20	1.37393e-20	2.51317e-18	2876	tags=35%, list=15%, signal=30%	UBE2C/BIRC5/RRM2/CCNB1/AURKB/CDCA5/DLGAP5/CDCA8/SPAG5/CDC6/AURKA/CDK1/NUSAP1/FAM83D/NCAPH/NCAPG/NDC80/CDT1/KIF23/RACGAP1/ECT2/EIF4EBP1/FOSL1/MAD2L1/RAD51AP1/ESPL1/FEN1/NCAPG2/NCAPD2/DTL/KIF14/EZH2/CHEK1/SPHK1/PLK4/CDC25C/INCENP/E2F8/CDC25A/STIL/PSRC1/CDC7/DBF4/KIF20B/FBXO5/RANBP1/MAGEA4/DDX11/SMC2/E2F7/EREG/CHEK2/ASCL1/RRM1/FOXA1/ASNS/SMC4/SOX15/SASS6/DBF4B/NCAPD3/EIF4G1/ATAD5/CDK4/GPSM2/TFDP1/PT…
GOBP_MEIOTIC_CELL_CYCLE_PROCESS	GOBP_MEIOTIC_CELL_CYCLE_PROCESS	213	0.643295	2.4111	1.60498e-20	1.60498e-20	2.80816e-18	1701	tags=27%, list=9%, signal=25%	CDC20/TOP2A/CCNB2/PLK1/AURKA/TRIP13/NCAPH/BUB1B/NUF2/NDC80/BUB1/TTK/RAD51AP1/ESPL1/PTTG1/CCNE1/ASPM/RAD54L/CKS2/NCAPD2/RAD51/CDC25C/INCENP/SGO1/CDC25A/TUBG1/P3H4/MND1/SGO2/EME1/TESMIN/NDC1/KIF18A/FBXO5/MASTL/PSMC3IP/SMC2/EREG/FANCA/BRIP1/SMC4/FANCD2/NCAPD3/MSH6/FIGNL1/NSUN2/LIF/CCNE2/MYBL1/CDC25B/RAD21/SMC3/CENPX/SMC1A/ACTR3/RMI1/BRCA2
GOBP_MITOTIC_SPINDLE_ORGANIZATION	GOBP_MITOTIC_SPINDLE_ORGANIZATION	130	0.730195	2.59464	4.55377e-20	4.55377e-20	7.63555e-18	1339	tags=36%, list=7%, signal=34%	MYBL2/TPX2/CDC20/BIRC5/CCNB1/AURKB/KIF4A/KIFC1/NEK2/DLGAP5/PLK1/CDCA8/AURKA/PRC1/NUF2/NDC80/KIF11/KIF23/RACGAP1/TTK/TACC3/SPC25/INCENP/CENPE/KIF15/STMN1/TUBG1/STIL/PSRC1/CENPH/RAN/CHEK2/WDR62/HSPA1B/KPNB1/SASS6/CKAP5/BORA/INTS13/HSPA1A/MZT1/GPSM2/MISP/NUP62/RCC1/SMC3/BCCIP
GOBP_REGULATION_OF_MITOTIC_CELL_CYCLE_PHASE_TRANSITION	GOBP_REGULATION_OF_MITOTIC_CELL_CYCLE_PHASE_TRANSITION	329	0.573556	2.29461	8.8557e-20	8.8557e-20	1.42549e-17	1443	tags=26%, list=7%, signal=24%	UBE2C/CDC20/BIRC5/RRM2/ANLN/CCNB1/AURKB/CDCA5/DLGAP5/PLK1/CDCA8/CDC6/AURKA/CDK1/TRIP13/CENPF/BUB1B/NUF2/NDC80/ZWINT/BUB1/CDT1/GTSE1/TTK/MAD2L1/E2F1/ESPL1/ORC1/SPC24/SPC25/DTL/KIF14/EZH2/CHEK1/CDC25C/INCENP/CENPE/CLSPN/BRCA1/CDC25A/STIL/CDC7/CDKN2A/KNTC1/BLM/FBXO5/CDK2/TICRR/HASPIN/TOPBP1/PRKDC/E2F7/CHEK2/SPDL1/ZWILCH/RRM1/ACTL6A/DONSON/SASS6/DBF4B/NABP2/EIF4G1/RBL1/RFWD3/ATAD5/IER3/CDK4/MAD2L2/TF…
GOBP_CHROMOSOME_SEPARATION	GOBP_CHROMOSOME_SEPARATION	79	0.801981	2.66458	4.64906e-19	4.64906e-19	7.19569e-17	1379	tags=49%, list=7%, signal=46%	CDC20/BIRC5/CCNB1/AURKB/DLGAP5/PLK1/CDCA8/TRIP13/NCAPH/CENPF/BUB1B/NUF2/NCAPG/NDC80/ZWINT/BUB1/CDT1/TTK/MAD2L1/ESPL1/SPC24/SPC25/NCAPG2/NCAPD2/INCENP/KNTC1/FBXO5/HASPIN/SMC2/SPDL1/ZWILCH/SMC4/NCAPD3/MAD2L2/BUB3/ANAPC7/GEN1/RAD21/ANAPC11
GOBP_REGULATION_OF_MITOTIC_NUCLEAR_DIVISION	GOBP_REGULATION_OF_MITOTIC_NUCLEAR_DIVISION	117	0.735396	2.58461	6.63294e-19	6.63294e-19	9.63946e-17	1433	tags=42%, list=7%, signal=39%	CDC20/BIRC5/CCNB1/AURKB/MKI67/NEK2/DLGAP5/PLK1/CDCA8/AURKA/TRIP13/NUSAP1/CENPF/BUB1B/NUF2/NDC80/ZWINT/BUB1/CDT1/TTK/MAD2L1/PKMYT1/ESPL1/SPC24/SPC25/CDCA2/CHEK1/SPHK1/CDC25C/INCENP/KNTC1/KIF20B/FBXO5/HASPIN/EREG/SPDL1/ZWILCH/BORA/MAD2L2/BUB3/PRMT5/ANAPC7/MTBP/GEN1/RAD21/NUP62/RCC1/ANAPC11/TGFA
GOBP_REGULATION_OF_NUCLEAR_DIVISION	GOBP_REGULATION_OF_NUCLEAR_DIVISION	145	0.692399	2.49653	6.90748e-19	6.90748e-19	9.63946e-17	1433	tags=35%, list=7%, signal=33%	CDC20/BIRC5/CCNB1/AURKB/MKI67/NEK2/DLGAP5/PLK1/CDCA8/AURKA/TRIP13/NUSAP1/CENPF/BUB1B/NUF2/NDC80/ZWINT/BUB1/CDT1/TTK/MAD2L1/RAD51AP1/PKMYT1/ESPL1/SPC24/SPC25/CDCA2/CHEK1/SPHK1/CDC25C/INCENP/KNTC1/KIF20B/FBXO5/HASPIN/EREG/SPDL1/ZWILCH/BORA/LIF/MAD2L2/BUB3/PRMT5/ANAPC7/MTBP/GEN1/RAD21/NUP62/RCC1/ANAPC11/TGFA
GOBP_RIBOSOME_BIOGENESIS	GOBP_RIBOSOME_BIOGENESIS	289	0.59077	2.30882	6.94656e-19	6.94656e-19	9.63946e-17	4897	tags=61%, list=25%, signal=47%	BOP1/RAN/NOP2/PRKDC/POP7/DHX37/BRIX1/DKC1/EIF4A3/SUV39H1/LYAR/BYSL/PA2G4/GTPBP4/NOP56/WDR43/RPP25/RRS1/NOC4L/DDX54/DDX21/PAK1IP1/NOLC1/WBP11/LSG1/RPP40/UTP20/NMD3/NOC2L/NOP58/FBL/WDR18/NPM3/NOL11/AATF/WDR75/MRTO4/RRP12/NIFK/RPF2/URB2/PDCD11/DCAF13/NOL10/SART1/XPO1/ABCE1/EXOSC4/RIOK1/CHD7/DROSHA/WDR12/RRP9/PES1/EBNA1BP2/ESF1/GAR1/PWP1/METTL5/RPLP0/NOP16/EXOSC2/DDX56/ERAL1/BMS1/NLE1/MRPS2/DDX52/NSU…
GOBP_NON_MEMBRANE_BOUNDED_ORGANELLE_ASSEMBLY	GOBP_NON_MEMBRANE_BOUNDED_ORGANELLE_ASSEMBLY	398	0.534288	2.17587	8.45962e-19	8.45962e-19	1.13478e-16	3035	tags=31%, list=16%, signal=27%	MYBL2/TPX2/CDC20/BIRC5/ANLN/AURKB/KIF4A/KIFC1/NEK2/DLGAP5/CCNB2/PLK1/CDCA8/CENPA/SPAG5/AURKA/TNNT1/PRC1/CENPF/NDC80/CENPW/KIF11/KIF23/RACGAP1/ASPM/FSCN1/PLK4/INCENP/CENPE/KIF15/BRCA1/STIL/CENPN/CENPH/BOP1/KNTC1/CENPK/FBXO5/CDK2/TUBB/NOP2/KRT8/PRKDC/CHEK2/WDR62/HSPA1B/DHX37/BRIX1/KPNB1/SASS6/FLNC/SH3PXD2B/HSPA1A/PRKAA2/RRS1/MZT1/PATL1/SQLE/KRT19/ACTG1/SAC3D1/ITGB1/GPSM2/HAUS6/MISP/NOCT/PLEC/FHOD3/…
GOBP_ADAPTIVE_IMMUNE_RESPONSE	GOBP_ADAPTIVE_IMMUNE_RESPONSE	450	-0.542227	-2.12015	2.72185e-18	2.72185e-18	3.53332e-16	2574	tags=34%, list=13%, signal=31%	BTLA/IL13RA2/LILRB5/NLRP3/SYK/THEMIS/CD86/TGFB1/HAVCR2/TNFRSF13C/SERPING1/SWAP70/HLA-A/PIK3CD/BTN3A2/SAMSN1/NDFIP1/TLR8/IL27RA/LAX1/CD247/LY9/IL18/STAT6/CD1D/RNF125/TNFSF13B/SMAD7/PRKCD/ITK/ZAP70/C1QA/TRAT1/P2RX7/TNFRSF13B/CD3D/PRKCQ/RORA/SH2D1A/CD6/FCER2/C1QB/DUSP22/PARP3/SLAMF1/CD28/CD40/HLA-C/FBXO38/RAPGEF3/RIPK3/LAIR1/CLEC7A/CXCL13/PIK3CG/BTN3A1/SLAMF6/B2M/WAS/RORC/TNFRSF1B/KLHL6/INPP5D/CD19/…
GOBP_MITOTIC_CELL_CYCLE_CHECKPOINT_SIGNALING	GOBP_MITOTIC_CELL_CYCLE_CHECKPOINT_SIGNALING	140	0.696361	2.504	5.44927e-18	5.44927e-18	6.85281e-16	1118	tags=34%, list=6%, signal=32%	CDC20/BIRC5/CCNB1/AURKB/PLK1/CDCA8/CDC6/CDK1/TRIP13/CENPF/BUB1B/NUF2/NDC80/ZWINT/BUB1/CDT1/GTSE1/TTK/MAD2L1/ORC1/SPC24/SPC25/DTL/CHEK1/INCENP/CLSPN/BRCA1/EME1/KNTC1/BLM/CDK2/TICRR/HASPIN/TOPBP1/PRKDC/CHEK2/SPDL1/ZWILCH/DONSON/MSH2/FANCD2/NABP2/RFWD3/IER3/MAD2L2/BUB3/BARD1
GOBP_NCRNA_PROCESSING	GOBP_NCRNA_PROCESSING	421	0.517571	2.11492	8.33787e-18	8.33787e-18	1.01677e-15	5355	tags=53%, list=27%, signal=40%	BOP1/NOP2/PRKDC/POP7/NUP155/PUS1/DHX37/BRIX1/DKC1/EIF4A3/SUV39H1/LYAR/BYSL/INTS13/PA2G4/GTPBP4/NOP56/WDR43/NSUN2/RPP25/RRS1/INTS1/NOC4L/DDX54/PUS7/DDX21/LAGE3/POP1/NOLC1/WBP11/RPP40/UTP20/TPRKB/NOP58/FBL/WDR18/NPM3/NOL11/WDR75/MRTO4/SRRT/RRP12/NIFK/RPF2/TRMT6/AGO2/PDCD11/DCAF13/NOL10/SART1/SSB/EXOSC4/METTL1/RIOK1/CHD7/DROSHA/WDR12/RRP9/PES1/EBNA1BP2/ESF1/GAR1/PWP1/METTL5/IL6/TRMT10C/EXOSC2/WDR4/D…
GOBP_LEUKOCYTE_MEDIATED_IMMUNITY	GOBP_LEUKOCYTE_MEDIATED_IMMUNITY	395	-0.555575	-2.14481	1.47801e-17	1.47801e-17	1.74936e-15	2571	tags=36%, list=13%, signal=32%	PDPK1/IL13RA2/ACE/NLRP3/SYK/VAV1/TGFB1/HAVCR2/S100A13/SERPING1/SWAP70/HLA-A/PIK3CD/LYST/BTN3A2/NDFIP1/TLR8/IL27RA/IL18/STAT6/SLC18A2/CD1D/PIK3R6/RAC2/SMAD7/PRKCD/C1QA/NCR3/CORO1A/P2RX7/SH2D1A/FCER2/C1QB/DUSP22/PARP3/SLAMF1/CD28/CD40/HLA-C/FBXO38/RIPK3/CLEC7A/PIK3CG/ARRB2/AZU1/VAMP8/RASGRP1/SLAMF6/B2M/PLCG2/WAS/TNFRSF1B/INPP5D/CD19/CD84/HLA-B/STAP1/AHR/ITGAM/TLR4/SCIMP/CSF2RB/PRAM1/IL1R1/NR4A3/DNA…
GOBP_RECOMBINATIONAL_REPAIR	GOBP_RECOMBINATIONAL_REPAIR	175	0.643365	2.38369	1.39159e-16	1.39159e-16	1.60002e-14	3633	tags=49%, list=19%, signal=40%	CDC45/MCM4/RECQL4/MCM2/RAD51AP1/FEN1/RAD54L/GINS2/HROB/RAD51/MCM6/MCM7/CHEK1/H2AX/TIMELESS/BRCA1/AUNIP/XRCC2/CDC7/TONSL/PARPBP/GINS4/BLM/RMI2/MCM3/MCM5/POLQ/MCM8/ACTL6A/NABP2/FIGNL1/RFWD3/PSMD14/MRGBP/RUVBL1/CGAS/RECQL/MAD2L2/RUVBL2/RHNO1/SLF1/GEN1/RAD21/YEATS4/MAGEF1/KDM1A/RPA3/FANCB/RMI1/BRCA2/EID3/UBE2N/PPP4C/HDGFL2/PARP1/XRCC3/SMC6/VPS72/TRRAP/NBN/MORF4L2/RAD54B/TOP3A/XRCC5/LIG3/EP400/RIF1/RA…
GOBP_PROTEIN_DNA_COMPLEX_SUBUNIT_ORGANIZATION	GOBP_PROTEIN_DNA_COMPLEX_SUBUNIT_ORGANIZATION	244	0.587726	2.2621	1.65246e-16	1.65246e-16	1.84718e-14	3418	tags=34%, list=17%, signal=28%	HJURP/DLGAP5/CENPA/CENPF/CDC45/HMGA1/CENPW/CDT1/ASF1B/MCM2/OIP5/RAD51/H2AX/CENPE/HMGB2/CENPI/CHAF1A/CENPN/CENPH/KNTC1/MIS18A/CENPK/CENPO/CHAF1B/GMNN/HELLS/H2BC11/H2BC8/DNAJC9/H2BC9/H3C4/TAF6/SSRP1/NASP/SUPT16H/H3C10/SET/H1-0/H2BC21/MED27/CENPX/MYC/H2BC17/ANP32B/TAF2/HAT1/H2BC4/CAND1/MED24/SMARCD1/SART3/GTF2E1/MED10/BAZ2A/H2BC7/MED1/H1-10/TAF13/H1-4/SMARCB1/RAD51C/CHRAC1/POLE3/TAF5/UBTF/SMARCC1/H4…
GOBP_REGULATION_OF_SISTER_CHROMATID_SEGREGATION	GOBP_REGULATION_OF_SISTER_CHROMATID_SEGREGATION	104	0.733808	2.55564	4.31569e-16	4.31569e-16	4.69385e-14	1379	tags=37%, list=7%, signal=34%	UBE2C/CDC20/BIRC5/CCNB1/AURKB/DLGAP5/PLK1/CDCA8/CDC6/TRIP13/CENPF/BUB1B/NUF2/NDC80/ZWINT/BUB1/CDT1/TTK/MAD2L1/ESPL1/TACC3/SPC24/SPC25/INCENP/CENPE/KNTC1/FBXO5/RMI2/HASPIN/SPDL1/ZWILCH/ACTL6A/MAD2L2/BUB3/ANAPC7/GEN1/RAD21/ANAPC11
GOBP_MITOTIC_SISTER_CHROMATID_SEPARATION	GOBP_MITOTIC_SISTER_CHROMATID_SEPARATION	61	0.821387	2.58706	5.35339e-16	5.35339e-16	5.66925e-14	1379	tags=52%, list=7%, signal=49%	CDC20/BIRC5/CCNB1/AURKB/DLGAP5/PLK1/CDCA8/TRIP13/CENPF/BUB1B/NUF2/NDC80/ZWINT/BUB1/CDT1/TTK/MAD2L1/ESPL1/SPC24/SPC25/INCENP/KNTC1/FBXO5/HASPIN/SPDL1/ZWILCH/MAD2L2/BUB3/ANAPC7/GEN1/RAD21/ANAPC11
GOBP_ACTIVATION_OF_IMMUNE_RESPONSE	GOBP_ACTIVATION_OF_IMMUNE_RESPONSE	463	-0.51639	-2.01894	6.63799e-16	6.63799e-16	6.84941e-14	3345	tags=38%, list=17%, signal=32%	ALPK1/FCER1G/PYCARD/F2RL1/SARM1/UNC93B1/LAT2/BMX/C1S/CR1/CEACAM1/S100A14/PLA2G6/IRAK3/CD38/PRKCH/GCSAM/PYHIN1/PRNP/LILRA4/NINJ1/UBASH3A/C5AR1/C8B/FOXP1/GPR108/C1QC/NR1H3/CD3G/DHX58/PIK3AP1/PLCL2/PDPK1/LY96/PDE4B/PDE4D/NLRP3/SYK/THEMIS/VAV1/PTPRJ/HAVCR2/FCRL3/SERPING1/TRIM5/HLA-A/PIK3CD/LCP2/RAB29/BTN3A2/NLRC4/LGALS3/TLR8/LAX1/CD247/RNF125/CFP/FPR3/MAPKAPK3/PRKCD/LCK/ITK/ZAP70/NOP53/C1QA/BTN2A2/NC…
GOBP_NEGATIVE_REGULATION_OF_CELL_CYCLE_PROCESS	GOBP_NEGATIVE_REGULATION_OF_CELL_CYCLE_PROCESS	293	0.558139	2.19072	1.82648e-15	1.82648e-15	1.83754e-13	2194	tags=30%, list=11%, signal=27%	CDC20/BIRC5/CCNB1/AURKB/NEK2/PLK1/CDCA8/CDC6/CDK1/TRIP13/CENPF/BUB1B/NUF2/NDC80/ZWINT/CDC45/BUB1/CDT1/GTSE1/TTK/MAD2L1/E2F1/ESPL1/ORC1/SPC24/SPC25/DTL/RAD51/EZH2/CHEK1/H2AX/TIMELESS/INCENP/CLSPN/E2F8/BRCA1/CCNF/EME1/KNTC1/WDR76/BLM/FBXO5/CDK2/TICRR/HASPIN/TOPBP1/PRKDC/E2F7/CHEK2/DNA2/SPDL1/BRIP1/ZWILCH/DONSON/MSH2/FANCD2/NABP2/NSUN2/RBL1/LIF/RFWD3/IER3/MAD2L2/BUB3/PTPN11/BARD1/INHBA/CDKN2D/RHNO1/…
GOBP_NEGATIVE_REGULATION_OF_CHROMOSOME_ORGANIZATION	GOBP_NEGATIVE_REGULATION_OF_CHROMOSOME_ORGANIZATION	93	0.736004	2.51265	1.99816e-15	1.99816e-15	1.96122e-13	553	tags=30%, list=3%, signal=29%	CDC20/BIRC5/TOP2A/CCNB1/AURKB/PLK1/CDCA8/TRIP13/CENPF/BUB1B/NUF2/NDC80/ZWINT/BUB1/CDT1/TTK/MCM2/MAD2L1/ESPL1/SPC24/SPC25/INCENP/KNTC1/FBXO5/HASPIN/SPDL1/ZWILCH/PIF1
GOBP_SPINDLE_ASSEMBLY	GOBP_SPINDLE_ASSEMBLY	143	0.66307	2.38652	3.46682e-15	3.46682e-15	3.32171e-13	1676	tags=28%, list=9%, signal=26%	MYBL2/TPX2/CDC20/BIRC5/AURKB/KIF4A/KIFC1/NEK2/CCNB2/PLK1/CDCA8/SPAG5/AURKA/PRC1/NDC80/KIF11/KIF23/RACGAP1/ASPM/INCENP/KIF15/STIL/FBXO5/TUBB/CHEK2/HSPA1B/KPNB1/SASS6/HSPA1A/MZT1/SAC3D1/GPSM2/HAUS6/MISP/RCC1/SMC3/BCCIP/SMC1A/KIFC2/MAPRE1
GOBP_ADAPTIVE_IMMUNE_RESPONSE_BASED_ON_SOMATIC_RECOMBINATION_OF_IMMUNE_RECEPTORS_BUILT_FROM_IMMUNOGLOBULIN_SUPERFAMILY_DOMAINS	GOBP_ADAPTIVE_IMMUNE_RESPONSE_BASED_ON_SOMATIC_RECOMBINATION_OF_IMMUNE_RECEPTORS_BUILT_FROM_IMMUNOGLOBULIN_SUPERFAMILY_DOMAINS	304	-0.564744	-2.13251	4.2806e-15	4.2806e-15	4.00605e-13	2415	tags=36%, list=12%, signal=32%	TGFB1/HAVCR2/SERPING1/SWAP70/HLA-A/BTN3A2/NDFIP1/TLR8/IL27RA/LY9/IL18/STAT6/CD1D/TNFSF13B/SMAD7/PRKCD/C1QA/P2RX7/PRKCQ/RORA/FCER2/C1QB/DUSP22/PARP3/SLAMF1/CD28/CD40/HLA-C/FBXO38/RIPK3/CLEC7A/CXCL13/SLAMF6/B2M/WAS/RORC/TNFRSF1B/KLHL6/INPP5D/CD19/HLA-B/AHR/TLR4/IRF4/CSF2RB/IL1R1/C5/BTN3A3/PRKCZ/GAPT/HLA-F/NCKAP1L/C6/FOXJ1/C2/CD81/CCR2/IL7R/RAB27A/CD27/CD55/SVEP1/CR2/MR1/CD40LG/SASH3/BTK/PTPRC/CADM1…
GOBP_MEIOTIC_CHROMOSOME_SEGREGATION	GOBP_MEIOTIC_CHROMOSOME_SEGREGATION	108	0.711542	2.47444	5.05566e-15	5.05566e-15	4.62387e-13	1692	tags=31%, list=9%, signal=29%	TOP2A/CCNB2/PLK1/AURKA/TRIP13/NCAPH/BUB1B/NUF2/NDC80/BUB1/TTK/ESPL1/PTTG1/CCNE1/ASPM/SGO1/P3H4/MND1/SGO2/EME1/NDC1/FBXO5/PSMC3IP/SMC2/BRIP1/SMC4/FANCD2/CCNE2/RAD21/SMC3/CENPX/SMC1A/ACTR3/RMI1
GOBP_REGULATION_OF_DNA_REPLICATION	GOBP_REGULATION_OF_DNA_REPLICATION	136	0.665648	2.37865	1.0825e-14	1.0825e-14	9.6805e-13	2653	tags=41%, list=14%, signal=36%	CCNA2/CDC6/CDK1/CDT1/MCM4/MCM2/GINS1/GINS2/DSCC1/MCM6/MCM7/RFC4/TIMELESS/E2F8/RFC3/CDC7/PCNA/GINS4/RFC5/DBF4/BLM/FBXO5/CDK2/TICRR/GMNN/MCM3/MCM5/E2F7/RFC2/EREG/DNA2/ACTL6A/DONSON/DBF4B/GTPBP4/CHTF18/GINS3/ESCO2/RUVBL1/ATAD5/RUVBL2/BCAR3/SMC3/TIPIN/SSBP1/BRCA2/ORC5/WRNIP1/NBN/MCRS1/SENP2/LIG3/EHMT2/CHRAC1/WIZ/POLE3
GOBP_CHROMATIN_REMODELING	GOBP_CHROMATIN_REMODELING	389	0.508071	2.06255	1.50719e-14	1.50719e-14	1.31853e-12	3651	tags=33%, list=19%, signal=28%	HJURP/CENPA/HMGA1/CENPW/ASF1B/MCM2/LOXL2/LMNB1/RAD54L/LMNB2/OIP5/EZH2/CHEK1/H2AX/HMGB2/CHAF1A/ERCC6L/MIS18A/CDK2/CHAF1B/HELLS/H2BC11/H2BC8/HMGA2/FOXA1/SNAI1/ACTL6A/SUV39H1/DNAJC9/H2BC9/SUV39H2/TRIM28/HLTF/HDAC2/RUVBL1/H3C4/YEATS2/DDX21/CBX3/SSRP1/SAMD1/SUZ12/NASP/DNMT1/RUVBL2/SUPT16H/H3C10/SET/H1-0/H2BC21/DEK/NOC2L/NPM3/DNMT3A/WDR5/MYC/H2BC17/MTA2/ANP32B/TTI1/CHD7/YEATS4/KDM1A/DDX23/TTF2/HCFC1/HA…
GOBP_REGULATION_OF_DNA_TEMPLATED_DNA_REPLICATION	GOBP_REGULATION_OF_DNA_TEMPLATED_DNA_REPLICATION	58	0.803332	2.4978	1.85816e-14	1.85816e-14	1.59099e-12	733	tags=52%, list=4%, signal=50%	CDT1/MCM4/MCM2/GINS1/GINS2/DSCC1/MCM6/MCM7/RFC4/TIMELESS/E2F8/RFC3/CDC7/PCNA/GINS4/RFC5/DBF4/BLM/FBXO5/CDK2/TICRR/GMNN/MCM3/MCM5/E2F7/RFC2/DONSON/DBF4B/CHTF18/GINS3
GOBP_MRNA_PROCESSING	GOBP_MRNA_PROCESSING	464	0.474307	1.95321	2.35311e-14	2.35311e-14	1.9728e-12	5449	tags=52%, list=28%, signal=38%	ALYREF/SNRPF/STRAP/SNRPB/SNRPD1/DDX39A/PUS1/EIF4A3/TBRG4/SNRPA1/SRSF9/SNRPG/PUS7/SRPK1/KHSRP/SF3B4/PNPT1/RBM42/CSTF2/EFTUD2/NCL/PRMT5/PTBP1/BARD1/LSM5/RSRC1/PRPF4/PPIL1/PRPF19/U2AF2/SRRT/HSF1/CPSF3/FXR1/SNRPA/SF3B6/THOC3/LSM4/YBX1/SF3A2/CPSF4/SNRPC/SLBP/SART1/PRPF40A/MAGOHB/SNRPE/RBM28/KDM1A/SCAF1/GEMIN2/DDX23/HNRNPM/APLP1/TTF2/PUF60/MAGOH/JMJD6/SNRPD2/PPIH/NCBP1/NCBP2/ZC3H3/RRP1B/RBM17/SART3/PAB…
GOBP_MITOCHONDRIAL_GENE_EXPRESSION	GOBP_MITOCHONDRIAL_GENE_EXPRESSION	164	0.624062	2.28508	3.02633e-14	3.02633e-14	2.48543e-12	4255	tags=59%, list=22%, signal=46%	MRPL12/SHMT2/GARS1/PUS1/MRPS35/MRPL47/MRPL15/TBRG4/DARS2/YARS2/MRPL51/MRPL37/MRPL3/MRPS12/PNPT1/MRPL11/MRPL9/MRPS24/MRPL13/TWNK/MRPL21/MRPL19/LRPPRC/TACO1/MTIF2/DROSHA/MRPS10/TRMT10C/MRPL58/MRPL52/MRPS2/GADD45GIP1/MRPL36/MRPS15/TSFM/MRPS7/AURKAIP1/MRPL17/GFM1/HSD17B10/MRPL42/MTERF3/UQCC2/MRPS5/MRPS16/MRPS30/C1QBP/MRPL30/MRPL35/MRPL48/CHCHD10/GATC/MRPL2/MRPL4/MRPL28/PTCD1/POLRMT/DAP3/FASTK/SUPV3L1…
GOBP_RRNA_METABOLIC_PROCESS	GOBP_RRNA_METABOLIC_PROCESS	249	0.561196	2.16462	3.14399e-14	3.14399e-14	2.53042e-12	5250	tags=63%, list=27%, signal=46%	BOP1/NOP2/PRKDC/DDX11/POP7/DHX37/BRIX1/DKC1/EIF4A3/SUV39H1/LYAR/BYSL/PA2G4/GTPBP4/MARS1/NOP56/WDR43/RPP25/RRS1/NOC4L/DDX54/TCOF1/DDX21/POLR1G/NOLC1/WBP11/RPP40/NCL/UTP20/NOP58/FBL/WDR18/NPM3/NOL11/WDR75/MRTO4/RRP12/NIFK/RPF2/PDCD11/DCAF13/NOL10/GTF3C5/SART1/EXOSC4/RIOK1/CHD7/DROSHA/WDR12/RRP9/PES1/EBNA1BP2/ESF1/GAR1/PWP1/METTL5/EXOSC2/DDX56/BMS1/DDX52/NSUN5/EXOSC3/RPUSD1/FTSJ3/GTF3C6/TSR1/SLFN13/…
GOBP_NEGATIVE_REGULATION_OF_MITOTIC_CELL_CYCLE_PHASE_TRANSITION	GOBP_NEGATIVE_REGULATION_OF_MITOTIC_CELL_CYCLE_PHASE_TRANSITION	176	0.620329	2.29772	3.35727e-14	3.35727e-14	2.64909e-12	1299	tags=29%, list=7%, signal=27%	CDC20/BIRC5/CCNB1/AURKB/PLK1/CDCA8/CDC6/CDK1/TRIP13/CENPF/BUB1B/NUF2/NDC80/ZWINT/BUB1/CDT1/GTSE1/TTK/MAD2L1/ORC1/SPC24/SPC25/DTL/EZH2/CHEK1/INCENP/CLSPN/BRCA1/KNTC1/BLM/FBXO5/CDK2/TICRR/HASPIN/TOPBP1/PRKDC/E2F7/CHEK2/SPDL1/ZWILCH/DONSON/NABP2/RBL1/RFWD3/IER3/MAD2L2/BUB3/BARD1/INHBA/GEN1/RAD21
GOBP_RRNA_PROCESSING	GOBP_RRNA_PROCESSING	210	0.582591	2.18409	9.76724e-14	9.76724e-14	7.55873e-12	4897	tags=60%, list=25%, signal=45%	BOP1/NOP2/PRKDC/POP7/DHX37/BRIX1/DKC1/EIF4A3/SUV39H1/LYAR/BYSL/PA2G4/GTPBP4/NOP56/WDR43/RPP25/RRS1/NOC4L/DDX54/DDX21/NOLC1/WBP11/RPP40/UTP20/NOP58/FBL/WDR18/NPM3/NOL11/WDR75/MRTO4/RRP12/NIFK/RPF2/PDCD11/DCAF13/NOL10/SART1/EXOSC4/RIOK1/CHD7/DROSHA/WDR12/RRP9/PES1/EBNA1BP2/ESF1/GAR1/PWP1/METTL5/EXOSC2/DDX56/BMS1/DDX52/NSUN5/EXOSC3/RPUSD1/FTSJ3/TSR1/UTP6/UTP18/PELP1/DDX27/RRP36/WDR3/HEATR1/PPAN/DDX4…
GOBP_NEGATIVE_REGULATION_OF_NUCLEAR_DIVISION	GOBP_NEGATIVE_REGULATION_OF_NUCLEAR_DIVISION	63	0.782371	2.48762	1.10413e-13	1.10413e-13	8.38348e-12	1299	tags=49%, list=7%, signal=46%	CDC20/BIRC5/CCNB1/AURKB/PLK1/CDCA8/TRIP13/CENPF/BUB1B/NUF2/NDC80/ZWINT/BUB1/CDT1/TTK/MAD2L1/SPC24/SPC25/CHEK1/INCENP/KNTC1/FBXO5/HASPIN/SPDL1/ZWILCH/LIF/MAD2L2/BUB3/MTBP/GEN1/RAD21
GOBP_REGULATION_OF_MITOTIC_SISTER_CHROMATID_SEGREGATION	GOBP_REGULATION_OF_MITOTIC_SISTER_CHROMATID_SEGREGATION	53	0.812124	2.48299	1.59918e-13	1.59918e-13	1.17153e-11	1299	tags=53%, list=7%, signal=49%	CDC20/BIRC5/CCNB1/AURKB/PLK1/CDCA8/TRIP13/CENPF/BUB1B/NUF2/NDC80/ZWINT/BUB1/CDT1/TTK/MAD2L1/SPC24/SPC25/INCENP/KNTC1/FBXO5/HASPIN/SPDL1/ZWILCH/MAD2L2/BUB3/GEN1/RAD21
GOBP_LYMPHOCYTE_MEDIATED_IMMUNITY	GOBP_LYMPHOCYTE_MEDIATED_IMMUNITY	294	-0.557867	-2.10317	1.60117e-13	1.60117e-13	1.17153e-11	2435	tags=36%, list=12%, signal=32%	VAV1/TGFB1/HAVCR2/SERPING1/SWAP70/HLA-A/LYST/BTN3A2/NDFIP1/TLR8/IL27RA/IL18/STAT6/CD1D/PIK3R6/SMAD7/PRKCD/C1QA/NCR3/CORO1A/P2RX7/SH2D1A/FCER2/C1QB/DUSP22/PARP3/SLAMF1/CD28/CD40/HLA-C/FBXO38/RIPK3/ARRB2/RASGRP1/SLAMF6/B2M/WAS/TNFRSF1B/INPP5D/CD19/HLA-B/AHR/CSF2RB/IL1R1/C5/CD96/BTN3A3/PRKCZ/LGALS9/GAPT/HLA-F/NCKAP1L/C6/FOXJ1/CD2/C2/CD81/CCR2/IL7R/VAMP2/RAB27A/CD27/CD55/SVEP1/CR2/MR1/CD40LG/SASH3/BT…
GOBP_DNA_CONFORMATION_CHANGE	GOBP_DNA_CONFORMATION_CHANGE	88	0.724615	2.45263	2.01924e-13	2.01924e-13	1.45105e-11	2402	tags=49%, list=12%, signal=43%	TOP2A/CDC45/HMGA1/MCM4/RECQL4/MCM2/GINS1/GINS2/DSCC1/RAD51/MCM6/MCM7/HMGB3/RFC4/HMGB2/RFC3/GINS4/RFC5/BLM/MCM3/MCM5/POLQ/DDX11/RFC2/DNA2/BRIP1/MCM8/CHTF18/GINS3/RUVBL1/RECQL/RUVBL2/TWNK/SSBP1/HNRNPA2B1/WRNIP1/NBN/RAD54B/TOP3A/DHX36/XRCC5/DDX1/TOP1
GOBP_PROTEIN_LOCALIZATION_TO_CHROMOSOME	GOBP_PROTEIN_LOCALIZATION_TO_CHROMOSOME	115	0.670179	2.34377	2.75257e-13	2.75257e-13	1.92856e-11	3052	tags=44%, list=16%, signal=38%	AURKB/CDCA5/PLK1/CENPA/CDK1/BUB1B/NDC80/CDT1/TTK/EZH2/CCT5/KNTC1/KNL1/HASPIN/CCT6A/VRK1/H2BC11/H2AC8/SPDL1/ZWILCH/MCM8/DKC1/MSH2/CCT2/CCT3/NABP2/ESCO2/CCT4/TCP1/CCT7/BUB3/RUVBL2/RCC2/SLF1/CENPQ/MTBP/RAD21/LRWD1/BRCA2/GNL3/XRCC5/CCT8/VCP/ZW10/JARID2/TERT/WRAP53/ACD/H4C9/PPHLN1/H4C5
GOBP_REGULATION_OF_IMMUNE_EFFECTOR_PROCESS	GOBP_REGULATION_OF_IMMUNE_EFFECTOR_PROCESS	379	-0.518116	-1.99001	2.77959e-13	2.77959e-13	1.92856e-11	2692	tags=34%, list=14%, signal=30%	WNT5A/MICA/DHX58/LITAF/PDPK1/IL13RA2/NLRP3/SYK/VAV1/CD86/PTPRJ/TGFB1/HAVCR2/FCRL3/SERPING1/DNAJB9/AXL/HLA-A/LGALS3/NDFIP1/IL27RA/IL18/STAT6/CD1D/PIK3R6/CFP/RAC2/SMAD7/ENPP3/NCR3/MZB1/P2RX7/FCER2/DUSP22/PARP3/SLAMF1/CD28/CD40/HLA-C/FBXO38/RIPK3/PTPN22/CLEC7A/CFH/ARRB2/LAPTM5/VAMP8/RASGRP1/SLAMF6/B2M/PLCG2/WAS/TNFRSF1B/RBP4/CD84/HLA-B/STAP1/AHR/ITGAM/TLR4/IRF4/SCIMP/PRAM1/IL1R1/NR4A3/DNASE1L3/FGR/C…
GOBP_CHROMOSOME_LOCALIZATION	GOBP_CHROMOSOME_LOCALIZATION	92	0.714813	2.44015	3.53214e-13	3.53214e-13	2.40917e-11	1894	tags=34%, list=10%, signal=31%	BIRC5/KIF2C/CCNB1/AURKB/CEP55/CDCA5/KIFC1/DLGAP5/CDCA8/SPAG5/FAM83D/CENPF/NUF2/NDC80/CDT1/KIF14/INCENP/CENPE/PSRC1/KIF18A/SPDL1/KPNB1/RRS1/KIF22/CENPQ/NUP62/ACTR3/TTL/MAPRE1/SEH1L/NDE1
GOBP_CELL_CYCLE_G2_M_PHASE_TRANSITION	GOBP_CELL_CYCLE_G2_M_PHASE_TRANSITION	149	0.628368	2.27376	3.9827e-13	3.9827e-13	2.67121e-11	2344	tags=35%, list=12%, signal=31%	FOXM1/CCNB1/AURKB/MELK/CCNA2/CCNB2/PLK1/CDC6/AURKA/CDK1/CENPF/NDC80/PKMYT1/ORC1/DTL/KIF14/CHEK1/CDC25C/CLSPN/BRCA1/CDC25A/CDC7/BLM/FBXO5/CDK2/MASTL/TICRR/TOPBP1/CHEK2/RRM1/DONSON/DBF4B/NABP2/ATAD5/IER3/CDK4/RCC2/CDC25B/BARD1/RAD21/AVEN/PPME1/TAF2/CDK6/ATF5/CHFR/NBN/BRSK1/BRD4/HSPA2/KHDRBS1/MTA3
GOBP_NEGATIVE_REGULATION_OF_CELL_CYCLE	GOBP_NEGATIVE_REGULATION_OF_CELL_CYCLE	376	0.488925	1.97053	4.24081e-13	4.24081e-13	2.79769e-11	2225	tags=27%, list=11%, signal=24%	CDC20/BIRC5/CCNB1/AURKB/NEK2/PLK1/CDCA8/CDC6/CDK1/TRIP13/CENPF/BUB1B/NUF2/NDC80/ZWINT/CDC45/BUB1/CDT1/GTSE1/TTK/MAD2L1/E2F1/ESPL1/ORC1/SPC24/SPC25/DTL/RAD51/EZH2/CHEK1/H2AX/TIMELESS/INCENP/CLSPN/E2F8/BRCA1/CCNF/EME1/CDKN2A/KNTC1/INHA/WDR76/BLM/FBXO5/CDK2/TICRR/GMNN/HASPIN/TOPBP1/PRKDC/E2F7/CHEK2/DNA2/SPDL1/BRIP1/ZWILCH/DONSON/MSH2/SUV39H1/FANCD2/NABP2/NSUN2/RBL1/LIF/RFWD3/TAF6/SCRIB/IER3/MAD2L2/B…
GOBP_MEIOSIS_I_CELL_CYCLE_PROCESS	GOBP_MEIOSIS_I_CELL_CYCLE_PROCESS	132	0.650058	2.31231	4.31245e-13	4.31245e-13	2.79906e-11	3153	tags=33%, list=16%, signal=28%	TOP2A/CCNB2/PLK1/AURKA/TRIP13/NDC80/RAD51AP1/ESPL1/PTTG1/CCNE1/RAD54L/CKS2/RAD51/CDC25C/CDC25A/P3H4/MND1/EME1/NDC1/FBXO5/PSMC3IP/BRIP1/FANCD2/MSH6/CCNE2/MYBL1/CDC25B/RAD21/CENPX/RMI1/BRCA2/RAD54B/HSPA2/HORMAD1/C11orf80/EHMT2/RAD51C/SIRT7/ZSCAN21/HSF2BP/BCL2L11/BRDT/ANKLE1/BRME1
GOBP_NEGATIVE_REGULATION_OF_MITOTIC_CELL_CYCLE	GOBP_NEGATIVE_REGULATION_OF_MITOTIC_CELL_CYCLE	223	0.563381	2.14081	4.88296e-13	4.88296e-13	3.11906e-11	1439	tags=26%, list=7%, signal=24%	CDC20/BIRC5/CCNB1/AURKB/PLK1/CDCA8/CDC6/CDK1/TRIP13/CENPF/BUB1B/NUF2/NDC80/ZWINT/BUB1/CDT1/GTSE1/TTK/MAD2L1/ORC1/SPC24/SPC25/DTL/EZH2/CHEK1/INCENP/CLSPN/BRCA1/EME1/KNTC1/BLM/FBXO5/CDK2/TICRR/HASPIN/TOPBP1/PRKDC/E2F7/CHEK2/SPDL1/ZWILCH/DONSON/MSH2/FANCD2/NABP2/RBL1/RFWD3/SCRIB/IER3/MAD2L2/BUB3/BARD1/INHBA/MTBP/GEN1/RAD21/AVEN/TIPIN
GOBP_POSITIVE_REGULATION_OF_DNA_METABOLIC_PROCESS	GOBP_POSITIVE_REGULATION_OF_DNA_METABOLIC_PROCESS	302	0.520515	2.05019	5.3979e-13	5.3979e-13	3.39411e-11	3375	tags=38%, list=17%, signal=32%	FOXM1/AURKB/NEK2/CDK1/CDT1/RAD51AP1/GINS1/GINS2/DSCC1/RAD51/RFC4/H2AX/TIMELESS/E2F8/BRCA1/GREM1/RFC3/CDC7/PCNA/CCT5/GINS4/RFC5/DBF4/CDK2/PKIB/CCT6A/PRKDC/TFRC/DDX11/E2F7/RFC2/EREG/DNA2/ACTL6A/DKC1/NSD2/MSH2/CCT2/DBF4B/CCT3/CHTF18/GINS3/NABP2/TRIM28/MRGBP/RUVBL1/CCT4/TCP1/ATAD5/MAD2L2/CCT7/EYA2/RUVBL2/HSP90AA1/PRIM2/CLCF1/SLF1/BCAR3/CEBPG/HSF1/PTGES3/UBE2V2/HNRNPAB/MYC/USP1/YEATS4/FANCB/SSBP1/IL6/…
GOBP_IMMUNE_RESPONSE_REGULATING_SIGNALING_PATHWAY	GOBP_IMMUNE_RESPONSE_REGULATING_SIGNALING_PATHWAY	419	-0.49901	-1.93676	8.65519e-13	8.65519e-13	5.35851e-11	3345	tags=40%, list=17%, signal=34%	NFKBID/FYN/CACNB4/EZR/FYB2/GPLD1/FYB1/ELF1/BCL2/FCGR2B/ALPK1/FCER1G/PYCARD/F2RL1/SARM1/UNC93B1/LAT2/BMX/CR1/CEACAM1/S100A14/PLA2G6/IRAK3/CD38/PRKCH/GCSAM/PRNP/LILRA4/NINJ1/UBASH3A/C5AR1/FOXP1/GPR108/NR1H3/CD3G/DHX58/PIK3AP1/PLCL2/BTLA/PDPK1/LY96/PDE4B/PDE4D/NLRP3/SYK/THEMIS/VAV1/PTPRJ/HAVCR2/FCRL3/HLA-A/PIK3CD/LCP2/RAB29/BTN3A2/NLRC4/LGALS3/TLR8/LAX1/CD247/RNF125/FPR3/MAPKAPK3/PRKCD/LCK/ITK/ZAP70…
GOBP_REGULATION_OF_LYMPHOCYTE_ACTIVATION	GOBP_REGULATION_OF_LYMPHOCYTE_ACTIVATION	494	-0.477951	-1.8754	1.12928e-12	1.12928e-12	6.88557e-11	2488	tags=31%, list=13%, signal=27%	NLRP3/SYK/PLA2G2D/VAV1/CD86/MERTK/TGFB1/HAVCR2/ZFP36L2/TSPAN32/TNFRSF13C/FCRL3/AXL/PDE5A/HLA-A/SAMSN1/LGALS3/NDFIP1/IL27RA/LAX1/IL18/STAT6/ZEB1/CD1D/TNFSF13B/PIK3R6/RAC2/SMAD7/IL7/LCK/ZAP70/BTN2A2/RUNX3/MZB1/ZFP36L1/CORO1A/TNFRSF13B/PRKCQ/CD6/IHH/SDC4/DUSP22/PARP3/SLAMF1/CD28/CD40/ITPKB/RIPK3/PTPN22/CLEC7A/TNFSF8/LAPTM5/IKZF3/NFAM1/KITLG/RASGRP1/EGR3/B2M/RASAL3/TNFRSF1B/NFATC2/TESPA1/INPP5D/CD19/…
GOBP_LEUKOCYTE_CELL_CELL_ADHESION	GOBP_LEUKOCYTE_CELL_CELL_ADHESION	399	-0.501704	-1.93875	1.86492e-12	1.86492e-12	1.12012e-10	2488	tags=31%, list=13%, signal=28%	NLRP3/SYK/PLA2G2D/VAV1/CD86/CCL28/HAVCR2/TSPAN32/TNFRSF13C/PDE5A/LRG1/HLA-A/LGALS3/NDFIP1/LAX1/IL18/CD1D/TNFSF13B/PIK3R6/RAC2/SMAD7/IL7/LCK/ZAP70/BTN2A2/RUNX3/CORO1A/PRKCQ/CD6/IHH/FERMT3/SDC4/DUSP22/SLAMF1/CD28/ITPKB/PTPN22/LAPTM5/KITLG/RASGRP1/MSN/EGR3/B2M/RASAL3/TESPA1/ITGA4/CD44/SOX13/VSIR/IL2RG/BMP4/NR4A3/GPNMB/CD3E/ELANE/ASS1/CD47/CAV1/PAG1/SELL/PRKCZ/TNFRSF14/LGALS9/ICAM1/DOCK8/CD5/CXCL12/V…
GOBP_TELOMERE_ORGANIZATION	GOBP_TELOMERE_ORGANIZATION	183	0.581075	2.14914	4.89466e-12	4.89466e-12	2.8584e-10	3272	tags=39%, list=17%, signal=33%	AURKB/NEK2/EXO1/RECQL4/FEN1/CCNE1/RAD51/EZH2/PCNA/CCT5/BLM/PKIB/CCT6A/PRKDC/DNA2/PIF1/ACTL6A/DKC1/CCT2/CCT3/NABP2/RUVBL1/H3C4/CCNE2/CCT4/TCP1/MAD2L2/CCT7/RUVBL2/HSP90AA1/H3C10/SLF1/SMG5/PTGES3/MYC/RPA3/GAR1/BRCA2/EID3/GNL3/HNRNPD/HAT1/PARP1/XRCC3/SMC6/HNRNPA2B1/HNRNPC/DOT1L/NBN/MCRS1/DHX36/XRCC5/APEX1/CCT8/HSP90AB1/RIF1/NOP10/RAD51C/PNKP/DCLRE1A/HNRNPU/TERT/DCLRE1B/WRAP53/ACD/MAPKAPK5/H4C9/H4C5/N…
GOBP_RNA_SPLICING	GOBP_RNA_SPLICING	430	0.467198	1.91362	4.90108e-12	4.90108e-12	2.8584e-10	5449	tags=53%, list=28%, signal=39%	ALYREF/AHNAK2/SNRPF/STRAP/SNRPB/SNRPD1/DDX39A/PUS1/EIF4A3/HSPA1A/SNRPA1/SRSF9/SNRPG/PUS7/SRPK1/KHSRP/SF3B4/RBM42/EFTUD2/NCL/PRMT5/PTBP1/LSM5/RSRC1/PRPF4/PPIL1/PRPF19/U2AF2/PRMT1/FXR1/SNRPA/SF3B6/THOC3/ATXN7L3/LSM4/YBX1/SF3A2/SNRPC/SART1/PRPF40A/MAGOHB/SNRPE/RBM28/KDM1A/SCAF1/GEMIN2/DDX23/HNRNPM/TTF2/PUF60/MAGOH/JMJD6/SNRPD2/PPIH/NCBP1/NCBP2/RRP1B/RBM17/SART3/PABPC1/FAM50A/HNRNPA2B1/HNRNPC/RBM19/D…
GOBP_MITOCHONDRIAL_TRANSLATION	GOBP_MITOCHONDRIAL_TRANSLATION	132	0.63268	2.25049	5.21412e-12	5.21412e-12	2.99753e-10	4255	tags=61%, list=22%, signal=48%	MRPL12/SHMT2/GARS1/MRPS35/MRPL47/MRPL15/DARS2/YARS2/MRPL51/MRPL37/MRPL3/MRPS12/MRPL11/MRPL9/MRPS24/MRPL13/MRPL21/MRPL19/LRPPRC/TACO1/MTIF2/DROSHA/MRPS10/TRMT10C/MRPL58/MRPL52/MRPS2/GADD45GIP1/MRPL36/MRPS15/TSFM/MRPS7/AURKAIP1/MRPL17/GFM1/MRPL42/UQCC2/MRPS5/MRPS16/MRPS30/C1QBP/MRPL30/MRPL35/MRPL48/GATC/MRPL2/MRPL4/MRPL28/PTCD1/DAP3/MRPL45/MRPL27/MRPS17/PTCD3/SARS2/MRPL10/MALSU1/METTL8/MRPL41/MRPS9…
GOBP_RNA_LOCALIZATION	GOBP_RNA_LOCALIZATION	195	0.570718	2.12426	5.29378e-12	5.29378e-12	3.00046e-10	3977	tags=53%, list=20%, signal=43%	IGF2BP2/ALYREF/IGF2BP3/CCT5/RAN/NDC1/XPOT/CCT6A/MEX3D/NUP210/IGF2BP1/DDX39A/NUP155/DKC1/KPNB1/EIF4A3/NUP205/NUP107/CKAP5/CCT2/CCT3/NUP37/NSUN2/RUVBL1/CCT4/TCP1/NUP85/KHSRP/PNPT1/CCT7/XPO5/RUVBL2/AGFG1/NOP58/FBL/NUP62/LRPPRC/HSF1/SMG5/THOC3/HNRNPAB/YBX1/SLBP/XPO1/SSB/MAGOHB/PEG10/UPF3B/MAGOH/NUP153/NCBP1/SEH1L/NCBP2/ZC3H3/HNRNPA2B1/NUP188/RAE1/DHX36/KHDRBS1/FUBP3/CCT8/NUTF2/SRSF1/SENP2/NOL6/FYTTD1…
GOBP_METAPHASE_PLATE_CONGRESSION	GOBP_METAPHASE_PLATE_CONGRESSION	73	0.738824	2.43428	5.38865e-12	5.38865e-12	3.01181e-10	1802	tags=38%, list=9%, signal=35%	BIRC5/KIF2C/CCNB1/AURKB/CEP55/CDCA5/KIFC1/CDCA8/SPAG5/FAM83D/CENPF/NUF2/NDC80/CDT1/KIF14/INCENP/CENPE/PSRC1/KIF18A/SPDL1/KPNB1/RRS1/KIF22/CENPQ/NUP62/TTL/MAPRE1/SEH1L
GOBP_LEUKOCYTE_PROLIFERATION	GOBP_LEUKOCYTE_PROLIFERATION	342	-0.519614	-1.97308	5.62435e-12	5.62435e-12	3.07775e-10	2702	tags=35%, list=14%, signal=31%	CCDC88B/NPR3/HHEX/CSF1/PLCL2/PURA/ACE/SYK/PLA2G2D/CD86/HAVCR2/TSPAN32/TNFRSF13C/FCRL3/IL5RA/PDE5A/HLA-A/LGALS3/NDFIP1/IL18/STAT6/CD1D/TNFSF13B/RAC2/IL7/PRKCD/ZAP70/ENPP3/BTN2A2/CD180/MZB1/CORO1A/P2RX7/CSF2/TNFRSF13B/PRKCQ/CD6/IHH/SDC4/WNT4/SLAMF1/CD28/CD40/RIPK3/PTPN22/PIK3CG/TNFSF8/IKZF3/KITLG/BTN3A1/RASGRP1/MSN/RASAL3/TNFRSF1B/NFATC2/CSF2RA/INPP5D/CD19/AHR/VSIR/SH3RF1/TLR4/IL34/CSF2RB/DOCK2/BMP…
GOBP_MITOTIC_METAPHASE_PLATE_CONGRESSION	GOBP_MITOTIC_METAPHASE_PLATE_CONGRESSION	58	0.765597	2.38046	5.65958e-12	5.65958e-12	3.07775e-10	960	tags=34%, list=5%, signal=33%	BIRC5/KIF2C/CCNB1/AURKB/CEP55/CDCA5/KIFC1/CDCA8/NUF2/NDC80/CDT1/KIF14/INCENP/CENPE/PSRC1/KIF18A/SPDL1/KPNB1/RRS1/KIF22
GOBP_NEGATIVE_REGULATION_OF_IMMUNE_SYSTEM_PROCESS	GOBP_NEGATIVE_REGULATION_OF_IMMUNE_SYSTEM_PROCESS	463	-0.478841	-1.87213	6.07136e-12	6.07136e-12	3.25766e-10	3314	tags=33%, list=17%, signal=28%	GPR68/ADTRP/PRKAR1A/F2RL1/SARM1/CR1/CEACAM1/IRAK3/GCSAM/RUNX1/PRNP/LILRA4/GPR18/CRTAM/LRRC32/UBASH3A/TGFB2/GPR108/C1QC/NR1H3/MICA/SOCS1/DHX58/ID2/PLCL2/PDPK1/IL13RA2/PADI2/SYK/PLA2G2D/CD86/MERTK/CCL28/PTPRJ/TGFB1/HAVCR2/TSPAN32/FCRL3/SERPING1/AXL/PDE5A/HLA-A/CST7/SAMSN1/LGALS3/NDFIP1/IL27RA/LAX1/STAT6/RNF125/SMAD7/NLRC3/CD200R1/ENPP3/BTN2A2/RUNX3/SAMHD1/TNFRSF13B/SH2D1A/IHH/SDC4/DUSP22/PARP3/CD33…
GOBP_ATTACHMENT_OF_SPINDLE_MICROTUBULES_TO_KINETOCHORE	GOBP_ATTACHMENT_OF_SPINDLE_MICROTUBULES_TO_KINETOCHORE	43	0.833039	2.43472	6.19048e-12	6.19048e-12	3.27787e-10	357	tags=44%, list=2%, signal=43%	BIRC5/KIF2C/CCNB1/AURKB/NEK2/CDCA8/SPAG5/NUF2/NDC80/CDT1/RACGAP1/ECT2/SPC24/SPC25/INCENP/CENPE/SGO1/KNSTRN/KNL1
GOBP_RNA_SPLICING_VIA_TRANSESTERIFICATION_REACTIONS	GOBP_RNA_SPLICING_VIA_TRANSESTERIFICATION_REACTIONS	294	0.510971	2.00362	8.64688e-12	8.64688e-12	4.51908e-10	5448	tags=55%, list=28%, signal=40%	ALYREF/SNRPF/STRAP/SNRPB/SNRPD1/DDX39A/EIF4A3/SNRPA1/SRSF9/SNRPG/SRPK1/KHSRP/SF3B4/RBM42/EFTUD2/NCL/PRMT5/PTBP1/LSM5/RSRC1/PRPF4/PPIL1/PRPF19/U2AF2/FXR1/SNRPA/SF3B6/LSM4/SF3A2/SNRPC/SART1/PRPF40A/MAGOHB/SNRPE/KDM1A/GEMIN2/DDX23/HNRNPM/PUF60/MAGOH/JMJD6/SNRPD2/PPIH/NCBP1/NCBP2/RBM17/SART3/PABPC1/HNRNPA2B1/HNRNPC/RBM19/DAZAP1/HNRNPR/BUD31/SRPK2/SCNM1/LSM2/SNRNP200/SF3B2/KHDRBS1/SYNCRIP/LSM1/PNN/DDX…
GOBP_REGULATION_OF_CELL_CELL_ADHESION	GOBP_REGULATION_OF_CELL_CELL_ADHESION	477	-0.474934	-1.85651	1.11047e-11	1.11047e-11	5.67629e-10	2488	tags=29%, list=13%, signal=26%	NLRP3/SYK/PLA2G2D/VAV1/CD86/CCL28/TGFB1/HAVCR2/TSPAN32/TNFRSF13C/SWAP70/PDE5A/HLA-A/SERPINF2/DMTN/LGALS3/NDFIP1/LAX1/IL18/PRKG1/CD1D/TNFSF13B/PIK3R6/SMAD7/IL7/PRKCD/LCK/MAGI1/ZAP70/BTN2A2/RUNX3/CORO1A/PRKCQ/CD6/IHH/PLPP3/PTPRG/FERMT3/SDC4/DUSP22/ZDHHC2/WNT4/SLAMF1/CD28/ITPKB/PTPN22/AKNA/CXCL13/ANK3/LAPTM5/KITLG/RASGRP1/EGR3/B2M/RASAL3/TESPA1/ITGA4/CD44/SOX13/VSIR/IL2RG/BMP4/NR4A3/GPNMB/CD3E/ELANE…
GOBP_POSITIVE_REGULATION_OF_CELL_ACTIVATION	GOBP_POSITIVE_REGULATION_OF_CELL_ACTIVATION	385	-0.497778	-1.9171	1.12267e-11	1.12267e-11	5.67629e-10	2488	tags=30%, list=13%, signal=27%	NLRP3/SYK/VAV1/CD86/TGFB1/HAVCR2/DDR2/TNFRSF13C/FCRL3/AXL/HLA-A/IL18/STAT6/CD1D/TNFSF13B/PIK3R6/IL7/LCK/ZAP70/BTN2A2/RUNX3/CORO1A/PRKCQ/CD6/IHH/CCN2/SLAMF1/CD28/CD40/ITPKB/PTPN22/CLEC7A/VAMP8/KITLG/RASGRP1/EGR3/B2M/RASAL3/CAPN3/NFATC2/TESPA1/INPP5D/SOX13/STAP1/ITGAM/VSIR/TLR4/IL2RG/NR4A3/FGR/CD3E/CD47/RPS6KA1/SPI1/CAV1/PRKCZ/TNFRSF14/LGALS9/HLA-F/PLEK/DOCK8/CD5/NCKAP1L/CD2/SMARCA2/AIF1/GPR183/CD8…
GOBP_CELL_CYCLE_DNA_REPLICATION	GOBP_CELL_CYCLE_DNA_REPLICATION	44	0.821069	2.42632	1.12843e-11	1.12843e-11	5.67629e-10	932	tags=52%, list=5%, signal=50%	CDC45/CDT1/MCM4/MCM2/FEN1/GINS1/RAD51/MCM6/E2F8/CDC7/PCNA/DBF4/BLM/FBXO5/GMNN/MCM3/E2F7/DNA2/DONSON/DBF4B/GINS3/LIG1/ATAD5
GOBP_REGULATION_OF_T_CELL_ACTIVATION	GOBP_REGULATION_OF_T_CELL_ACTIVATION	370	-0.503716	-1.93397	1.23201e-11	1.23201e-11	6.12084e-10	2488	tags=31%, list=13%, signal=27%	NLRP3/SYK/PLA2G2D/VAV1/CD86/HAVCR2/TSPAN32/TNFRSF13C/PDE5A/HLA-A/LGALS3/NDFIP1/LAX1/IL18/ZEB1/CD1D/TNFSF13B/PIK3R6/RAC2/SMAD7/IL7/LCK/ZAP70/BTN2A2/RUNX3/CORO1A/PRKCQ/CD6/IHH/SDC4/DUSP22/SLAMF1/CD28/ITPKB/RIPK3/PTPN22/TNFSF8/LAPTM5/KITLG/RASGRP1/EGR3/B2M/RASAL3/TNFRSF1B/TESPA1/SOX13/VSIR/SH3RF1/IL2RG/IRF4/BMP4/GPNMB/SIT1/CD3E/CD47/CAV1/PAG1/PRKCZ/TNFRSF14/LGALS9/DOCK8/CD5/VSIG4/NCKAP1L/FOXJ1/CD2/S…
GOBP_MITOTIC_SPINDLE_ASSEMBLY	GOBP_MITOTIC_SPINDLE_ASSEMBLY	73	0.730922	2.40825	1.53579e-11	1.53579e-11	7.53699e-10	1674	tags=36%, list=9%, signal=33%	MYBL2/TPX2/CDC20/BIRC5/AURKB/KIF4A/KIFC1/NEK2/PLK1/CDCA8/PRC1/KIF11/KIF23/RACGAP1/INCENP/KIF15/CHEK2/HSPA1B/KPNB1/HSPA1A/MZT1/MISP/SMC3/BCCIP/SMC1A/KIFC2
GOBP_MITOTIC_SPINDLE_ELONGATION	GOBP_MITOTIC_SPINDLE_ELONGATION	12	0.984154	2.13955	2.78344e-11	2.78344e-11	1.34953e-09	208	tags=67%, list=1%, signal=66%	BIRC5/AURKB/KIF4A/CDCA8/PRC1/KIF23/RACGAP1/INCENP
GOBP_PROTEIN_LOCALIZATION_TO_CHROMOSOME_CENTROMERIC_REGION	GOBP_PROTEIN_LOCALIZATION_TO_CHROMOSOME_CENTROMERIC_REGION	42	0.823974	2.40149	3.77124e-11	3.77124e-11	1.8067e-09	1263	tags=43%, list=6%, signal=40%	AURKB/CENPA/CDK1/BUB1B/NDC80/CDT1/TTK/KNTC1/KNL1/HASPIN/H2BC11/H2AC8/SPDL1/ZWILCH/BUB3/RCC2/CENPQ/MTBP
GOBP_SPINDLE_ELONGATION	GOBP_SPINDLE_ELONGATION	14	0.973046	2.23187	3.96865e-11	3.96865e-11	1.8789e-09	208	tags=64%, list=1%, signal=64%	BIRC5/AURKB/KIF4A/CDCA8/PRC1/KIF11/KIF23/RACGAP1/INCENP
GOBP_TELOMERE_MAINTENANCE	GOBP_TELOMERE_MAINTENANCE	155	0.593443	2.16542	8.99793e-11	8.99793e-11	4.21042e-09	3867	tags=46%, list=20%, signal=37%	AURKB/NEK2/EXO1/RECQL4/FEN1/CCNE1/RAD51/PCNA/CCT5/BLM/PKIB/CCT6A/PRKDC/DNA2/PIF1/ACTL6A/DKC1/CCT2/CCT3/NABP2/RUVBL1/CCNE2/CCT4/TCP1/MAD2L2/CCT7/RUVBL2/HSP90AA1/SLF1/SMG5/PTGES3/MYC/RPA3/GAR1/BRCA2/EID3/GNL3/HNRNPD/PARP1/XRCC3/SMC6/HNRNPA2B1/HNRNPC/NBN/MCRS1/DHX36/XRCC5/APEX1/CCT8/HSP90AB1/RIF1/NOP10/RAD51C/PNKP/DCLRE1A/HNRNPU/TERT/DCLRE1B/WRAP53/ACD/MAPKAPK5/NAT10/EXOSC10/UCHL5/SIRT6/SMARCAL1/HNR…
GOBP_CYTOKINESIS	GOBP_CYTOKINESIS	184	0.561342	2.08108	9.19747e-11	9.19747e-11	4.25431e-09	1815	tags=19%, list=9%, signal=17%	BIRC5/ANLN/AURKB/CEP55/KIF4A/PLK1/CDCA8/CENPA/CDC6/AURKA/NUSAP1/PRC1/KIF20A/KIF23/RACGAP1/ECT2/ESPL1/KIF14/INCENP/STMN1/E2F8/CKAP2/KIF20B/E2F7/MYO19/RTKN/CDC25B/PLEC/NUP62/GIT1/CFL1/PRPF40A/ACTR3/BRCA2/RAB35
GOBP_HUMORAL_IMMUNE_RESPONSE	GOBP_HUMORAL_IMMUNE_RESPONSE	243	-0.53905	-1.99226	1.74513e-10	1.74513e-10	7.98043e-09	2054	tags=29%, list=11%, signal=26%	CFP/IL7/C1QA/CXCL2/POU2AF1/SH2D1A/FCER2/C1QB/CD28/CXCL13/CFH/WFDC12/AZU1/TFEB/SPNS2/ST6GAL1/C5/BLNK/ELANE/ANG/REG1A/VSIG4/C6/FOXJ1/FCN1/C2/GPR183/CD81/ALOX5/CD55/SVEP1/CR2/CCR7/PTPRC/RNASE6/CD59/HLA-E/MEF2C/CTSG/FCN3/C4A/CD83/GATA6/SUSD4/MS4A1/CCL13/C4B/TREM2/CFD/CFI/SPINK5/LGALS4/LTF/RGCC/LYZ/C3/WFDC2/A2M/HLA-DQB1/CXCL14/HLA-DRB1/CLU/JCHAIN/SLPI/DMBT1/PLA2G1B/C4BPA/C7/SFTPD/PGC
GOBP_DNA_INTEGRITY_CHECKPOINT_SIGNALING	GOBP_DNA_INTEGRITY_CHECKPOINT_SIGNALING	132	0.609168	2.16686	1.85363e-10	1.85363e-10	8.38135e-09	2194	tags=33%, list=11%, signal=29%	PLK1/CDC6/CDK1/CDC45/CDT1/GTSE1/E2F1/ORC1/DTL/RAD51/CHEK1/H2AX/TIMELESS/CLSPN/BRCA1/EME1/WDR76/BLM/CDK2/TICRR/TOPBP1/PRKDC/CHEK2/DNA2/BRIP1/DONSON/MSH2/FANCD2/RFWD3/IER3/PTPN11/BARD1/RHNO1/PRPF19/TIPIN/TTI1/BRCA2/MDC1/DOT1L/NBN/CASP2/BRSK1/TRIAP1
GOBP_REGULATION_OF_CYTOKINESIS	GOBP_REGULATION_OF_CYTOKINESIS	93	0.664058	2.26703	1.99217e-10	1.99217e-10	8.89818e-09	1701	tags=24%, list=9%, signal=22%	BIRC5/AURKB/PLK1/CDCA8/CDC6/AURKA/PRC1/KIF20A/KIF23/RACGAP1/ECT2/KIF14/INCENP/E2F8/KIF20B/E2F7/MYO19/CDC25B/NUP62/GIT1/PRPF40A/BRCA2
GOBP_DNA_REPLICATION_INITIATION	GOBP_DNA_REPLICATION_INITIATION	37	0.832146	2.39734	2.01216e-10	2.01216e-10	8.89818e-09	2106	tags=73%, list=11%, signal=65%	CDC6/CDC45/CDT1/MCM4/MCM2/MCM10/ORC1/CCNE1/MCM6/MCM7/ORC6/CDK2/PRIM1/TICRR/GMNN/MCM3/TOPBP1/MCM5/POLA2/CDC34/GINS3/CCNE2/PRIM2/LRWD1/ORC5/WRNIP1/NBN
GOBP_MITOTIC_CYTOKINESIS	GOBP_MITOTIC_CYTOKINESIS	83	0.676477	2.26623	2.08958e-10	2.08958e-10	9.14012e-09	382	tags=22%, list=2%, signal=21%	BIRC5/ANLN/AURKB/CEP55/KIF4A/PLK1/CDCA8/CENPA/NUSAP1/KIF20A/KIF23/RACGAP1/ECT2/ESPL1/INCENP/STMN1/CKAP2/KIF20B
GOBP_POSITIVE_REGULATION_OF_CELL_ADHESION	GOBP_POSITIVE_REGULATION_OF_CELL_ADHESION	473	-0.461339	-1.80564	2.69645e-10	2.69645e-10	1.16678e-08	2488	tags=29%, list=13%, signal=26%	NLRP3/SYK/HYAL1/VAV1/CD86/CCL28/PTPRJ/HAVCR2/TNFRSF13C/HLA-A/PREX1/SERPINF2/DMTN/IL18/LDB1/CD1D/TNFSF13B/LAMB2/PIK3R6/SMAD7/IL7/LCK/MAGI1/ZAP70/BTN2A2/RUNX3/PRKCE/CORO1A/PRKCQ/CD6/IHH/PLPP3/SDC4/WNT4/SLAMF1/CD28/APBB1IP/ITPKB/PTPN22/CXCL13/ANK3/AZU1/KITLG/FMN1/RASGRP1/EGR3/B2M/RASAL3/TESPA1/CCN1/COL8A1/ECM2/ITGA4/CD44/SOX13/VSIR/IL2RG/LIMS2/NR4A3/UTRN/CD3E/ELANE/CD47/ALOX15/CAV1/CYTH3/PRKCZ/TNFRS…
GOBP_REGULATION_OF_CELL_CYCLE_G2_M_PHASE_TRANSITION	GOBP_REGULATION_OF_CELL_CYCLE_G2_M_PHASE_TRANSITION	110	0.628528	2.19133	3.21492e-10	3.21492e-10	1.37633e-08	2344	tags=37%, list=12%, signal=33%	CCNB1/AURKB/PLK1/CDC6/AURKA/CDK1/CENPF/ORC1/DTL/KIF14/CHEK1/CDC25C/CLSPN/BRCA1/CDC25A/CDC7/BLM/FBXO5/CDK2/TICRR/TOPBP1/RRM1/DONSON/DBF4B/NABP2/ATAD5/IER3/CDK4/RCC2/CDC25B/BARD1/RAD21/AVEN/CDK6/ATF5/CHFR/NBN/BRSK1/BRD4/HSPA2/MTA3
GOBP_POSITIVE_REGULATION_OF_CELL_CELL_ADHESION	GOBP_POSITIVE_REGULATION_OF_CELL_CELL_ADHESION	315	-0.503244	-1.9003	4.08125e-10	4.08125e-10	1.72882e-08	2488	tags=32%, list=13%, signal=28%	NLRP3/SYK/VAV1/CD86/HAVCR2/TNFRSF13C/HLA-A/SERPINF2/DMTN/IL18/CD1D/TNFSF13B/PIK3R6/SMAD7/IL7/LCK/MAGI1/ZAP70/BTN2A2/RUNX3/CORO1A/PRKCQ/CD6/IHH/PLPP3/SLAMF1/CD28/ITPKB/PTPN22/CXCL13/ANK3/KITLG/RASGRP1/EGR3/B2M/RASAL3/TESPA1/ITGA4/CD44/SOX13/VSIR/IL2RG/NR4A3/CD3E/ELANE/CD47/CAV1/PRKCZ/TNFRSF14/LGALS9/DOCK8/CD5/NCKAP1L/SMARCA2/AIF1/CD81/CCR2/ALOX5/IL7R/SMARCD3/CD27/CD55/ITGB2/ZBTB16/CD40LG/CCR7/MMRN…
GOBP_REGULATION_OF_DNA_REPAIR	GOBP_REGULATION_OF_DNA_REPAIR	212	0.525916	1.97141	6.57008e-10	6.57008e-10	2.7541e-08	3867	tags=42%, list=20%, signal=34%	FOXM1/RAD51AP1/RAD51/CHEK1/H2AX/TIMELESS/BRCA1/AUNIP/PCNA/PARPBP/RMI2/PRKDC/POLQ/DDX11/HMGA2/ACTL6A/NSD2/FIGNL1/TRIM28/TWIST1/MRGBP/RUVBL1/TAF6/CGAS/IER3/MAD2L2/EYA2/RUVBL2/BARD1/DEK/SLF1/CEBPG/HSF1/UBE2V2/ATXN7L3/USP1/YEATS4/TAF2/MAGEF1/KDM1A/FANCB/UBE2N/PPP4C/HDGFL2/PARP1/SMARCD1/VPS72/TRRAP/OTUB2/CYREN/MCRS1/MORF4L2/TIGAR/EP400/RIF1/SMARCB1/RNF168/KAT2A/PNKP/TAF5/SIRT7/SF3B3/UBR5/PPP4R2/PIAS4/…
GOBP_IMMUNE_RESPONSE_REGULATING_CELL_SURFACE_RECEPTOR_SIGNALING_PATHWAY	GOBP_IMMUNE_RESPONSE_REGULATING_CELL_SURFACE_RECEPTOR_SIGNALING_PATHWAY	299	-0.513307	-1.93888	6.65437e-10	6.65437e-10	2.76068e-08	3691	tags=42%, list=19%, signal=35%	NFKBID/FYN/CACNB4/EZR/FYB2/GPLD1/FYB1/ELF1/BCL2/FCGR2B/FCER1G/F2RL1/LAT2/BMX/CR1/CEACAM1/S100A14/PLA2G6/CD38/PRKCH/GCSAM/PRNP/LILRA4/NINJ1/UBASH3A/C5AR1/FOXP1/NR1H3/CD3G/PIK3AP1/PLCL2/BTLA/LY96/PDE4B/PDE4D/SYK/THEMIS/VAV1/PTPRJ/FCRL3/HLA-A/PIK3CD/LCP2/RAB29/BTN3A2/LGALS3/LAX1/CD247/FPR3/PRKCD/LCK/ITK/ZAP70/CD200R1/BTN2A2/NCR3/TRAT1/CMKLR1/PJA2/PRKCE/CD3D/PRKCQ/SH2D1A/DUSP22/CD28/CD40/ERMAP/RAB11F…
GOBP_REGULATION_OF_LEUKOCYTE_MEDIATED_IMMUNITY	GOBP_REGULATION_OF_LEUKOCYTE_MEDIATED_IMMUNITY	244	-0.528681	-1.95093	7.20846e-10	7.20846e-10	2.96004e-08	2571	tags=36%, list=13%, signal=31%	PDPK1/IL13RA2/NLRP3/SYK/VAV1/TGFB1/HAVCR2/HLA-A/NDFIP1/IL27RA/IL18/STAT6/CD1D/PIK3R6/RAC2/SMAD7/NCR3/P2RX7/FCER2/DUSP22/PARP3/SLAMF1/CD28/CD40/HLA-C/FBXO38/RIPK3/CLEC7A/ARRB2/VAMP8/RASGRP1/SLAMF6/B2M/PLCG2/WAS/TNFRSF1B/CD84/HLA-B/STAP1/AHR/ITGAM/TLR4/SCIMP/PRAM1/IL1R1/DNASE1L3/FGR/CD96/KIT/SPI1/PRKCZ/LGALS9/HLA-F/ICAM1/FOXF1/NCKAP1L/FOXJ1/CD81/TYROBP/CCR2/IL7R/CD55/ITGB2/TLR3/SVEP1/CR2/MR1/SASH3/…
GOBP_CENTROMERE_COMPLEX_ASSEMBLY	GOBP_CENTROMERE_COMPLEX_ASSEMBLY	29	0.855591	2.31381	7.50257e-10	7.50257e-10	3.04969e-08	1377	tags=59%, list=7%, signal=55%	HJURP/DLGAP5/CENPA/CENPF/CENPW/OIP5/CENPE/CENPI/CENPN/CENPH/KNTC1/MIS18A/CENPK/CENPO/HELLS/NASP/CENPX
GOBP_ANTIGEN_PROCESSING_AND_PRESENTATION	GOBP_ANTIGEN_PROCESSING_AND_PRESENTATION	111	-0.653321	-2.19416	8.87213e-10	8.87213e-10	3.57033e-08	2674	tags=43%, list=14%, signal=38%	MICA/MARCHF1/ACE/SAR1B/HLA-A/RAB4A/LGMN/CD1D/WDFY4/HLA-C/IKBKB/B2M/WAS/HLA-B/CLEC4A/HLA-F/CTSD/RAB27A/NOD1/MR1/CCR7/CTSF/CTSS/CD1B/HLA-E/HLA-DOB/FGL2/HLA-DQA2/TREM2/RFTN1/HLA-DMB/CD1E/HLA-DQA1/HLA-DOA/CD74/HLA-DMA/CCL19/HLA-DPA1/CD1A/HLA-DQB1/HLA-DRA/CD1C/HLA-DPB1/HLA-DRB1/HLA-DQB2/HLA-DRB5/CTSE/CTSH
GOBP_RIBONUCLEOPROTEIN_COMPLEX_SUBUNIT_ORGANIZATION	GOBP_RIBONUCLEOPROTEIN_COMPLEX_SUBUNIT_ORGANIZATION	202	0.534993	1.9896	9.48417e-10	9.48417e-10	3.77884e-08	5087	tags=58%, list=26%, signal=43%	BOP1/SNRPF/STRAP/NOP2/SNRPB/PRKDC/SNRPD1/BRIX1/DENR/EIF3B/SNRPA1/SRSF9/RRS1/RUVBL1/SNRPG/SRPK1/SF3B4/RUVBL2/PRMT5/HSP90AA1/PRPF19/MRTO4/PTGES3/RPF2/EIF2S2/SF3B6/AGO2/LSM4/SF3A2/SNRPC/SART1/SNRPE/GEMIN2/DDX23/PUF60/RPLP0/SNRPD2/NCBP1/ERAL1/NLE1/SART3/EIF3J/TARBP2/MRPS7/SRPK2/XRCC5/LSM2/SNRNP200/SF3B2/PPAN/MCTS1/DDX1/SRSF1/HSP90AB1/EIF3A/VCP/KIF5B/GEMIN7/USP39/SRSF12/EIF6/SFSWAP/SF3B3/TRAF7/ADAR/PO…
GOBP_SISTER_CHROMATID_COHESION	GOBP_SISTER_CHROMATID_COHESION	57	0.730975	2.25879	1.06158e-09	1.06158e-09	4.18827e-08	1779	tags=37%, list=9%, signal=34%	CDC20/CDCA5/PLK1/BUB1B/BUB1/ESPL1/FEN1/DSCC1/SGO1/SGO2/HASPIN/DDX11/NAA50/ESCO2/KIF22/SLF1/RAD21/SMC3/SMC1A/PHB2/NAA10
GOBP_B_CELL_MEDIATED_IMMUNITY	GOBP_B_CELL_MEDIATED_IMMUNITY	144	-0.603217	-2.116	1.41118e-09	1.41118e-09	5.51349e-08	2415	tags=39%, list=12%, signal=34%	TGFB1/SERPING1/SWAP70/NDFIP1/TLR8/IL27RA/STAT6/PRKCD/C1QA/FCER2/C1QB/PARP3/CD28/CD40/B2M/INPP5D/CD19/CSF2RB/C5/GAPT/C6/FOXJ1/C2/CD81/CD27/CD55/SVEP1/CR2/CD40LG/BTK/PTPRC/TNFSF13/HLA-E/C4A/HLA-DOB/HLA-DQA2/SUSD4/C4B/TREM2/CFI/HLA-DMB/C3/HLA-DQA1/HLA-DOA/CD74/HLA-DMA/HLA-DPA1/HLA-DQB1/HLA-DRA/HLA-DPB1/HLA-DRB1/CLU/HLA-DQB2/HLA-DRB5/C4BPA/C7
GOBP_COMPLEMENT_ACTIVATION	GOBP_COMPLEMENT_ACTIVATION	56	-0.759515	-2.27968	1.45182e-09	1.45182e-09	5.61771e-08	2054	tags=46%, list=11%, signal=42%	CFP/C1QA/C1QB/CFH/C5/VSIG4/C6/FCN1/C2/CD55/SVEP1/CR2/CD59/FCN3/C4A/SUSD4/C4B/TREM2/CFD/CFI/RGCC/C3/A2M/CLU/C4BPA/C7
GOBP_KINETOCHORE_ORGANIZATION	GOBP_KINETOCHORE_ORGANIZATION	22	0.90314	2.28888	1.75636e-09	1.75636e-09	6.73141e-08	618	tags=64%, list=3%, signal=62%	DLGAP5/CENPA/CENPF/NUF2/NDC80/CENPW/CDT1/CENPE/CENPN/CENPH/KNTC1/CENPK/SMC2/SMC4
GOBP_POSITIVE_REGULATION_OF_LEUKOCYTE_CELL_CELL_ADHESION	GOBP_POSITIVE_REGULATION_OF_LEUKOCYTE_CELL_CELL_ADHESION	267	-0.519824	-1.93895	1.79588e-09	1.79588e-09	6.81791e-08	2488	tags=32%, list=13%, signal=28%	NLRP3/SYK/VAV1/CD86/HAVCR2/TNFRSF13C/HLA-A/IL18/CD1D/TNFSF13B/PIK3R6/IL7/LCK/ZAP70/BTN2A2/RUNX3/CORO1A/PRKCQ/CD6/IHH/SLAMF1/CD28/ITPKB/PTPN22/KITLG/RASGRP1/EGR3/B2M/RASAL3/TESPA1/ITGA4/CD44/SOX13/VSIR/IL2RG/NR4A3/CD3E/ELANE/CD47/CAV1/PRKCZ/TNFRSF14/LGALS9/DOCK8/CD5/NCKAP1L/SMARCA2/AIF1/CD81/CCR2/ALOX5/IL7R/SMARCD3/CD27/CD55/ITGB2/ZBTB16/CD40LG/CCR7/SASH3/PTPRC/CD4/HLA-E/IL6ST/SELP/HLA-DOB/CD83/TG…
GOBP_POSITIVE_REGULATION_OF_CHROMOSOME_ORGANIZATION	GOBP_POSITIVE_REGULATION_OF_CHROMOSOME_ORGANIZATION	111	0.61611	2.15469	2.11203e-09	2.11203e-09	7.94323e-08	2359	tags=35%, list=12%, signal=31%	AURKB/NEK2/NCAPH/NCAPG/CDT1/FEN1/NCAPG2/NCAPD2/CCT5/CDK2/PKIB/CCT6A/DDX11/SMC2/ACTL6A/DKC1/SMC4/CCT2/CCT3/NCAPD3/NABP2/TRIM28/RUVBL1/CCT4/TCP1/CCT7/DNMT1/RUVBL2/SLF1/RAD21/SSBP1/GNL3/HNRNPD/HNRNPA2B1/NBN/MCRS1/DHX36/XRCC5/CCT8
GOBP_ANTIGEN_PROCESSING_AND_PRESENTATION_OF_EXOGENOUS_ANTIGEN	GOBP_ANTIGEN_PROCESSING_AND_PRESENTATION_OF_EXOGENOUS_ANTIGEN	47	-0.781306	-2.28924	2.35644e-09	2.35644e-09	8.78036e-08	1542	tags=60%, list=8%, signal=55%	IKBKB/B2M/CLEC4A/HLA-F/CTSD/MR1/CTSF/CTSS/CD1B/HLA-E/HLA-DOB/HLA-DQA2/HLA-DMB/CD1E/HLA-DQA1/HLA-DOA/CD74/HLA-DMA/HLA-DPA1/CD1A/HLA-DQB1/HLA-DRA/CD1C/HLA-DPB1/HLA-DRB1/HLA-DQB2/HLA-DRB5/CTSE
GOBP_REGULATION_OF_LEUKOCYTE_PROLIFERATION	GOBP_REGULATION_OF_LEUKOCYTE_PROLIFERATION	262	-0.518272	-1.92652	2.6247e-09	2.6247e-09	9.69022e-08	2469	tags=35%, list=13%, signal=31%	SYK/PLA2G2D/CD86/HAVCR2/TSPAN32/TNFRSF13C/FCRL3/IL5RA/PDE5A/HLA-A/LGALS3/NDFIP1/IL18/STAT6/CD1D/TNFSF13B/RAC2/IL7/ZAP70/ENPP3/BTN2A2/MZB1/CORO1A/CSF2/TNFRSF13B/PRKCQ/CD6/IHH/SDC4/SLAMF1/CD28/CD40/RIPK3/PTPN22/TNFSF8/IKZF3/KITLG/RASAL3/TNFRSF1B/NFATC2/CSF2RA/INPP5D/AHR/VSIR/SH3RF1/TLR4/IL34/CSF2RB/BMP4/ST6GAL1/GPNMB/CD3E/KIT/CSF1R/TNFRSF14/LGALS9/VSIG4/NCKAP1L/FOXJ1/AIF1/GPR183/CD81/TYROBP/CCR2/CD…
GOBP_POSITIVE_REGULATION_OF_MITOTIC_CELL_CYCLE	GOBP_POSITIVE_REGULATION_OF_MITOTIC_CELL_CYCLE	118	0.616608	2.17239	2.72491e-09	2.72491e-09	9.92472e-08	2344	tags=40%, list=12%, signal=35%	UBE2C/RRM2/CCNB1/CDCA5/DLGAP5/CDC6/AURKA/CDK1/CDT1/EIF4EBP1/ESPL1/DTL/SPHK1/CDC25C/CDC25A/STIL/CDC7/FBXO5/RRM1/FOXA1/ASNS/SASS6/DBF4B/EIF4G1/CDK4/TFDP1/PTPN11/RCC2/CDC25B/ANAPC7/MTBP/HSF1/CPSF3/ANAPC11/ADAM17/TTL/PHB2/HES1/BRCA2/CENPJ/RPTOR/RPS6KB1/BRD4/HSPA2/APEX1/POLDIP2/MTA3
GOBP_CHROMOSOME_ORGANIZATION_INVOLVED_IN_MEIOTIC_CELL_CYCLE	GOBP_CHROMOSOME_ORGANIZATION_INVOLVED_IN_MEIOTIC_CELL_CYCLE	75	0.686269	2.26327	2.73754e-09	2.73754e-09	9.92472e-08	1566	tags=28%, list=8%, signal=26%	TRIP13/NCAPH/BUB1B/BUB1/CCNE1/NCAPD2/RAD51/P3H4/MND1/SGO2/NDC1/PSMC3IP/SMC2/BRIP1/SMC4/FANCD2/NCAPD3/CCNE2/RAD21/SMC3/SMC1A
GOBP_REGULATION_OF_RESPONSE_TO_DNA_DAMAGE_STIMULUS	GOBP_REGULATION_OF_RESPONSE_TO_DNA_DAMAGE_STIMULUS	309	0.46634	1.84432	2.9513e-09	2.9513e-09	1.06041e-07	3867	tags=39%, list=20%, signal=32%	FOXM1/RAD51AP1/PMAIP1/RAD51/CHEK1/H2AX/TIMELESS/BRCA1/AUNIP/PCNA/PARPBP/DDIAS/MIF/SFRP2/WDR76/FBXO5/RMI2/PRKDC/POLQ/DDX11/CHEK2/HMGA2/SNAI1/ACTL6A/NSD2/FIGNL1/TRIM28/RFWD3/TWIST1/MRGBP/RUVBL1/TAF6/CGAS/ATAD5/ACKR3/IER3/MAD2L2/EYA2/RUVBL2/BARD1/CDKN2D/DEK/SLF1/KMT5A/CEBPG/HSF1/FXR1/UBE2V2/ATXN7L3/EEF1E1/MYC/USP1/SOX4/TTI1/YEATS4/TAF2/MAGEF1/KDM1A/FANCB/BRCA2/UBE2N/PPP4C/HDGFL2/PARP1/SMARCD1/SNAI2/…
GOBP_DNA_BIOSYNTHETIC_PROCESS	GOBP_DNA_BIOSYNTHETIC_PROCESS	195	0.526268	1.95881	4.15684e-09	4.15684e-09	1.48035e-07	3021	tags=38%, list=15%, signal=33%	AURKB/TK1/NEK2/CENPF/TYMS/PCLAF/GINS1/GINS2/HROB/DTL/DSCC1/CHEK1/RFC4/SPHK1/GREM1/RFC3/PCNA/POLE2/CCT5/GINS4/RFC5/PKIB/CCT6A/POLQ/POLE/RFC2/PIF1/RRM1/DKC1/POLD2/CCT2/CCT3/CHTF18/GINS3/NABP2/POLD1/LIG1/CCT4/TCP1/MAD2L2/CCT7/TFDP1/LOX/HSP90AA1/CDKN2D/LIN9/DNAJC2/SMG5/PTGES3/MYC/USP1/GAR1/HNRNPD/POLE4/HNRNPA2B1/HNRNPC/WRNIP1/XRCC5/POLD3/POLDIP2/CCT8/HSP90AB1/LIG3/VCP/NOP10/PNKP/CHRAC1/POLE3/HNRNPU/M…
GOBP_MICROTUBULE_ORGANIZING_CENTER_ORGANIZATION	GOBP_MICROTUBULE_ORGANIZING_CENTER_ORGANIZATION	153	0.562092	2.0434	4.93969e-09	4.93969e-09	1.74371e-07	3650	tags=43%, list=19%, signal=35%	NEK2/PLK1/AURKA/CDK1/NDC80/KIF11/PCLAF/CHEK1/PLK4/SGO1/BRCA1/SLC16A1/STIL/CCNF/XRCC2/RANBP1/CDK2/WDR62/SASS6/CKAP5/SSX2IP/SAC3D1/HAUS6/HEPACAM2/GEN1/CEP131/CEP72/NUP62/XPO1/PPP1R35/BRCA2/GADD45A/POC1B/CENPJ/ATF5/CHORDC1/NDE1/XRCC3/HAUS5/CEP85/HAUS1/BRSK1/MARK4/BCL2L10/CEP250/CEP152/TRIM37/PPP1R12A/ODF2/KAT2A/SPICE1/HAUS8/RBM14/E2F4/HAUS2/PARD6G/CEP76/FBXW5/NPM1/NAT10/RTTN/KIF3B/C2CD3/CHMP4C/CHMP4…
GOBP_TRNA_METABOLIC_PROCESS	GOBP_TRNA_METABOLIC_PROCESS	191	0.522153	1.94301	5.10298e-09	5.10298e-09	1.78569e-07	5195	tags=54%, list=27%, signal=40%	TARS1/POP7/GARS1/PUS1/DARS2/MARS1/YARS2/NSUN2/RPP25/PUS7/LAGE3/POP1/VARS1/RPP40/FARSB/TPRKB/DARS1/WARS1/TRMT6/GTF3C5/SSB/METTL1/IARS1/TRMT10C/EXOSC2/WDR4/EXOSC3/FARSA/DUS4L/GTF3C6/FTSJ1/SLFN13/GTF3C2/FAM98A/HSD17B10/GTPBP3/DUS1L/NARS1/RARS1/METTL2A/DDX1/CARS1/GTF3C3/EPRS1/PUSL1/TRMT61A/GATC/EXOSC9/QTRT2/KARS1/PTCD1/YRDC/CTU1/MARS2/GRSF1/TRIT1/RTRAF/RPP30/DTD1/NAT10/CTU2/DUS3L/SARS2/EXOSC10/TRMT1/…
GOBP_POSITIVE_REGULATION_OF_LYMPHOCYTE_ACTIVATION	GOBP_POSITIVE_REGULATION_OF_LYMPHOCYTE_ACTIVATION	322	-0.48655	-1.83949	5.55089e-09	5.55089e-09	1.92569e-07	2488	tags=30%, list=13%, signal=27%	NLRP3/SYK/VAV1/CD86/TGFB1/HAVCR2/TNFRSF13C/FCRL3/AXL/HLA-A/IL18/STAT6/CD1D/TNFSF13B/PIK3R6/IL7/LCK/ZAP70/BTN2A2/RUNX3/CORO1A/PRKCQ/CD6/IHH/SLAMF1/CD28/CD40/ITPKB/PTPN22/CLEC7A/KITLG/RASGRP1/EGR3/B2M/RASAL3/NFATC2/TESPA1/INPP5D/SOX13/VSIR/TLR4/IL2RG/CD3E/CD47/SPI1/CAV1/PRKCZ/TNFRSF14/LGALS9/HLA-F/DOCK8/CD5/NCKAP1L/SMARCA2/AIF1/GPR183/CD81/TYROBP/CCR2/IL7R/SMARCD3/CD27/CD55/ZBTB16/CD40LG/CCR7/TOX/S…
GOBP_PHAGOCYTOSIS	GOBP_PHAGOCYTOSIS	232	-0.523425	-1.92431	6.26968e-09	6.26968e-09	2.15645e-07	2527	tags=31%, list=13%, signal=27%	PEAR1/SYK/VAV1/MERTK/PTPRJ/AXL/LYST/CFP/CDC42SE2/PRKCD/NCF2/PRKCE/CORO1A/P2RX7/ICAM3/BIN2/SLAMF1/CD93/RAB11FIP2/RAB20/CLEC7A/TUB/AZU1/PLCG2/HCK/STAP1/ITGAM/TLR4/IL2RG/GSN/DOCK2/SRPX/FGR/ELMO1/ELANE/CD47/ARHGAP25/ALOX15/CEACAM4/MSR1/PLD4/NCKAP1L/AIF1/FCN1/C2/TYROBP/ITGAL/NCF4/RAB27A/PECAM1/ITGB2/CD36/CAMK1D/BTK/PTPRC/ICAM5/RAB7B/IRF8/GAS6/FCN3/C4A/CD300LF/C4B/MARCO/TREM2/COLEC12/CD302/C3/TLR2/C4BP…
GOBP_REGULATION_OF_DOUBLE_STRAND_BREAK_REPAIR	GOBP_REGULATION_OF_DOUBLE_STRAND_BREAK_REPAIR	132	0.582188	2.07089	6.86397e-09	6.86397e-09	2.34085e-07	3472	tags=45%, list=18%, signal=37%	FOXM1/RAD51AP1/RAD51/CHEK1/TIMELESS/AUNIP/PARPBP/RMI2/PRKDC/POLQ/DDX11/HMGA2/ACTL6A/NSD2/FIGNL1/TWIST1/MRGBP/RUVBL1/CGAS/MAD2L2/RUVBL2/DEK/SLF1/HSF1/UBE2V2/YEATS4/MAGEF1/KDM1A/FANCB/UBE2N/PPP4C/HDGFL2/PARP1/SMARCD1/VPS72/TRRAP/OTUB2/CYREN/MORF4L2/EP400/RIF1/SMARCB1/PNKP/SIRT7/UBR5/PPP4R2/PIAS4/WRAP53/TRIP12/RBBP8/SMCHD1/SMARCC1/ACTB/ACTR2/SMARCC2/UBQLN4/SIRT6/SMARCD2/KMT5C
GOBP_PEPTIDE_ANTIGEN_ASSEMBLY_WITH_MHC_PROTEIN_COMPLEX	GOBP_PEPTIDE_ANTIGEN_ASSEMBLY_WITH_MHC_PROTEIN_COMPLEX	18	-0.932749	-2.28067	6.97898e-09	6.97898e-09	2.36007e-07	445	tags=72%, list=2%, signal=71%	HLA-DOB/HLA-DQA2/HLA-DMB/HLA-DQA1/HLA-DOA/HLA-DMA/HLA-DPA1/HLA-DQB1/HLA-DRA/HLA-DPB1/HLA-DRB1/HLA-DQB2/HLA-DRB5
GOBP_LEUKOCYTE_MIGRATION	GOBP_LEUKOCYTE_MIGRATION	386	-0.46163	-1.77847	7.0861e-09	7.0861e-09	2.37633e-07	3323	tags=36%, list=17%, signal=31%	FCER1G/ADTRP/PYCARD/F2RL1/MCOLN2/CCR1/S100A14/ITGA7/TNFSF14/GCSAM/TRPM4/GP1BA/GPR18/ECM1/CD9/CRTAM/NINJ1/TGFB2/C5AR1/CXADR/ITGA1/EDN1/WNT5A/CSF1/PDE4B/PADI2/SYK/VAV1/CCL28/SWAP70/PTPRO/PIK3CD/LYST/PREX1/LGALS3/CCL18/LGMN/IL27RA/CCR5/RAC2/CYP7B1/LCK/ZAP70/CXCL2/CD200R1/CMKLR1/CORO1A/CXCR4/SLAMF1/EPS8/PDGFD/RIPK3/CXCL13/PIK3CG/CCL22/C3AR1/AZU1/KITLG/MSN/SMPD3/CCL14/ITGA4/HCK/STAP1/SPNS2/CSF3R/IL34/…
GOBP_SIGNAL_TRANSDUCTION_IN_RESPONSE_TO_DNA_DAMAGE	GOBP_SIGNAL_TRANSDUCTION_IN_RESPONSE_TO_DNA_DAMAGE	184	0.528885	1.96075	7.71271e-09	7.71271e-09	2.56509e-07	2194	tags=30%, list=11%, signal=27%	FOXM1/PLK1/CDK1/GTSE1/E2F1/PMAIP1/DTL/RAD51/CHEK1/H2AX/CLSPN/BRCA1/EME1/MIF/WDR76/BLM/CDK2/TICRR/TOPBP1/PRKDC/E2F7/CHEK2/BRIP1/SNAI1/DONSON/MSH2/FANCD2/NDRG1/RFWD3/TWIST1/BCL3/ATAD5/IER3/MAD2L2/PTPN11/BARD1/RHNO1/PRPF19/KMT5A/EEF1E1/TIPIN/SOX4/TTI1/KDM1A/BRCA2/GADD45A/MDC1/SNAI2/MAPK12/DOT1L/NBN/CASP2/BRSK1/BID/TRIAP1
GOBP_NEGATIVE_REGULATION_OF_ORGANELLE_ORGANIZATION	GOBP_NEGATIVE_REGULATION_OF_ORGANELLE_ORGANIZATION	352	0.443977	1.78014	1.29537e-08	1.29537e-08	4.27281e-07	2952	tags=26%, list=15%, signal=23%	TPX2/CDC20/BIRC5/TOP2A/CCNB1/AURKB/PLK1/CDCA8/TRIP13/CENPF/BUB1B/NUF2/NDC80/ZWINT/BUB1/CDT1/PFN2/TTK/MCM2/MAD2L1/ESPL1/GCLC/SPC24/SPC25/CHEK1/INCENP/STMN1/BRCA1/FKBP4/CCNF/CKAP2/KNTC1/FBXO5/HASPIN/RHPN2/TFRC/SPDL1/ZWILCH/PIF1/TWF1/PPIF/HSPA1A/LIF/TMSB10/OPA1/SPTBN2/IER3/MAP6D1/MAD2L2/BUB3/FHOD3/KIF24/VIL1/BNIP3/MTBP/TUBB4A/GEN1/RAD21/MAP1B/PAK2/MPHOSPH9/MAPRE1/TMEM14A/NAA10/PARP1/PARL/XRCC3/MTPN/…
GOBP_ESTABLISHMENT_OF_ORGANELLE_LOCALIZATION	GOBP_ESTABLISHMENT_OF_ORGANELLE_LOCALIZATION	442	0.412689	1.69217	1.34973e-08	1.34973e-08	4.41594e-07	2850	tags=23%, list=15%, signal=20%	BIRC5/KIF2C/CCNB1/AURKB/CEP55/CDCA5/KIFC1/PLK1/CDCA8/CENPA/SPAG5/NUSAP1/FAM83D/CENPF/NUF2/NDC80/SAPCD2/CDT1/UCHL1/MAD2L1/ESPL1/LMNB1/LMNB2/KIF14/INCENP/CENPE/CPLX2/KIF1A/PSRC1/CDH3/RAN/KIF18A/WASF1/SPDL1/YKT6/HIF1A/KPNB1/MYO19/TFG/YWHAZ/RRS1/OPA1/NEFH/CDR2L/ITGB1/SCRIB/KIF22/DNM1L/GPSM2/LSG1/MISP/BICDL1/NMD3/TMED2/SNF8/HGS/CENPQ/MAP1B/NUP62/LRPPRC/CFL1/MYO1E/XPO1/ABCE1/PARD3/TTL/MAPRE1/PDCD10/DNM…
GOBP_PEPTIDE_ANTIGEN_ASSEMBLY_WITH_MHC_CLASS_II_PROTEIN_COMPLEX	GOBP_PEPTIDE_ANTIGEN_ASSEMBLY_WITH_MHC_CLASS_II_PROTEIN_COMPLEX	14	-0.953193	-2.20838	1.50251e-08	1.50251e-08	4.87613e-07	445	tags=93%, list=2%, signal=91%	HLA-DOB/HLA-DQA2/HLA-DMB/HLA-DQA1/HLA-DOA/HLA-DMA/HLA-DPA1/HLA-DQB1/HLA-DRA/HLA-DPB1/HLA-DRB1/HLA-DQB2/HLA-DRB5
GOBP_REGULATION_OF_DNA_DIRECTED_DNA_POLYMERASE_ACTIVITY	GOBP_REGULATION_OF_DNA_DIRECTED_DNA_POLYMERASE_ACTIVITY	13	0.951225	2.10422	1.67046e-08	1.67046e-08	5.37783e-07	733	tags=85%, list=4%, signal=81%	GINS1/GINS2/DSCC1/RFC4/RFC3/PCNA/GINS4/RFC5/RFC2/CHTF18/GINS3
GOBP_DNA_UNWINDING_INVOLVED_IN_DNA_REPLICATION	GOBP_DNA_UNWINDING_INVOLVED_IN_DNA_REPLICATION	21	0.88452	2.22354	1.70332e-08	1.70332e-08	5.44008e-07	1232	tags=81%, list=6%, signal=76%	CDC45/HMGA1/MCM4/RECQL4/MCM2/GINS1/GINS2/RAD51/MCM6/MCM7/GINS4/BLM/MCM3/MCM5/GINS3/RECQL/TWNK
GOBP_DETECTION_OF_CHEMICAL_STIMULUS	GOBP_DETECTION_OF_CHEMICAL_STIMULUS	466	-0.435023	-1.70181	1.72453e-08	1.72453e-08	5.46446e-07	1661	tags=3%, list=9%, signal=3%	PIP/CLEC7A/CASQ2/TLR4/SSC5D/PLCB2/AZGP1/CST2/C4B/TREM2/TLR2/FOXA2/PIGR
GOBP_POSITIVE_REGULATION_OF_CELL_CYCLE_PHASE_TRANSITION	GOBP_POSITIVE_REGULATION_OF_CELL_CYCLE_PHASE_TRANSITION	110	0.595349	2.07566	1.78385e-08	1.78385e-08	5.60828e-07	2874	tags=40%, list=15%, signal=34%	UBE2C/RRM2/CCNB1/CDCA5/DLGAP5/CDC6/CDK1/FAM83D/CDT1/ESPL1/DTL/EZH2/CDC25C/CDC25A/STIL/CDC7/FBXO5/CHEK2/RRM1/SASS6/DBF4B/EIF4G1/ATAD5/CDK4/TFDP1/RCC2/CDC25B/ANAPC7/MTBP/CPSF3/ANAPC11/ADAM17/PHB2/CENPJ/RPTOR/BRD4/HSPA2/APEX1/MTA3/RAD51C/PLCB1/RDX/ANAPC5/TERT
GOBP_CYTOSKELETON_DEPENDENT_CYTOKINESIS	GOBP_CYTOSKELETON_DEPENDENT_CYTOKINESIS	112	0.592735	2.07485	1.88801e-08	1.88801e-08	5.88973e-07	382	tags=16%, list=2%, signal=16%	BIRC5/ANLN/AURKB/CEP55/KIF4A/PLK1/CDCA8/CENPA/NUSAP1/KIF20A/KIF23/RACGAP1/ECT2/ESPL1/INCENP/STMN1/CKAP2/KIF20B
GOBP_MYELOID_LEUKOCYTE_ACTIVATION	GOBP_MYELOID_LEUKOCYTE_ACTIVATION	235	-0.517064	-1.90409	2.06012e-08	2.06012e-08	6.37719e-07	2881	tags=35%, list=15%, signal=30%	C5AR1/JAK2/FOXP1/NR1H3/WNT5A/CSF1/PDPK1/IL13RA2/SYK/HAVCR2/SUCNR1/TSPAN32/S100A13/PIK3CD/LCP2/PREX1/CST7/IL18/SLC18A2/RAC2/PRKCD/C1QA/ENPP3/PJA2/PRKCE/CSF2/RORA/IFNGR1/CD33/SLAMF1/CD93/PIK3CG/JUN/DCSTAMP/AZU1/VAMP8/RASGRP1/PLCG2/CD84/STAP1/ITGAM/TLR4/IRF4/DOCK2/PRAM1/NR4A3/DNASE1L3/FGR/CNR1/KIT/SPI1/LGALS9/FOXF1/VSIG4/CD2/AIF1/TYROBP/CCR2/VAMP2/ITGB2/ITGB6/TLR3/BTK/PTPRC/PLA2G2A/CTSG/CD300LF/TGFB…
GOBP_POSITIVE_REGULATION_OF_MITOTIC_CELL_CYCLE_PHASE_TRANSITION	GOBP_POSITIVE_REGULATION_OF_MITOTIC_CELL_CYCLE_PHASE_TRANSITION	88	0.63452	2.14768	2.19737e-08	2.19737e-08	6.75014e-07	2874	tags=45%, list=15%, signal=39%	UBE2C/RRM2/CCNB1/CDCA5/DLGAP5/CDC6/CDK1/CDT1/ESPL1/DTL/CDC25C/CDC25A/STIL/CDC7/FBXO5/RRM1/SASS6/DBF4B/EIF4G1/CDK4/TFDP1/RCC2/CDC25B/ANAPC7/MTBP/CPSF3/ANAPC11/ADAM17/PHB2/CENPJ/RPTOR/BRD4/HSPA2/APEX1/MTA3/RAD51C/PLCB1/RDX/ANAPC5/TERT
GOBP_POSITIVE_REGULATION_OF_CHROMOSOME_SEPARATION	GOBP_POSITIVE_REGULATION_OF_CHROMOSOME_SEPARATION	28	0.846801	2.25373	2.32667e-08	2.32667e-08	7.09319e-07	1379	tags=57%, list=7%, signal=53%	BIRC5/AURKB/DLGAP5/CDCA8/NCAPH/NCAPG/CDT1/ESPL1/NCAPG2/NCAPD2/INCENP/SMC2/SMC4/NCAPD3/ANAPC7/ANAPC11
GOBP_NUCLEUS_ORGANIZATION	GOBP_NUCLEUS_ORGANIZATION	144	0.545668	1.96335	3.1905e-08	3.1905e-08	9.65355e-07	4944	tags=49%, list=25%, signal=37%	CEP55/PLK1/CDK1/LMNB1/LMNB2/CHEK1/HMGB2/NDC1/VRK1/DDX11/SPAG4/NUP155/NEMP1/SUV39H1/NUP205/NUP107/GOLM1/SRPK1/ANKLE2/NOLC1/PLEC/AGFG1/PSME4/RCC1/BANF1/REEP4/DMPK/NUP153/SEH1L/SERBP1/BAZ2A/ACTR6/SRPK2/NECTIN2/RTN4/EMG1/ZPR1/AHCTF1/WRAP53/BRDT/NUP93/PITPNB/POLR1B/HIPK2/TARDBP/KDM3A/NUP54/PHF8/CHMP4C/CHMP4B/SPAST/UBXN2A/SUMO1/LEMD2/BEND3/CHMP1B/CHMP1A/NUP35/USP36/RPS19/NUP98/EMD/SUN1/MACROH2A1/ZMPSTE…
GOBP_ESTABLISHMENT_OF_RNA_LOCALIZATION	GOBP_ESTABLISHMENT_OF_RNA_LOCALIZATION	160	0.530804	1.94163	3.45834e-08	3.45834e-08	1.03859e-06	4133	tags=51%, list=21%, signal=40%	IGF2BP2/ALYREF/IGF2BP3/RAN/NDC1/XPOT/NUP210/IGF2BP1/DDX39A/NUP155/KPNB1/EIF4A3/NUP205/NUP107/CKAP5/NUP37/NSUN2/NUP85/KHSRP/PNPT1/XPO5/AGFG1/NUP62/LRPPRC/HSF1/SMG5/THOC3/YBX1/SLBP/XPO1/SSB/MAGOHB/PEG10/UPF3B/MAGOH/NUP153/NCBP1/SEH1L/NCBP2/ZC3H3/HNRNPA2B1/NUP188/RAE1/KHDRBS1/NUTF2/SRSF1/SENP2/NOL6/FYTTD1/PABPN1/NXT1/HNRNPA3/AHCTF1/POLR2D/THOC1/SMG7/RTRAF/NUP50/RBM15B/NPM1/RBM8A/NUP93/AAAS/CPSF6/NUP…
GOBP_NEGATIVE_REGULATION_OF_IMMUNE_EFFECTOR_PROCESS	GOBP_NEGATIVE_REGULATION_OF_IMMUNE_EFFECTOR_PROCESS	122	-0.606342	-2.07018	3.71536e-08	3.71536e-08	1.10751e-06	2674	tags=38%, list=14%, signal=33%	MICA/IL13RA2/TGFB1/HAVCR2/FCRL3/SERPING1/AXL/HLA-A/LGALS3/NDFIP1/SMAD7/ENPP3/DUSP22/PARP3/SLAMF1/ARRB2/CD84/HLA-B/AHR/CD96/CD47/SPI1/LGALS9/HLA-F/FOXF1/VSIG4/NCKAP1L/ACP5/FOXJ1/CCR2/IL7R/CD55/SVEP1/CR2/CD22/PTPRC/CD59/HLA-E/ANGPT1/FGL2/SUSD4/CX3CR1/SPINK5/A2M/IL33/C4BPA
GOBP_DOUBLE_STRAND_BREAK_REPAIR_VIA_BREAK_INDUCED_REPLICATION	GOBP_DOUBLE_STRAND_BREAK_REPAIR_VIA_BREAK_INDUCED_REPLICATION	12	0.955232	2.07667	3.98303e-08	3.98303e-08	1.17857e-06	490	tags=83%, list=3%, signal=81%	CDC45/MCM4/MCM2/GINS2/MCM6/MCM7/CDC7/GINS4/MCM3/MCM5
GOBP_NEGATIVE_REGULATION_OF_DNA_METABOLIC_PROCESS	GOBP_NEGATIVE_REGULATION_OF_DNA_METABOLIC_PROCESS	144	0.543661	1.95613	4.12954e-08	4.12954e-08	1.20743e-06	3278	tags=35%, list=17%, signal=30%	CDC6/CDT1/CHEK1/TIMELESS/AUNIP/PARPBP/BLM/FBXO5/RMI2/GMNN/POLQ/PIF1/HMGA2/DONSON/MSH2/GTPBP4/MSH6/TRIM28/TWIST1/CGAS/MAD2L2/H1-0/DNAJC2/HSF1/TIPIN/MAGEF1/FANCB/BRCA2/PARP1/HNRNPC/OTUB2/CYREN/NBN/XRCC5/H1-10/H1-4/LIG3/RIF1/HNRNPU/MEN1/UBR5/ACD/TRIP12/SMCHD1/THOC1/S100A11/H1-3/ANKLE1/NAT10/EXOSC10/UBQLN4
GOBP_CELL_ACTIVATION_INVOLVED_IN_IMMUNE_RESPONSE	GOBP_CELL_ACTIVATION_INVOLVED_IN_IMMUNE_RESPONSE	299	-0.487801	-1.84254	4.14058e-08	4.14058e-08	1.20743e-06	2589	tags=32%, list=13%, signal=28%	PLCL2/PDPK1/IL13RA2/NLRP3/SYK/CD86/TGFB1/HAVCR2/SUCNR1/S100A13/SWAP70/DOCK11/PIK3CD/ST3GAL1/LGALS3/NDFIP1/IL27RA/LY9/IL18/STAT6/SLC18A2/RAC2/SMAD7/ENPP3/CD180/POU2AF1/PRKCE/CORO1A/RORA/PARP3/SLAMF1/CD28/CD40/APBB1IP/DOCK10/PIK3CG/VAMP8/RASGRP1/SLAMF6/PLCG2/RORC/LCP1/CD19/CD84/ITGAM/TLR4/IRF4/DOCK2/PRAM1/NR4A3/DNASE1L3/FGR/KIT/SPI1/PRKCZ/LGALS9/GAPT/HLA-F/ICAM1/MFNG/FOXF1/NCKAP1L/PTK2B/GPR183/CD81…
GOBP_MRNA_TRANSPORT	GOBP_MRNA_TRANSPORT	127	0.567431	2.01317	4.92726e-08	4.92726e-08	1.4265e-06	4361	tags=54%, list=22%, signal=42%	IGF2BP2/ALYREF/IGF2BP3/NDC1/NUP210/IGF2BP1/DDX39A/NUP155/EIF4A3/NUP205/NUP107/NUP37/NSUN2/NUP85/KHSRP/AGFG1/NUP62/LRPPRC/HSF1/SMG5/THOC3/SLBP/XPO1/MAGOHB/PEG10/UPF3B/MAGOH/NUP153/NCBP1/SEH1L/NCBP2/ZC3H3/HNRNPA2B1/NUP188/RAE1/NUTF2/SRSF1/SENP2/FYTTD1/PABPN1/NXT1/HNRNPA3/AHCTF1/POLR2D/THOC1/SMG7/NUP50/RBM15B/RBM8A/NUP93/AAAS/NUP43/DHX9/EIF5A2/IWS1/NUP54/KIF5C/HNRNPA1/SEC13/POM121/NUP42/UPF2/POM121C…
GOBP_POSITIVE_REGULATION_OF_CHROMOSOME_SEGREGATION	GOBP_POSITIVE_REGULATION_OF_CHROMOSOME_SEGREGATION	27	0.832176	2.20967	5.01624e-08	5.01624e-08	1.44189e-06	1082	tags=56%, list=6%, signal=53%	BIRC5/CCNB1/AURKB/CDCA8/CDC6/NCAPH/NCAPG/CDT1/NCAPG2/NCAPD2/INCENP/SMC2/SMC4/NCAPD3/RCC2
GOBP_POSITIVE_REGULATION_OF_CYTOKINESIS	GOBP_POSITIVE_REGULATION_OF_CYTOKINESIS	46	0.740147	2.19486	5.84734e-08	5.84734e-08	1.66886e-06	1309	tags=26%, list=7%, signal=24%	BIRC5/AURKB/CDCA8/CDC6/KIF23/RACGAP1/ECT2/KIF14/INCENP/KIF20B/CDC25B/NUP62
GOBP_NUCLEOSOME_ORGANIZATION	GOBP_NUCLEOSOME_ORGANIZATION	130	0.562015	1.99703	6.28893e-08	6.28893e-08	1.78225e-06	3190	tags=31%, list=16%, signal=26%	HMGA1/ASF1B/MCM2/H2AX/HMGB2/CHAF1A/CHAF1B/H2BC11/H2BC8/DNAJC9/H2BC9/H3C4/SSRP1/NASP/SUPT16H/H3C10/SET/H1-0/H2BC21/H2BC17/ANP32B/HAT1/H2BC4/SMARCD1/SART3/H2BC7/H1-10/H1-4/SMARCB1/CHRAC1/POLE3/SMARCC1/H4C9/H4C5/BAZ1A/H1-3/SMARCC2/NPM1/GRWD1/LIN54
GOBP_FEMALE_MEIOTIC_NUCLEAR_DIVISION	GOBP_FEMALE_MEIOTIC_NUCLEAR_DIVISION	34	0.777071	2.19576	6.84335e-08	6.84335e-08	1.92581e-06	513	tags=32%, list=3%, signal=32%	TOP2A/CCNB2/PLK1/AURKA/TRIP13/NCAPH/NDC80/TTK/FBXO5/MASTL/EREG
GOBP_ALPHA_BETA_T_CELL_ACTIVATION	GOBP_ALPHA_BETA_T_CELL_ACTIVATION	170	-0.540809	-1.91877	8.26232e-08	8.26232e-08	2.30898e-06	3068	tags=40%, list=16%, signal=34%	RUNX1/ATP7A/GPR18/CRTAM/JAK2/FOXP1/BCL11B/CD3G/SOCS1/NLRP3/SYK/PLA2G2D/CD86/HLA-A/NDFIP1/CDH26/CD247/LY9/IL18/STAT6/SMAD7/ITK/ZAP70/RUNX3/WDFY4/CD3D/PRKCQ/RORA/IHH/CD28/ITPKB/PTPN22/TNFSF8/SLAMF6/RASAL3/RORC/VSIR/SH3RF1/IL2RG/IRF4/DOCK2/CD3E/CLEC4A/PRKCZ/TNFRSF14/LGALS9/NCKAP1L/GPR183/CD81/CCR2/CD55/PTGER4/ZBTB16/TOX/SASH3/PTPRC/SEMA4A/HLA-E/SPN/TMEM98/CD83/TGFBR2/IL6R/SHH/CCL19/HLA-DRA/HLA-DRB1/…
GOBP_TUMOR_NECROSIS_FACTOR_SUPERFAMILY_CYTOKINE_PRODUCTION	GOBP_TUMOR_NECROSIS_FACTOR_SUPERFAMILY_CYTOKINE_PRODUCTION	169	-0.548798	-1.94428	8.6038e-08	8.6038e-08	2.38783e-06	2816	tags=37%, list=14%, signal=32%	JAK2/FOXP1/WNT5A/GHRL/LY96/SETD4/SYK/CD86/PTPRJ/HAVCR2/AXL/IL27RA/NLRC3/IFNGR1/CD33/SLAMF1/PTPN22/CLEC7A/ARRB2/AZU1/RASGRP1/PLCG2/CD84/VSIR/TLR4/ARHGEF2/GPNMB/CD34/CLEC4A/CD47/PIK3R1/LGALS9/ACP5/CD2/TYROBP/CCR2/NOD1/CD36/TLR3/ZFP36/CYBB/SASH3/BTK/PTPRC/HLA-E/GAS6/SPN/ORM2/ANGPT1/ORM1/IL37/CX3CR1/TREM2/CX3CL1/LTF/TLR2/LPL/CCL19/IL33/CLU/LRRK2/AGER
GOBP_DNA_TEMPLATED_DNA_REPLICATION_MAINTENANCE_OF_FIDELITY	GOBP_DNA_TEMPLATED_DNA_REPLICATION_MAINTENANCE_OF_FIDELITY	56	0.703092	2.16682	8.70471e-08	8.70471e-08	2.39929e-06	2106	tags=43%, list=11%, signal=38%	RAD51/TIMELESS/ALYREF/BRCA1/EME1/PCNA/TONSL/BLM/TRAIP/DDX11/POLE/DNA2/MCM8/DONSON/POLD1/RFWD3/BARD1/GEN1/CENPX/TIPIN/BRCA2/PARP1/CARM1/NBN
GOBP_NUCLEAR_TRANSPORT	GOBP_NUCLEAR_TRANSPORT	325	0.437746	1.75453	9.12664e-08	9.12664e-08	2.49847e-06	4133	tags=42%, list=21%, signal=34%	KPNA2/CDK1/MMP12/ECT2/ALYREF/RAN/NDC1/RANBP1/XPOT/CSE1L/NUP210/DDX39A/NUP155/POLA2/KPNB1/EIF4A3/NUP205/NUP107/RANGAP1/JUP/NUP37/NSUN2/RRS1/TRIM28/E2F3/SFN/TXN/NUP85/BCL3/IER3/NOLC1/LSG1/XPO5/PTPN11/HSP90AA1/BARD1/NMD3/AGFG1/RSRC1/PPP1CC/NUP62/SMG5/THOC3/RITA1/XPO1/ABCE1/SSB/KPNA4/ANP32B/MAGOHB/TNPO3/PTGS2/PHB2/MAGOH/NUP153/NCBP1/SEH1L/NCBP2/HNRNPA2B1/FERMT1/IPO4/HSPA9/MED1/IPO9/TNPO2/NUP188/RAE1/…
GOBP_PROTEIN_LOCALIZATION_TO_CONDENSED_CHROMOSOME	GOBP_PROTEIN_LOCALIZATION_TO_CONDENSED_CHROMOSOME	18	0.897293	2.17723	9.57148e-08	9.57148e-08	2.60254e-06	1263	tags=72%, list=6%, signal=68%	AURKB/CDK1/NDC80/CDT1/TTK/KNTC1/KNL1/SPDL1/ZWILCH/BUB3/RCC2/CENPQ/MTBP
GOBP_ANTIGEN_RECEPTOR_MEDIATED_SIGNALING_PATHWAY	GOBP_ANTIGEN_RECEPTOR_MEDIATED_SIGNALING_PATHWAY	175	-0.535663	-1.89626	1.23549e-07	1.23549e-07	3.33682e-06	3825	tags=47%, list=20%, signal=38%	NFKB1/DENND1B/NFKBID/FYN/CACNB4/EZR/FYB2/FYB1/ELF1/BCL2/FCGR2B/LAT2/BMX/CEACAM1/CD38/PRKCH/GCSAM/PRNP/UBASH3A/FOXP1/CD3G/PLCL2/PDE4B/PDE4D/SYK/THEMIS/PTPRJ/FCRL3/HLA-A/PIK3CD/LCP2/RAB29/BTN3A2/LGALS3/LAX1/CD247/LCK/ITK/ZAP70/BTN2A2/TRAT1/CD3D/SH2D1A/DUSP22/CD28/ERMAP/PTPN22/IKBKB/LAPTM5/NFAM1/BLK/BTN3A1/PLCG2/NFATC2/TESPA1/KLHL6/INPP5D/CD19/STAP1/PRAM1/BLNK/CD3E/BTN3A3/PRKCB/LPXN/NCKAP1L/CD81/CD7…
GOBP_INTERLEUKIN_6_PRODUCTION	GOBP_INTERLEUKIN_6_PRODUCTION	149	-0.558869	-1.95444	1.27318e-07	1.27318e-07	3.39703e-06	2692	tags=34%, list=14%, signal=30%	WNT5A/GHRL/SETD4/SYK/HAVCR2/TLR8/IL27RA/NLRC3/CD200R1/POU2AF1/P2RX7/SLAMF1/PTPN22/CLEC7A/ARRB2/PLCG2/HGF/INPP5D/CD84/HLA-B/TLR4/SCIMP/ARHGEF2/CD47/TLR7/LGALS9/ARRB1/NCKAP1L/FOXJ1/AIF1/TYROBP/IL16/NOD1/BANK1/CD36/TLR3/BTK/RAB7B/GAS6/KLF2/ORM1/IL37/IL6R/TREM2/CX3CL1/TLR2/LPL/CD74/IL33/AQP4/AGER
GOBP_T_CELL_PROLIFERATION	GOBP_T_CELL_PROLIFERATION	210	-0.514403	-1.87592	1.27466e-07	1.27466e-07	3.39703e-06	2469	tags=34%, list=13%, signal=30%	SYK/PLA2G2D/CD86/HAVCR2/TSPAN32/TNFRSF13C/PDE5A/HLA-A/LGALS3/NDFIP1/IL18/CD1D/TNFSF13B/RAC2/ZAP70/BTN2A2/CORO1A/P2RX7/PRKCQ/CD6/IHH/SDC4/WNT4/SLAMF1/CD28/RIPK3/PTPN22/PIK3CG/TNFSF8/KITLG/BTN3A1/RASGRP1/MSN/RASAL3/TNFRSF1B/VSIR/SH3RF1/DOCK2/BMP4/GPNMB/CD3E/TNFRSF14/LGALS9/DOCK8/VSIG4/NCKAP1L/FOXJ1/AIF1/CD81/CCR2/CD55/CCND3/CD40LG/SASH3/PTPRC/CADM1/PLA2G2A/HLA-E/SPN/IL6ST/TGFBR2/HHLA2/SHH/HLA-DMB/C…
GOBP_NUCLEAR_EXPORT	GOBP_NUCLEAR_EXPORT	164	0.516054	1.8896	1.49395e-07	1.49395e-07	3.95524e-06	4431	tags=49%, list=23%, signal=39%	ALYREF/RAN/XPOT/CSE1L/DDX39A/NUP155/EIF4A3/NUP107/RANGAP1/NSUN2/RRS1/SFN/TXN/NUP85/LSG1/XPO5/PTPN11/BARD1/NMD3/AGFG1/NUP62/SMG5/THOC3/RITA1/XPO1/ABCE1/SSB/ANP32B/MAGOHB/MAGOH/NUP153/NCBP1/NCBP2/HNRNPA2B1/HSPA9/NUP188/RAE1/LTV1/KHDRBS1/NUTF2/NOL6/CCHCR1/FYTTD1/PABPN1/XPO6/NXT1/EIF6/SIRT7/GSK3B/POLR2D/THOC1/SMG7/BAG3/ANKLE1/RBM15B/NPM1/RBM8A/NUP93/CPSF6/SIRT6/DHX9/IWS1/CDK5/WASHC4/SDAD1/HNRNPA1/POM…
GOBP_MONONUCLEAR_CELL_DIFFERENTIATION	GOBP_MONONUCLEAR_CELL_DIFFERENTIATION	469	-0.426918	-1.67134	1.50529e-07	1.50529e-07	3.95922e-06	2776	tags=29%, list=14%, signal=26%	FOXP1/BCL11B/CD3G/HHEX/SOCS1/ID2/CSF1/PLCL2/NLRP3/SYK/THEMIS/PLA2G2D/VAV1/CD86/MERTK/PTPRJ/ZFP36L2/FCRL3/DNAJB9/AXL/DOCK11/PIK3CD/PREX1/ST3GAL1/LGALS3/NDFIP1/LY9/IL18/STAT6/ZEB1/CD1D/TNFSF13B/NFATC1/PIK3R6/SMAD7/IL7/LCK/ITK/LYL1/ZAP70/BTN2A2/RUNX3/POU2AF1/ZFP36L1/CSF2/CD3D/RORA/IHH/WNT4/SLAMF1/CD28/DOCK10/ITPKB/RIPK3/PTPN22/TNFSF8/JUN/IKZF3/DCSTAMP/NFAM1/RASGRP1/EGR3/SLAMF6/B2M/PLCG2/RORC/TESPA1/…
GOBP_HOMOLOGOUS_RECOMBINATION	GOBP_HOMOLOGOUS_RECOMBINATION	64	0.668126	2.13756	1.65806e-07	1.65806e-07	4.33272e-06	3153	tags=38%, list=16%, signal=32%	TOP2A/TRIP13/RAD51AP1/RAD54L/RAD51/BRCA1/MND1/EME1/PSMC3IP/TOPBP1/BRIP1/FANCD2/BARD1/RAD21/CENPX/RMI1/NBN/RAD54B/C11orf80/RAD51C/HSF2BP/RBBP8/ANKLE1/BRME1
GOBP_ANTIGEN_PROCESSING_AND_PRESENTATION_OF_PEPTIDE_OR_POLYSACCHARIDE_ANTIGEN_VIA_MHC_CLASS_II	GOBP_ANTIGEN_PROCESSING_AND_PRESENTATION_OF_PEPTIDE_OR_POLYSACCHARIDE_ANTIGEN_VIA_MHC_CLASS_II	35	-0.789167	-2.22127	2.06653e-07	2.06653e-07	5.36527e-06	950	tags=54%, list=5%, signal=52%	CTSD/CTSF/CTSS/HLA-DOB/HLA-DQA2/TREM2/HLA-DMB/HLA-DQA1/HLA-DOA/CD74/HLA-DMA/HLA-DPA1/HLA-DQB1/HLA-DRA/HLA-DPB1/HLA-DRB1/HLA-DQB2/HLA-DRB5/CTSE
GOBP_PRODUCTION_OF_MOLECULAR_MEDIATOR_OF_IMMUNE_RESPONSE	GOBP_PRODUCTION_OF_MOLECULAR_MEDIATOR_OF_IMMUNE_RESPONSE	238	-0.486531	-1.79298	2.16944e-07	2.16944e-07	5.59633e-06	2616	tags=32%, list=13%, signal=28%	LITAF/IL13RA2/NLRP3/SYK/CD86/TGFB1/FCRL3/SWAP70/DNAJB9/AXL/HLA-A/NDFIP1/IL27RA/IL18/STAT6/SMAD7/SAMHD1/MZB1/P2RX7/VPREB3/PARP3/SLAMF1/CD28/CD40/PTPN22/CLEC7A/LAPTM5/B2M/PLCG2/TNFRSF1B/RBP4/TLR4/SCIMP/IL1R1/NR4A3/CD96/ELANE/KIT/TLR7/PRKCZ/TNFRSF14/GAPT/HLA-F/ACP5/CD81/CCR2/CD55/NOD1/CD36/TLR3/CD40LG/CD22/SASH3/BTK/PTPRC/TNFSF13/HLA-E/HLA-DOB/ANGPT1/HLA-DQA2/SPINK5/LGALS4/HLA-DMB/HLA-DQA1/HLA-DOA/C…
GOBP_CHROMOSOME_CONDENSATION	GOBP_CHROMOSOME_CONDENSATION	43	0.745438	2.17869	2.27554e-07	2.27554e-07	5.83264e-06	1283	tags=35%, list=7%, signal=33%	TOP2A/CDCA5/PLK1/CDK1/NUSAP1/NCAPH/NCAPG/NCAPG2/NCAPD2/SMC2/HMGA2/SMC4/NCAPD3/H1-0/KMT5A
GOBP_POSITIVE_REGULATION_OF_IMMUNE_EFFECTOR_PROCESS	GOBP_POSITIVE_REGULATION_OF_IMMUNE_EFFECTOR_PROCESS	262	-0.48569	-1.8054	2.46929e-07	2.46929e-07	6.28921e-06	2692	tags=32%, list=14%, signal=28%	WNT5A/MICA/DHX58/PDPK1/IL13RA2/NLRP3/SYK/VAV1/CD86/PTPRJ/TGFB1/DNAJB9/HLA-A/IL18/STAT6/CD1D/CFP/RAC2/ENPP3/NCR3/MZB1/P2RX7/FCER2/SLAMF1/CD28/CD40/HLA-C/FBXO38/PTPN22/CLEC7A/LAPTM5/VAMP8/RASGRP1/SLAMF6/B2M/PLCG2/RBP4/CD84/HLA-B/STAP1/ITGAM/TLR4/SCIMP/IL1R1/NR4A3/FGR/KIT/SPI1/TLR7/PRKCZ/TNFRSF14/LGALS9/HLA-F/FOXF1/FCN1/CD81/TYROBP/CCR2/CD55/NOD1/ITGB2/CD36/TLR3/MR1/SASH3/BTK/PTPRC/CADM1/CD1B/TNFSF1…
GOBP_POSITIVE_REGULATION_OF_CYTOKINE_PRODUCTION	GOBP_POSITIVE_REGULATION_OF_CYTOKINE_PRODUCTION	470	-0.419742	-1.64181	2.67373e-07	2.67373e-07	6.76706e-06	2554	tags=28%, list=13%, signal=25%	LY96/PDE4B/PDE4D/NLRP3/SETD4/SYK/CD86/PTPRJ/TGFB1/HAVCR2/S100A13/HLA-A/PIK3CD/BTN3A2/SERPINF2/NLRC4/CYP1B1/CARD8/TLR8/IL27RA/LY9/IL18/IL7/ITK/POU2AF1/P2RX7/CSF2/PRKCQ/RORA/CD6/IFNGR1/SLAMF1/CD28/CD40/PTPN22/CLEC7A/PIK3CG/C3AR1/LAPTM5/AZU1/NFAM1/BTN3A1/RASGRP1/SLAMF6/B2M/PLCG2/HGF/CHI3L1/CD84/WNT11/TLR4/IRF4/SCIMP/ARHGEF2/IL1R1/NR4A3/FGR/C5/CD34/CD3E/ELANE/KIT/TLR7/CSF1R/PRKCZ/LUM/PIK3R1/TNFRSF14/…
GOBP_POSITIVE_REGULATION_OF_PHAGOCYTOSIS	GOBP_POSITIVE_REGULATION_OF_PHAGOCYTOSIS	70	-0.67021	-2.10383	2.73013e-07	2.73013e-07	6.86664e-06	3475	tags=49%, list=18%, signal=40%	SIRPA/FCGR2B/CCL2/FCER1G/PYCARD/F2RL1/SIRPB1/MERTK/PTPRJ/CFP/CLEC7A/TUB/AZU1/PLCG2/STAP1/IL2RG/DOCK2/CD47/NCKAP1L/FCN1/C2/RAB27A/CD36/CAMK1D/BTK/PTPRC/GAS6/FCN3/C4A/CD300LF/C4B/TREM2/C3/SFTPD
GOBP_REGULATION_OF_CELL_KILLING	GOBP_REGULATION_OF_CELL_KILLING	112	-0.594842	-2.0019	3.28969e-07	3.28969e-07	8.2226e-06	2674	tags=46%, list=14%, signal=40%	F2RL1/CR1/CEACAM1/CRTAM/TGFB2/MICA/PRF1/SYK/VAV1/TGFB1/HAVCR2/HLA-A/CD1D/PIK3R6/NCR3/P2RX7/FCER2/HLA-C/RIPK3/CLEC7A/CFH/ARRB2/RASGRP1/SLAMF6/B2M/HLA-B/STAP1/ITGAM/DNASE1L3/SPI1/LGALS9/HLA-F/ICAM1/NCKAP1L/TYROBP/IL7R/CD55/MR1/PTPRC/CADM1/KLRB1/CD1B/CD59/HLA-E/CX3CR1/CD1E/CD1A/HLA-DRA/CD1C/HLA-DRB1/AGER
GOBP_ANTIGEN_PROCESSING_AND_PRESENTATION_OF_EXOGENOUS_PEPTIDE_ANTIGEN_VIA_MHC_CLASS_II	GOBP_ANTIGEN_PROCESSING_AND_PRESENTATION_OF_EXOGENOUS_PEPTIDE_ANTIGEN_VIA_MHC_CLASS_II	29	-0.808824	-2.20116	3.71279e-07	3.71279e-07	9.19535e-06	950	tags=62%, list=5%, signal=59%	CTSD/CTSF/CTSS/HLA-DOB/HLA-DQA2/HLA-DMB/HLA-DQA1/HLA-DOA/CD74/HLA-DMA/HLA-DPA1/HLA-DQB1/HLA-DRA/HLA-DPB1/HLA-DRB1/HLA-DQB2/HLA-DRB5/CTSE
GOBP_RNA_EXPORT_FROM_NUCLEUS	GOBP_RNA_EXPORT_FROM_NUCLEUS	88	0.606689	2.05348	3.72456e-07	3.72456e-07	9.19535e-06	4361	tags=51%, list=22%, signal=40%	ALYREF/RAN/XPOT/DDX39A/NUP155/EIF4A3/NUP107/NSUN2/NUP85/XPO5/AGFG1/NUP62/SMG5/THOC3/SSB/MAGOHB/MAGOH/NUP153/NCBP1/NCBP2/HNRNPA2B1/NUP188/RAE1/KHDRBS1/NOL6/FYTTD1/PABPN1/NXT1/POLR2D/THOC1/SMG7/RBM15B/NPM1/RBM8A/NUP93/CPSF6/DHX9/IWS1/HNRNPA1/POM121/UPF2/POM121C/CHTOP/NUP98/ENY2
GOBP_ONE_CARBON_COMPOUND_TRANSPORT	GOBP_ONE_CARBON_COMPOUND_TRANSPORT	53	-0.71571	-2.13155	3.9312e-07	3.9312e-07	9.64632e-06	1176	tags=26%, list=6%, signal=25%	CYB5R1/AQP7/CA4/CA2/CFTR/SLC4A4/HBA2/SLC39A8/HBB/AQP1/SLC26A9/AQP3/AQP4/AQP5
GOBP_CELL_KILLING	GOBP_CELL_KILLING	197	-0.511272	-1.84804	4.12459e-07	4.12459e-07	1.00595e-05	2469	tags=31%, list=13%, signal=27%	SYK/VAV1/TGFB1/HAVCR2/HLA-A/LYST/IL18/CD1D/PIK3R6/NCR3/CORO1A/P2RX7/SH2D1A/FCER2/HLA-C/RIPK3/CLEC7A/CFH/ARRB2/AZU1/RASGRP1/SLAMF6/B2M/HLA-B/STAP1/ITGAM/DNASE1L3/ELANE/SPI1/LGALS9/HLA-F/ICAM1/NCKAP1L/CD2/TYROBP/IL7R/VAMP2/RAB27A/CD55/MR1/PTPRC/CADM1/KLRB1/CD1B/CD59/HLA-E/CTSG/EMP2/CX3CR1/CCL13/LTF/LYZ/CD1E/C3/CD1A/HLA-DRA/CD1C/SCNN1B/HLA-DRB1/CTSH/AGER
GOBP_HOMOLOGOUS_CHROMOSOME_SEGREGATION	GOBP_HOMOLOGOUS_CHROMOSOME_SEGREGATION	63	0.6566	2.08772	4.41857e-07	4.41857e-07	1.07116e-05	853	tags=19%, list=4%, signal=18%	PLK1/TRIP13/ESPL1/PTTG1/CCNE1/P3H4/MND1/NDC1/PSMC3IP/BRIP1/FANCD2/CCNE2
GOBP_ANTIGEN_PROCESSING_AND_PRESENTATION_OF_EXOGENOUS_PEPTIDE_ANTIGEN	GOBP_ANTIGEN_PROCESSING_AND_PRESENTATION_OF_EXOGENOUS_PEPTIDE_ANTIGEN	38	-0.775202	-2.20009	4.78637e-07	4.78637e-07	1.15337e-05	1542	tags=61%, list=8%, signal=56%	IKBKB/B2M/CLEC4A/HLA-F/CTSD/CTSF/CTSS/HLA-E/HLA-DOB/HLA-DQA2/HLA-DMB/HLA-DQA1/HLA-DOA/CD74/HLA-DMA/HLA-DPA1/HLA-DQB1/HLA-DRA/HLA-DPB1/HLA-DRB1/HLA-DQB2/HLA-DRB5/CTSE
GOBP_LEUKOCYTE_MEDIATED_CYTOTOXICITY	GOBP_LEUKOCYTE_MEDIATED_CYTOTOXICITY	136	-0.567255	-1.97263	4.87935e-07	4.87935e-07	1.16878e-05	2435	tags=38%, list=12%, signal=33%	VAV1/TGFB1/HAVCR2/HLA-A/LYST/IL18/CD1D/PIK3R6/NCR3/CORO1A/P2RX7/SH2D1A/HLA-C/RIPK3/ARRB2/AZU1/RASGRP1/SLAMF6/B2M/HLA-B/STAP1/ITGAM/DNASE1L3/ELANE/SPI1/LGALS9/HLA-F/ICAM1/NCKAP1L/CD2/TYROBP/IL7R/VAMP2/RAB27A/MR1/PTPRC/CADM1/KLRB1/CD1B/HLA-E/CTSG/EMP2/CX3CR1/CD1E/CD1A/HLA-DRA/CD1C/SCNN1B/HLA-DRB1/CTSH/AGER
GOBP_REGULATION_OF_HUMORAL_IMMUNE_RESPONSE	GOBP_REGULATION_OF_HUMORAL_IMMUNE_RESPONSE	45	-0.737632	-2.13521	5.37021e-07	5.37021e-07	1.27875e-05	1789	tags=44%, list=9%, signal=40%	FCER2/CXCL13/CFH/SPNS2/VSIG4/FOXJ1/CD55/SVEP1/CR2/CCR7/PTPRC/CD59/GATA6/SUSD4/TREM2/SPINK5/C3/A2M/C4BPA/PGC
GOBP_B_CELL_RECEPTOR_SIGNALING_PATHWAY	GOBP_B_CELL_RECEPTOR_SIGNALING_PATHWAY	60	-0.687125	-2.08322	6.54489e-07	6.54489e-07	1.54929e-05	3463	tags=62%, list=18%, signal=51%	BCL2/FCGR2B/LAT2/BMX/CD38/PRKCH/GCSAM/FOXP1/PLCL2/SYK/FCRL3/PIK3CD/LCK/ITK/PTPN22/NFAM1/BLK/PLCG2/NFATC2/KLHL6/CD19/STAP1/BLNK/PRKCB/LPXN/NCKAP1L/CD81/CD79B/BANK1/CD22/BTK/PTPRC/CD79A/MEF2C/MNDA/MS4A1/RFTN1
GOBP_REGULATION_OF_LYMPHOCYTE_MEDIATED_IMMUNITY	GOBP_REGULATION_OF_LYMPHOCYTE_MEDIATED_IMMUNITY	182	-0.52028	-1.85829	6.82491e-07	6.82491e-07	1.60613e-05	2488	tags=35%, list=13%, signal=30%	NLRP3/VAV1/TGFB1/HAVCR2/HLA-A/NDFIP1/IL27RA/IL18/STAT6/CD1D/PIK3R6/SMAD7/NCR3/P2RX7/FCER2/DUSP22/PARP3/SLAMF1/CD28/CD40/HLA-C/FBXO38/RIPK3/ARRB2/RASGRP1/SLAMF6/B2M/WAS/TNFRSF1B/HLA-B/AHR/IL1R1/CD96/PRKCZ/LGALS9/HLA-F/NCKAP1L/FOXJ1/CD81/CCR2/IL7R/CD55/SVEP1/CR2/MR1/SASH3/BTK/PTPRC/CADM1/KLRB1/CD1B/TNFSF13/HLA-E/SUSD4/TREM2/CD1E/C3/CD1A/HLA-DRA/CD1C/HLA-DRB1/AGER/C4BPA
GOBP_REGULATION_OF_LEUKOCYTE_DIFFERENTIATION	GOBP_REGULATION_OF_LEUKOCYTE_DIFFERENTIATION	314	-0.450207	-1.6972	6.87364e-07	6.87364e-07	1.6082e-05	2809	tags=28%, list=14%, signal=24%	TAL1/FOXP1/C1QC/SOCS1/ID2/CSF1/CD101/NLRP3/SYK/CD86/TGFB1/ZFP36L2/FCRL3/AXL/LGALS3/NDFIP1/IL18/ZEB1/PIK3R6/SMAD7/IL7/ZAP70/BTN2A2/RUNX3/ZFP36L1/IHH/CD28/ITPKB/IKZF3/DCSTAMP/NFAM1/KITLG/RASGRP1/EGR3/HCLS1/TESPA1/INPP5D/SOX13/HLA-B/VSIR/SH3RF1/TLR4/IL2RG/IRF4/IL34/BMP4/TCTA/SPI1/CTNNBIP1/PRKCZ/PIK3R1/LGALS9/NCKAP1L/FOXJ1/CD2/SMARCA2/TYROBP/CCR2/IL7R/SMARCD3/CD27/TLR3/ZBTB16/TOX/SASH3/BTK/PTPRC/CD4/…
GOBP_RNA_3_END_PROCESSING	GOBP_RNA_3_END_PROCESSING	102	0.574565	1.99369	7.67995e-07	7.67995e-07	1.78646e-05	5366	tags=61%, list=27%, signal=44%	DKC1/INTS1/PNPT1/CSTF2/BARD1/FBL/HSF1/CPSF3/SNRPA/CPSF4/SLBP/SSB/EXOSC4/APLP1/TRMT10C/EXOSC2/NCBP1/NCBP2/ZC3H3/INTS8/EXOSC3/PABPC1/CSTF3/HSD17B10/MTPAP/DHX36/CPSF2/LEO1/SYMPK/INTS7/ERI1/EXOSC9/PAPOLA/PTCD1/CPSF1/SUPV3L1/POLR2D/GRSF1/INTS2/RPRD1A/RPRD1B/EXOSC10/USB1/CPSF6/EXOSC5/VIRMA/TENT4A/LIN28B/EXOSC8/CDC73/SAGE1/MBLAC1/ZNF473/NUDT21/ERI3/CPSF7/ELAC2/FBLL1/PAF1/LIN28A/INTS6/LSM11
GOBP_POSITIVE_REGULATION_OF_MAPK_CASCADE	GOBP_POSITIVE_REGULATION_OF_MAPK_CASCADE	482	-0.404568	-1.5841	7.77775e-07	7.77775e-07	1.79881e-05	3316	tags=32%, list=17%, signal=27%	KLB/PDGFC/PYCARD/F2RL1/CCR1/PDE8A/PELI2/ERN1/NENF/GHR/GADD45B/KL/TGFB2/FZD7/FGF18/C5AR1/GADD45G/CASR/JAK2/ITGA1/TRAF1/EDN1/ROR1/PDGFRA/WNT5A/ANKRD6/RAPGEF2/GHRL/FFAR4/ERBB4/WWC1/SYK/DOK1/SPAG9/PTPRJ/TGFB1/HAVCR2/DDR2/FCRL3/CAV2/PDE5A/TRIM5/BMPER/BIRC7/SORBS3/FGFR4/DIXDC1/RAP1A/AR/CFLAR/SERPINF2/ARL6IP5/CCL18/CDK10/PIK3R6/PJA2/PRKCE/P2RX7/ALKAL2/DENND2B/EFNA1/PLCE1/CCN2/DUSP22/SLAMF1/IGFBP6/CD40/P…
GOBP_MITOTIC_SISTER_CHROMATID_COHESION	GOBP_MITOTIC_SISTER_CHROMATID_COHESION	30	0.782692	2.13056	8.0237e-07	8.0237e-07	1.84509e-05	1779	tags=40%, list=9%, signal=36%	CDC20/CDCA5/DSCC1/SGO1/HASPIN/NAA50/ESCO2/SLF1/RAD21/SMC3/SMC1A/NAA10
GOBP_REGULATION_OF_LEUKOCYTE_MEDIATED_CYTOTOXICITY	GOBP_REGULATION_OF_LEUKOCYTE_MEDIATED_CYTOTOXICITY	94	-0.610145	-1.99091	1.0187e-06	1.0187e-06	2.32923e-05	2435	tags=40%, list=12%, signal=36%	VAV1/TGFB1/HAVCR2/HLA-A/CD1D/PIK3R6/NCR3/P2RX7/HLA-C/RIPK3/ARRB2/RASGRP1/SLAMF6/B2M/HLA-B/STAP1/ITGAM/DNASE1L3/SPI1/LGALS9/HLA-F/ICAM1/NCKAP1L/TYROBP/IL7R/MR1/PTPRC/CADM1/KLRB1/CD1B/HLA-E/CX3CR1/CD1E/CD1A/HLA-DRA/CD1C/HLA-DRB1/AGER
GOBP_MONONUCLEAR_CELL_MIGRATION	GOBP_MONONUCLEAR_CELL_MIGRATION	199	-0.500359	-1.81134	1.02791e-06	1.02791e-06	2.33702e-05	2281	tags=33%, list=12%, signal=29%	PTPRO/PIK3CD/LGALS3/CCL18/LGMN/IL27RA/CCR5/CYP7B1/ZAP70/CD200R1/CMKLR1/CORO1A/CXCR4/SLAMF1/EPS8/PDGFD/RIPK3/CXCL13/PIK3CG/CCL22/C3AR1/MSN/CCL14/ITGA4/SPNS2/IL34/CD47/SPI1/CSF1R/TNFRSF14/LGALS9/DOCK8/CXCL12/PTK2B/AIF1/JAM2/GPR183/CCR2/ITGAL/ALOX5/RIPOR2/CCL23/SLIT2/PECAM1/S1PR1/BMP5/CCR7/CXCL16/GAS6/SPN/CTSG/JAML/DUSP1/CX3CR1/CCL13/IL6R/CX3CL1/NEDD9/CH25H/CCL17/FOLR2/CCL19/APOD/CXCL17/AGER
GOBP_KINETOCHORE_ASSEMBLY	GOBP_KINETOCHORE_ASSEMBLY	17	0.882752	2.14064	1.11818e-06	1.11818e-06	2.52798e-05	384	tags=53%, list=2%, signal=52%	DLGAP5/CENPA/CENPF/CENPW/CENPE/CENPN/CENPH/KNTC1/CENPK
GOBP_LEUKOCYTE_ACTIVATION_INVOLVED_IN_INFLAMMATORY_RESPONSE	GOBP_LEUKOCYTE_ACTIVATION_INVOLVED_IN_INFLAMMATORY_RESPONSE	47	-0.717902	-2.10346	1.13585e-06	1.13585e-06	2.55358e-05	2207	tags=45%, list=11%, signal=40%	CST7/C1QA/IFNGR1/JUN/AZU1/STAP1/ITGAM/AIF1/TYROBP/ITGB2/TLR3/PTPRC/CX3CR1/TREM2/CX3CL1/TLR2/IL33/SCNN1B/CLU/LRRK2/AGER
GOBP_AEROBIC_RESPIRATION	GOBP_AEROBIC_RESPIRATION	177	0.482412	1.78275	1.16024e-06	1.16024e-06	2.59391e-05	4435	tags=43%, list=23%, signal=33%	CCNB1/CDK1/MTFR2/AK4/SHMT2/CYCS/HIF1A/MSH2/PPIF/ACLY/ATP5F1B/CHCHD2/NDUFS6/STOML2/COX7B2/CYC1/COA6/MTFR1/IDH2/BNIP3/COX6A1/NDUFA12/MDH2/ATP5MF/CS/UQCC3/OGDHL/UQCRH/NDUFA9/COX8A/NDUFB4/ATP5F1D/COX6B1/COX5B/BID/DLD/DGUOK/ABCD1/UQCC2/UQCRC1/COX5A/CHCHD10/SDHA/C2orf69/VCP/COX7A2/COX6C/ATP5PD/MDH1/DLAT/ATP5F1C/NDUFB9/NDUFV2/NDUFB3/NDUFS8/ADSL/FH/NDUFB6/NDUFA8/COX7A2L/NDUFS2/UQCRFS1/NDUFS1/DHTKD1/NDUFB…
GOBP_COMPLEMENT_ACTIVATION_CLASSICAL_PATHWAY	GOBP_COMPLEMENT_ACTIVATION_CLASSICAL_PATHWAY	33	-0.769005	-2.12247	1.18557e-06	1.18557e-06	2.6359e-05	3237	tags=67%, list=17%, signal=56%	C1S/CR1/C8B/C1QC/SERPING1/C1QA/C1QB/C5/C6/C2/CD55/SVEP1/CR2/C4A/SUSD4/C4B/TREM2/CFI/C3/CLU/C4BPA/C7
GOBP_MULTICELLULAR_ORGANISMAL_LEVEL_CHEMICAL_HOMEOSTASIS	GOBP_MULTICELLULAR_ORGANISMAL_LEVEL_CHEMICAL_HOMEOSTASIS	56	-0.694194	-2.08362	1.21642e-06	1.21642e-06	2.68964e-05	702	tags=25%, list=4%, signal=24%	ITGB6/SCNN1G/BTBD9/CFTR/SLC40A1/SCNN1B/AQP1/ABCA3/AQP3/CTSH/ADGRF5/AQP4/SFTPD/NAPSA
GOBP_ANTIGEN_PROCESSING_AND_PRESENTATION_OF_PEPTIDE_ANTIGEN	GOBP_ANTIGEN_PROCESSING_AND_PRESENTATION_OF_PEPTIDE_ANTIGEN	69	-0.662969	-2.06904	1.24259e-06	1.24259e-06	2.73249e-05	2674	tags=48%, list=14%, signal=41%	MICA/MARCHF1/ACE/SAR1B/HLA-A/LGMN/HLA-C/IKBKB/B2M/HLA-B/CLEC4A/HLA-F/CTSD/MR1/CTSF/CTSS/HLA-E/HLA-DOB/HLA-DQA2/TREM2/HLA-DMB/HLA-DQA1/HLA-DOA/CD74/HLA-DMA/HLA-DPA1/HLA-DQB1/HLA-DRA/HLA-DPB1/HLA-DRB1/HLA-DQB2/HLA-DRB5/CTSE
GOBP_NEGATIVE_REGULATION_OF_CELL_ACTIVATION	GOBP_NEGATIVE_REGULATION_OF_CELL_ACTIVATION	217	-0.49695	-1.8141	1.28529e-06	1.28529e-06	2.81102e-05	3289	tags=39%, list=17%, signal=33%	PRKAR1A/CR1/CEACAM1/SH2B3/RUNX1/PRNP/CD9/CRTAM/LRRC32/NR1H3/PDGFRA/MICA/SOCS1/ID2/IL13RA2/PLA2G2D/CD86/MERTK/HAVCR2/TSPAN32/AXL/PDE5A/CYGB/CST7/SAMSN1/LGALS3/NDFIP1/LAX1/PRKG1/SMAD7/PRKCD/ENPP3/BTN2A2/RUNX3/TNFRSF13B/IHH/SDC4/DUSP22/PARP3/CD33/PTPN22/LAPTM5/PDGFA/INPP5D/CD84/VSIR/TBC1D10C/BMP4/GPNMB/FGR/THBD/CNR1/SPI1/PAG1/TNFRSF14/LGALS9/HLA-F/FOXF1/VSIG4/NCKAP1L/FOXJ1/TYROBP/ABAT/CCR2/RIPOR2/TN…
GOBP_SPINDLE_MIDZONE_ASSEMBLY	GOBP_SPINDLE_MIDZONE_ASSEMBLY	14	0.905997	2.07808	1.36539e-06	1.36539e-06	2.97006e-05	208	tags=57%, list=1%, signal=57%	BIRC5/AURKB/KIF4A/CDCA8/PRC1/KIF23/RACGAP1/INCENP
GOBP_T_CELL_MEDIATED_IMMUNITY	GOBP_T_CELL_MEDIATED_IMMUNITY	123	-0.562425	-1.92079	1.43715e-06	1.43715e-06	3.09685e-05	3265	tags=42%, list=17%, signal=35%	UNC93B1/CR1/CEACAM1/TRPM4/CRTAM/CLC/MICA/PRF1/NLRP3/HLA-A/BTN3A2/IL18/CD1D/SMAD7/P2RX7/DUSP22/SLAMF1/HLA-C/FBXO38/RIPK3/B2M/WAS/TNFRSF1B/HLA-B/AHR/IL1R1/BTN3A3/PRKCZ/HLA-F/NCKAP1L/CD81/CCR2/IL7R/RAB27A/CD55/CR2/MR1/SASH3/PTPRC/CADM1/CD1B/HLA-E/EMP2/RFTN1/CD1E/CD1A/HLA-DRA/CD1C/HLA-DRB1/CTSH/AGER/C4BPA
GOBP_CELLULAR_RESPIRATION	GOBP_CELLULAR_RESPIRATION	222	0.453322	1.72144	1.43907e-06	1.43907e-06	3.09685e-05	3991	tags=39%, list=20%, signal=32%	CCNB1/CDK1/MTFR2/AK4/SHMT2/CYCS/HIF1A/MSH2/PPIF/OPN3/ACLY/ATP5F1B/CHCHD2/NDUFS6/STOML2/PNPT1/COX7B2/CYC1/COA6/PLEC/SLC25A13/MTFR1/IDH2/BNIP3/COX6A1/NDUFA12/MDH2/ATP5MF/CS/UQCC3/OGDHL/UQCRH/NDUFA9/SLC25A22/COX8A/NDUFB4/GPD2/SOD2/AIFM2/ATP5F1D/COX6B1/COX5B/BID/DLD/DGUOK/ABCD1/UQCC2/UQCRC1/COX5A/CHCHD10/SDHA/C2orf69/VCP/COX7A2/COX6C/ATP5PD/MDH1/MYBBP1A/DLAT/ATP5F1C/NDUFB9/NDUFV2/NDUFB3/NDUFS8/CISD1/…
GOBP_DNA_REPLICATION_CHECKPOINT_SIGNALING	GOBP_DNA_REPLICATION_CHECKPOINT_SIGNALING	18	0.865623	2.10038	1.45357e-06	1.45357e-06	3.11142e-05	531	tags=50%, list=3%, signal=49%	CDC6/CDC45/CDT1/ORC1/TIMELESS/CLSPN/TICRR/TOPBP1/DNA2
GOBP_RIBOSOMAL_LARGE_SUBUNIT_BIOGENESIS	GOBP_RIBOSOMAL_LARGE_SUBUNIT_BIOGENESIS	68	0.627126	2.01841	1.46516e-06	1.46516e-06	3.11963e-05	4830	tags=68%, list=25%, signal=51%	BOP1/NOP2/BRIX1/GTPBP4/RRS1/PAK1IP1/NOC2L/MRTO4/NIFK/RPF2/WDR12/PES1/EBNA1BP2/RPLP0/NOP16/NLE1/FTSJ3/PPAN/TMA16/DDX18/EIF6/NIP7/TRAF7/RPL38/GTF3A/LAS1L/WDR74/NPM1/SPATA5/MALSU1/RPF1/RPL35A/SDAD1/RPL26L1/SPATA5L1/RPL7L1/DHX30/C1orf109/FASTKD2/ZNF622/RPL6/RRP15/RPL35/ZNHIT3/MRM2/MAK16
GOBP_RESPIRATORY_GASEOUS_EXCHANGE_BY_RESPIRATORY_SYSTEM	GOBP_RESPIRATORY_GASEOUS_EXCHANGE_BY_RESPIRATORY_SYSTEM	74	-0.645962	-2.03248	1.53349e-06	1.53349e-06	3.24793e-05	1446	tags=20%, list=7%, signal=19%	CFAP43/ODAD4/CSF2RB/ATP1A2/NDN/CYSLTR1/HNMT/TNNC1/CFAP221/ELN/SFTPD/SFTPA2/SFTPB/SFTPA1/SFTPC
GOBP_REGULATION_OF_CELL_CYCLE_CHECKPOINT	GOBP_REGULATION_OF_CELL_CYCLE_CHECKPOINT	47	0.698822	2.0767	1.57244e-06	1.57244e-06	3.313e-05	1915	tags=38%, list=10%, signal=35%	BIRC5/CCNB1/AURKB/CDCA8/NDC80/CDT1/MAD2L1/RAD51/INCENP/BRCA1/WDR76/CHEK2/RFWD3/BARD1/GEN1/TTI1/BRCA2/XRCC3
GOBP_REGULATION_OF_ATTACHMENT_OF_SPINDLE_MICROTUBULES_TO_KINETOCHORE	GOBP_REGULATION_OF_ATTACHMENT_OF_SPINDLE_MICROTUBULES_TO_KINETOCHORE	18	0.864172	2.09686	1.59802e-06	1.59802e-06	3.34937e-05	234	tags=56%, list=1%, signal=55%	BIRC5/CCNB1/AURKB/NEK2/CDCA8/SPAG5/RACGAP1/ECT2/INCENP/KNSTRN
GOBP_OXIDATIVE_PHOSPHORYLATION	GOBP_OXIDATIVE_PHOSPHORYLATION	129	0.528909	1.87572	1.65663e-06	1.65663e-06	3.45422e-05	4407	tags=46%, list=23%, signal=36%	CCNB1/CDK1/AK4/SHMT2/CYCS/MSH2/PPIF/ATP5F1B/CHCHD2/NDUFS6/STOML2/COX7B2/CYC1/COA6/COX6A1/NDUFA12/ATP5MF/UQCC3/UQCRH/NDUFA9/COX8A/NDUFB4/ATP5F1D/COX6B1/COX5B/BID/DLD/DGUOK/ABCD1/UQCC2/UQCRC1/COX5A/CHCHD10/SDHA/C2orf69/VCP/COX7A2/COX6C/ATP5PD/ATP5F1C/NDUFB9/NDUFV2/NDUFB3/NDUFS8/NDUFB6/NDUFA8/COX7A2L/NDUFS2/UQCRFS1/NDUFS1/NDUFB5/NDUFAB1/NDUFS5/TEFM/UQCRHL/TMEM135/COX6B2/NDUFV1/SLC25A51
GOBP_ATTACHMENT_OF_MITOTIC_SPINDLE_MICROTUBULES_TO_KINETOCHORE	GOBP_ATTACHMENT_OF_MITOTIC_SPINDLE_MICROTUBULES_TO_KINETOCHORE	21	0.833759	2.09593	1.74169e-06	1.74169e-06	3.61285e-05	213	tags=43%, list=1%, signal=42%	BIRC5/KIF2C/AURKB/CDCA8/NUF2/NDC80/CDT1/INCENP/CENPE
GOBP_INTERSTRAND_CROSS_LINK_REPAIR	GOBP_INTERSTRAND_CROSS_LINK_REPAIR	39	0.716433	2.07558	1.82369e-06	1.82369e-06	3.76355e-05	2902	tags=51%, list=15%, signal=44%	RAD51AP1/HROB/RAD51/NEIL3/FANCI/FANCG/FANCA/MCM8/FANCD2/FAAP24/RFWD3/CENPX/FANCB/XRCC3/RNF168/VCP/FANCL/FANCC/DCLRE1A/DCLRE1B
GOBP_POSITIVE_REGULATION_OF_LEUKOCYTE_PROLIFERATION	GOBP_POSITIVE_REGULATION_OF_LEUKOCYTE_PROLIFERATION	162	-0.514703	-1.81261	1.86379e-06	1.86379e-06	3.82669e-05	2469	tags=34%, list=13%, signal=30%	SYK/CD86/HAVCR2/TNFRSF13C/FCRL3/IL5RA/HLA-A/IL18/CD1D/TNFSF13B/RAC2/IL7/ZAP70/CORO1A/CSF2/PRKCQ/CD6/SLAMF1/CD28/CD40/PTPN22/KITLG/RASAL3/NFATC2/CSF2RA/TLR4/IL34/CSF2RB/ST6GAL1/CD3E/KIT/CSF1R/LGALS9/NCKAP1L/AIF1/GPR183/CD81/CCR2/CD55/CD40LG/SASH3/BTK/PTPRC/HLA-E/MEF2C/IL6ST/TGFBR2/HHLA2/SHH/HLA-DMB/CD74/CCL19/HLA-DPA1/HLA-DPB1/AGER
GOBP_REGULATION_OF_ADAPTIVE_IMMUNE_RESPONSE	GOBP_REGULATION_OF_ADAPTIVE_IMMUNE_RESPONSE	202	-0.497706	-1.80867	1.91691e-06	1.91691e-06	3.91576e-05	2488	tags=32%, list=13%, signal=28%	NLRP3/TGFB1/HAVCR2/HLA-A/SAMSN1/NDFIP1/IL27RA/IL18/STAT6/CD1D/TNFSF13B/SMAD7/P2RX7/PRKCQ/FCER2/DUSP22/PARP3/SLAMF1/CD28/CD40/HLA-C/FBXO38/RIPK3/CLEC7A/B2M/WAS/TNFRSF1B/HLA-B/AHR/IL1R1/ALOX15/PRKCZ/TNFRSF14/HLA-F/NCKAP1L/FOXJ1/CD81/CCR2/IL7R/CD55/SVEP1/CR2/MR1/SASH3/BTK/PTPRC/CD4/CD1B/TNFSF13/HLA-E/MEF2C/IL6ST/SUSD4/TREM2/CD1E/C3/CCL19/CD1A/HLA-DRA/CD1C/IL33/HLA-DRB1/AGER/C4BPA
GOBP_REGULATION_OF_DOUBLE_STRAND_BREAK_REPAIR_VIA_HOMOLOGOUS_RECOMBINATION	GOBP_REGULATION_OF_DOUBLE_STRAND_BREAK_REPAIR_VIA_HOMOLOGOUS_RECOMBINATION	72	0.617913	2.0237	1.97801e-06	1.97801e-06	4.02016e-05	3362	tags=49%, list=17%, signal=40%	RAD51AP1/RAD51/CHEK1/TIMELESS/PARPBP/RMI2/POLQ/ACTL6A/FIGNL1/MRGBP/RUVBL1/CGAS/MAD2L2/RUVBL2/YEATS4/MAGEF1/KDM1A/FANCB/PPP4C/HDGFL2/PARP1/VPS72/TRRAP/MORF4L2/EP400/RIF1/PPP4R2/PIAS4/WRAP53/RBBP8/SMCHD1/ACTB/ACTR2/UBQLN4/SIRT6
GOBP_REGULATION_OF_DNA_RECOMBINATION	GOBP_REGULATION_OF_DNA_RECOMBINATION	133	0.527222	1.8781	1.99852e-06	1.99852e-06	4.04144e-05	3362	tags=42%, list=17%, signal=35%	KPNA2/RAD51AP1/RAD51/CHEK1/TIMELESS/ALYREF/PARPBP/BLM/RMI2/POLQ/TFRC/ACTL6A/NSD2/MSH2/MSH6/FIGNL1/MRGBP/RUVBL1/CGAS/ATAD5/MAD2L2/RUVBL2/CLCF1/H1-0/YEATS4/MAGEF1/KDM1A/FANCB/PPP4C/HDGFL2/PARP1/HMCES/EXOSC3/VPS72/TRRAP/MORF4L2/H1-10/KPNA1/H1-4/EP400/RIF1/PAXIP1/SLC15A4/PPP4R2/PIAS4/WRAP53/RBBP8/SMCHD1/THOC1/ACTB/H1-3/ANKLE1/ACTR2/UBQLN4/ERCC2/SIRT6
GOBP_POSITIVE_REGULATION_OF_DNA_REPAIR	GOBP_POSITIVE_REGULATION_OF_DNA_REPAIR	129	0.527085	1.86925	2.01088e-06	2.01088e-06	4.0461e-05	3531	tags=38%, list=18%, signal=31%	FOXM1/RAD51AP1/H2AX/TIMELESS/BRCA1/PCNA/PRKDC/DDX11/ACTL6A/TRIM28/MRGBP/RUVBL1/MAD2L2/EYA2/RUVBL2/SLF1/CEBPG/UBE2V2/USP1/YEATS4/FANCB/UBE2N/HDGFL2/PARP1/SMARCD1/VPS72/TRRAP/MCRS1/MORF4L2/TIGAR/EP400/RIF1/SMARCB1/RNF168/PNKP/PIAS4/WRAP53/RBBP8/SMCHD1/SMARCC1/ACTB/ACTR2/SMARCC2/UCHL5/SIRT6/DHX9/SMARCD2/KMT5C/FAM168A
GOBP_MACROPHAGE_ACTIVATION	GOBP_MACROPHAGE_ACTIVATION	104	-0.589035	-1.94597	2.0488e-06	2.0488e-06	4.1019e-05	2881	tags=39%, list=15%, signal=34%	C5AR1/JAK2/FOXP1/NR1H3/WNT5A/SYK/HAVCR2/SUCNR1/CST7/C1QA/PJA2/PRKCE/CSF2/RORA/IFNGR1/CD93/JUN/AZU1/PLCG2/CD84/STAP1/ITGAM/TLR4/VSIG4/AIF1/TYROBP/ITGB2/TLR3/PTPRC/CX3CR1/TREM2/CX3CL1/PLA2G10/CEBPA/TLR2/CD74/IL33/CLU/LRRK2/ADGRF5/AGER
GOBP_AXONEME_ASSEMBLY	GOBP_AXONEME_ASSEMBLY	87	-0.613899	-1.97951	2.08251e-06	2.08251e-06	4.14211e-05	4840	tags=69%, list=25%, signal=52%	CFAP69/CFAP47/GAS8/HYDIN/DNAAF4/UBE2B/DNAH7/IQCG/LRRC43/CFAP74/TOGARAM1/CFAP44/ARMC2/CCDC40/JHY/SPAG17/ODAD3/ODAD2/PLA2G3/CFAP46/CPLANE2/CFAP58/DRC7/TTLL1/CCDC65/SPEF2/RSPH9/TTLL3/BBS2/DNAH2/CFAP65/DNAI4/DNAJB13/DNAI3/DNAH1/CFAP157/NISCH/DNAAF6/CC2D2A/CLUAP1/TTC12/DNAH5/CFAP91/CFAP100/DNAI1/DRC1/SPEF1/DNAAF1/CFAP43/ODAD1/ODAD4/HOATZ/DNAI2/CFAP73/SPAG6/FOXJ1/TEKT2/RSPH4A/RSPH1/ZMYND10
GOBP_SPINDLE_LOCALIZATION	GOBP_SPINDLE_LOCALIZATION	61	0.644533	2.03004	2.08947e-06	2.08947e-06	4.14211e-05	1894	tags=30%, list=10%, signal=27%	PLK1/CENPA/SPAG5/NUSAP1/NDC80/SAPCD2/MAD2L1/ESPL1/ASPM/SPDL1/KPNB1/ITGB1/GPSM2/MISP/CFL1/ACTR3/MAPRE1/NDE1
GOBP_CARBON_DIOXIDE_TRANSPORT	GOBP_CARBON_DIOXIDE_TRANSPORT	14	-0.913855	-2.11724	2.19142e-06	2.19142e-06	4.3229e-05	571	tags=43%, list=3%, signal=42%	CA2/HBA2/HBB/AQP1/AQP4/AQP5
GOBP_REGULATION_OF_INFLAMMATORY_RESPONSE	GOBP_REGULATION_OF_INFLAMMATORY_RESPONSE	369	-0.427956	-1.64086	2.29921e-06	2.29921e-06	4.51341e-05	2816	tags=27%, list=14%, signal=23%	JAK2/FOXP1/ETS1/NR1H3/WNT5A/GHRL/PIK3AP1/FFAR4/CMA1/ACE/MGST2/NLRP3/SETD4/SYK/PLA2G2D/SUCNR1/NR1D2/CST7/PTGIS/NLRC4/NDFIP1/IL18/AOAH/PRKCD/NLRC3/CD200R1/ENPP3/RORA/CD28/AKNA/CYLD/PIK3CG/PDCD4/VAMP8/SMPDL3B/PLCG2/TNFRSF1B/HGF/TMSB4X/HCK/STAP1/TLR4/ACE2/CDH5/IL1R1/DNASE1L3/FGR/CNR1/GGT1/ELANE/CD47/ALOX15/TLR7/NUPR1/FOXF1/ACP5/NLRP1/CASP1/CD81/IL16/CCR2/ALOX5/VAMP2/PTGER4/TEK/TNFAIP8L2/TLR3/ALOX5AP/…
GOBP_DNA_STRAND_ELONGATION	GOBP_DNA_STRAND_ELONGATION	37	0.736922	2.12301	2.43405e-06	2.43405e-06	4.75491e-05	3857	tags=70%, list=20%, signal=57%	MCM4/GINS1/MCM7/RFC4/RFC3/PCNA/MCM3/POLE/DNA2/ACTL6A/POLD2/LIG1/RUVBL1/RUVBL2/NBN/MCRS1/POLD3/LIG3/POLE3/TERT/DCLRE1B/POLA1/UCHL5/POT1/ACTR5/TFPT
GOBP_BINDING_OF_SPERM_TO_ZONA_PELLUCIDA	GOBP_BINDING_OF_SPERM_TO_ZONA_PELLUCIDA	38	0.728234	2.10353	2.55477e-06	2.55477e-06	4.96663e-05	1694	tags=37%, list=9%, signal=34%	PAEP/CLGN/CCT5/ALDOA/ZP3/B4GALT1/LY6K/CCT2/CCT3/CCT4/TCP1/CCT7/VDAC2/ATP8B3
GOBP_POSITIVE_REGULATION_OF_RESPONSE_TO_DNA_DAMAGE_STIMULUS	GOBP_POSITIVE_REGULATION_OF_RESPONSE_TO_DNA_DAMAGE_STIMULUS	166	0.487494	1.79209	2.64032e-06	2.64032e-06	5.10827e-05	4003	tags=39%, list=20%, signal=31%	FOXM1/RAD51AP1/PMAIP1/H2AX/TIMELESS/BRCA1/PCNA/PRKDC/DDX11/ACTL6A/TRIM28/MRGBP/RUVBL1/MAD2L2/EYA2/RUVBL2/SLF1/CEBPG/FXR1/UBE2V2/EEF1E1/MYC/USP1/TTI1/YEATS4/FANCB/UBE2N/HDGFL2/PARP1/SMARCD1/VPS72/TRRAP/MCRS1/MORF4L2/TIGAR/EP400/RIF1/SMARCB1/RNF168/PNKP/PAXIP1/SKIL/PIAS4/WRAP53/RBBP8/SMCHD1/SMARCC1/ACTB/ZNF385A/ANKLE1/ACTR2/SMARCC2/UCHL5/RAD9A/SIRT6/DHX9/SMARCD2/KMT5C/FAM168A/ACTR5/NKX3-1/TFPT/ATR/…
GOBP_REGULATION_OF_LEUKOCYTE_MIGRATION	GOBP_REGULATION_OF_LEUKOCYTE_MIGRATION	223	-0.480968	-1.75635	2.65332e-06	2.65332e-06	5.10887e-05	3296	tags=38%, list=17%, signal=32%	ADTRP/PYCARD/F2RL1/CCR1/S100A14/TNFSF14/GCSAM/GP1BA/GPR18/ECM1/CD9/C5AR1/EDN1/WNT5A/CSF1/PADI2/CCL28/SWAP70/LGALS3/LGMN/IL27RA/RAC2/CD200R1/CMKLR1/CORO1A/SLAMF1/PDGFD/RIPK3/CXCL13/C3AR1/KITLG/MSN/SMPD3/ITGA4/STAP1/SPNS2/IL34/IL1R1/C5/ELANE/CD47/SPI1/CSF1R/PIK3R1/TNFRSF14/LGALS9/ICAM1/DOCK8/CXCL12/NCKAP1L/PTK2B/MTUS1/AIF1/JAM2/CD81/PTN/CCR2/RIPOR2/SLIT2/PTGER4/P2RY12/BMP5/CAMK1D/CCR7/GPSM3/GAS6/DA…
GOBP_CELL_CHEMOTAXIS	GOBP_CELL_CHEMOTAXIS	301	-0.448584	-1.6934	2.80998e-06	2.80998e-06	5.36216e-05	2886	tags=34%, list=15%, signal=29%	FGF18/C5AR1/CXADR/ITGA1/EDN1/PDGFRA/WNT5A/GAB1/CSF1/PDE4B/HBEGF/PADI2/SYK/VAV1/CCL28/PARVA/SWAP70/PTPRO/PIK3CD/LYST/PREX1/LGALS3/CCL18/LGMN/DOCK4/CCR5/RAC2/CYP7B1/PRKCD/CXCL2/CMKLR1/CORO1A/PRKCQ/BIN2/CXCR4/SLAMF1/PDGFD/CXCL13/PIK3CG/CCL22/ARRB2/C3AR1/AZU1/EGR3/HGF/SEMA5A/TMSB4X/CCL14/STAP1/NR4A1/CSF3R/IL34/C5/KIT/SPI1/CSF1R/LGALS9/CXCL12/NCKAP1L/PTK2B/MTUS1/AIF1/GPR183/IL16/PTN/CCR2/ALOX5/RIPOR2/…
GOBP_REGULATION_OF_UBIQUITIN_PROTEIN_TRANSFERASE_ACTIVITY	GOBP_REGULATION_OF_UBIQUITIN_PROTEIN_TRANSFERASE_ACTIVITY	58	0.642434	1.99752	2.81152e-06	2.81152e-06	5.36216e-05	1035	tags=26%, list=5%, signal=25%	UBE2C/CDC20/PLK1/BUB1B/UBE2S/MAD2L1/TRIB3/FBXO5/MASTL/MAGEC2/BAG2/DCUN1D5/DNM1L/MAD2L2/BUB3
GOBP_REGULATION_OF_TELOMERE_MAINTENANCE	GOBP_REGULATION_OF_TELOMERE_MAINTENANCE	104	0.562136	1.95776	3.28385e-06	3.28385e-06	6.23344e-05	3867	tags=42%, list=20%, signal=34%	AURKB/NEK2/CCT5/PKIB/CCT6A/PIF1/ACTL6A/DKC1/CCT2/CCT3/NABP2/RUVBL1/CCT4/TCP1/CCT7/RUVBL2/SLF1/SMG5/MYC/EID3/GNL3/HNRNPD/PARP1/SMC6/HNRNPA2B1/HNRNPC/NBN/MCRS1/DHX36/XRCC5/CCT8/PNKP/HNRNPU/ACD/MAPKAPK5/NAT10/EXOSC10/UCHL5/SIRT6/HNRNPA1/POT1/ACTR5/TFPT/ATR
GOBP_NEGATIVE_REGULATION_OF_CYTOKINE_PRODUCTION	GOBP_NEGATIVE_REGULATION_OF_CYTOKINE_PRODUCTION	279	-0.451897	-1.6899	3.65154e-06	3.65154e-06	6.89887e-05	2663	tags=28%, list=14%, signal=24%	GHRL/DHX58/N4BP1/FFAR4/HOMER2/NLRP3/MERTK/TGFB1/HAVCR2/AXL/CARD8/NDFIP1/TLR8/IL27RA/RNF125/SMAD7/NLRC3/CD200R1/BTN2A2/CMKLR1/CD33/SLAMF1/ANXA4/PTPN22/CYLD/PDCD4/ARRB2/LAPTM5/HGF/TMSB4X/INPP5D/CD84/WNT11/VSIR/TLR4/SSC5D/GPNMB/CD34/CD96/CLEC4A/ELANE/LGALS9/HLA-F/ARRB1/VSIG4/NCKAP1L/ACP5/RNF128/FOXJ1/TYROBP/PTGER4/BANK1/ZFP36/CCR7/BTK/PTPRC/GAS6/KLF2/ANGPT1/CD83/ORM1/GATA6/IL37/NDRG2/CX3CR1/TREM2/CX…
GOBP_T_CELL_DIFFERENTIATION	GOBP_T_CELL_DIFFERENTIATION	297	-0.450568	-1.70237	3.69651e-06	3.69651e-06	6.95119e-05	3147	tags=32%, list=16%, signal=28%	LEPR/FOXO3/RUNX1/ATP7A/GPR18/CRTAM/FZD7/FOXP1/BCL11B/CD3G/SOCS1/NLRP3/SYK/THEMIS/PLA2G2D/VAV1/CD86/ZFP36L2/PIK3CD/PREX1/LY9/IL18/STAT6/ZEB1/CD1D/PIK3R6/SMAD7/IL7/LCK/ITK/ZAP70/BTN2A2/RUNX3/ZFP36L1/CD3D/RORA/IHH/WNT4/CD28/ITPKB/RIPK3/PTPN22/TNFSF8/IKZF3/RASGRP1/EGR3/SLAMF6/B2M/RORC/TESPA1/SOX13/VSIR/SH3RF1/IL2RG/IRF4/DOCK2/BMP4/CD3E/KIT/SPI1/PRKCZ/PIK3R1/LGALS9/NCKAP1L/FOXJ1/CD2/SMARCA2/GPR183/CCR…
GOBP_ESTABLISHMENT_OF_PROTEIN_LOCALIZATION_TO_ORGANELLE	GOBP_ESTABLISHMENT_OF_PROTEIN_LOCALIZATION_TO_ORGANELLE	441	0.380892	1.56293	3.81504e-06	3.81504e-06	7.14072e-05	4103	tags=36%, list=21%, signal=29%	KPNA2/CDK1/MMP12/ECT2/CCT5/GZMB/TOMM40/HSPD1/RAN/HK2/CCT6A/CSE1L/SEC61G/NUP155/DKC1/POLA2/KPNB1/NUP107/CCT2/JUP/CCT3/RAB10/NABP2/TRIM28/E2F3/PDCD5/CCT4/TCP1/NUP85/SCRIB/BCL3/NOLC1/CCT7/RUVBL2/HSP90AA1/SNF8/RALA/HGS/TIMM23/NUP62/TIMM8A/DDIT3/TOMM5/LRWD1/TIMM10/KPNA4/TNPO3/SEC61A1/UBL4A/PTGS2/TOMM70/LMAN1/ZFAND2A/PHB2/BRCA2/NEURL1B/NPEPPS/NUP153/SGTA/VPS37D/SAE1/TIMM50/PARL/SRPRB/FERMT1/SSR3/DNAJA1…
GOBP_LEUKOCYTE_CHEMOTAXIS	GOBP_LEUKOCYTE_CHEMOTAXIS	237	-0.466155	-1.71886	3.84634e-06	3.84634e-06	7.16597e-05	3323	tags=39%, list=17%, signal=33%	FCER1G/F2RL1/CCR1/S100A14/TNFSF14/TRPM4/GPR18/NINJ1/TGFB2/C5AR1/CXADR/ITGA1/EDN1/WNT5A/CSF1/PDE4B/PADI2/SYK/VAV1/SWAP70/PTPRO/PIK3CD/LYST/PREX1/LGALS3/CCL18/LGMN/CCR5/RAC2/CYP7B1/CXCL2/CMKLR1/CORO1A/CXCR4/SLAMF1/CXCL13/PIK3CG/CCL22/C3AR1/AZU1/CCL14/STAP1/CSF3R/IL34/C5/KIT/SPI1/CSF1R/LGALS9/CXCL12/NCKAP1L/PTK2B/MTUS1/AIF1/GPR183/IL16/PTN/CCR2/ALOX5/RIPOR2/CCL23/SLIT2/ITGB2/S1PR1/CAMK1D/CCR7/CXCL16…
GOBP_GLYCEROLIPID_METABOLIC_PROCESS	GOBP_GLYCEROLIPID_METABOLIC_PROCESS	378	-0.423588	-1.62809	5.17786e-06	5.17786e-06	9.60221e-05	3770	tags=30%, list=19%, signal=25%	PLA2G7/PDGFRB/SLC22A4/CLN3/PIGV/DGAT1/ATM/GPLD1/PTEN/CHKB/FIG4/INPP5A/CAPN2/AGPAT2/PLA2G15/PIGP/SH3YL1/CDS2/BMX/CEPT1/PLA2G3/PLA2G6/GAL3ST1/DPM3/PLA2G4E/PLCH2/NAAA/SORL1/PIK3C2B/SYNJ1/PIGQ/NR1H3/PNPLA2/LPIN2/SOCS1/PLAAT2/DHRS7B/PON1/FABP5/CDS1/PLA2G4C/ACSL1/PIGA/PLA2G2D/FITM2/PLAAT5/PNPLA4/MTMR6/SERINC1/PIK3CD/MTM1/INPP5J/CHKA/LCAT/PIK3R6/PNPLA7/CRLS1/SOCS2/PLCE1/ITPKB/RAB38/INPP5K/APOBR/PIK3CG/P…
GOBP_POSITIVE_REGULATION_OF_ERK1_AND_ERK2_CASCADE	GOBP_POSITIVE_REGULATION_OF_ERK1_AND_ERK2_CASCADE	214	-0.469664	-1.71657	5.21068e-06	5.21068e-06	9.61875e-05	2886	tags=33%, list=15%, signal=29%	FGF18/C5AR1/CASR/ROR1/PDGFRA/RAPGEF2/FFAR4/ERBB4/TGFB1/HAVCR2/DDR2/BMPER/FGFR4/RAP1A/CFLAR/SERPINF2/CCL18/ALKAL2/DENND2B/CCN2/SLAMF1/PDGFD/PTPN22/GLIPR2/CCL22/JUN/ARRB2/RASGRP1/PDGFA/CHI3L1/CCL14/CD44/TLR4/SCIMP/BMP4/GPNMB/ALOX15/CSF1R/PRKCZ/LGALS9/ICAM1/ARRB1/PTK2B/BMP2/SPRY2/GPR183/CCL23/TEK/NOD1/CD36/CCR7/PTPRC/CD4/PLA2G2A/GAS6/MTURN/ANGPT1/RAMP3/CCL13/MARCO/FGFR2/TREM2/CX3CL1/NPNT/FGFR3/CCL17…
GOBP_POSITIVE_REGULATION_OF_DEFENSE_RESPONSE	GOBP_POSITIVE_REGULATION_OF_DEFENSE_RESPONSE	423	-0.409752	-1.59202	5.65206e-06	5.65206e-06	0.000103859	3288	tags=29%, list=17%, signal=24%	PYCARD/F2RL1/SARM1/UNC93B1/PLA2G3/S100A14/IRAK3/PYHIN1/LILRA4/CRTAM/NINJ1/LTA/JAK2/GPR108/ETS1/NR1H3/WNT5A/DHX58/PIK3AP1/PDPK1/LY96/ACE/MGST2/NLRP3/SETD4/SYK/VAV1/HAVCR2/SUCNR1/FCRL3/TRIM5/NLRC4/MMRN2/TLR8/IL18/CD1D/RNF125/MAPKAPK3/NOP53/NCR3/PJA2/RPS6KA3/PRKCE/CD28/CD40/RAB11FIP2/PTPN22/CLEC7A/PENK/CYLD/PIK3CG/PDCD4/USP27X/ARRB2/IKBKB/VAMP8/RASGRP1/SLAMF6/SMPDL3B/PLCG2/HCK/SLC15A3/STAP1/TLR10/TL…
GOBP_PROTEIN_FOLDING	GOBP_PROTEIN_FOLDING	210	0.448756	1.68235	5.78442e-06	5.78442e-06	0.000105808	3810	tags=38%, list=20%, signal=31%	ERO1A/FKBP10/FKBP4/CLGN/CCT5/ANP32E/HSPD1/CCT6A/HSPA1B/PPIF/PFDN2/CCT2/HSPA1A/CCT3/HSPE1/BAG2/PDCD5/DNAJB11/CCT4/TCP1/HSPA6/KHSRP/PFDN4/PDIA4/CCT7/RUVBL2/HSP90AA1/QSOX2/DNAJC10/PPIL1/PPIA/PDCL3/DNAJC2/HSPBP1/HSP90B1/PTGES3/UGGT1/FKBP9/LMAN1/PDRG1/PPIH/P4HB/CHORDC1/DNAJB4/AHSA1/VBP1/DNAJA1/HSPA9/HSPA14/PFDN6/HYOU1/HSPA4L/HSPA2/CCT8/P3H1/HSP90AB1/HSPA13/MOGS/PDIA6/HSPB1/CSNK2A1/FKBP5/CDC37/DNAJC7/S…
GOBP_NEGATIVE_REGULATION_OF_LEUKOCYTE_MEDIATED_IMMUNITY	GOBP_NEGATIVE_REGULATION_OF_LEUKOCYTE_MEDIATED_IMMUNITY	68	-0.627374	-1.95298	5.96475e-06	5.96475e-06	0.000108613	2674	tags=44%, list=14%, signal=38%	MICA/IL13RA2/TGFB1/HAVCR2/HLA-A/NDFIP1/SMAD7/DUSP22/PARP3/SLAMF1/ARRB2/CD84/HLA-B/AHR/CD96/SPI1/LGALS9/HLA-F/FOXF1/NCKAP1L/FOXJ1/CCR2/IL7R/SVEP1/CR2/PTPRC/HLA-E/SUSD4/CX3CR1/C4BPA
GOBP_MITOTIC_CHROMOSOME_CONDENSATION	GOBP_MITOTIC_CHROMOSOME_CONDENSATION	19	0.835679	2.0414	6.0778e-06	6.0778e-06	0.000110173	1283	tags=53%, list=7%, signal=49%	CDCA5/PLK1/NUSAP1/NCAPH/NCAPG/NCAPD2/SMC2/SMC4/NCAPD3/KMT5A
GOBP_REGULATION_OF_UBIQUITIN_PROTEIN_LIGASE_ACTIVITY	GOBP_REGULATION_OF_UBIQUITIN_PROTEIN_LIGASE_ACTIVITY	26	0.777634	2.04762	6.54579e-06	6.54579e-06	0.000118124	1003	tags=38%, list=5%, signal=37%	UBE2C/CDC20/PLK1/UBE2S/MAD2L1/FBXO5/MASTL/BAG2/DNM1L/MAD2L2
GOBP_CILIUM_MOVEMENT	GOBP_CILIUM_MOVEMENT	186	-0.489735	-1.75721	6.77422e-06	6.77422e-06	0.0001217	4840	tags=47%, list=25%, signal=36%	CFAP69/TSSK4/CFAP47/NEK10/GAS8/ENO4/NPHP3/HYDIN/DNAAF4/UBE2B/DNAH7/TEKT5/KIF9/IQCG/ASH1L/TTLL6/VPS13A/CFAP61/CFAP44/ARMC2/CCDC40/CATSPERE/TEKT3/JHY/SPAG17/ODAD3/OFD1/ODAD2/PLA2G3/TTLL9/CFAP46/CATSPERD/TEKT4/CFAP58/DRC7/TTLL1/CCDC65/SPEF2/RSPH9/TTLL3/BBS2/TCTE1/TTC21A/CFAP65/DNAI4/DNAI3/DNAH1/SPA17/CFAP157/TTC29/DNAAF6/LZTFL1/BBS4/TTC12/DNAH5/DNAH9/TAC4/CFAP53/CFAP91/ENKUR/CFAP100/ROPN1L/CFAP70/DN…
GOBP_POSITIVE_REGULATION_OF_HEMOPOIESIS	GOBP_POSITIVE_REGULATION_OF_HEMOPOIESIS	183	-0.493195	-1.76625	7.02088e-06	7.02088e-06	0.000125515	2670	tags=32%, list=14%, signal=28%	SOCS1/ID2/CSF1/CD101/NLRP3/SYK/CD86/TGFB1/AXL/LGALS3/IL18/PIK3R6/IL7/ZAP70/BTN2A2/RUNX3/ZFP36L1/IHH/ITPKB/DCSTAMP/KITLG/RASGRP1/EGR3/HCLS1/TESPA1/INPP5D/SOX13/VSIR/IL2RG/IL34/SPI1/CTNNBIP1/PRKCZ/LGALS9/NCKAP1L/SMARCA2/TYROBP/IL7R/SMARCD3/CD27/ZBTB16/TOX/SASH3/BTK/PTPRC/CD4/GAS6/EVI2B/CD83/TGFBR2/TREM2/SHH/NEDD9/FOS/CD74/CCL19/HLA-DRA/HLA-DRB1/AGER
GOBP_REGULATION_OF_HEMOPOIESIS	GOBP_REGULATION_OF_HEMOPOIESIS	407	-0.413758	-1.60038	7.04892e-06	7.04892e-06	0.000125515	2809	tags=26%, list=14%, signal=23%	TAL1/P4HTM/FOXP1/ETS1/MEAF6/C1QC/SOCS1/KLF13/ID2/CSF1/CD101/NLRP3/SYK/CD86/TGFB1/ZFP36L2/FCRL3/AXL/LGALS3/NDFIP1/IL18/LDB1/ZEB1/PIK3R6/SMAD7/IL7/FAXDC2/ZAP70/BTN2A2/RUNX3/ZFP36L1/IHH/CD28/ITPKB/IKZF3/DCSTAMP/NFAM1/KITLG/RASGRP1/EGR3/B2M/HCLS1/TESPA1/INPP5D/SOX13/HLA-B/VSIR/SH3RF1/TLR4/IL2RG/IRF4/CSF3R/IL34/BMP4/TCTA/SPI1/CTNNBIP1/PRKCZ/PIK3R1/LGALS9/FAM210B/RHEX/NCKAP1L/PTK2B/FOXJ1/CD2/SMARCA2/TY…
GOBP_POSITIVE_REGULATION_OF_MITOTIC_SISTER_CHROMATID_SEPARATION	GOBP_POSITIVE_REGULATION_OF_MITOTIC_SISTER_CHROMATID_SEPARATION	17	0.858442	2.08169	7.9349e-06	7.9349e-06	0.000140668	1379	tags=53%, list=7%, signal=49%	BIRC5/AURKB/DLGAP5/CDCA8/CDT1/ESPL1/INCENP/ANAPC7/ANAPC11
GOBP_REPLICATION_FORK_PROCESSING	GOBP_REPLICATION_FORK_PROCESSING	46	0.678127	2.01094	8.04804e-06	8.04804e-06	0.000142046	3867	tags=54%, list=20%, signal=44%	RAD51/ALYREF/BRCA1/EME1/PCNA/TONSL/BLM/TRAIP/DDX11/DNA2/RFWD3/BARD1/GEN1/CENPX/BRCA2/PARP1/CARM1/NBN/MMS22L/RBBP8/THOC1/SMARCAL1/FANCM/MUS81/ATR
GOBP_REGULATION_OF_SPINDLE_ORGANIZATION	GOBP_REGULATION_OF_SPINDLE_ORGANIZATION	47	0.673015	2.00001	8.08318e-06	8.08318e-06	0.000142046	3576	tags=53%, list=18%, signal=44%	TPX2/PLK1/SPAG5/TACC3/KIF15/STIL/PSRC1/HSPA1B/SASS6/BORA/HSPA1A/GPSM2/NUP62/CENPJ/RAE1/DRG1/HNRNPU/DYNC1H1/CCSAP/CLTC/FSD1/CEP97/RNF4/CHMP4C/CHMP4B
GOBP_MITOTIC_DNA_INTEGRITY_CHECKPOINT_SIGNALING	GOBP_MITOTIC_DNA_INTEGRITY_CHECKPOINT_SIGNALING	85	0.575865	1.93639	8.7448e-06	8.7448e-06	0.000153004	2194	tags=32%, list=11%, signal=28%	PLK1/CDC6/CDK1/GTSE1/ORC1/DTL/CHEK1/CLSPN/BRCA1/EME1/BLM/CDK2/TICRR/TOPBP1/PRKDC/CHEK2/DONSON/MSH2/FANCD2/RFWD3/IER3/TIPIN/MDC1/NBN/CASP2/BRSK1/TRIAP1
GOBP_REGULATION_OF_DNA_TEMPLATED_DNA_REPLICATION_INITIATION	GOBP_REGULATION_OF_DNA_TEMPLATED_DNA_REPLICATION_INITIATION	15	0.870495	2.04863	9.45515e-06	9.45515e-06	0.000164717	490	tags=67%, list=3%, signal=65%	CDT1/MCM4/MCM2/MCM6/MCM7/CDK2/TICRR/GMNN/MCM3/MCM5
GOBP_MITOCHONDRIAL_MEMBRANE_ORGANIZATION	GOBP_MITOCHONDRIAL_MEMBRANE_ORGANIZATION	113	0.52492	1.83437	9.56992e-06	9.56992e-06	0.000165997	3435	tags=42%, list=18%, signal=35%	GCLC/PMAIP1/GZMB/TOMM40/HK2/PPIF/HSPA1A/PDCD5/OPA1/IER3/EYA2/CHCHD3/HSP90AA1/VDAC2/BNIP3/TIMM8A/APOO/TOMM5/TIMM10/IMMT/CNP/UQCC3/TOMM70/TMEM14A/TIMM50/LETM1/HSPA9/MTX1/BID/GSK3A/ROMO1/AFG3L2/HEBP2/TIMM9/MAIP1/CHCHD10/TMEM11/TIMM13/DNAJC11/SLC35F6/PEX5/GSK3B/BCL2L11/NMT1/TIMM8B/BAX/HSPA4/TOMM22
GOBP_REGULATION_OF_ALPHA_BETA_T_CELL_ACTIVATION	GOBP_REGULATION_OF_ALPHA_BETA_T_CELL_ACTIVATION	112	-0.556664	-1.87341	1.00662e-05	1.00662e-05	0.000173856	3068	tags=38%, list=16%, signal=32%	RUNX1/CRTAM/JAK2/SOCS1/NLRP3/SYK/CD86/HLA-A/NDFIP1/IL18/SMAD7/ZAP70/RUNX3/PRKCQ/IHH/CD28/ITPKB/PTPN22/RASAL3/VSIR/SH3RF1/IL2RG/IRF4/CD3E/PRKCZ/TNFRSF14/LGALS9/NCKAP1L/CD81/CCR2/CD55/ZBTB16/SASH3/PTPRC/HLA-E/CD83/TGFBR2/SHH/CCL19/HLA-DRA/HLA-DRB1/AGER
GOBP_POSITIVE_REGULATION_OF_CELL_CYCLE_G2_M_PHASE_TRANSITION	GOBP_POSITIVE_REGULATION_OF_CELL_CYCLE_G2_M_PHASE_TRANSITION	31	0.738186	2.01661	1.0438e-05	1.0438e-05	0.000179508	2589	tags=55%, list=13%, signal=48%	CCNB1/CDK1/DTL/CDC25C/CDC25A/CDC7/FBXO5/RRM1/DBF4B/ATAD5/CDK4/RCC2/CDC25B/BRD4/HSPA2/MTA3/RAD51C
GOBP_REGULATION_OF_MONOATOMIC_ION_TRANSMEMBRANE_TRANSPORT	GOBP_REGULATION_OF_MONOATOMIC_ION_TRANSMEMBRANE_TRANSPORT	456	-0.394271	-1.54236	1.0836e-05	1.0836e-05	0.000185559	3802	tags=27%, list=19%, signal=22%	JPH4/NALCN/LRRC55/FGF14/SLC26A5/KCNMA1/FYN/CACNB4/SCN2B/FXYD5/RANGRF/ANK2/DRD1/CLCNKB/TMEM109/KCNJ2/BCL2/CCL2/PPP3CA/TESC/APLNR/PLA2G6/PLN/SELENON/CACNA1C/PRNP/ATP7A/GJC2/KCNRG/CHP1/KCNQ3/KCNA5/KCNJ11/PINK1/EDN1/LRRC52/ABCC9/CACNG6/HECW2/PDPK1/PKD2/PDE4B/SCN1A/PDE4D/ARC/DMD/CD63/EDNRA/KCNC3/STAC/PPP3CC/CACNA1D/REM1/P2RX1/KCNS3/HVCN1/PRKCE/CORO1A/P2RX7/FXYD1/ATP1B1/CRBN/ISCU/FXYD6/KCNAB2/KCNJ8/CAS…
GOBP_NUCLEOBASE_BIOSYNTHETIC_PROCESS	GOBP_NUCLEOBASE_BIOSYNTHETIC_PROCESS	19	0.826314	2.01853	1.14842e-05	1.14842e-05	0.000195825	722	tags=53%, list=4%, signal=51%	CPS1/PAICS/PRTFDC1/CTPS1/SHMT2/GMPS/PPAT/HPRT1/CAD/ADA
GOBP_MYELOID_LEUKOCYTE_MEDIATED_IMMUNITY	GOBP_MYELOID_LEUKOCYTE_MEDIATED_IMMUNITY	110	-0.551822	-1.85049	1.20317e-05	1.20317e-05	0.000204296	2571	tags=34%, list=13%, signal=29%	PDPK1/IL13RA2/ACE/SYK/S100A13/PIK3CD/SLC18A2/RAC2/PIK3CG/AZU1/VAMP8/RASGRP1/CD84/STAP1/ITGAM/PRAM1/NR4A3/DNASE1L3/FGR/ELANE/KIT/SPI1/LGALS9/FOXF1/TYROBP/CCR2/VAMP2/ITGB2/BTK/HLA-E/CTSG/CX3CR1/STXBP1/C3/SCNN1B/PTGDS/PLA2G1B
GOBP_FATTY_ACID_METABOLIC_PROCESS	GOBP_FATTY_ACID_METABOLIC_PROCESS	382	-0.411022	-1.58182	1.20986e-05	1.20986e-05	0.000204569	3363	tags=29%, list=17%, signal=24%	ABCD4/PIBF1/ACOT1/PLA2G15/FADS6/ADTRP/TBXAS1/PLA2G3/CEACAM1/CYP2A6/CYP2D6/CYP4Z1/SCD5/CBR4/MBLAC2/ACSM5/NAAA/EDN1/NR1H3/ACBD4/LPIN2/PTGS1/AUH/MID1IP1/CYP2F1/FABP5/PLA2G4C/ACSL1/ACSM1/ABCD3/CYGB/PRKAB1/WDTC1/PTGIS/CYP1B1/AOAH/MCEE/ACSF2/HACD4/PRKAR2B/ACAT1/TYRP1/ACAA1/CES2/ECHDC3/GSTM2/NUDT7/CYP2U1/PLIN5/SCP2/HADH/ACADS/PAM/PDK2/PCCA/NR4A3/CNR1/GGT1/ACOX2/ALOX15/ALDH3A2/CAV1/GGT5/BDH2/CRYL1/ECHDC1…
GOBP_MYELOID_LEUKOCYTE_MIGRATION	GOBP_MYELOID_LEUKOCYTE_MIGRATION	237	-0.455678	-1.68022	1.22781e-05	1.22781e-05	0.000206735	2594	tags=31%, list=13%, signal=27%	CSF1/PDE4B/SYK/VAV1/SWAP70/PTPRO/PIK3CD/PREX1/LGALS3/CCL18/LGMN/RAC2/CXCL2/CD200R1/CMKLR1/SLAMF1/PDGFD/CXCL13/PIK3CG/CCL22/C3AR1/AZU1/KITLG/CCL14/STAP1/CSF3R/IL34/IL1R1/C5/KIT/CD47/SPI1/CSF1R/PIK3R1/CXCL12/NCKAP1L/PTK2B/MTUS1/AIF1/CD81/CCR2/RIPOR2/CCL23/SLIT2/PTGER4/PECAM1/ITGB2/P2RY12/CAMK1D/CCR7/DAPK2/CTSG/JAML/DUSP1/EMP2/CX3CR1/CCL13/THBS4/IL6R/EDNRB/TREM2/CX3CL1/CCL17/ITGA9/FOLR2/DPP4/MMP28/C…
GOBP_NUCLEOSIDE_MONOPHOSPHATE_BIOSYNTHETIC_PROCESS	GOBP_NUCLEOSIDE_MONOPHOSPHATE_BIOSYNTHETIC_PROCESS	41	0.687404	1.99422	1.4366e-05	1.4366e-05	0.00024012	3202	tags=56%, list=16%, signal=47%	TK1/TYMS/UCK2/CDA/PAICS/GMPS/PPAT/HPRT1/CAD/ADA/ADSS1/ATIC/IMPDH1/UPP1/UMPS/DGUOK/PRPS2/DCK/GART/NUDT2/DUT/ENTPD8/ADSL
GOBP_KIDNEY_EPITHELIUM_DEVELOPMENT	GOBP_KIDNEY_EPITHELIUM_DEVELOPMENT	146	-0.509826	-1.78637	1.44542e-05	1.44542e-05	0.00024012	2324	tags=32%, list=12%, signal=28%	BMPER/EDNRA/PROM1/PTPRO/LAMB2/SMAD7/YAP1/MTSS1/HEYL/ACAT1/TMEM59L/SDC4/WNT4/PTCH1/SDC1/FMN1/KANK2/CRLF1/OSR1/WNT11/SMAD6/BMP4/CD34/CTNNBIP1/ROBO2/EPHA4/BMP2/SPRY1/FOXJ1/SLIT2/PECAM1/IRX1/MEF2C/AGTR2/IRX3/TCF21/CAT/FGFR2/EDNRB/HNF1B/SHH/NPNT/GPC3/KLF15/AQP1/IRX2
GOBP_FLUID_TRANSPORT	GOBP_FLUID_TRANSPORT	33	-0.731888	-2.02003	1.44762e-05	1.44762e-05	0.00024012	2753	tags=42%, list=14%, signal=37%	EDN1/SLC5A1/SLC14A1/CSF2/INPP5K/ITPR1/AQP7/CFTR/EDNRB/SCNN1B/AQP1/AQP3/AQP4/AQP5
GOBP_REGULATION_OF_AMIDE_METABOLIC_PROCESS	GOBP_REGULATION_OF_AMIDE_METABOLIC_PROCESS	467	0.365217	1.50446	1.44995e-05	1.44995e-05	0.00024012	3813	tags=34%, list=20%, signal=28%	GAPDH/EIF4EBP1/TYMS/SPHK1/IGF2BP2/SLC7A11/IGF2BP3/GZMB/KRT17/SHMT2/MEX3D/PRKDC/IGF2BP1/YBX2/EIF4A3/PKP3/EIF3B/PA2G4/BZW1/PGAM1/EIF5A/PKM/GCN1/EIF4G1/IGFBP5/PATL1/TCOF1/PUS7/ZNF598/BCL3/MSI1/KHSRP/EIF5B/PNPT1/NOLC1/BZW2/NCL/NOCT/TMED2/MRPL13/CSNK1E/LRPPRC/FXR1/LARP1/AGO2/TACO1/YBX1/EIF2S1/PUM3/ABCE1/SSB/SOX4/MTIF2/DPH2/LARP4/METTL5/IL6/UPF3B/APLP1/TRMT10C/PDK1/CNOT9/MAGOH/EXOSC2/HNRNPD/NCBP1/NCBP2…
GOBP_SENSORY_PERCEPTION_OF_CHEMICAL_STIMULUS	GOBP_SENSORY_PERCEPTION_OF_CHEMICAL_STIMULUS	484	-0.389762	-1.52857	1.54883e-05	1.54883e-05	0.000255443	2881	tags=3%, list=15%, signal=3%	C5AR1/ITPR3/PDE4A/NCAM2/FFAR4/CNGA4/BBS4/PIP/B2M/PLCB2/AZGP1/CST2/CD36/SCNN1G/SCNN1B/PIGR
GOBP_MYELOID_CELL_ACTIVATION_INVOLVED_IN_IMMUNE_RESPONSE	GOBP_MYELOID_CELL_ACTIVATION_INVOLVED_IN_IMMUNE_RESPONSE	99	-0.567688	-1.86768	1.59619e-05	1.59619e-05	0.00026218	3323	tags=46%, list=17%, signal=39%	FES/VAMP3/FCER1G/PYCARD/F2RL1/LAT2/PLA2G3/ANXA3/PDPK1/IL13RA2/SYK/HAVCR2/SUCNR1/S100A13/PIK3CD/SLC18A2/RAC2/ENPP3/PRKCE/SLAMF1/PIK3CG/VAMP8/RASGRP1/PLCG2/CD84/ITGAM/DOCK2/PRAM1/NR4A3/DNASE1L3/FGR/KIT/SPI1/LGALS9/FOXF1/TYROBP/CCR2/VAMP2/ITGB2/BTK/CX3CR1/STXBP1/TREM2/IL33/SCNN1B/PTGDS
GOBP_PHOSPHOLIPID_METABOLIC_PROCESS	GOBP_PHOSPHOLIPID_METABOLIC_PROCESS	371	-0.413593	-1.58951	1.61896e-05	1.61896e-05	0.000264839	3770	tags=30%, list=19%, signal=25%	PLA2G7/PDGFRB/CLN3/PMVK/PIGV/ATM/GPLD1/PTEN/CHKB/FIG4/INPP5A/CAPN2/AGPAT2/PLA2G15/PIGP/SH3YL1/CDS2/BMX/CEPT1/PLA2G3/PLA2G6/PLPP1/DPM3/SPTLC2/PLA2G4E/CHP1/PLCH2/HEXB/NAAA/PIK3C2B/SYNJ1/PIGQ/NR1H3/SOCS1/PLAAT2/DHRS7B/PON1/FABP5/CDS1/PLA2G4C/PIGA/PLA2G2D/FITM2/PLAAT5/MTMR6/SERINC1/PIK3CD/MTM1/INPP5J/CHKA/LCAT/PIK3R6/PRKCD/PNPLA7/CRLS1/SOCS2/PLPP3/ITPKB/RAB38/INPP5K/PIK3CG/PITPNM3/SACM1L/PGAP3/INPP5B…
GOBP_POSITIVE_REGULATION_OF_TELOMERE_MAINTENANCE	GOBP_POSITIVE_REGULATION_OF_TELOMERE_MAINTENANCE	70	0.596013	1.92082	1.65037e-05	1.65037e-05	0.000268506	3867	tags=47%, list=20%, signal=38%	AURKB/NEK2/CCT5/PKIB/CCT6A/ACTL6A/DKC1/CCT2/CCT3/NABP2/RUVBL1/CCT4/TCP1/CCT7/RUVBL2/GNL3/HNRNPD/HNRNPA2B1/NBN/MCRS1/DHX36/XRCC5/CCT8/PNKP/ACD/MAPKAPK5/UCHL5/SIRT6/HNRNPA1/POT1/ACTR5/TFPT/ATR
GOBP_RESPONSE_TO_IONIZING_RADIATION	GOBP_RESPONSE_TO_IONIZING_RADIATION	143	0.49659	1.78732	1.65472e-05	1.65472e-05	0.000268506	2810	tags=33%, list=14%, signal=28%	ECT2/RAD51AP1/RAD54L/RAD51/H2AX/BRCA1/XRCC2/SFRP2/BLM/TICRR/TOPBP1/PRKDC/CHEK2/MSH2/FANCD2/NABP2/FIGNL1/RFWD3/CCL7/CXCL10/BARD1/RHNO1/DNMT3A/HSF1/MYC/KDM1A/IL1A/BRCA2/GADD45A/PARP1/HRAS/SOD2/SNAI2/IKBIP/MTA1/ELK1/RAD54B/BRSK1/XRCC5/TIGAR/NET1/INTS7/RNF168/PAXIP1/KARS1/MEN1/BRAT1
GOBP_REGULATION_OF_MICROTUBULE_BASED_PROCESS	GOBP_REGULATION_OF_MICROTUBULE_BASED_PROCESS	249	0.424901	1.63891	1.68842e-05	1.68842e-05	0.000272873	3580	tags=33%, list=18%, signal=27%	TPX2/PLK1/SPAG5/AURKA/SKA1/SKA3/TACC3/PLK4/KIF15/STMN1/BRCA1/FKBP4/STIL/PSRC1/DEFB1/CCNF/CKAP2/KIF18A/WDR62/HSPA1B/CDK5R1/SASS6/CKAP5/BORA/HSPA1A/SKA2/PRKAA2/NEFH/MAP6D1/GPSM2/TUBB4A/GEN1/CEP131/MAP1B/NUP62/GIT1/CLIP1/XPO1/PPP1R35/MAPRE1/GAS2L1/CENPJ/ATF5/CNIH2/CHORDC1/XRCC3/DYNLT2B/RAE1/MARK4/MARK2/TRIM37/PHLDB2/DRG1/KAT2A/RAC1/SPICE1/CATSPER1/BICD1/KLHL42/CALY/HNRNPU/DYNC1H1/GSK3B/CCSAP/RBM14/C…
GOBP_INNATE_IMMUNE_RESPONSE_ACTIVATING_SIGNALING_PATHWAY	GOBP_INNATE_IMMUNE_RESPONSE_ACTIVATING_SIGNALING_PATHWAY	205	-0.467782	-1.69989	1.71361e-05	1.71361e-05	0.000275837	3345	tags=33%, list=17%, signal=28%	ALPK1/PYCARD/F2RL1/SARM1/UNC93B1/S100A14/IRAK3/LILRA4/NINJ1/GPR108/NR1H3/DHX58/PIK3AP1/PDPK1/LY96/NLRP3/SYK/HAVCR2/FCRL3/NLRC4/TLR8/RNF125/MAPKAPK3/NOP53/PJA2/RPS6KA3/PRKCE/CD40/RAB11FIP2/PTPN22/CLEC7A/CYLD/ARRB2/IKBKB/SMPDL3B/PLCG2/HCK/SLC15A3/TLR10/TLR4/IRF4/SCIMP/CAV1/TLR7/LGALS9/NLRP1/FCN1/TASL/CASP1/TYROBP/NOD1/CD36/TLR3/BTK/CTSS/BPIFB1/TLR5/RAB7B/SCARA3/FCN3/CD300LF/SLC46A2/TREM2/LTF/RFTN1/…
GOBP_MITOTIC_G2_M_TRANSITION_CHECKPOINT	GOBP_MITOTIC_G2_M_TRANSITION_CHECKPOINT	51	0.63803	1.92229	1.7873e-05	1.7873e-05	0.000286259	1118	tags=29%, list=6%, signal=28%	PLK1/CDC6/CDK1/ORC1/DTL/CHEK1/CLSPN/BRCA1/BLM/TICRR/TOPBP1/DONSON/NABP2/IER3/BARD1
GOBP_NUCLEOSIDE_PHOSPHATE_BIOSYNTHETIC_PROCESS	GOBP_NUCLEOSIDE_PHOSPHATE_BIOSYNTHETIC_PROCESS	279	0.407707	1.58783	1.79913e-05	1.79913e-05	0.000286259	3736	tags=34%, list=19%, signal=28%	RRM2/TK1/TYMS/UCK2/NAMPT/CDA/AK4/NME1/DTYMK/PAICS/ELOVL6/ALDOA/KYNU/CTPS1/GMPS/PPAT/GARS1/PNP/RRM1/HPRT1/ENO1/CAD/ACLY/ACOT7/ADA/NME2/ATP5F1B/FLAD1/NDUFS6/STOML2/ELOVL4/ADSS1/SLC25A13/ATIC/PPT2/ATP5MC3/NDUFA12/ELOVL7/MTHFD1/ATP5MF/UQCC3/ATP5MK/NDUFA9/SLC27A2/COASY/PDK1/ADCY3/NDUFB4/ME1/PARP1/QPRT/NME4/IMPDH1/ATP5F1D/ACSL3/UPP1/UMPS/DLD/ATP5MJ/DGUOK/PRPS2/PDK3/ATP5MC1/DCK/PDHX/SDHA/VCP/GART/NUDT2/…
GOBP_POSITIVE_REGULATION_OF_ALPHA_BETA_T_CELL_ACTIVATION	GOBP_POSITIVE_REGULATION_OF_ALPHA_BETA_T_CELL_ACTIVATION	70	-0.615344	-1.9316	1.7997e-05	1.7997e-05	0.000286259	2816	tags=47%, list=14%, signal=40%	JAK2/SOCS1/NLRP3/SYK/CD86/HLA-A/IL18/ZAP70/RUNX3/PRKCQ/IHH/CD28/ITPKB/PTPN22/RASAL3/IL2RG/CD3E/PRKCZ/LGALS9/NCKAP1L/CD81/CCR2/CD55/ZBTB16/SASH3/PTPRC/HLA-E/CD83/TGFBR2/SHH/CCL19/HLA-DRA/HLA-DRB1
GOBP_REGULATION_OF_MITOTIC_CELL_CYCLE_SPINDLE_ASSEMBLY_CHECKPOINT	GOBP_REGULATION_OF_MITOTIC_CELL_CYCLE_SPINDLE_ASSEMBLY_CHECKPOINT	21	0.795073	1.99868	1.83226e-05	1.83226e-05	0.000290292	208	tags=38%, list=1%, signal=38%	BIRC5/CCNB1/AURKB/CDCA8/NDC80/CDT1/MAD2L1/INCENP
GOBP_POSITIVE_REGULATION_OF_DNA_REPLICATION	GOBP_POSITIVE_REGULATION_OF_DNA_REPLICATION	39	0.682159	1.97628	1.86934e-05	1.86934e-05	0.000295005	1677	tags=36%, list=9%, signal=33%	CDK1/CDT1/E2F8/CDC7/PCNA/DBF4/CDK2/E2F7/EREG/DNA2/DBF4B/ATAD5/BCAR3/SSBP1
GOBP_REGULATION_OF_PHAGOCYTOSIS	GOBP_REGULATION_OF_PHAGOCYTOSIS	98	-0.576262	-1.89106	1.88857e-05	1.88857e-05	0.000296875	1641	tags=40%, list=8%, signal=37%	SIRPA/FCGR2B/CCL2/FCER1G/PYCARD/F2RL1/SIRPB1/SYK/MERTK/PTPRJ/CFP/CLEC7A/TUB/AZU1/PLCG2/HCK/STAP1/IL2RG/DOCK2/FGR/CD47/ALOX15/NCKAP1L/FCN1/C2/RAB27A/CD36/CAMK1D/BTK/PTPRC/GAS6/FCN3/C4A/CD300LF/C4B/TREM2/C3/TLR2/SFTPD
GOBP_MITOTIC_DNA_REPLICATION	GOBP_MITOTIC_DNA_REPLICATION	14	0.868755	1.99266	1.91588e-05	1.91588e-05	0.000299997	823	tags=64%, list=4%, signal=62%	CDC45/MCM4/MCM2/GINS1/RAD51/MCM6/MCM3/GINS3/LIG1
GOBP_ESTABLISHMENT_OF_MITOTIC_SPINDLE_LOCALIZATION	GOBP_ESTABLISHMENT_OF_MITOTIC_SPINDLE_LOCALIZATION	39	0.681174	1.97343	1.92916e-05	1.92916e-05	0.000300905	1061	tags=31%, list=5%, signal=29%	PLK1/CENPA/NUSAP1/NDC80/SAPCD2/MAD2L1/ESPL1/SPDL1/KPNB1/ITGB1/GPSM2/MISP
GOBP_RENAL_SYSTEM_DEVELOPMENT	GOBP_RENAL_SYSTEM_DEVELOPMENT	319	-0.425781	-1.61034	1.9725e-05	1.9725e-05	0.000306478	2568	tags=27%, list=13%, signal=24%	LRP2/ERBB4/PKD2/ACE/PLXND1/PRICKLE1/DACT2/MYOCD/BMPER/EDNRA/PROM1/PTPRO/ARID5B/CFLAR/WFS1/CC2D2A/LAMB2/SMAD7/YAP1/DYNC2H1/MTSS1/HEYL/ACAT1/TMEM59L/SDC4/PLCE1/WNT4/KCNJ8/PTCH1/SDC1/PDGFD/FMN1/NFIA/PDGFA/KANK2/RBP4/GCNT4/CRLF1/OSR1/WNT11/PTK7/SMAD6/BMP4/ADAMTS1/HMGCS2/FREM2/CD34/ASS1/CTNNBIP1/ROBO2/FOXF1/EPHA4/BMP2/SPRY1/FOXJ1/GFRA1/SLIT2/TEK/RRM2B/PECAM1/RGN/ZBTB16/IRX1/EGR1/TNS2/MEF2C/AGTR2/ANGPT…
GOBP_TELOMERE_MAINTENANCE_VIA_TELOMERE_LENGTHENING	GOBP_TELOMERE_MAINTENANCE_VIA_TELOMERE_LENGTHENING	80	0.56791	1.89354	2.08011e-05	2.08011e-05	0.000321603	3271	tags=42%, list=17%, signal=36%	AURKB/NEK2/RAD51/CCT5/PKIB/CCT6A/PIF1/DKC1/CCT2/CCT3/CCT4/TCP1/CCT7/HSP90AA1/SMG5/PTGES3/GAR1/PARP1/HNRNPA2B1/HNRNPC/DHX36/XRCC5/CCT8/HSP90AB1/NOP10/PNKP/HNRNPU/TERT/DCLRE1B/WRAP53/ACD/MAPKAPK5/NAT10/EXOSC10
GOBP_KERATINIZATION	GOBP_KERATINIZATION	82	0.566837	1.89379	2.09382e-05	2.09382e-05	0.000321603	4776	tags=34%, list=24%, signal=26%	KRT6A/KRT16/KRT80/CDH3/KRT81/KRT17/KRT6B/SFN/KRT7/SPRR2D/SPRR1B/TMEM79/IL1A/CASP14/ABCA12/KRT86/KLK5/PPHLN1/SPRR2F/KRT83/LIPK/SPRR3/SPRR1A/CYP26B1/KRT6C/SPRR2E/SHARPIN/TCHH
GOBP_PROTEIN_MONOUBIQUITINATION	GOBP_PROTEIN_MONOUBIQUITINATION	82	0.566577	1.89292	2.09382e-05	2.09382e-05	0.000321603	4812	tags=52%, list=25%, signal=40%	UBE2T/UHRF1/DTL/RAD51/BRCA1/FANCG/FANCA/ZNF598/BARD1/RNF126/UBE2R2/ATXN7L3/UBE2O/FANCB/BRCA2/NEURL1/PCGF6/LEO1/TRIM37/PCGF2/RAD18/RNF168/HUWE1/FANCL/FANCC/PDCD6/FAAP100/RNF2/FANCM/DTX3L/CUL4B/ITCH/CDC73/DDB1/TRIM25/FANCF/BRCC3/UBE2E1/RNF40/OBI1/CBL/WAC/FANCE
GOBP_DNA_STRAND_ELONGATION_INVOLVED_IN_DNA_REPLICATION	GOBP_DNA_STRAND_ELONGATION_INVOLVED_IN_DNA_REPLICATION	15	0.855361	2.01302	2.21005e-05	2.21005e-05	0.000338164	823	tags=73%, list=4%, signal=70%	MCM4/GINS1/MCM7/RFC4/RFC3/PCNA/MCM3/POLE/DNA2/POLD2/LIG1
GOBP_RENAL_SYSTEM_PROCESS	GOBP_RENAL_SYSTEM_PROCESS	124	-0.536676	-1.83747	2.22008e-05	2.22008e-05	0.000338412	3705	tags=40%, list=19%, signal=33%	KCNMA1/CLN3/AGTR1/ADCY6/CLCNKB/REN/BCL2/PPP3CA/TBC1D8B/F2RL1/SLC5A2/KIRREL1/EDN1/PCSK5/NPR3/SLC4A5/ACE/SLC5A1/AMN/SUCNR1/EDNRA/PTPRO/SERPINF2/TMEM63C/LGMN/WFS1/GJA5/INPP5K/CORO2B/HSD11B2/GSN/BMP4/CD34/SGK1/RRM2B/GAS6/AGTR2/PON3/NPR1/EMP2/EDNRB/KCNQ1/SLC15A2/HBB/AQP1/JCHAIN/AQP3/ADGRF5/AQP4/FOLR1
GOBP_REGULATION_OF_LIPID_METABOLIC_PROCESS	GOBP_REGULATION_OF_LIPID_METABOLIC_PROCESS	331	-0.423114	-1.60465	2.29601e-05	2.29601e-05	0.000346224	2783	tags=26%, list=14%, signal=22%	PDE8B/SORL1/BCL11B/NR1H3/PDGFRA/PNPLA2/ID2/NCOA2/MID1IP1/FABP5/TGFB1/FITM2/NR1D2/TTC39B/FGFR4/WDTC1/BBS4/PRKCD/PRKCE/RORA/SIRT3/WNT4/CCDC3/RAB38/PIK3CG/THRA/PLIN5/ORMDL3/PDGFA/PLCG2/RORC/LDLRAP1/CCN1/LPCAT1/CREBL2/ARV1/CD19/PDK2/ATP1A1/NR4A3/FGR/CNR1/KIT/HSD17B13/CAV1/DAB2/FMO4/SLC27A1/SORBS1/ADGRF1/PTK2B/BMP2/ACADL/CD81/DKK3/APOC1/TEK/PPP2R5A/P2RY12/BMP5/RGN/ASAH1/IGFBP7/CCR7/PDK4/EGR1/CES1/EPHX…
GOBP_RESPIRATORY_ELECTRON_TRANSPORT_CHAIN	GOBP_RESPIRATORY_ELECTRON_TRANSPORT_CHAIN	106	0.518083	1.80321	2.29657e-05	2.29657e-05	0.000346224	3898	tags=43%, list=20%, signal=35%	CCNB1/CDK1/CYCS/CHCHD2/NDUFS6/COX7B2/CYC1/COA6/PLEC/SLC25A13/COX6A1/NDUFA12/UQCC3/UQCRH/NDUFA9/SLC25A22/COX8A/NDUFB4/GPD2/SOD2/AIFM2/COX6B1/COX5B/BID/DLD/DGUOK/UQCRC1/COX5A/SDHA/COX7A2/COX6C/MYBBP1A/NDUFB9/NDUFV2/NDUFB3/NDUFS8/NDUFB6/NDUFA8/COX7A2L/NDUFS2/UQCRFS1/NDUFS1/PPARGC1A/NDUFB5/NDUFAB1/NDUFS5
GOBP_CENTROSOME_DUPLICATION	GOBP_CENTROSOME_DUPLICATION	75	0.581645	1.91823	2.29714e-05	2.29714e-05	0.000346224	3576	tags=48%, list=18%, signal=39%	NDC80/PLK4/BRCA1/STIL/CCNF/CDK2/WDR62/SASS6/CKAP5/SAC3D1/GEN1/CEP131/CEP72/NUP62/XPO1/PPP1R35/BRCA2/POC1B/CENPJ/CHORDC1/NDE1/XRCC3/BRSK1/CEP152/TRIM37/KAT2A/SPICE1/RBM14/CEP76/FBXW5/NPM1/NAT10/RTTN/C2CD3/CHMP4C/CHMP4B
GOBP_HOMOLOGOUS_CHROMOSOME_PAIRING_AT_MEIOSIS	GOBP_HOMOLOGOUS_CHROMOSOME_PAIRING_AT_MEIOSIS	53	0.630608	1.92802	2.39227e-05	2.39227e-05	0.000359216	4981	tags=47%, list=25%, signal=35%	TRIP13/CCNE1/P3H4/MND1/NDC1/PSMC3IP/BRIP1/FANCD2/CCNE2/HORMAD1/EHMT2/SIRT7/SYCP2/MAEL/SYCE2/BAG6/CCNB1IP1/SHOC1/RNF212/MEIOC/DMC1/SUN1/SYCE1L/MRE11/TEX15
GOBP_NUCLEOSIDE_TRIPHOSPHATE_METABOLIC_PROCESS	GOBP_NUCLEOSIDE_TRIPHOSPHATE_METABOLIC_PROCESS	252	0.41389	1.60154	2.57074e-05	2.57074e-05	0.00038458	3071	tags=31%, list=16%, signal=26%	PFKP/GAPDH/TYMS/UCK2/TPI1/AK4/NME1/DTYMK/LDHA/RAN/ALDOA/GPI/HK2/CTPS1/PGK1/DDIT4/ENO2/HIF1A/HSPA1B/ENO1/CAD/HSPA1A/PGAM1/ADA/PKM/NME2/FIGNL1/PRKAA2/OPA1/OLA1/ATP5F1B/ENTPD7/DNM1L/IER3/NDUFS6/STOML2/SLC25A13/FOXK2/NUDT15/ATP5MC3/GIT1/NDUFA12/ENPP1/ATP5MF/UQCC3/OGDHL/ATP5MK/NDUFA9/GALK1/NDUFB4/PARP1/RPTOR/NME4/IMPDH1/PFKM/ATP5F1D/ATP5MJ/DGUOK/MFN1/TIGAR/ATP5MC1/FOXK1/SDHA/VCP/NUDT2/ATP5PD/EIF6/DUT/…
GOBP_T_CELL_ACTIVATION_INVOLVED_IN_IMMUNE_RESPONSE	GOBP_T_CELL_ACTIVATION_INVOLVED_IN_IMMUNE_RESPONSE	118	-0.546292	-1.85451	2.6295e-05	2.6295e-05	0.000391913	4298	tags=42%, list=22%, signal=33%	RPS6/RC3H1/IL12RB1/TP53/TNFSF18/ZFPM1/CD80/HLX/CD46/NFKBID/FCGR2B/FCER1G/F2RL1/CEACAM1/ATP7A/FOXP1/NLRP3/CD86/HAVCR2/LGALS3/LY9/IL18/STAT6/SMAD7/RORA/APBB1IP/SLAMF6/RORC/LCP1/IRF4/PRKCZ/LGALS9/ICAM1/NCKAP1L/GPR183/CD81/ITGAL/RAB27A/PTGER4/SEMA4A/SPN/TMEM98/FGL2/IL6R/HLA-DMB/CD74/CCL19/HLA-DRA/CD1C/HLA-DRB1
GOBP_REGULATION_OF_BODY_FLUID_LEVELS	GOBP_REGULATION_OF_BODY_FLUID_LEVELS	362	-0.416044	-1.5934	2.65489e-05	2.65489e-05	0.000394238	3323	tags=31%, list=17%, signal=26%	FCER1G/ADTRP/HEG1/F2RL1/PLAT/APLNR/CEACAM1/PAFAH2/SH2B3/GP1BA/ATP7A/CD9/NFE2/ENTPD1/JAK2/EDN1/NR1H3/PDGFRA/NPR3/MYL9/SLC4A5/SLC29A1/ERBB4/PEAR1/CSRP1/PRICKLE1/SYK/VAV1/MERTK/TSPAN32/SERPING1/TREML1/AXL/TFPI/PTPRO/SERPINF2/DMTN/F10/STAT5A/WFS1/PRKG1/GGCX/P2RX1/PRKCD/LCK/PAPSS2/COMP/PRKCE/GNAQ/GJA5/SOCS2/PRKCQ/PROS1/FERMT3/CD40/INPP5K/CORO2B/PIK3CG/VAMP8/FBLN1/PDGFA/PLCG2/WAS/CDO1/PAM/HSD11B2/TLR4/…
GOBP_CD4_POSITIVE_ALPHA_BETA_T_CELL_ACTIVATION	GOBP_CD4_POSITIVE_ALPHA_BETA_T_CELL_ACTIVATION	113	-0.533249	-1.79917	2.77601e-05	2.77601e-05	0.000410708	2776	tags=36%, list=14%, signal=31%	FOXP1/SOCS1/NLRP3/PLA2G2D/CD86/NDFIP1/CDH26/LY9/IL18/STAT6/SMAD7/RUNX3/PRKCQ/RORA/CD28/SLAMF6/RORC/VSIR/SH3RF1/IL2RG/IRF4/CD3E/PRKCZ/LGALS9/NCKAP1L/GPR183/CD81/CD55/PTGER4/TOX/SASH3/SEMA4A/SPN/TMEM98/CD83/TGFBR2/IL6R/CCL19/HLA-DRA/HLA-DRB1/AGER
GOBP_REGULATION_OF_RESPONSE_TO_BIOTIC_STIMULUS	GOBP_REGULATION_OF_RESPONSE_TO_BIOTIC_STIMULUS	449	-0.393124	-1.5379	2.94573e-05	2.94573e-05	0.000434221	3345	tags=29%, list=17%, signal=24%	ALPK1/ERAP1/PYCARD/F2RL1/SARM1/UNC93B1/SIRT2/CR1/CEACAM1/S100A14/IRAK3/CCDC92/APOBEC3G/PYHIN1/LILRA4/CRTAM/NINJ1/EVPL/FOXP1/GPR108/NR1H3/WNT5A/MICA/DHX58/N4BP1/PIK3AP1/PDPK1/LY96/NLRP3/SYK/VAV1/TGFB1/HAVCR2/TSPAN32/FCRL3/SERPING1/TRIM5/HLA-A/NLRC4/MMRN2/CARD8/TLR8/ZDHHC11/IFNLR1/CD1D/RNF125/PIK3R6/TRIM38/MAPKAPK3/NLRC3/NOP53/NCR3/CD180/PJA2/SAMHD1/RPS6KA3/PRKCE/CD40/FBXO38/RAB11FIP2/PTPN22/CLEC7A…
GOBP_PROTEIN_K11_LINKED_UBIQUITINATION	GOBP_PROTEIN_K11_LINKED_UBIQUITINATION	30	0.729595	1.98602	3.04354e-05	3.04354e-05	0.000446823	3418	tags=50%, list=17%, signal=41%	UBE2C/UBE2T/UBE2S/UBE2E3/ANAPC7/RNF26/ANAPC11/CDC27/AREL1/ANAPC5/ANAPC1/FZR1/UBE2L3/UBE2H/RNF4
GOBP_HISTONE_MODIFICATION	GOBP_HISTONE_MODIFICATION	474	0.356561	1.47131	3.05342e-05	3.05342e-05	0.000446823	4133	tags=34%, list=21%, signal=27%	AURKB/AURKA/CDK1/UHRF1/RAD51/EZH2/CHEK1/BRCA1/RCOR2/CDK2/HASPIN/VRK1/EPOP/ACTL6A/NSD2/SUV39H1/TRIM16/SUV39H2/VEGFA/NAA50/PRKAA2/LIF/TWIST1/HDAC2/PHF19/MRGBP/RUVBL1/YEATS2/TAF6/DDX21/FBXL19/SUZ12/EYA2/PARP2/RUVBL2/PRMT5/BARD1/SET/DEK/NOC2L/FBL/KMT5A/SUDS3/PRMT1/WDR5/ATXN7L3/MTA2/YEATS4/TAF2/KDM1A/BRCA2/UBE2N/HCFC1/JMJD6/PRDM4/NTMT1/HAT1/NELFE/TBL1X/MED24/SART3/CARM1/MBD3/SNAI2/VPS72/TRRAP/OTUB2/BA…
GOBP_LIPID_CATABOLIC_PROCESS	GOBP_LIPID_CATABOLIC_PROCESS	328	-0.419305	-1.58841	3.06857e-05	3.06857e-05	0.000447412	3925	tags=34%, list=20%, signal=28%	HSD17B14/PLA2G5/LONP2/SMPDL3A/CPT2/PLA2G7/ACER2/CROT/PEX2/ACACB/ACOX3/PDE3B/GPLD1/RARRES2/PLCXD3/ETFDH/MLYCD/GM2A/ABCD4/PLA2G15/ADTRP/PLCB4/SIRT2/PLA2G6/PPT1/PAFAH2/ASPG/PLA2G4E/PLCH2/LIPM/HEXB/SRD5A2/NAAA/SORL1/PNPLA2/LPIN2/PLAAT2/AUH/MGST2/PLA2G4C/PLA2G2D/FITM2/PNPLA4/HEXA/ABCD3/CYP1B1/GALC/AOAH/MCEE/PRKCD/PNPLA7/PRKCE/ACAT1/PLCE1/BCO1/ACAA1/PIK3CG/NUDT7/THRA/CYP39A1/PLIN5/SCP2/STS/SMPDL3B/PLCG…
GOBP_AMINO_SUGAR_CATABOLIC_PROCESS	GOBP_AMINO_SUGAR_CATABOLIC_PROCESS	15	-0.85367	-1.99906	3.164e-05	3.164e-05	0.00045966	1921	tags=53%, list=10%, signal=48%	RENBP/NPL/CHI3L1/OVGP1/ALDH1A1/CHI3L2/CHIA/CHIT1
GOBP_GLIAL_CELL_ACTIVATION	GOBP_GLIAL_CELL_ACTIVATION	51	-0.659339	-1.95008	3.29318e-05	3.29318e-05	0.000476707	2207	tags=39%, list=11%, signal=35%	CST7/C1QA/IFNGR1/JUN/AZU1/STAP1/ITGAM/AIF1/TYROBP/ITGB2/TLR3/PTPRC/CX3CR1/TREM2/CX3CL1/TLR2/IL33/CLU/LRRK2/AGER
GOBP_CELL_CYCLE_G1_S_PHASE_TRANSITION	GOBP_CELL_CYCLE_G1_S_PHASE_TRANSITION	250	0.413517	1.59549	3.3475e-05	3.3475e-05	0.000482833	3042	tags=30%, list=16%, signal=25%	RRM2/CCNA2/CDC6/CDKN3/FAM83D/IQGAP3/EIF4EBP1/GTSE1/E2F1/CCNE1/KIF14/EZH2/CDC25A/STIL/CDC7/CDKN2A/DBF4/SKP2/CDK2/E2F2/PRKDC/POLE/E2F7/CHEK2/RRM1/ACTL6A/SASS6/CDC34/EIF4G1/RBL1/RFWD3/E2F3/CCNE2/ITGB1/CDK4/TFDP1/CDK16/PSME3/INHBA/CDKN2D/MTBP/RCC1/CPSF3/MYC/ADAM17/SOX2/PHB2/CDK6/CENPJ/SMARCD1/RPTOR/RPS6KB1/CASP2/BID/TRIAP1/BRD4/CUL2/PSME2/KHDRBS1/APEX1/SENP2/CDKN2C/SMARCB1/E2F6/PLCB1/RDX/MEN1/TERT/ZP…
GOBP_SENSORY_PERCEPTION_OF_TASTE	GOBP_SENSORY_PERCEPTION_OF_TASTE	68	-0.605619	-1.88526	3.3875e-05	3.3875e-05	0.000486857	937	tags=12%, list=5%, signal=11%	PIP/PLCB2/AZGP1/CST2/CD36/SCNN1G/SCNN1B/PIGR
GOBP_DENDRITIC_CELL_ANTIGEN_PROCESSING_AND_PRESENTATION	GOBP_DENDRITIC_CELL_ANTIGEN_PROCESSING_AND_PRESENTATION	14	-0.8803	-2.0395	3.52144e-05	3.52144e-05	0.000504307	1122	tags=57%, list=6%, signal=54%	CLEC4A/NOD1/CCR7/FGL2/CD74/CCL19/HLA-DRA/HLA-DRB1
GOBP_MEIOTIC_SPINDLE_ORGANIZATION	GOBP_MEIOTIC_SPINDLE_ORGANIZATION	16	0.842027	2.00068	3.56664e-05	3.56664e-05	0.000508968	394	tags=44%, list=2%, signal=43%	CCNB2/AURKA/NDC80/ESPL1/ASPM/TUBG1/FBXO5
GOBP_POSITIVE_REGULATION_OF_DOUBLE_STRAND_BREAK_REPAIR	GOBP_POSITIVE_REGULATION_OF_DOUBLE_STRAND_BREAK_REPAIR	86	0.544337	1.8343	3.60985e-05	3.60985e-05	0.000513315	3472	tags=42%, list=18%, signal=35%	FOXM1/RAD51AP1/TIMELESS/PRKDC/DDX11/ACTL6A/MRGBP/RUVBL1/MAD2L2/RUVBL2/SLF1/UBE2V2/YEATS4/FANCB/UBE2N/HDGFL2/PARP1/SMARCD1/VPS72/TRRAP/MORF4L2/EP400/RIF1/SMARCB1/PNKP/PIAS4/WRAP53/RBBP8/SMCHD1/SMARCC1/ACTB/ACTR2/SMARCC2/SIRT6/SMARCD2/KMT5C
GOBP_REGULATION_OF_CYCLIN_DEPENDENT_PROTEIN_KINASE_ACTIVITY	GOBP_REGULATION_OF_CYCLIN_DEPENDENT_PROTEIN_KINASE_ACTIVITY	105	0.528292	1.8395	3.65298e-05	3.65298e-05	0.000517618	3059	tags=34%, list=16%, signal=29%	CCNB1/CCNA2/CCNB2/PLK1/CDC6/CDKN3/PKMYT1/CCNE1/CDC25C/CDC25A/PSRC1/CCNF/CDKN2A/BLM/CCNP/CDK5R1/GTPBP4/CCNE2/SFN/CDKN2D/CDK5R2/BCCIP/ADAM17/GADD45A/IPO5/CCNJ/PROX1/CDKN2C/HSP90AB1/SPDYC/MEN1/CDC37/HEXIM1/MNAT1/ACTB/CCNT1
GOBP_NEGATIVE_REGULATION_OF_CELL_CYCLE_G2_M_PHASE_TRANSITION	GOBP_NEGATIVE_REGULATION_OF_CELL_CYCLE_G2_M_PHASE_TRANSITION	65	0.598136	1.91376	3.68784e-05	3.68784e-05	0.000520724	2171	tags=34%, list=11%, signal=30%	AURKB/PLK1/CDC6/CDK1/ORC1/DTL/CHEK1/CLSPN/BRCA1/BLM/TICRR/TOPBP1/DONSON/NABP2/IER3/BARD1/RAD21/AVEN/ATF5/CHFR/NBN/BRSK1
GOBP_POSITIVE_REGULATION_OF_DNA_BIOSYNTHETIC_PROCESS	GOBP_POSITIVE_REGULATION_OF_DNA_BIOSYNTHETIC_PROCESS	74	0.573416	1.89383	3.70427e-05	3.70427e-05	0.000521215	1494	tags=36%, list=8%, signal=34%	AURKB/NEK2/GINS1/GINS2/DSCC1/RFC4/GREM1/RFC3/PCNA/CCT5/GINS4/RFC5/PKIB/CCT6A/RFC2/DKC1/CCT2/CCT3/CHTF18/GINS3/CCT4/TCP1/CCT7/HSP90AA1/PTGES3/MYC/USP1
GOBP_DEFENSE_RESPONSE_TO_BACTERIUM	GOBP_DEFENSE_RESPONSE_TO_BACTERIUM	303	-0.420473	-1.58889	3.80777e-05	3.80777e-05	0.000533912	2469	tags=20%, list=13%, signal=18%	SYK/GSDMB/HAVCR2/RNASE4/HLA-A/LYST/NLRC4/MMRN2/IL27RA/IL18/CFP/PRKCD/P2RX7/CXCL13/TNFSF8/WFDC12/AZU1/TFEB/TLR4/SSC5D/FGR/SLC9A9/ELANE/ANG/TNFRSF14/ACP5/NLRP1/IL7R/NOD1/CD36/TLR3/MR1/RNASE6/MPEG1/CD4/PLA2G2A/HLA-E/IRF8/SPN/CTSG/SELP/HP/PLAC8/IL6R/TREM2/SPINK5/LGALS4/LTF/COLEC12/LYZ/TLR2/WFDC2/SCNN1B/AQP1/JCHAIN/SLPI/RNASE1/DMBT1/PLA2G1B/SFTPD/PGC
GOBP_REGULATION_OF_CHROMOSOME_CONDENSATION	GOBP_REGULATION_OF_CHROMOSOME_CONDENSATION	11	0.89618	1.9	4.09861e-05	4.09861e-05	0.000572697	724	tags=64%, list=4%, signal=61%	NCAPH/NCAPG/NCAPG2/NCAPD2/SMC2/SMC4/NCAPD3
GOBP_SENSORY_PERCEPTION_OF_BITTER_TASTE	GOBP_SENSORY_PERCEPTION_OF_BITTER_TASTE	45	-0.676858	-1.95928	4.16936e-05	4.16936e-05	0.000580342	1661	tags=11%, list=9%, signal=10%	PIP/PLCB2/AZGP1/CST2/PIGR
GOBP_NEGATIVE_REGULATION_OF_HUMORAL_IMMUNE_RESPONSE	GOBP_NEGATIVE_REGULATION_OF_HUMORAL_IMMUNE_RESPONSE	17	-0.845795	-2.03544	4.18217e-05	4.18217e-05	0.000580342	908	tags=59%, list=5%, signal=56%	VSIG4/FOXJ1/CD55/SVEP1/CR2/CD59/SUSD4/SPINK5/A2M/C4BPA
GOBP_GENERATION_OF_PRECURSOR_METABOLITES_AND_ENERGY	GOBP_GENERATION_OF_PRECURSOR_METABOLITES_AND_ENERGY	485	0.354578	1.46145	4.33478e-05	4.33478e-05	0.000599333	4009	tags=35%, list=21%, signal=28%	CCNB1/CDK1/PFKP/GAPDH/LOXL2/PYGL/G6PD/MTFR2/TPI1/AK4/LDHA/ALDOA/GPI/HK2/PHGDH/PGK1/PHLDA2/SHMT2/CYCS/DDIT4/ENO2/GPX2/GLDC/HIF1A/PGD/ENO1/ASPH/MSH2/VGF/PPIF/OPN3/PGAM1/ACLY/PKM/PRKAA2/ATP5F1B/CHCHD2/IER3/NDUFS6/STOML2/PNPT1/DERA/COX7B2/CYC1/COA6/PLEC/AACS/GFPT2/SLC25A13/FOXK2/MTFR1/IDH2/AKR7A3/PGM2/BNIP3/IRS1/COX6A1/PPP1CC/GIT1/NDUFA12/PTGES3/ENPP1/MYC/TACO1/PHKA1/MDH2/ATP5MF/AKR1B1/CS/UQCC3/OGDHL…
GOBP_POSITIVE_REGULATION_OF_TUMOR_NECROSIS_FACTOR_SUPERFAMILY_CYTOKINE_PRODUCTION	GOBP_POSITIVE_REGULATION_OF_TUMOR_NECROSIS_FACTOR_SUPERFAMILY_CYTOKINE_PRODUCTION	104	-0.544108	-1.79755	4.34881e-05	4.34881e-05	0.000599333	2816	tags=38%, list=14%, signal=32%	JAK2/WNT5A/LY96/SETD4/SYK/CD86/PTPRJ/HAVCR2/IFNGR1/CLEC7A/AZU1/RASGRP1/PLCG2/CD84/TLR4/ARHGEF2/PIK3R1/LGALS9/CD2/TYROBP/CCR2/NOD1/CD36/TLR3/CYBB/SASH3/BTK/PTPRC/HLA-E/SPN/ORM2/ORM1/TLR2/LPL/CCL19/IL33/CLU/LRRK2/AGER
GOBP_POSITIVE_REGULATION_OF_T_CELL_PROLIFERATION	GOBP_POSITIVE_REGULATION_OF_T_CELL_PROLIFERATION	102	-0.541899	-1.78199	4.68415e-05	4.68415e-05	0.000643345	2469	tags=36%, list=13%, signal=32%	SYK/CD86/HAVCR2/TNFRSF13C/HLA-A/IL18/CD1D/TNFSF13B/ZAP70/CORO1A/PRKCQ/CD6/SLAMF1/CD28/PTPN22/KITLG/RASAL3/CD3E/LGALS9/NCKAP1L/AIF1/CD81/CCR2/CD55/CD40LG/SASH3/PTPRC/HLA-E/IL6ST/TGFBR2/HHLA2/SHH/HLA-DMB/CCL19/HLA-DPA1/HLA-DPB1/AGER
GOBP_PROTEIN_LOCALIZATION_TO_CHROMATIN	GOBP_PROTEIN_LOCALIZATION_TO_CHROMATIN	53	0.61693	1.8862	5.16653e-05	5.16653e-05	0.000707184	1383	tags=25%, list=7%, signal=23%	CDCA5/PLK1/CENPA/EZH2/VRK1/H2BC11/H2AC8/MCM8/MSH2/ESCO2/RUVBL2/RAD21/LRWD1
GOBP_LEUKOCYTE_DEGRANULATION	GOBP_LEUKOCYTE_DEGRANULATION	82	-0.586434	-1.87297	5.18689e-05	5.18689e-05	0.000707564	3594	tags=46%, list=18%, signal=38%	FES/VAMP3/FCGR2B/F2RL1/LAT2/PLA2G3/CEACAM1/ANXA3/PDPK1/IL13RA2/SYK/S100A13/PIK3CD/SLC18A2/RAC2/CORO1A/PIK3CG/VAMP8/RASGRP1/CD84/HCK/ITGAM/PRAM1/NR4A3/FGR/KIT/SPI1/LGALS9/HLA-F/FOXF1/NCKAP1L/CCR2/VAMP2/RAB27A/ITGB2/BTK/STXBP1/PTGDS
GOBP_RNA_MODIFICATION	GOBP_RNA_MODIFICATION	173	0.454766	1.67761	5.2456e-05	5.2456e-05	0.000713156	4515	tags=42%, list=23%, signal=32%	SNRPF/NOP2/SNRPB/SNRPD1/PUS1/DKC1/APOBEC3B/NSUN2/SNRPG/DNAJB11/PUS7/TPRKB/FBL/TRMT6/HNRNPAB/SSB/METTL1/SNRPE/GAR1/METTL5/TRMT10C/WDR4/JMJD6/SNRPD2/NSUN5/RPUSD1/FTSJ3/DUS4L/HENMT1/FTSJ1/HSD17B10/GTPBP3/DUS1L/METTL2A/PUSL1/TRMT61A/NOP10/EMG1/QTRT2/YRDC/ADAR/CTU1/TRIT1/MRM1/RBM15B/NAT10/CTU2/DUS3L/SARS2/TRMT1/METTL8/CBLL1/METTL4/METTL2B/CDK5RAP1/TRMT61B/SNRPD3/TRMU/VIRMA/AARS1/TRMT2A/MEPCE/CDKAL1/RA…
GOBP_RNA_METHYLATION	GOBP_RNA_METHYLATION	86	0.538543	1.81478	5.58443e-05	5.58443e-05	0.000756664	5223	tags=55%, list=27%, signal=40%	SNRPF/NOP2/SNRPB/SNRPD1/NSUN2/SNRPG/FBL/TRMT6/METTL1/SNRPE/METTL5/TRMT10C/WDR4/SNRPD2/NSUN5/FTSJ3/HENMT1/FTSJ1/HSD17B10/GTPBP3/METTL2A/TRMT61A/EMG1/MRM1/RBM15B/TRMT1/METTL8/CBLL1/METTL4/METTL2B/TRMT61B/SNRPD3/VIRMA/TRMT2A/MEPCE/RAMAC/TGS1/BUD23/TRMT112/RNMT/TRMT12/MRM2/TRMT10A/THUMPD3/RBM15/FBLL1/MRM3
GOBP_RIBOSOMAL_SMALL_SUBUNIT_BIOGENESIS	GOBP_RIBOSOMAL_SMALL_SUBUNIT_BIOGENESIS	75	0.568199	1.87388	5.62201e-05	5.62201e-05	0.0007592	4231	tags=52%, list=22%, signal=41%	PRKDC/DHX37/BYSL/WDR43/RRS1/RPP40/UTP20/NOL11/DCAF13/NOL10/RIOK1/ERAL1/BMS1/DDX52/MRPS7/TSR1/UTP6/RRP36/LTV1/WDR3/HEATR1/XRCC5/MPHOSPH10/EMG1/IMP4/UTP4/NOM1/RPL38/KRI1/NPM1/NAT10/ERCC2/RRP7A/NOP14/RPS15/MRPS11/NOP9/RPS7/RPS19
GOBP_POSITIVE_REGULATION_OF_TELOMERASE_RNA_LOCALIZATION_TO_CAJAL_BODY	GOBP_POSITIVE_REGULATION_OF_TELOMERASE_RNA_LOCALIZATION_TO_CAJAL_BODY	15	0.840437	1.9779	5.68679e-05	5.68679e-05	0.000765379	2581	tags=80%, list=13%, signal=69%	CCT5/CCT6A/DKC1/CCT2/CCT3/RUVBL1/CCT4/TCP1/CCT7/RUVBL2/CCT8/NOP10
GOBP_POSITIVE_REGULATION_OF_MITOTIC_CELL_CYCLE_SPINDLE_ASSEMBLY_CHECKPOINT	GOBP_POSITIVE_REGULATION_OF_MITOTIC_CELL_CYCLE_SPINDLE_ASSEMBLY_CHECKPOINT	12	0.871132	1.89384	5.76198e-05	5.76198e-05	0.000769422	208	tags=50%, list=1%, signal=49%	BIRC5/AURKB/CDCA8/NDC80/MAD2L1/INCENP
GOBP_ATP_SYNTHESIS_COUPLED_ELECTRON_TRANSPORT	GOBP_ATP_SYNTHESIS_COUPLED_ELECTRON_TRANSPORT	86	0.53725	1.81042	5.76955e-05	5.76955e-05	0.000769422	3898	tags=44%, list=20%, signal=36%	CCNB1/CDK1/CYCS/CHCHD2/NDUFS6/COX7B2/CYC1/COA6/COX6A1/NDUFA12/UQCC3/UQCRH/NDUFA9/COX8A/NDUFB4/COX6B1/COX5B/BID/DLD/DGUOK/UQCRC1/COX5A/SDHA/COX7A2/COX6C/NDUFB9/NDUFV2/NDUFB3/NDUFS8/NDUFB6/NDUFA8/COX7A2L/NDUFS2/UQCRFS1/NDUFS1/NDUFB5/NDUFAB1/NDUFS5
GOBP_POSITIVE_REGULATION_OF_CELL_CYCLE_CHECKPOINT	GOBP_POSITIVE_REGULATION_OF_CELL_CYCLE_CHECKPOINT	18	0.804377	1.95177	5.77419e-05	5.77419e-05	0.000769422	2351	tags=56%, list=12%, signal=49%	BIRC5/AURKB/CDCA8/NDC80/MAD2L1/INCENP/GEN1/TTI1/XRCC3/PROX1
GOBP_GLYCOLYTIC_PROCESS_THROUGH_FRUCTOSE_6_PHOSPHATE	GOBP_GLYCOLYTIC_PROCESS_THROUGH_FRUCTOSE_6_PHOSPHATE	19	0.795073	1.94221	5.82108e-05	5.82108e-05	0.00077311	2447	tags=58%, list=13%, signal=51%	PFKP/TPI1/HK2/PGK1/ENO2/ENO1/PKM/FOXK2/GALK1/PFKM/FOXK1
GOBP_NEGATIVE_REGULATION_OF_DNA_REPAIR	GOBP_NEGATIVE_REGULATION_OF_DNA_REPAIR	35	0.687377	1.94259	6.02849e-05	6.02849e-05	0.000798023	3278	tags=51%, list=17%, signal=43%	AUNIP/PARPBP/RMI2/POLQ/HMGA2/TWIST1/CGAS/MAD2L2/HSF1/MAGEF1/FANCB/OTUB2/CYREN/RIF1/UBR5/TRIP12/SMCHD1/UBQLN4
GOBP_SPLICEOSOMAL_SNRNP_ASSEMBLY	GOBP_SPLICEOSOMAL_SNRNP_ASSEMBLY	39	0.661312	1.91588	6.10157e-05	6.10157e-05	0.000805049	5078	tags=74%, list=26%, signal=55%	SNRPF/STRAP/SNRPB/SNRPD1/SNRPG/PRMT5/PRPF19/LSM4/SNRPC/SART1/SNRPE/GEMIN2/SNRPD2/SART3/LSM2/GEMIN7/SRSF12/COIL/PRPF31/CLNS1A/SNRPD3/GEMIN6/SMN1/TSSC4/TGS1/PRPF3/SMN2/WDR77/GEMIN5
GOBP_LYMPHOCYTE_ACTIVATION_INVOLVED_IN_IMMUNE_RESPONSE	GOBP_LYMPHOCYTE_ACTIVATION_INVOLVED_IN_IMMUNE_RESPONSE	207	-0.457912	-1.66808	6.19789e-05	6.19789e-05	0.000815085	2488	tags=29%, list=13%, signal=26%	NLRP3/CD86/TGFB1/HAVCR2/SWAP70/DOCK11/ST3GAL1/LGALS3/NDFIP1/IL27RA/LY9/IL18/STAT6/SMAD7/CD180/POU2AF1/CORO1A/RORA/PARP3/CD28/CD40/APBB1IP/DOCK10/SLAMF6/PLCG2/RORC/LCP1/CD19/TLR4/IRF4/SPI1/PRKCZ/LGALS9/GAPT/HLA-F/ICAM1/MFNG/NCKAP1L/PTK2B/GPR183/CD81/ITGAL/VAMP2/RAB27A/PTGER4/CD40LG/PTPRC/SEMA4A/TNFSF13/IRF8/SPN/TMEM98/FGL2/ITM2A/IL6R/HLA-DMB/CD74/CCL19/HLA-DRA/CD1C/HLA-DRB1
GOBP_NEGATIVE_REGULATION_OF_LOCOMOTION	GOBP_NEGATIVE_REGULATION_OF_LOCOMOTION	339	-0.397032	-1.50527	6.68187e-05	6.68187e-05	0.000875871	3823	tags=35%, list=20%, signal=29%	NRP1/MAGI2/SRGAP3/DNAJA4/BST2/NEXMIF/SEMA3B/RHOB/NOTCH1/VASH1/RECK/PTEN/BCL2/WNT3A/MITF/CCL2/S1PR2/LRP1/ADTRP/DACH1/FOXO3/GCSAM/GPR18/RRAS/CDH11/PTPRT/STARD13/HDAC5/WNT5A/GHRL/CCDC125/SCAI/SEMA3G/PADI2/DNAI3/CCL28/PTPRJ/TGFB1/MYOCD/MCC/PTPRO/TIE1/NGFR/CYGB/NISCH/CYP1B1/EVL/ARPIN/MMRN2/OGT/ADARB1/IL27RA/SEMA6D/PRKG1/SAP30L/SMAD7/MAPK15/KANK1/CD200R1/ARID4A/PTPRG/DUSP22/PIP5KL1/WNT4/CLDN5/PTPRM/CXC…
GOBP_RIBONUCLEOSIDE_MONOPHOSPHATE_BIOSYNTHETIC_PROCESS	GOBP_RIBONUCLEOSIDE_MONOPHOSPHATE_BIOSYNTHETIC_PROCESS	34	0.685217	1.93621	7.00809e-05	7.00809e-05	0.00091565	2577	tags=50%, list=13%, signal=43%	UCK2/CDA/PAICS/GMPS/PPAT/HPRT1/CAD/ADA/ADSS1/ATIC/IMPDH1/UPP1/UMPS/PRPS2/DCK/GART/NUDT2
GOBP_DETECTION_OF_CHEMICAL_STIMULUS_INVOLVED_IN_SENSORY_PERCEPTION_OF_TASTE	GOBP_DETECTION_OF_CHEMICAL_STIMULUS_INVOLVED_IN_SENSORY_PERCEPTION_OF_TASTE	47	-0.655022	-1.91922	7.1777e-05	7.1777e-05	0.000932192	1661	tags=13%, list=9%, signal=12%	FFAR4/PIP/PLCB2/AZGP1/CST2/PIGR
GOBP_RENAL_ABSORPTION	GOBP_RENAL_ABSORPTION	31	-0.733231	-2.01198	7.1824e-05	7.1824e-05	0.000932192	2823	tags=48%, list=14%, signal=41%	KIRREL1/EDN1/SLC5A1/AMN/EDNRA/GSN/SGK1/GAS6/EDNRB/KCNQ1/SLC15A2/HBB/AQP1/AQP3/FOLR1
GOBP_NEGATIVE_REGULATION_OF_INTERLEUKIN_6_PRODUCTION	GOBP_NEGATIVE_REGULATION_OF_INTERLEUKIN_6_PRODUCTION	49	-0.664732	-1.94799	7.20419e-05	7.20419e-05	0.000932192	2663	tags=45%, list=14%, signal=39%	GHRL/HAVCR2/IL27RA/NLRC3/CD200R1/SLAMF1/PTPN22/ARRB2/HGF/INPP5D/CD84/TLR4/ARRB1/NCKAP1L/FOXJ1/BANK1/GAS6/KLF2/ORM1/IL37/CX3CL1/AQP4
GOBP_MICROTUBULE_POLYMERIZATION_OR_DEPOLYMERIZATION	GOBP_MICROTUBULE_POLYMERIZATION_OR_DEPOLYMERIZATION	129	0.480694	1.70473	7.48643e-05	7.48643e-05	0.000965609	1894	tags=23%, list=10%, signal=21%	TPX2/KIF2C/KIF18B/SKA1/SKA3/KIF14/STMN1/TUBG1/FKBP4/PSRC1/CKAP2/KIF18A/FBXO5/HSPA1B/CDK5R1/CKAP5/HSPA1A/SKA2/MZT1/MAP6D1/NEDD1/KIF24/TUBB4A/MAP1B/GIT1/CLIP1/MAPRE1/GAS2L1/CENPJ/NDE1
GOBP_REGULATION_OF_CELLULAR_MACROMOLECULE_BIOSYNTHETIC_PROCESS	GOBP_REGULATION_OF_CELLULAR_MACROMOLECULE_BIOSYNTHETIC_PROCESS	488	0.349988	1.44634	7.59069e-05	7.59069e-05	0.000975927	3842	tags=32%, list=20%, signal=26%	GAPDH/EIF4EBP1/TYMS/IGF2BP2/IGF2BP3/GZMB/KRT17/SHMT2/MEX3D/PRKDC/IGF2BP1/YBX2/EIF4A3/PKP3/EIF3B/PA2G4/BZW1/EIF5A/PKM/GCN1/EIF4G1/IGFBP5/PATL1/TCOF1/PUS7/ZNF598/BCL3/MSI1/KHSRP/EIF5B/PNPT1/NOLC1/BZW2/NCL/NOCT/ATG101/TMED2/MRPL13/ULK1/PAWR/IRS1/AATF/PRMT1/LRPPRC/FXR1/ENPP1/LARP1/AGO2/TACO1/YBX1/EIF2S1/PUM3/ABCE1/SSB/SOX4/MTIF2/DPH2/LARP4/METTL5/PPP1R3G/IL6/UPF3B/APLP1/TRMT10C/CNOT9/MAGOH/EXOSC2/HNR…
GOBP_POSITIVE_REGULATION_OF_UBIQUITIN_PROTEIN_LIGASE_ACTIVITY	GOBP_POSITIVE_REGULATION_OF_UBIQUITIN_PROTEIN_LIGASE_ACTIVITY	13	0.856663	1.89504	7.73098e-05	7.73098e-05	0.000990798	435	tags=38%, list=2%, signal=38%	UBE2C/CDC20/PLK1/UBE2S/MASTL
GOBP_CYTOKINETIC_PROCESS	GOBP_CYTOKINETIC_PROCESS	39	0.655481	1.89899	8.03468e-05	8.03468e-05	0.00102645	1309	tags=26%, list=7%, signal=24%	ANLN/AURKB/CEP55/KIF20A/RACGAP1/ECT2/KIF20B/RTKN/PLEC/NUP62
GOBP_REGULATION_OF_CELL_DIVISION	GOBP_REGULATION_OF_CELL_DIVISION	185	0.448641	1.66256	8.30461e-05	8.30461e-05	0.00105758	1701	tags=21%, list=9%, signal=19%	BIRC5/AURKB/PLK1/CDCA8/CDC6/AURKA/KIF18B/PRC1/KIF20A/KIF23/RACGAP1/ECT2/ASPM/KIF14/INCENP/E2F8/ORC6/SFRP2/BLM/KIF20B/E2F7/EREG/MYO19/VEGFA/VEGFC/YEATS2/SFN/CDC25B/MDK/NUP62/GIT1/WDR5/TGFA/MYC/YBX1/PRPF40A/IL1A/BRCA2
GOBP_ATP_METABOLIC_PROCESS	GOBP_ATP_METABOLIC_PROCESS	204	0.41971	1.56552	8.68413e-05	8.68413e-05	0.00110242	3994	tags=36%, list=20%, signal=29%	PFKP/GAPDH/TPI1/AK4/LDHA/ALDOA/GPI/HK2/PGK1/DDIT4/ENO2/HIF1A/HSPA1B/ENO1/HSPA1A/PGAM1/PKM/FIGNL1/PRKAA2/OLA1/ATP5F1B/DNM1L/IER3/NDUFS6/STOML2/SLC25A13/FOXK2/ATP5MC3/GIT1/NDUFA12/ENPP1/ATP5MF/UQCC3/OGDHL/ATP5MK/NDUFA9/GALK1/NDUFB4/PARP1/RPTOR/PFKM/ATP5F1D/ATP5MJ/DGUOK/TIGAR/ATP5MC1/FOXK1/SDHA/VCP/NUDT2/ATP5PD/EIF6/ATP5F1C/NDUFB9/NDUFV2/SLC2A6/NDUFB3/NDUFS8/PGM1/SIRT6/IFNG/NDUFB6/NDUFA8/NDUFS2/NDUF…
GOBP_MITOCHONDRIAL_RNA_METABOLIC_PROCESS	GOBP_MITOCHONDRIAL_RNA_METABOLIC_PROCESS	50	0.637916	1.91828	8.81648e-05	8.81648e-05	0.0011157	4138	tags=56%, list=21%, signal=44%	MRPL12/GARS1/PUS1/TBRG4/DARS2/YARS2/PNPT1/TWNK/LRPPRC/TRMT10C/SLIRP/HSD17B10/MTERF3/CHCHD10/POLRMT/FASTK/SUPV3L1/GRSF1/TRIT1/FASTKD1/SARS2/TFAM/METTL4/CDK5RAP1/TRMT61B/TEFM/FASTKD2/TARS2
GOBP_NEUROINFLAMMATORY_RESPONSE	GOBP_NEUROINFLAMMATORY_RESPONSE	69	-0.597811	-1.86569	8.89466e-05	8.89466e-05	0.00112207	2207	tags=36%, list=11%, signal=32%	CST7/IL18/C1QA/CD200R1/IFNGR1/JUN/AZU1/PLCG2/TNFRSF1B/STAP1/ITGAM/NUPR1/AIF1/TYROBP/ITGB2/TLR3/PTPRC/CX3CR1/TREM2/CX3CL1/TLR2/IL33/CLU/LRRK2/AGER
GOBP_ACTIVATION_OF_INNATE_IMMUNE_RESPONSE	GOBP_ACTIVATION_OF_INNATE_IMMUNE_RESPONSE	229	-0.435818	-1.5953	9.09226e-05	9.09226e-05	0.00114341	3345	tags=31%, list=17%, signal=26%	ALPK1/PYCARD/F2RL1/SARM1/UNC93B1/S100A14/IRAK3/PYHIN1/LILRA4/NINJ1/GPR108/NR1H3/DHX58/PIK3AP1/PDPK1/LY96/NLRP3/SYK/HAVCR2/FCRL3/TRIM5/NLRC4/TLR8/RNF125/MAPKAPK3/NOP53/PJA2/RPS6KA3/PRKCE/CD40/RAB11FIP2/PTPN22/CLEC7A/CYLD/ARRB2/IKBKB/SMPDL3B/PLCG2/HCK/SLC15A3/TLR10/TLR4/IRF4/SCIMP/CAV1/TLR7/LGALS9/NLRP1/FCN1/TASL/CASP1/TYROBP/NOD1/CD36/TLR3/BTK/CTSS/BPIFB1/TLR5/RAB7B/SCARA3/FCN3/CD300LF/MNDA/SLC46A…
GOBP_MATURATION_OF_5_8S_RRNA	GOBP_MATURATION_OF_5_8S_RRNA	36	0.68059	1.93475	9.14172e-05	9.14172e-05	0.00114605	4897	tags=72%, list=25%, signal=54%	BOP1/PRKDC/RRS1/RPP40/UTP20/EXOSC4/WDR12/PES1/EXOSC2/EXOSC3/FTSJ3/ERI1/EXOSC9/EIF6/LAS1L/KRI1/MPHOSPH6/EXOSC10/RPF1/NOP14/EXOSC8/NOP9/RRP15/MAK16/FCF1/ERI3
GOBP_HISTONE_UBIQUITINATION	GOBP_HISTONE_UBIQUITINATION	46	0.638276	1.89276	9.34335e-05	9.34335e-05	0.00116769	4483	tags=59%, list=23%, signal=45%	UHRF1/RAD51/BRCA1/SUZ12/BARD1/ATXN7L3/BRCA2/UBE2N/OTUB2/PCGF6/LEO1/TRIM37/PCGF2/RNF168/HUWE1/UBR5/TRIP12/CBX8/RNF2/DTX3L/CUL4B/CDC73/DDB1/OTUB1/BRCC3/UBE2E1/RNF40
GOBP_ENERGY_DERIVATION_BY_OXIDATION_OF_ORGANIC_COMPOUNDS	GOBP_ENERGY_DERIVATION_BY_OXIDATION_OF_ORGANIC_COMPOUNDS	312	0.384881	1.52738	9.66337e-05	9.66337e-05	0.00120395	3991	tags=35%, list=20%, signal=29%	CCNB1/CDK1/PYGL/MTFR2/AK4/PHLDA2/SHMT2/CYCS/HIF1A/MSH2/PPIF/OPN3/ACLY/ATP5F1B/CHCHD2/NDUFS6/STOML2/PNPT1/COX7B2/CYC1/COA6/PLEC/GFPT2/SLC25A13/MTFR1/IDH2/PGM2/BNIP3/IRS1/COX6A1/PPP1CC/NDUFA12/PTGES3/ENPP1/MYC/PHKA1/MDH2/ATP5MF/CS/UQCC3/OGDHL/UQCRH/NDUFA9/PPP1R3G/GBE1/SLC25A22/COX8A/NDUFB4/GPD2/SOD2/AIFM2/PFKM/ATP5F1D/COX6B1/COX5B/BID/DLD/GSK3A/DGUOK/ABCD1/UQCC2/TIGAR/UQCRC1/COX5A/CHCHD10/SDHA/C2or…
GOBP_NEGATIVE_REGULATION_OF_LYMPHOCYTE_ACTIVATION	GOBP_NEGATIVE_REGULATION_OF_LYMPHOCYTE_ACTIVATION	163	-0.477639	-1.68369	9.96902e-05	9.96902e-05	0.00123819	3352	tags=38%, list=17%, signal=32%	PIBF1/PRKAR1A/CR1/CEACAM1/RUNX1/PRNP/CRTAM/LRRC32/MICA/SOCS1/ID2/PLA2G2D/CD86/MERTK/HAVCR2/TSPAN32/AXL/PDE5A/SAMSN1/LGALS3/NDFIP1/LAX1/SMAD7/BTN2A2/RUNX3/TNFRSF13B/IHH/SDC4/DUSP22/PARP3/PTPN22/LAPTM5/INPP5D/VSIR/TBC1D10C/BMP4/GPNMB/FGR/PAG1/TNFRSF14/LGALS9/HLA-F/VSIG4/NCKAP1L/FOXJ1/TYROBP/RIPOR2/TNFAIP8L2/BANK1/BTK/RASSF5/PLA2G2A/SPN/CTSG/MNDA/FGL2/LST1/SHH/CD74/HLA-DRB1/SFTPD/SCGB1A1
GOBP_NUCLEOBASE_CONTAINING_COMPOUND_TRANSPORT	GOBP_NUCLEOBASE_CONTAINING_COMPOUND_TRANSPORT	219	0.414705	1.56731	0.00010101	0.00010101	0.00125073	4133	tags=41%, list=21%, signal=33%	IGF2BP2/ALYREF/IGF2BP3/RAN/NDC1/XPOT/SLC29A4/NUP210/IGF2BP1/DDX39A/NUP155/KPNB1/EIF4A3/NUP205/NUP107/CKAP5/NUP37/NSUN2/NUP85/KHSRP/PNPT1/XPO5/AGFG1/NUP62/LRPPRC/HSF1/SMG5/THOC3/YBX1/SLBP/XPO1/SSB/MAGOHB/SLC35A2/PEG10/UPF3B/MAGOH/NUP153/NCBP1/SEH1L/NCBP2/ZC3H3/HNRNPA2B1/NUP188/RAE1/ABCD1/KHDRBS1/NUTF2/SRSF1/SENP2/NOL6/FYTTD1/SLC35B2/PABPN1/SLC29A2/NXT1/HNRNPA3/SLC25A32/AHCTF1/POLR2D/THOC1/SMG7/RTR…
GOBP_TRNA_PROCESSING	GOBP_TRNA_PROCESSING	134	0.474867	1.69305	0.000103235	0.000103235	0.00127133	5327	tags=50%, list=27%, signal=37%	POP7/PUS1/NSUN2/RPP25/PUS7/LAGE3/POP1/RPP40/TPRKB/TRMT6/SSB/METTL1/TRMT10C/WDR4/DUS4L/FTSJ1/FAM98A/HSD17B10/GTPBP3/DUS1L/METTL2A/DDX1/PUSL1/TRMT61A/QTRT2/KARS1/PTCD1/YRDC/CTU1/GRSF1/TRIT1/RTRAF/RPP30/NAT10/CTU2/DUS3L/SARS2/TRMT1/METTL8/METTL2B/CDK5RAP1/TRMT61B/TSEN54/TRMU/POP5/AARS1/TRMT2A/CDKAL1/FAM98B/TRPT1/TRUB1/TSEN34/TRMT112/RPP38/RPP25L/TRMT12/ADAT3/POP4/C2orf49/TRMT10A/THUMPD3/RPP21/AARS2/…
GOBP_POSITIVE_REGULATION_OF_CELL_KILLING	GOBP_POSITIVE_REGULATION_OF_CELL_KILLING	73	-0.589898	-1.85054	0.000103306	0.000103306	0.00127133	2674	tags=41%, list=14%, signal=36%	MICA/PRF1/SYK/VAV1/HLA-A/CD1D/NCR3/P2RX7/FCER2/HLA-C/CLEC7A/RASGRP1/SLAMF6/B2M/HLA-B/STAP1/ITGAM/SPI1/HLA-F/TYROBP/MR1/PTPRC/CADM1/CD1B/HLA-E/CD1E/CD1A/HLA-DRA/CD1C/HLA-DRB1
GOBP_POSITIVE_REGULATION_OF_INFLAMMATORY_RESPONSE	GOBP_POSITIVE_REGULATION_OF_INFLAMMATORY_RESPONSE	144	-0.48605	-1.705	0.000103739	0.000103739	0.00127277	2999	tags=33%, list=15%, signal=28%	NINJ1/LTA/JAK2/ETS1/WNT5A/ACE/MGST2/NLRP3/SETD4/SUCNR1/NLRC4/IL18/CD28/PIK3CG/PDCD4/VAMP8/PLCG2/STAP1/TLR4/CNR1/CD47/TLR7/NUPR1/NLRP1/CASP1/CD81/IL16/CCR2/PTGER4/TLR3/ALOX5AP/CCR7/BTK/LGALS2/PLA2G2A/GPSM3/HLA-E/IL6ST/FABP4/TREM2/CX3CL1/CEBPA/C3/TLR2/LPL/IL33/LRRK2
GOBP_T_CELL_MEDIATED_CYTOTOXICITY	GOBP_T_CELL_MEDIATED_CYTOTOXICITY	58	-0.61989	-1.86041	0.000107295	0.000107295	0.00130901	2674	tags=45%, list=14%, signal=39%	MICA/PRF1/HLA-A/CD1D/P2RX7/HLA-C/RIPK3/B2M/HLA-B/HLA-F/NCKAP1L/IL7R/RAB27A/MR1/PTPRC/CADM1/CD1B/HLA-E/EMP2/CD1E/CD1A/HLA-DRA/CD1C/HLA-DRB1/CTSH/AGER
GOBP_NEGATIVE_REGULATION_OF_COMPLEMENT_ACTIVATION	GOBP_NEGATIVE_REGULATION_OF_COMPLEMENT_ACTIVATION	13	-0.863222	-1.97802	0.000107344	0.000107344	0.00130901	908	tags=62%, list=5%, signal=59%	VSIG4/CD55/SVEP1/CR2/CD59/SUSD4/A2M/C4BPA
GOBP_REGULATION_OF_MONONUCLEAR_CELL_MIGRATION	GOBP_REGULATION_OF_MONONUCLEAR_CELL_MIGRATION	121	-0.50732	-1.72812	0.000107952	0.000107952	0.00131245	3296	tags=40%, list=17%, signal=34%	ADTRP/PYCARD/CCR1/S100A14/TNFSF14/GCSAM/ECM1/C5AR1/WNT5A/CSF1/PADI2/LGALS3/LGMN/IL27RA/CD200R1/CMKLR1/CORO1A/SLAMF1/PDGFD/RIPK3/CXCL13/C3AR1/MSN/ITGA4/SPNS2/IL34/CD47/SPI1/CSF1R/TNFRSF14/LGALS9/DOCK8/CXCL12/PTK2B/AIF1/JAM2/CCR2/RIPOR2/SLIT2/BMP5/CCR7/GAS6/SPN/DUSP1/CX3CR1/NEDD9/APOD/CXCL17/AGER
GOBP_MITOCHONDRIAL_TRANSPORT	GOBP_MITOCHONDRIAL_TRANSPORT	183	0.433545	1.60349	0.000108435	0.000108435	0.00131435	4102	tags=39%, list=21%, signal=31%	GCLC/PMAIP1/GZMB/TOMM40/HSPD1/SLC25A10/HK2/PPIF/HSPA1A/PDCD5/IER3/EYA2/HSP90AA1/VDAC2/SLC25A13/BNIP3/TIMM23/TIMM8A/TOMM5/TIMM10/CNP/TOMM70/LMAN1/TMEM14A/NPEPPS/SAE1/TIMM50/PARL/MFF/MTX1/BID/GSK3A/ROMO1/HEBP2/TIMM9/MAIP1/CHCHD10/HUWE1/TIMM44/TIMM13/TIMM17B/STARD3/TIMM17A/SLC35F6/SLC25A32/GSK3B/BCL2L11/NMT1/BAG3/UBE2L3/TIMM8B/GDAP1/TOMM34/BAX/HSPA4/TOMM22/BAG4/GRPEL1/TIMM21/FLVCR1/NAIF1/TOMM40L/GRP…
GOBP_REGULATION_OF_LYMPHOCYTE_DIFFERENTIATION	GOBP_REGULATION_OF_LYMPHOCYTE_DIFFERENTIATION	209	-0.445605	-1.62645	0.000109191	0.000109191	0.00131955	2488	tags=29%, list=13%, signal=26%	SOCS1/ID2/NLRP3/SYK/CD86/ZFP36L2/FCRL3/AXL/NDFIP1/IL18/ZEB1/PIK3R6/SMAD7/IL7/ZAP70/BTN2A2/RUNX3/ZFP36L1/IHH/CD28/ITPKB/IKZF3/NFAM1/RASGRP1/EGR3/TESPA1/INPP5D/SOX13/VSIR/SH3RF1/IL2RG/IRF4/BMP4/SPI1/PRKCZ/LGALS9/NCKAP1L/FOXJ1/CD2/SMARCA2/CCR2/IL7R/SMARCD3/CD27/ZBTB16/TOX/SASH3/BTK/PTPRC/GAS6/CD83/TGFBR2/SLC46A2/FGL2/SHH/SPINK5/HLA-DOA/CD74/CCL19/HLA-DRA/HLA-DRB1
GOBP_ICOSANOID_METABOLIC_PROCESS	GOBP_ICOSANOID_METABOLIC_PROCESS	118	-0.521422	-1.77008	0.000110049	0.000110049	0.00132593	3352	tags=39%, list=17%, signal=32%	PIBF1/TBXAS1/PYCARD/PLA2G3/CYP2A6/GGTLC2/CYP2D6/CYP4Z1/EDN1/PTGS1/MGST2/CYP2F1/FABP5/PLA2G4C/SYK/PTGIS/NLRC4/CYP1B1/GGT7/CES2/CYP2U1/LTA4H/GGT1/ALOX15/GGT5/FAAH/CYP2S1/CASP1/ALOX5/GGTA1/ALOX5AP/DPEP2/GSTA1/EPHX1/MGLL/PLA2G4F/HPGDS/PLA2G10/GGT6/TLR2/HPGD/CD74/ALOX15B/PTGDS/PLA2G1B/GGTLC1
GOBP_POSITIVE_REGULATION_OF_LEUKOCYTE_MEDIATED_IMMUNITY	GOBP_POSITIVE_REGULATION_OF_LEUKOCYTE_MEDIATED_IMMUNITY	146	-0.478848	-1.67782	0.000117355	0.000117355	0.00140974	2488	tags=33%, list=13%, signal=29%	NLRP3/VAV1/TGFB1/HLA-A/IL18/STAT6/CD1D/NCR3/P2RX7/FCER2/SLAMF1/CD28/CD40/HLA-C/FBXO38/CLEC7A/RASGRP1/SLAMF6/B2M/PLCG2/HLA-B/STAP1/ITGAM/SCIMP/IL1R1/KIT/SPI1/PRKCZ/HLA-F/CD81/TYROBP/CD55/ITGB2/MR1/SASH3/BTK/PTPRC/CADM1/CD1B/TNFSF13/HLA-E/TREM2/CD1E/C3/CD1A/HLA-DRA/CD1C/HLA-DRB1
GOBP_REGULATION_OF_T_CELL_MEDIATED_IMMUNITY	GOBP_REGULATION_OF_T_CELL_MEDIATED_IMMUNITY	95	-0.536435	-1.75774	0.00012558	0.00012558	0.00150405	2117	tags=35%, list=11%, signal=31%	IL18/CD1D/SMAD7/P2RX7/DUSP22/SLAMF1/HLA-C/FBXO38/RIPK3/B2M/WAS/TNFRSF1B/HLA-B/AHR/IL1R1/PRKCZ/HLA-F/NCKAP1L/CD81/CCR2/IL7R/CD55/MR1/SASH3/PTPRC/CD1B/HLA-E/CD1E/CD1A/HLA-DRA/CD1C/HLA-DRB1/AGER
GOBP_REGULATION_OF_T_CELL_DIFFERENTIATION	GOBP_REGULATION_OF_T_CELL_DIFFERENTIATION	178	-0.464891	-1.65766	0.000130505	0.000130505	0.0015584	2117	tags=25%, list=11%, signal=23%	IL18/ZEB1/PIK3R6/SMAD7/IL7/ZAP70/BTN2A2/RUNX3/IHH/CD28/ITPKB/RASGRP1/EGR3/TESPA1/SOX13/VSIR/SH3RF1/IL2RG/IRF4/BMP4/PRKCZ/LGALS9/NCKAP1L/FOXJ1/CD2/SMARCA2/CCR2/IL7R/SMARCD3/CD27/ZBTB16/TOX/SASH3/PTPRC/CD83/TGFBR2/SLC46A2/FGL2/SHH/SPINK5/HLA-DOA/CD74/CCL19/HLA-DRA/HLA-DRB1
GOBP_POSITIVE_REGULATION_OF_PROTEIN_LOCALIZATION_TO_NUCLEUS	GOBP_POSITIVE_REGULATION_OF_PROTEIN_LOCALIZATION_TO_NUCLEUS	86	0.518092	1.74586	0.000138346	0.000138346	0.00164714	3376	tags=40%, list=17%, signal=33%	PLK1/CDK1/ECT2/CCT5/RAN/CCT6A/TFRC/DKC1/CCT2/JUP/CCT3/TRIM28/LIF/CCT4/TCP1/CCT7/HSP90AA1/NMD3/PTGS2/PARP1/MCRS1/ZC3H12A/IPO5/SMO/F2/CCT8/CD2AP/UBR5/TERT/ZPR1/TESK1/BAG3/TARDBP/IFNG
GOBP_MATURATION_OF_SSU_RRNA	GOBP_MATURATION_OF_SSU_RRNA	52	0.597952	1.82002	0.000139333	0.000139333	0.00165399	5207	tags=63%, list=27%, signal=47%	DHX37/BYSL/WDR43/RRS1/RPP40/UTP20/NOL11/DCAF13/NOL10/RIOK1/BMS1/DDX52/TSR1/UTP6/RRP36/WDR3/HEATR1/MPHOSPH10/IMP4/UTP4/KRI1/NAT10/ERCC2/NOP14/MRPS11/NOP9/RPS19/NGDN/NOB1/FCF1/WDR46/LSM6/RPS16
GOBP_NEGATIVE_REGULATION_OF_GENE_EXPRESSION_EPIGENETIC	GOBP_NEGATIVE_REGULATION_OF_GENE_EXPRESSION_EPIGENETIC	103	0.504594	1.75622	0.000143648	0.000143648	0.00169688	3488	tags=35%, list=18%, signal=29%	UHRF1/LMNB1/LMNB2/EZH2/CDK2/HELLS/HMGA2/SUV39H1/TRIM28/CBX3/SAMD1/SUZ12/DNMT1/H1-0/DNMT3A/KDM1A/HAT1/MBD3/BAZ2A/DOT1L/TASOR2/GSK3A/RIF1/LHX2/POLE3/HDAC1/JARID2/SMCHD1/MORC2/PPHLN1/BAZ1A/SMYD5/UHRF2/SIRT6/EHMT1/PHF8
GOBP_PYRUVATE_METABOLIC_PROCESS	GOBP_PYRUVATE_METABOLIC_PROCESS	112	0.497992	1.7432	0.000143788	0.000143788	0.00169688	2934	tags=34%, list=15%, signal=29%	PFKP/GAPDH/SLC16A3/TPI1/SLC16A1/LDHA/ALDOA/GPI/HK2/PGK1/DDIT4/ENO2/HIF1A/ENO1/LDHB/PGAM1/PKM/PRKAA2/VDAC1/IER3/FOXK2/GIT1/OGDHL/PDK1/GALK1/ME1/RPTOR/PFKM/DLD/TIGAR/PDK3/FOXK1/PDHX/EIF6/DLAT/PCK1/SLC2A6/SDS
GOBP_REGULATION_OF_APOPTOTIC_CELL_CLEARANCE	GOBP_REGULATION_OF_APOPTOTIC_CELL_CLEARANCE	10	-0.889871	-1.89744	0.000144964	0.000144964	0.00170334	825	tags=60%, list=4%, signal=57%	C2/C4A/CD300LF/C4B/TREM2/C3
GOBP_REGULATION_OF_TELOMERE_MAINTENANCE_VIA_TELOMERE_LENGTHENING	GOBP_REGULATION_OF_TELOMERE_MAINTENANCE_VIA_TELOMERE_LENGTHENING	61	0.583363	1.83737	0.000145183	0.000145183	0.00170334	3867	tags=46%, list=20%, signal=37%	AURKB/NEK2/CCT5/PKIB/CCT6A/PIF1/DKC1/CCT2/CCT3/CCT4/TCP1/CCT7/SMG5/PARP1/HNRNPA2B1/HNRNPC/DHX36/XRCC5/CCT8/PNKP/HNRNPU/ACD/MAPKAPK5/NAT10/EXOSC10/HNRNPA1/POT1/ATR
GOBP_REGULATION_OF_CENTROSOME_CYCLE	GOBP_REGULATION_OF_CENTROSOME_CYCLE	54	0.595278	1.82177	0.000147234	0.000147234	0.00172238	3576	tags=50%, list=18%, signal=41%	AURKA/PLK4/BRCA1/STIL/CCNF/WDR62/SASS6/GEN1/CEP131/NUP62/XPO1/PPP1R35/CENPJ/ATF5/CHORDC1/XRCC3/MARK4/TRIM37/KAT2A/SPICE1/RBM14/CEP76/FBXW5/NPM1/NAT10/CHMP4C/CHMP4B
GOBP_NEGATIVE_REGULATION_OF_LEUKOCYTE_CELL_CELL_ADHESION	GOBP_NEGATIVE_REGULATION_OF_LEUKOCYTE_CELL_CELL_ADHESION	138	-0.491033	-1.71159	0.000148137	0.000148137	0.00172792	3296	tags=35%, list=17%, signal=29%	ADTRP/PRKAR1A/CR1/CEACAM1/RUNX1/PRNP/CRTAM/LRRC32/SOCS1/PLA2G2D/CD86/CCL28/HAVCR2/TSPAN32/PDE5A/LGALS3/NDFIP1/LAX1/SMAD7/BTN2A2/RUNX3/IHH/SDC4/DUSP22/PTPN22/LAPTM5/VSIR/BMP4/GPNMB/ASS1/PAG1/TNFRSF14/LGALS9/CXCL12/VSIG4/NCKAP1L/FOXJ1/RIPOR2/TNFAIP8L2/PLA2G2A/SPN/CTSG/FGL2/SHH/CD74/HLA-DRB1/SFTPD/SCGB1A1
GOBP_MYELOID_LEUKOCYTE_DIFFERENTIATION	GOBP_MYELOID_LEUKOCYTE_DIFFERENTIATION	223	-0.434106	-1.58522	0.000149532	0.000149532	0.00173915	3314	tags=30%, list=17%, signal=25%	GPR68/F2RL1/TESC/CCR1/PLA2G3/CEACAM1/RUNX1/LRRK1/NR3C1/TAL1/FOXP1/C1QC/SOCS1/ID2/CSF1/CD101/DHRS7B/TGFB1/PIK3CD/NRROS/NDFIP1/CBFA2T3/ZFP36L1/CSF2/CASP10/JUN/DCSTAMP/KITLG/HCLS1/INPP5D/TLR4/IRF4/IL34/GAB3/BMP4/KIT/TCTA/SPI1/CTNNBIP1/CSF1R/OSCAR/PIK3R1/LGALS9/BMP2/GPR183/CD81/TYROBP/ITGB6/TLR3/CCR7/CD4/RASSF2/EVI2B/TGFBR2/TREM2/CITED2/NEDD9/GPC3/LTF/FOS/CEBPA/TLR2/CD74/CCL19/IL33/HLA-DRB1/CLDN18
GOBP_REGULATION_OF_DNA_BIOSYNTHETIC_PROCESS	GOBP_REGULATION_OF_DNA_BIOSYNTHETIC_PROCESS	125	0.481381	1.7032	0.00015599	0.00015599	0.00180904	3021	tags=36%, list=15%, signal=31%	AURKB/NEK2/GINS1/GINS2/DSCC1/CHEK1/RFC4/GREM1/RFC3/PCNA/CCT5/GINS4/RFC5/PKIB/CCT6A/RFC2/PIF1/DKC1/CCT2/CCT3/CHTF18/GINS3/NABP2/CCT4/TCP1/CCT7/TFDP1/HSP90AA1/DNAJC2/SMG5/PTGES3/MYC/USP1/HNRNPD/HNRNPA2B1/HNRNPC/XRCC5/CCT8/HSP90AB1/PNKP/HNRNPU/MEN1/WRAP53/ACD/MAPKAPK5
GOBP_PROTEIN_LOCALIZATION_TO_NUCLEUS	GOBP_PROTEIN_LOCALIZATION_TO_NUCLEUS	303	0.378822	1.48933	0.000158458	0.000158458	0.00183238	4056	tags=36%, list=21%, signal=29%	PLK1/KPNA2/CDK1/MMP12/ECT2/LMNB1/LMNB2/COL1A1/CCT5/RAN/CCT6A/CSE1L/TFRC/HDGF/NUP155/DKC1/POLA2/KPNB1/BYSL/NUP107/CCT2/INTS13/RANGAP1/JUP/CCT3/RRS1/TRIM28/LIF/E2F3/CCT4/TCP1/TXN/NUP85/BCL3/NOLC1/CCT7/HSP90AA1/BARD1/NMD3/NUP62/RPF2/XPO1/KPNA4/TNPO3/PTGS2/PHB2/POLR1A/TRIM29/NUP153/PARP1/DVL1/FERMT1/IPO4/MED1/IPO9/TNPO2/NUP188/MCRS1/ZC3H12A/IPO5/IPO8/SMO/SIX2/ELAVL1/F2/KPNA1/CCT8/NUTF2/CHCHD10/NXT1/C…
GOBP_POSITIVE_REGULATION_OF_CHEMOTAXIS	GOBP_POSITIVE_REGULATION_OF_CHEMOTAXIS	143	-0.487954	-1.70861	0.000159861	0.000159861	0.00184331	2886	tags=36%, list=15%, signal=31%	FGF18/C5AR1/CASR/EDN1/WNT5A/CSF1/TGFB1/SUCNR1/SWAP70/LGMN/RAC2/CMKLR1/CXCR4/SLAMF1/PDGFD/CXCL13/C3AR1/AZU1/SEMA5A/TMSB4X/IL34/SPI1/CSF1R/LGALS9/CXCL12/NCKAP1L/PTK2B/AIF1/IL16/PTN/CCR2/RIPOR2/SMOC2/SLIT2/P2RY12/S1PR1/CCR4/CAMK1D/CCR7/GPSM3/GAS6/DAPK2/CX3CR1/THBS4/IL6R/TREM2/NEDD9/CD74/CCL19/VEGFD/CXCL17/AGER
GOBP_PROTEIN_LOCALIZATION_TO_MITOCHONDRION	GOBP_PROTEIN_LOCALIZATION_TO_MITOCHONDRION	130	0.470719	1.67263	0.000162305	0.000162305	0.00186614	4103	tags=44%, list=21%, signal=35%	GZMB/TOMM40/HSPD1/HK2/ISG15/PDCD5/DNM1L/HSP90AA1/RALA/TIMM23/TIMM8A/DDIT3/TOMM5/TIMM10/TOMM70/LMAN1/NPEPPS/SAE1/RNF186/TIMM50/MTCH2/PARL/DNAJA1/MFF/MTX1/BID/GSK3A/ROMO1/TIMM9/MAIP1/HUWE1/TIMM44/TIMM13/TIMM17B/TIMM17A/NMT1/BAG3/UBE2L3/TIMM8B/GDAP1/TOMM34/BAX/HSPA4/TOMM22/BAG4/GRPEL1/TIMM21/TOMM40L/MARCHF5/GRPEL2/CSNK2A2/HTRA2/HAX1/SREBF1/MTX2/USP36/CALM3
GOBP_MEIOSIS_II_CELL_CYCLE_PROCESS	GOBP_MEIOSIS_II_CELL_CYCLE_PROCESS	15	0.8195	1.92862	0.000163436	0.000163436	0.00187379	2589	tags=60%, list=13%, signal=52%	BUB1B/BUB1/SGO2/MASTL/RAD21/SMC3/SMC1A/HORMAD1/RAD51C
GOBP_POSITIVE_REGULATION_OF_RESPONSE_TO_BIOTIC_STIMULUS	GOBP_POSITIVE_REGULATION_OF_RESPONSE_TO_BIOTIC_STIMULUS	318	-0.400058	-1.51202	0.000164032	0.000164032	0.00187528	3288	tags=28%, list=17%, signal=24%	PYCARD/F2RL1/SARM1/UNC93B1/S100A14/IRAK3/PYHIN1/LILRA4/CRTAM/NINJ1/GPR108/NR1H3/WNT5A/DHX58/PIK3AP1/PDPK1/LY96/NLRP3/SYK/VAV1/HAVCR2/FCRL3/TRIM5/NLRC4/MMRN2/TLR8/CD1D/RNF125/MAPKAPK3/NOP53/NCR3/CD180/PJA2/RPS6KA3/PRKCE/CD40/FBXO38/RAB11FIP2/PTPN22/CLEC7A/CYLD/USP27X/ARRB2/IKBKB/RASGRP1/SLAMF6/SMPDL3B/PLCG2/HCK/SLC15A3/TLR10/TLR4/IRF4/SCIMP/SPI1/CAV1/TLR7/LGALS9/HLA-F/NLRP1/FCN1/TASL/CASP1/TYROBP/…
GOBP_REGULATION_OF_ANTIGEN_PROCESSING_AND_PRESENTATION	GOBP_REGULATION_OF_ANTIGEN_PROCESSING_AND_PRESENTATION	20	-0.802681	-2.01906	0.000165803	0.000165803	0.00189016	1460	tags=45%, list=7%, signal=42%	WAS/NOD1/CCR7/HLA-DOB/FGL2/TREM2/HLA-DOA/CD74/CCL19
GOBP_POSITIVE_REGULATION_OF_SYNCYTIUM_FORMATION_BY_PLASMA_MEMBRANE_FUSION	GOBP_POSITIVE_REGULATION_OF_SYNCYTIUM_FORMATION_BY_PLASMA_MEMBRANE_FUSION	24	-0.758094	-1.97336	0.000167086	0.000167086	0.00189446	1695	tags=42%, list=9%, signal=38%	RAPGEF3/DCSTAMP/NFATC2/EHD2/CD53/TYROBP/RIPOR2/GDF15/TREM2/SCGB3A1
GOBP_REGULATION_OF_PROTEIN_MODIFICATION_BY_SMALL_PROTEIN_CONJUGATION_OR_REMOVAL	GOBP_REGULATION_OF_PROTEIN_MODIFICATION_BY_SMALL_PROTEIN_CONJUGATION_OR_REMOVAL	249	0.398451	1.53688	0.000167122	0.000167122	0.00189446	3445	tags=31%, list=18%, signal=26%	UBE2C/CDC20/PLK1/BUB1B/UBE2S/MAD2L1/GCLC/FANCI/SPHK1/BRCA1/TRIB3/SKP2/FBXO5/MASTL/ISG15/HIF1A/HSPA1B/MAGEC2/RIPK2/HSPA1A/GTPBP4/AIMP2/BAG2/DCUN1D5/MAD2L2/BUB3/PRR7/HSP90AA1/COPS6/MTBP/U2AF2/PPIA/UBA2/HSPBP1/CENPX/UBE2V2/SOX4/KDM1A/UBE2N/GNL3/SAE1/SART3/GPS1/OTUB2/LIMK1/DNAJA1/CHFR/MTA1/DCUN1D1/ZC3H12A/PLAA/TBC1D7/HMG20B/GSK3A/COPS7B/SIAH2/SENP2/HSP90AB1/UBE2D1/VCP/HUWE1/TICAM1/SIRT7/PAXIP1/UBR5/G…
GOBP_FEMALE_GAMETE_GENERATION	GOBP_FEMALE_GAMETE_GENERATION	152	0.461852	1.6815	0.000174049	0.000174049	0.00196745	1134	tags=14%, list=6%, signal=13%	TOP2A/CCNB2/PLK1/AURKA/TRIP13/NCAPH/NDC80/TTK/FOSL1/ASPM/HROB/FBXO5/MASTL/EREG/ZP3/YBX2/MCM8/TNFAIP6/CDC25B/INHBA/MDK
GOBP_MRNA_CIS_SPLICING_VIA_SPLICEOSOME	GOBP_MRNA_CIS_SPLICING_VIA_SPLICEOSOME	24	0.750121	1.94823	0.000175782	0.000175782	0.00198146	3706	tags=62%, list=19%, signal=51%	SNRPC/SART1/PRPF40A/DDX23/NCBP2/RBM17/SNRNP200/SRSF1/SRSF12/SFSWAP/PSIP1/CLNS1A/PRPF40B/CACTIN/DCPS
GOBP_GLUTAMINE_METABOLIC_PROCESS	GOBP_GLUTAMINE_METABOLIC_PROCESS	26	0.723323	1.90461	0.000176733	0.000176733	0.00198662	1119	tags=35%, list=6%, signal=33%	CPS1/SLC38A1/PHGDH/CTPS1/GMPS/PPAT/ASNS/CAD/GFPT2
GOBP_MRNA_EXPORT_FROM_NUCLEUS	GOBP_MRNA_EXPORT_FROM_NUCLEUS	67	0.566036	1.81683	0.000178895	0.000178895	0.00200532	5777	tags=60%, list=30%, signal=42%	ALYREF/DDX39A/NUP155/EIF4A3/NUP107/NSUN2/NUP85/AGFG1/SMG5/THOC3/MAGOHB/MAGOH/NCBP1/NCBP2/HNRNPA2B1/RAE1/FYTTD1/PABPN1/NXT1/POLR2D/THOC1/SMG7/RBM15B/RBM8A/NUP93/IWS1/UPF2/CHTOP/ENY2/THOC5/TPR/CASC3/SUPT6H/SRSF3/NUP160/THOC7/NUP214/NUP88/THOC6/ALKBH5
GOBP_TRANSLATIONAL_INITIATION	GOBP_TRANSLATIONAL_INITIATION	122	0.477079	1.68383	0.00018028	0.00018028	0.00201524	4849	tags=48%, list=25%, signal=36%	EIF4EBP1/DENR/EIF3B/BZW1/EIF4G1/EIF5B/BZW2/TMED2/EIF2S2/LARP1/AGO2/EIF2S1/SLBP/ABCE1/MTIF2/EIF2B1/NCBP1/NCBP2/CDC123/DHX33/EIF3J/EIF2AK1/PAIP1/RPS6KB1/KHDRBS1/MCTS1/DDX1/EIF4H/EIF3A/HSPB1/EIF6/EIF1AD/POLR2D/NPM1/KLHL25/ATF4/RPS6KB2/PPP1CA/EIF2AK2/EIF2B5/FECH/EIF2S3/EIF3M/NCK1/EIF2B2/COPS5/YTHDF1/EIF4E/MTOR/EIF3H/EIF4G3/POLR2G/EIF2A/PPP1R15B/EIF3D/EIF3I/TPR/NCK2
GOBP_CYTOKINE_MEDIATED_SIGNALING_PATHWAY	GOBP_CYTOKINE_MEDIATED_SIGNALING_PATHWAY	467	-0.368875	-1.44323	0.000185093	0.000185093	0.00206331	3342	tags=29%, list=17%, signal=25%	AGPAT2/CNTFR/FCER1G/PYCARD/F2RL1/CCR1/CEACAM1/PPP2CB/IRAK3/LEPR/SH2B3/FOXO3/GHR/WBP1L/ACKR4/LILRA4/CXCR6/ECM1/IL22RA2/NKIRAS1/STAT4/JAK2/TRAF1/EDN1/NR1H3/IFNAR1/WNT5A/SOCS1/IFNAR2/BBS2/CSF1/XCR1/IL13RA2/PADI2/ACSL1/SYK/IL3RA/DOK1/PTPRJ/TNFRSF13C/IL5RA/AXL/BIRC7/TFF2/CCL18/CARD8/BBS4/IL27RA/IL18/STAT5A/STAT6/CCR5/IFNLR1/TNFSF13B/IL7/IFITM2/YAP1/CXCL2/CMKLR1/SAMHD1/CSF2/IFNGR1/CXCR4/DUOX2/CCDC3/CXC…
GOBP_HUMORAL_IMMUNE_RESPONSE_MEDIATED_BY_CIRCULATING_IMMUNOGLOBULIN	GOBP_HUMORAL_IMMUNE_RESPONSE_MEDIATED_BY_CIRCULATING_IMMUNOGLOBULIN	46	-0.657276	-1.92198	0.000188546	0.000188546	0.00209599	3237	tags=59%, list=17%, signal=49%	C1S/CR1/LTA/C8B/C1QC/SERPING1/C1QA/FCER2/C1QB/C5/C6/FOXJ1/C2/CD81/CD55/SVEP1/CR2/PTPRC/C4A/SUSD4/C4B/TREM2/CFI/C3/CLU/C4BPA/C7
GOBP_POSITIVE_REGULATION_OF_LEUKOCYTE_MIGRATION	GOBP_POSITIVE_REGULATION_OF_LEUKOCYTE_MIGRATION	147	-0.482658	-1.6846	0.000193514	0.000193514	0.00214529	2174	tags=33%, list=11%, signal=29%	LGALS3/LGMN/RAC2/CMKLR1/CORO1A/SLAMF1/PDGFD/CXCL13/C3AR1/KITLG/ITGA4/IL34/IL1R1/CD47/SPI1/CSF1R/PIK3R1/TNFRSF14/LGALS9/ICAM1/DOCK8/CXCL12/NCKAP1L/PTK2B/AIF1/JAM2/PTN/CCR2/RIPOR2/P2RY12/CAMK1D/CCR7/GPSM3/GAS6/DAPK2/SPN/SELP/CX3CR1/THBS4/IL6R/TREM2/CX3CL1/NEDD9/CD74/CCL19/VEGFD/CXCL17/AGER
GOBP_CELLULAR_EXTRAVASATION	GOBP_CELLULAR_EXTRAVASATION	74	-0.5737	-1.80511	0.000195005	0.000195005	0.00214886	2417	tags=36%, list=12%, signal=32%	CCL28/PIK3CD/IL27RA/PDGFD/RIPK3/PIK3CG/AZU1/ITGA4/IL1R1/ELANE/CD47/SELL/ICAM1/CXCL12/JAM2/CCR2/ITGAL/RIPOR2/PTGER4/PECAM1/SELPLG/SPN/SELP/JAML/CX3CR1/CX3CL1/AGER
GOBP_ESTABLISHMENT_OF_SPINDLE_ORIENTATION	GOBP_ESTABLISHMENT_OF_SPINDLE_ORIENTATION	41	0.643347	1.8664	0.000195154	0.000195154	0.00214886	2747	tags=37%, list=14%, signal=32%	PLK1/CENPA/SPAG5/NDC80/SAPCD2/MAD2L1/SPDL1/ITGB1/GPSM2/MISP/MAPRE1/NDE1/GJA1/ZW10/LLGL1
GOBP_EPIGENETIC_REGULATION_OF_GENE_EXPRESSION	GOBP_EPIGENETIC_REGULATION_OF_GENE_EXPRESSION	180	0.428656	1.58726	0.000195438	0.000195438	0.00214886	3377	tags=31%, list=17%, signal=26%	UHRF1/LMNB1/LMNB2/EZH2/CHEK1/BRCA1/CDK2/HELLS/HMGA2/TDG/SUV39H1/TRIM28/H3C4/CBX3/SAMD1/SUZ12/DNMT1/H3C10/H1-0/NOC2L/DNMT3A/WDR5/KDM1A/HCFC1/HAT1/SMARCD1/MBD3/VPS72/BAZ2A/MTA1/DOT1L/MCRS1/TASOR2/GSK3A/LRIF1/MSL1/RIF1/LHX2/POLE3/HNRNPU/CDYL/GLMN/HDAC1/JARID2/SMCHD1/DPY30/MORC2/PPHLN1/BAZ1A/SMYD5/RBM15B/EXOSC10/UHRF2/SIRT6/EHMT1
GOBP_PROTON_MOTIVE_FORCE_DRIVEN_ATP_SYNTHESIS	GOBP_PROTON_MOTIVE_FORCE_DRIVEN_ATP_SYNTHESIS	66	0.559039	1.79432	0.000196216	0.000196216	0.00215154	6751	tags=70%, list=35%, signal=46%	ATP5F1B/NDUFS6/STOML2/ATP5MC3/NDUFA12/ATP5MF/ATP5MK/NDUFA9/NDUFB4/ATP5F1D/ATP5MJ/ATP5MC1/SDHA/ATP5PD/ATP5F1C/NDUFB9/NDUFV2/NDUFB3/NDUFS8/NDUFB6/NDUFA8/NDUFS2/NDUFS1/NDUFB5/NDUFAB1/NDUFS5/NDUFV1/NDUFB7/ATP5MC2/VPS9D1/NDUFA10/NDUFB11/NDUFA1/NDUFA11/NDUFB2/SDHB/ATP5ME/ATP5F1E/ATP5PF/NDUFS7/NDUFC2/NDUFA3/NDUFC1/ATP6V1A/NDUFS3/NDUFA6
GOBP_SECOND_MESSENGER_MEDIATED_SIGNALING	GOBP_SECOND_MESSENGER_MEDIATED_SIGNALING	288	-0.416347	-1.56434	0.000198675	0.000198675	0.00217259	3651	tags=33%, list=19%, signal=28%	NFAT5/PDE9A/AGTR1/ANK2/PDE3B/NMUR1/PPP1R9A/PPP3CA/INPP5A/LAT2/APLNR/SGCD/PLN/TRPM4/CACNA1C/PRNP/CHP1/ITPR3/EDN1/NPR2/GPR143/RAPGEF2/PDE7B/FFAR4/PDPK1/HOMER2/PDE4D/SYK/DMD/PTPRJ/GUCY1B1/LMCD1/EFHB/PDE5A/ERBB3/PPP3CC/DMTN/PTGFR/IRAG1/NFATC3/PRKG1/CCR5/NFATC1/ZAP70/TRAT1/CMKLR1/P2RX7/ATP1B1/GUCY1A2/CXCR4/PLCE1/RAPGEF3/CLEC7A/CASQ2/GIPR/GSTM2/TMBIM4/AZU1/MGRN1/PLCG2/ITPR1/NFATC2/AHR/PDK2/TBC1D10C/ITP…
GOBP_REGULATION_OF_CHEMOTAXIS	GOBP_REGULATION_OF_CHEMOTAXIS	224	-0.426783	-1.55591	0.000200471	0.000200471	0.00218438	2886	tags=30%, list=15%, signal=26%	FGF18/C5AR1/CASR/EDN1/PDGFRA/WNT5A/CSF1/SEMA3G/PADI2/TGFB1/SUCNR1/SWAP70/PTPRO/LGMN/SEMA6D/RAC2/CMKLR1/CXCR4/SLAMF1/PDGFD/CXCL13/C3AR1/AZU1/SEMA5A/TMSB4X/STAP1/IL34/ST6GAL1/C5/ELANE/SPI1/CSF1R/ROBO2/LGALS9/CXCL12/NCKAP1L/PTK2B/MTUS1/AIF1/GPR183/IL16/PTN/CCR2/RIPOR2/SMOC2/SLIT2/P2RY12/S1PR1/CCR4/CAMK1D/CCR7/SEMA4A/GPSM3/GAS6/DAPK2/DUSP1/CX3CR1/THBS4/IL6R/TREM2/NEDD9/DPP4/MMP28/CD74/CCL19/VEGFD/CXC…
GOBP_REGULATION_OF_MICROTUBULE_CYTOSKELETON_ORGANIZATION	GOBP_REGULATION_OF_MICROTUBULE_CYTOSKELETON_ORGANIZATION	155	0.448394	1.63615	0.000200839	0.000200839	0.00218438	3580	tags=34%, list=18%, signal=28%	TPX2/PLK1/SPAG5/SKA1/SKA3/TACC3/KIF15/STMN1/FKBP4/STIL/PSRC1/CKAP2/KIF18A/HSPA1B/CDK5R1/SASS6/CKAP5/BORA/HSPA1A/SKA2/PRKAA2/MAP6D1/GPSM2/TUBB4A/MAP1B/NUP62/GIT1/CLIP1/MAPRE1/GAS2L1/CENPJ/RAE1/MARK2/PHLDB2/DRG1/RAC1/BICD1/HNRNPU/DYNC1H1/GSK3B/CCSAP/PAK1/CLTC/EFNA5/FSD1/CEP97/RNF4/TAOK1/CAMSAP1/CHMP4C/CHMP4B/SPAST
GOBP_RNA_TEMPLATED_DNA_BIOSYNTHETIC_PROCESS	GOBP_RNA_TEMPLATED_DNA_BIOSYNTHETIC_PROCESS	69	0.556529	1.7949	0.000205192	0.000205192	0.00222243	3271	tags=42%, list=17%, signal=35%	AURKB/NEK2/CCT5/PKIB/CCT6A/PIF1/DKC1/CCT2/CCT3/CCT4/TCP1/CCT7/HSP90AA1/SMG5/PTGES3/GAR1/HNRNPC/XRCC5/CCT8/HSP90AB1/NOP10/PNKP/HNRNPU/TERT/WRAP53/ACD/MAPKAPK5/NAT10/EXOSC10
GOBP_RIBOSE_PHOSPHATE_BIOSYNTHETIC_PROCESS	GOBP_RIBOSE_PHOSPHATE_BIOSYNTHETIC_PROCESS	222	0.404684	1.53674	0.000205442	0.000205442	0.00222243	3947	tags=38%, list=20%, signal=31%	UCK2/PYGL/G6PD/CDA/AK4/NME1/PAICS/ELOVL6/ALDOA/CTPS1/GMPS/PPAT/HPRT1/ENO1/CAD/ACLY/ACOT7/ADA/NME2/ATP5F1B/NDUFS6/STOML2/ELOVL4/ADSS1/SLC25A13/ATIC/PPT2/ATP5MC3/NDUFA12/ELOVL7/MTHFD1/ATP5MF/UQCC3/ATP5MK/NDUFA9/SLC27A2/COASY/PDK1/ADCY3/NDUFB4/PARP1/NME4/IMPDH1/ATP5F1D/ACSL3/UPP1/UMPS/DLD/ATP5MJ/DGUOK/PRPS2/PDK3/ATP5MC1/DCK/PDHX/SDHA/VCP/GART/NUDT2/ATP5PD/PRPSAP1/SLC25A1/HACD1/DLAT/ATP5F1C/NDUFB9/ND…
GOBP_ESTABLISHMENT_OF_PROTEIN_LOCALIZATION_TO_TELOMERE	GOBP_ESTABLISHMENT_OF_PROTEIN_LOCALIZATION_TO_TELOMERE	17	0.798527	1.9364	0.000208807	0.000208807	0.00224714	2948	tags=82%, list=15%, signal=70%	CCT5/CCT6A/DKC1/CCT2/CCT3/NABP2/CCT4/TCP1/CCT7/BRCA2/CCT8/TERT/WRAP53/ACD
GOBP_NEGATIVE_REGULATION_OF_CELL_CELL_ADHESION	GOBP_NEGATIVE_REGULATION_OF_CELL_CELL_ADHESION	193	-0.449593	-1.61739	0.000208843	0.000208843	0.00224714	4174	tags=39%, list=21%, signal=31%	TNFSF18/IL10/PODXL/CD80/HLX/PELI1/PLA2G5/MBP/TRPV4/NEXMIF/NOTCH1/FXYD5/NOTCH4/FCGR2B/ADTRP/PRKAR1A/CR1/CEACAM1/SH2B3/RUNX1/PRNP/CD9/CRTAM/LRRC32/JAK2/SOCS1/EPB41L5/PLA2G2D/CD86/CCL28/TGFB1/HAVCR2/TSPAN32/SWAP70/PDE5A/LGALS3/NDFIP1/LAX1/PRKG1/SMAD7/PRKCD/BTN2A2/RUNX3/IHH/SDC4/DUSP22/PTPN22/AKNA/LAPTM5/VSIR/BMP4/GPNMB/ASS1/SPI1/PAG1/TNFRSF14/LGALS9/CXCL12/VSIG4/NCKAP1L/BMP2/FOXJ1/ABAT/RIPOR2/TNFAIP…
GOBP_MRNA_3_END_PROCESSING	GOBP_MRNA_3_END_PROCESSING	57	0.578064	1.78628	0.00021034	0.00021034	0.0022572	3621	tags=47%, list=19%, signal=39%	PNPT1/CSTF2/BARD1/HSF1/CPSF3/SNRPA/CPSF4/SLBP/APLP1/NCBP1/NCBP2/ZC3H3/PABPC1/CSTF3/MTPAP/DHX36/CPSF2/LEO1/SYMPK/PAPOLA/CPSF1/POLR2D/GRSF1/RPRD1A/RPRD1B/CPSF6/VIRMA
GOBP_REGULATION_OF_BLOOD_PRESSURE	GOBP_REGULATION_OF_BLOOD_PRESSURE	184	-0.457932	-1.63865	0.000216236	0.000216236	0.0023143	2753	tags=29%, list=14%, signal=25%	EDN1/PCSK5/NPR2/NPR3/PTGS1/ABCC9/SLC4A5/ID2/CMA1/ACE/PDE4D/SUCNR1/EDNRA/PTPRO/AR/SERPINF2/BBS4/P2RX1/TAC4/RENBP/GJA5/ARHGAP42/CTSZ/CORO2B/ACVRL1/HSD11B2/ACE2/ATP1A1/ATP1A2/CNR1/CD34/GUCY1A1/SGK1/SCPEP1/RAMP2/ABAT/ADRB1/DDAH1/SCNN1G/GAS6/AGTR2/ADRB2/CTSG/NCALD/ACSM3/RPS6KA2/NPR1/EMP2/EDNRB/KCNQ1/HBB/SCNN1B/CPA3
GOBP_CELL_DIFFERENTIATION_INVOLVED_IN_EMBRYONIC_PLACENTA_DEVELOPMENT	GOBP_CELL_DIFFERENTIATION_INVOLVED_IN_EMBRYONIC_PLACENTA_DEVELOPMENT	25	0.725699	1.89792	0.000226075	0.000226075	0.00241319	1168	tags=40%, list=6%, signal=38%	PLK4/E2F8/MDFI/KRT8/E2F7/SNAI1/SOX15/LIF/KRT19/ST14
GOBP_NADH_REGENERATION	GOBP_NADH_REGENERATION	16	0.803241	1.90853	0.000235443	0.000235443	0.00250654	2447	tags=62%, list=13%, signal=55%	PFKP/TPI1/HK2/PGK1/ENO2/ENO1/PKM/FOXK2/PFKM/FOXK1
GOBP_PHAGOCYTOSIS_RECOGNITION	GOBP_PHAGOCYTOSIS_RECOGNITION	29	-0.713556	-1.9419	0.000247241	0.000247241	0.0026252	2054	tags=41%, list=11%, signal=37%	PEAR1/CFP/CLEC7A/TUB/FCN1/CD36/FCN3/C4B/TREM2/COLEC12/C4BPA/SFTPA1
GOBP_PURINE_NUCLEOBASE_BIOSYNTHETIC_PROCESS	GOBP_PURINE_NUCLEOBASE_BIOSYNTHETIC_PROCESS	11	0.861321	1.82609	0.000260951	0.000260951	0.00276348	722	tags=64%, list=4%, signal=61%	PAICS/PRTFDC1/SHMT2/GMPS/PPAT/HPRT1/ADA
GOBP_WATER_TRANSPORT	GOBP_WATER_TRANSPORT	24	-0.746309	-1.94268	0.000269975	0.000269975	0.00285154	2425	tags=38%, list=12%, signal=33%	SLC5A1/SLC14A1/INPP5K/AQP7/CFTR/AQP1/AQP3/AQP4/AQP5
GOBP_TRANSFORMING_GROWTH_FACTOR_BETA_RECEPTOR_SIGNALING_PATHWAY	GOBP_TRANSFORMING_GROWTH_FACTOR_BETA_RECEPTOR_SIGNALING_PATHWAY	206	-0.43515	-1.58316	0.000275587	0.000275587	0.00290319	2415	tags=26%, list=12%, signal=23%	TGFB1/MYOCD/CAV2/LRG1/HTRA4/NRROS/RASL11B/OGT/LTBP3/ZEB1/SAP30L/SMAD7/ARID4A/ZEB2/DUSP22/CLDN5/JUN/ACVRL1/ARRB2/SPRED1/LDLRAD4/PBLD/CDH5/SMAD6/FMOD/ENG/SPI1/CAV1/LPXN/DAB2/BMP2/SPRY2/SPRY1/LTBP4/DKK3/TGFBR3/ITGB6/ADAMTSL2/TGFBR2/SNX25/GDF10/GDF15/PRDM16/TNXB/NPNT/ITGA8/VEPH1/CITED2/LTBP2/FOS/HPGD/NKX2-1/FOLR1
GOBP_RIBONUCLEOSIDE_DIPHOSPHATE_METABOLIC_PROCESS	GOBP_RIBONUCLEOSIDE_DIPHOSPHATE_METABOLIC_PROCESS	116	0.470449	1.65031	0.000278955	0.000278955	0.002931	2447	tags=27%, list=13%, signal=24%	RRM2/PFKP/GAPDH/TPI1/AK4/LDHA/ALDOA/GPI/HK2/PGK1/DDIT4/ENO2/RRM1/HIF1A/ENO1/CAD/PGAM1/PKM/PRKAA2/ENTPD7/IER3/FOXK2/GIT1/OGDHL/GALK1/RPTOR/PFKM/UMPS/TIGAR/ENTPD2/FOXK1
GOBP_LEUKOTRIENE_BIOSYNTHETIC_PROCESS	GOBP_LEUKOTRIENE_BIOSYNTHETIC_PROCESS	19	-0.795278	-1.96994	0.000281012	0.000281012	0.00294492	2509	tags=63%, list=13%, signal=55%	MGST2/SYK/GGT7/LTA4H/GGT1/GGT5/ALOX5/GGTA1/ALOX5AP/GGT6/PLA2G1B/GGTLC1
GOBP_PROTEIN_LOCALIZATION_TO_CYTOSKELETON	GOBP_PROTEIN_LOCALIZATION_TO_CYTOSKELETON	58	0.563713	1.75275	0.000283694	0.000283694	0.00296531	2897	tags=31%, list=15%, signal=27%	SPAG5/AURKA/FAM83D/TTK/STIL/KIF20B/FAM83H/CEP131/CEP72/NUP62/MAPRE1/GAS2L1/DVL1/MARK4/CEP250/BICD1/HNRNPU/GSK3B
GOBP_NEGATIVE_REGULATION_OF_CELL_ADHESION	GOBP_NEGATIVE_REGULATION_OF_CELL_ADHESION	290	-0.395785	-1.49052	0.000287713	0.000287713	0.00299953	2437	tags=26%, list=12%, signal=23%	PLA2G2D/CD86/CCL28/TGFB1/HAVCR2/DACT2/TSPAN32/SWAP70/PDE5A/ERBB3/PLXNB1/PTPRO/DMTN/CYP1B1/LGALS3/NDFIP1/LAX1/ARHGAP6/PRKG1/SMAD7/PRKCD/KANK1/BTN2A2/RUNX3/PLXNC1/IHH/SDC4/DUSP22/PTPN22/AKNA/CORO2B/ACVRL1/LAPTM5/FBLN1/SEMA5A/VSIR/BMP4/GPNMB/ASS1/SPRY4/SPI1/PAG1/LPXN/PIK3R1/TNFRSF14/LGALS9/CXCL12/VSIG4/EPHA4/NCKAP1L/BMP2/FOXJ1/ABAT/RIPOR2/TNFAIP8L2/PTPRC/PLA2G2A/SPN/CTSG/ANGPT1/FGL2/DUSP1/PLXNA2/FAM…
GOBP_TOLL_LIKE_RECEPTOR_SIGNALING_PATHWAY	GOBP_TOLL_LIKE_RECEPTOR_SIGNALING_PATHWAY	67	-0.577696	-1.79382	0.000291332	0.000291332	0.00302214	3278	tags=40%, list=17%, signal=34%	SARM1/UNC93B1/IRAK3/GPR108/PDPK1/LY96/TLR8/MAPKAPK3/RPS6KA3/PRKCE/CD40/RAB11FIP2/ARRB2/SMPDL3B/PLCG2/TLR10/TLR4/IRF4/SCIMP/TASL/CD36/TLR3/BTK/CTSS/TLR5/CD300LF/TLR2
GOBP_REGULATION_OF_PRODUCTION_OF_MOLECULAR_MEDIATOR_OF_IMMUNE_RESPONSE	GOBP_REGULATION_OF_PRODUCTION_OF_MOLECULAR_MEDIATOR_OF_IMMUNE_RESPONSE	189	-0.445101	-1.60207	0.000291384	0.000291384	0.00302214	3288	tags=35%, list=17%, signal=29%	PYCARD/F2RL1/CR1/IRAK3/TRPM4/TGFB2/CLC/EVPL/WNT5A/LITAF/IL13RA2/NLRP3/SYK/CD86/TGFB1/FCRL3/DNAJB9/AXL/HLA-A/NDFIP1/IL27RA/IL18/STAT6/SMAD7/MZB1/P2RX7/PARP3/SLAMF1/CD28/CD40/PTPN22/CLEC7A/LAPTM5/B2M/PLCG2/TNFRSF1B/RBP4/TLR4/SCIMP/IL1R1/NR4A3/CD96/KIT/TLR7/PRKCZ/TNFRSF14/HLA-F/ACP5/CD81/CCR2/CD55/NOD1/CD36/TLR3/CD40LG/CD22/SASH3/BTK/PTPRC/TNFSF13/HLA-E/ANGPT1/SPINK5/CD74/IL33/PGC
GOBP_REGULATION_OF_MRNA_METABOLIC_PROCESS	GOBP_REGULATION_OF_MRNA_METABOLIC_PROCESS	301	0.373664	1.47182	0.000293711	0.000293711	0.00303845	5230	tags=44%, list=27%, signal=33%	E2F1/IGF2BP2/IGF2BP3/MEX3D/IGF2BP1/EIF4A3/PKP3/TBRG4/SRSF9/PATL1/SRPK1/KHSRP/SF3B4/PNPT1/RBM42/NCL/NOCT/PRMT5/PTBP1/BARD1/PRPF19/U2AF2/TRAF2/HSF1/FXR1/SNRPA/LARP1/AGO2/HNRNPAB/YBX1/MAGOHB/CNOT9/PUF60/MAGOH/EXOSC2/HNRNPD/CARHSP1/JMJD6/NCBP1/NCBP2/ZC3H3/EXOSC3/PABPC1/SERBP1/HNRNPA2B1/HNRNPC/DAZAP1/PAIP1/DHX34/NT5C3B/SAMD4B/TAF15/ZC3H12A/SRPK2/YBX3/DHX36/KHDRBS1/SYNCRIP/APEX1/LSM1/LEO1/ELAVL1/C1QBP/…
GOBP_MACROPHAGE_PROLIFERATION	GOBP_MACROPHAGE_PROLIFERATION	10	-0.877899	-1.87191	0.000295742	0.000295742	0.00305161	1242	tags=70%, list=6%, signal=66%	CSF1/IL34/CSF1R/TREM2/CX3CL1/IL33/CLU
GOBP_MITOTIC_DNA_REPLICATION_CHECKPOINT_SIGNALING	GOBP_MITOTIC_DNA_REPLICATION_CHECKPOINT_SIGNALING	10	0.886353	1.83475	0.000297761	0.000297761	0.00306458	488	tags=50%, list=2%, signal=49%	CDC6/ORC1/CLSPN/TICRR/TOPBP1
GOBP_POSITIVE_REGULATION_OF_UBIQUITIN_PROTEIN_TRANSFERASE_ACTIVITY	GOBP_POSITIVE_REGULATION_OF_UBIQUITIN_PROTEIN_TRANSFERASE_ACTIVITY	34	0.658634	1.8611	0.00030213	0.00030213	0.00310162	906	tags=24%, list=5%, signal=22%	UBE2C/CDC20/PLK1/UBE2S/TRIB3/MASTL/MAGEC2/DCUN1D5
GOBP_REGULATION_OF_TRANSPORTER_ACTIVITY	GOBP_REGULATION_OF_TRANSPORTER_ACTIVITY	288	-0.410382	-1.54192	0.000306065	0.000306065	0.00313402	3882	tags=31%, list=20%, signal=25%	SLC9A1/JPH4/LRRC55/FGF14/CACNB4/SCN2B/FXYD5/RANGRF/ANK2/BCL2/CCL2/PPP3CA/KCTD7/TESC/PLA2G6/RXRA/PLN/SELENON/PRNP/ATP7A/KCNRG/CHP1/PINK1/EDN1/LRRC52/NR1H3/ABCC9/HECW2/PKD2/PDE4B/PDE4D/PON1/ARC/DMD/EDNRA/STAC/PPP3CC/NDFIP1/CACNA1D/REM1/PRKCD/PRKCE/FXYD1/ATP1B1/CRBN/FXYD6/CASQ2/GSTM2/ANK3/WWP2/PLCG2/TMSB4X/OSR1/FXYD3/ACE2/ATP1B2/NEDD4L/ATP1A2/JPH1/UTRN/AHNAK/CAV1/KCNK3/AMIGO1/SGK1/GEM/PTK2B/CACNB1/C…
GOBP_RESPONSE_TO_TRANSFORMING_GROWTH_FACTOR_BETA	GOBP_RESPONSE_TO_TRANSFORMING_GROWTH_FACTOR_BETA	266	-0.414347	-1.5433	0.000308008	0.000308008	0.00314591	2415	tags=26%, list=12%, signal=23%	TGFB1/ZFP36L2/DDR2/MYOCD/CAV2/LRG1/HTRA4/NRROS/CFLAR/RASL11B/OGT/LTBP3/ZEB1/NFATC1/SAP30L/SMAD7/ARID4A/RUNX3/ZFP36L1/ZEB2/DUSP22/WNT4/CLDN5/PDGFD/PENK/JUN/ACVRL1/ARRB2/DCSTAMP/PDGFA/SPRED1/LDLRAD4/PBLD/CDH5/SMAD6/FMOD/ENG/SPI1/CAV1/LPXN/DAB2/BMP2/SPRY2/SPRY1/LTBP4/DKK3/TGFBR3/ITGB6/ADAMTSL2/MEF2C/TGFBR2/SNX25/GDF10/CX3CR1/GDF15/PRDM16/FGFR2/TNXB/NPNT/ITGA8/VEPH1/CITED2/LTBP2/FOS/CLEC3B/HPGD/NKX2-…
GOBP_NEGATIVE_REGULATION_OF_IMMUNE_RESPONSE	GOBP_NEGATIVE_REGULATION_OF_IMMUNE_RESPONSE	185	-0.455894	-1.6312	0.000309146	0.000309146	0.00314954	2725	tags=29%, list=14%, signal=25%	NR1H3/MICA/DHX58/IL13RA2/SYK/TGFB1/HAVCR2/SERPING1/HLA-A/SAMSN1/LGALS3/NDFIP1/IL27RA/STAT6/SMAD7/NLRC3/ENPP3/SAMHD1/DUSP22/PARP3/SLAMF1/ARRB2/INPP5D/CD84/HCK/HLA-B/AHR/FGR/CD96/ALOX15/SPI1/TNFRSF14/LGALS9/HLA-F/FOXF1/VSIG4/NCKAP1L/FOXJ1/CCR2/IL7R/CD55/SVEP1/CR2/PTPRC/CD59/HLA-E/FGL2/SUSD4/TREM2/SPINK5/A2M/IL33/HLA-DRB1/C4BPA
GOBP_RIBOSE_PHOSPHATE_METABOLIC_PROCESS	GOBP_RIBOSE_PHOSPHATE_METABOLIC_PROCESS	457	0.33984	1.39796	0.000312013	0.000312013	0.00317072	4007	tags=32%, list=21%, signal=26%	PFKP/GAPDH/UCK2/PYGL/G6PD/CDA/TPI1/AK4/NME1/PAICS/LDHA/PTHLH/SULT2B1/PRTFDC1/RAN/ELOVL6/ALDOA/GPI/HK2/CTPS1/PGK1/DDIT4/ENO2/GMPS/PPAT/PNP/HIF1A/HSPA1B/HPRT1/ENO1/CAD/HSPA1A/PGAM1/ACLY/ACOT7/ADA/PKM/NME2/FIGNL1/PRKAA2/OPA1/OLA1/ATP5F1B/ENTPD7/DNM1L/IER3/NDUFS6/STOML2/ELOVL4/ADSS1/SLC25A13/ATIC/FOXK2/PPT2/ATP5MC3/GIT1/NDUFA12/ENPP1/ELOVL7/MTHFD1/ATP5MF/THEM5/UQCC3/OGDHL/HMGCS1/ATP5MK/NDUFA9/SLC27A2…
GOBP_REGULATION_OF_PROTEIN_UBIQUITINATION	GOBP_REGULATION_OF_PROTEIN_UBIQUITINATION	207	0.405635	1.51664	0.000314199	0.000314199	0.00318305	2963	tags=28%, list=15%, signal=24%	UBE2C/CDC20/PLK1/BUB1B/UBE2S/MAD2L1/GCLC/FANCI/SPHK1/BRCA1/TRIB3/SKP2/FBXO5/MASTL/ISG15/HSPA1B/MAGEC2/RIPK2/HSPA1A/GTPBP4/AIMP2/BAG2/DCUN1D5/MAD2L2/BUB3/PRR7/HSP90AA1/MTBP/U2AF2/PPIA/HSPBP1/CENPX/UBE2V2/SOX4/KDM1A/UBE2N/OTUB2/LIMK1/DNAJA1/CHFR/MTA1/DCUN1D1/PLAA/TBC1D7/GSK3A/SIAH2/SENP2/HSP90AB1/UBE2D1/HUWE1/TICAM1/SIRT7/PAXIP1/UBR5/GLMN/CRY1/TRIP12
GOBP_DNA_SYNTHESIS_INVOLVED_IN_DNA_REPAIR	GOBP_DNA_SYNTHESIS_INVOLVED_IN_DNA_REPAIR	40	0.640685	1.86665	0.000314808	0.000314808	0.00318305	2565	tags=42%, list=13%, signal=37%	PCLAF/HROB/DTL/RFC3/PCNA/POLE2/POLE/RRM1/POLD2/POLD1/MAD2L2/CDKN2D/USP1/WRNIP1/POLD3/POLDIP2/VCP
GOBP_FEMALE_MEIOSIS_I	GOBP_FEMALE_MEIOSIS_I	12	0.833753	1.81257	0.00031908	0.00031908	0.00321815	1101	tags=50%, list=6%, signal=47%	CCNB2/AURKA/TRIP13/NDC80/FBXO5/CDC25B
GOBP_REGULATION_OF_MRNA_PROCESSING	GOBP_REGULATION_OF_MRNA_PROCESSING	138	0.457121	1.63819	0.000323812	0.000323812	0.00325665	5230	tags=50%, list=27%, signal=37%	SRSF9/SRPK1/SF3B4/RBM42/NCL/PRMT5/PTBP1/BARD1/PRPF19/U2AF2/HSF1/FXR1/SNRPA/MAGOHB/PUF60/MAGOH/JMJD6/NCBP1/NCBP2/ZC3H3/HNRNPA2B1/DAZAP1/SRPK2/DHX36/KHDRBS1/LEO1/C1QBP/SRSF12/PAPOLA/SFSWAP/HNRNPL/HNRNPU/SNW1/RBM38/TRA2B/RBM15B/RBM8A/CPSF6/CLNS1A/RBM10/DHX9/IWS1/HNRNPK/SAFB/HNRNPA1/VIRMA/SMU1/RNPS1/CDC73/PCBP4/HNRNPA0/NUP98/CWC22/SRSF7/HMX2/FXR2/PRDX6/NUDT21/CELF3/SRPK3/SUPT6H/CELF4/WDR77/CPSF7/RBM1…
GOBP_STEROL_HOMEOSTASIS	GOBP_STEROL_HOMEOSTASIS	86	-0.532034	-1.71648	0.000324515	0.000324515	0.00325665	2424	tags=26%, list=12%, signal=23%	ACSM1/TTC39B/FGFR4/IL18/LCAT/CYP7B1/RORA/CYP39A1/LDLRAP1/CAV1/MYLIP/GPIHBP1/PLA2G12B/CES1/ACSM3/EPHX2/FABP4/MALL/FABP3/PLA2G10/LPL/NPC2
GOBP_PHOSPHATIDYLCHOLINE_METABOLIC_PROCESS	GOBP_PHOSPHATIDYLCHOLINE_METABOLIC_PROCESS	75	-0.570599	-1.80039	0.000328003	0.000328003	0.00328347	4245	tags=52%, list=22%, signal=41%	SLC44A2/LPCAT3/CHPT1/PLA2G5/PLA2G7/GPLD1/CHKB/CAPN2/PLA2G15/CEPT1/PLA2G3/PLA2G6/NR1H3/PLAAT2/DHRS7B/PON1/FABP5/CDS1/PLA2G4C/PLA2G2D/CHKA/LCAT/PNPLA7/RAB38/LPCAT1/LPCAT2/SLC44A3/PLAAT3/ENPP2/SLC27A1/APOC1/PLA2G2A/PLAAT4/MFSD2A/FABP3/SLC44A4/PLA2G10/ABCA3/PLA2G1B
GOBP_NEGATIVE_REGULATION_OF_DNA_REPLICATION	GOBP_NEGATIVE_REGULATION_OF_DNA_REPLICATION	32	0.674764	1.86702	0.000331372	0.000331372	0.00330896	1701	tags=31%, list=9%, signal=29%	CDC6/CDT1/TIMELESS/BLM/FBXO5/GMNN/DONSON/GTPBP4/TIPIN/BRCA2
GOBP_ALPHA_BETA_T_CELL_DIFFERENTIATION	GOBP_ALPHA_BETA_T_CELL_DIFFERENTIATION	118	-0.505281	-1.71528	0.000336583	0.000336583	0.00334639	3068	tags=37%, list=16%, signal=32%	RUNX1/ATP7A/GPR18/FOXP1/BCL11B/SOCS1/NLRP3/SYK/PLA2G2D/CD86/LY9/IL18/STAT6/SMAD7/ITK/ZAP70/RUNX3/RORA/IHH/ITPKB/TNFSF8/SLAMF6/RORC/SH3RF1/IL2RG/IRF4/PRKCZ/LGALS9/NCKAP1L/GPR183/PTGER4/ZBTB16/TOX/SASH3/SEMA4A/SPN/TMEM98/CD83/TGFBR2/IL6R/SHH/CCL19/HLA-DRA/HLA-DRB1
GOBP_DETECTION_OF_OTHER_ORGANISM	GOBP_DETECTION_OF_OTHER_ORGANISM	19	-0.79042	-1.95791	0.000336784	0.000336784	0.00334639	2328	tags=53%, list=12%, signal=46%	HLA-A/NLRC4/CD1D/CLEC7A/HLA-B/TLR4/SSC5D/NOD1/TLR2/HLA-DRB1
GOBP_AMINO_ACID_ACTIVATION	GOBP_AMINO_ACID_ACTIVATION	44	0.618941	1.82902	0.000341157	0.000341157	0.0033815	5195	tags=66%, list=27%, signal=48%	TARS1/GARS1/DARS2/MARS1/YARS2/VARS1/FARSB/DARS1/WARS1/IARS1/FARSA/NARS1/RARS1/CARS1/EPRS1/GATC/KARS1/MARS2/SARS2/YARS1/IARS2/AARS1/LARS2/TARS2/NARS2/PARS2/AARS2/AARSD1/HARS1
GOBP_WATER_HOMEOSTASIS	GOBP_WATER_HOMEOSTASIS	37	-0.664413	-1.87391	0.00034213	0.00034213	0.00338281	589	tags=19%, list=3%, signal=18%	SCNN1G/CFTR/SCNN1B/AQP1/AQP3/SCTR/AQP4
GOBP_CALCIUM_ION_TRANSPORT	GOBP_CALCIUM_ION_TRANSPORT	439	-0.371693	-1.44993	0.000345588	0.000345588	0.00340862	3902	tags=28%, list=20%, signal=23%	VDR/SLC9A1/ORAI3/JPH4/NALCN/EPB41/PDGFRB/TRPV4/ANXA9/FYN/CACNB4/ANK2/SPG11/DRD1/NMUR1/BCL2/WNT3A/CCL2/PPP3CA/MCOLN2/CCR1/PLCB4/APLNR/PLA2G6/GPM6A/PLN/TRPM4/GP1BA/SELENON/CACNA1C/PRNP/GJC2/MICU3/PLCH2/CASR/EDN1/CACNG6/XCR1/PDPK1/GJA4/PKD2/PDE4B/SCN1A/ACE/HOMER2/PDE4D/DMD/SLC24A3/EFHB/FCRL3/EDNRA/STAC/PPP3CC/ATP2C2/LGALS3/SLC25A23/CACNA1D/REM1/WFS1/CCR5/P2RX1/LCK/PRKCE/CORO1A/P2RX7/ATP1B1/TRPV2/CXC…
GOBP_REGULATION_OF_CD4_POSITIVE_ALPHA_BETA_T_CELL_ACTIVATION	GOBP_REGULATION_OF_CD4_POSITIVE_ALPHA_BETA_T_CELL_ACTIVATION	75	-0.568921	-1.7951	0.000348376	0.000348376	0.00342772	2670	tags=35%, list=14%, signal=30%	SOCS1/NLRP3/CD86/NDFIP1/IL18/SMAD7/RUNX3/PRKCQ/CD28/VSIR/SH3RF1/IL2RG/IRF4/CD3E/PRKCZ/LGALS9/NCKAP1L/CD81/CD55/SASH3/CD83/TGFBR2/CCL19/HLA-DRA/HLA-DRB1/AGER
GOBP_POSITIVE_REGULATION_OF_TRANSCRIPTION_BY_RNA_POLYMERASE_I	GOBP_POSITIVE_REGULATION_OF_TRANSCRIPTION_BY_RNA_POLYMERASE_I	34	0.655754	1.85296	0.000349709	0.000349709	0.00343244	3564	tags=68%, list=18%, signal=55%	DDX11/LYAR/MARS1/WDR43/DDX21/NCL/DEK/NOL11/WDR75/PWP1/DHX33/CARM1/ACTR6/HEATR1/SMARCB1/SIRT7/MYBBP1A/BAZ1B/UBTF/IPPK/ATF4/PHF8/PIH1D1
GOBP_SPECIFICATION_OF_SYMMETRY	GOBP_SPECIFICATION_OF_SYMMETRY	135	-0.480581	-1.66572	0.00035985	0.00035985	0.00352113	3860	tags=38%, list=20%, signal=31%	ANKS6/CCDC40/NOTCH1/MICAL2/ODAD3/WNT3A/OFD1/SOX17/ODAD2/APLNR/ACVR2A/MESP1/BICC1/DYNC2LI1/WNT5A/NEK8/PKD2/BBS4/ALG5/CC2D2A/CLUAP1/DNAH5/DYNC2H1/CFAP53/ENKUR/IHH/IFT172/DNAI1/DRC1/DNAAF1/CFAP45/GALNT11/SETDB2/ODAD4/CFAP52/BMP4/DNAI2/ENG/FOXF1/IFT140/FOXJ1/DISP1/SOSTDC1/TBX2/MEF2C/TGFBR2/DAAM2/IFT57/SHH/CITED2/FOLR1
GOBP_PEPTIDYL_LYSINE_MODIFICATION	GOBP_PEPTIDYL_LYSINE_MODIFICATION	372	0.35539	1.43341	0.000360495	0.000360495	0.00352113	3824	tags=31%, list=20%, signal=26%	PLOD2/LOXL2/EZH2/CHEK1/FKBP10/BRCA1/P3H4/STX1A/ACTL6A/NSD2/SUV39H1/RANGAP1/TRIM16/SUV39H2/NAA50/PRKAA2/TRIM28/LIF/TWIST1/HDAC2/PHF19/MRGBP/RUVBL1/YEATS2/TAF6/DDX21/PLOD3/RUVBL2/LOX/SET/DEK/NOC2L/SLF1/KMT5A/UBA2/PLOD1/DIP2B/SENP1/WDR5/ATXN7L3/SOX4/YEATS4/TAF2/KDM1A/SUMO2/CBX4/DOHH/BRCA2/EID3/GNL3/HCFC1/JMJD6/HAT1/SAE1/NELFE/SMC6/MBD3/SNAI2/VPS72/TRRAP/DOT1L/MCRS1/MORF4L2/SENP5/ZMIZ2/HMG20B/SMO/MSL…
GOBP_IN_UTERO_EMBRYONIC_DEVELOPMENT	GOBP_IN_UTERO_EMBRYONIC_DEVELOPMENT	398	0.346234	1.41002	0.00036375	0.00036375	0.00354167	3393	tags=28%, list=17%, signal=23%	RRM2/CCNB1/NEK2/CCNB2/ASF1B/FOSL1/GINS1/GJB3/NCAPG2/ADM/CHEK1/FKBP10/PLK4/E2F8/MDFI/STIL/XRCC2/GINS4/TEAD4/GPI/PHLDA2/KRT8/COL3A1/DBN1/E2F7/ZP3/HIF1A/SNAI1/ACTL6A/PLPP4/MSH2/RSPO3/SOX15/BYSL/VEGFA/ADA/PSPH/NSUN2/TRIM28/FURIN/LIF/INTS1/TWIST1/KRT19/ITGB1/JAG2/PLOD3/NASP/TMED2/ST14/MAFG/PSMC4/PLCD3/PRMT1/SPECC1/EIF2S2/SF3B6/CCM2/CEBPB/YBX1/MYO1E/RDH10/CHD7/HES1/BRCA2/NLE1/PHF6/GNA12/MBD3/TTLL4/MED1…
GOBP_REGULATION_OF_ACTIN_FILAMENT_ORGANIZATION	GOBP_REGULATION_OF_ACTIN_FILAMENT_ORGANIZATION	260	-0.403459	-1.49808	0.000364358	0.000364358	0.00354167	2436	tags=26%, list=12%, signal=23%	DNAI3/SWAP70/SORBS3/WASF3/SERPINF2/DMTN/EVL/ARPIN/BBS4/ARHGAP6/PRKCD/KANK1/FCHSD2/BAIAP2/MTSS1/PRKCE/CORO1A/FHOD1/SDC4/CCN2/KANK3/WNT4/RAPGEF3/EPS8/GPR65/INPP5K/CORO2B/FMN1/WAS/HCLS1/SEMA5A/TMSB4X/ARHGAP40/SYNPO2/HCK/WNT11/ARHGAP18/GSN/ARHGEF15/CD47/ALOX15/LIMCH1/PIK3R1/PLEK/CXCL12/CYRIA/NCKAP1L/PTK2B/ASAP3/VILL/SYNPO/CIT/PLEKHH2/SLIT2/PTGER4/S1PR1/CCR7/GMFG/LMOD1/CYFIP2/DAAM2/ESAM/CGNL1/CX3CL1/R…
GOBP_NEGATIVE_T_CELL_SELECTION	GOBP_NEGATIVE_T_CELL_SELECTION	12	-0.846439	-1.90717	0.000371105	0.000371105	0.00359857	2459	tags=75%, list=13%, signal=66%	THEMIS/ZAP70/CD28/DOCK2/CD3E/CCR7/PTPRC/SHH/CD74
GOBP_SPLICEOSOMAL_COMPLEX_ASSEMBLY	GOBP_SPLICEOSOMAL_COMPLEX_ASSEMBLY	73	0.540201	1.77986	0.000380778	0.000380778	0.00368349	5435	tags=66%, list=28%, signal=48%	SNRPF/SNRPB/SNRPD1/SNRPA1/SRSF9/SNRPG/SRPK1/SF3B4/PRPF19/SF3B6/SF3A2/SNRPC/SNRPE/GEMIN2/DDX23/PUF60/SNRPD2/NCBP1/SRPK2/SNRNP200/SF3B2/DDX1/SRSF1/USP39/SRSF12/SFSWAP/SF3B3/TXNL4A/PSIP1/SNRPB2/PHF5A/ISY1/SNRPD3/GEMIN6/GCFC2/SMN1/RBMX2/SF3A3/HTATSF1/SF3B5/SMN2/CELF3/SRPK3/CELF4/LUC7L2/CELF1/PTBP2/BUD13
GOBP_CELL_RECOGNITION	GOBP_CELL_RECOGNITION	156	-0.465649	-1.63478	0.000383929	0.000383929	0.00370365	2660	tags=30%, list=14%, signal=26%	PRF1/NCAM2/PEAR1/PLXND1/HAVCR2/SPA17/LGALS3/CFP/CNTN6/NCR3/CORO1A/CD6/CXCR4/CLEC7A/TUB/MSN/ROBO4/SEMA5A/EPHA3/DOCK2/CNR1/ROBO2/DOCK8/CD5/AMIGO1/OVGP1/EPHA4/FCN1/CD81/NDN/PECAM1/CD36/CCR7/ST6GALNAC6/CADM1/FCN3/EMB/C4B/TREM2/NEDD9/COLEC12/CRTAC1/FOLR2/CCL19/C4BPA/FOLR1/SFTPA1
GOBP_NEGATIVE_REGULATION_OF_LONG_TERM_SYNAPTIC_POTENTIATION	GOBP_NEGATIVE_REGULATION_OF_LONG_TERM_SYNAPTIC_POTENTIATION	11	-0.866181	-1.88996	0.000384703	0.000384703	0.00370365	905	tags=55%, list=5%, signal=52%	EPHA4/TYROBP/PTN/CX3CR1/FAM107A/AGER
GOBP_OPSONIZATION	GOBP_OPSONIZATION	17	-0.808894	-1.94663	0.00039213	0.00039213	0.00376614	829	tags=35%, list=4%, signal=34%	CFP/FCN1/FCN3/C4B/C4BPA/SFTPA1
GOBP_NEGATIVE_REGULATION_OF_ADAPTIVE_IMMUNE_RESPONSE	GOBP_NEGATIVE_REGULATION_OF_ADAPTIVE_IMMUNE_RESPONSE	61	-0.589524	-1.79594	0.000396235	0.000396235	0.00379642	2409	tags=34%, list=12%, signal=30%	HAVCR2/SAMSN1/NDFIP1/IL27RA/SMAD7/DUSP22/PARP3/SLAMF1/AHR/ALOX15/TNFRSF14/HLA-F/NCKAP1L/FOXJ1/IL7R/SVEP1/CR2/PTPRC/SUSD4/IL33/C4BPA
GOBP_MICROTUBULE_DEPOLYMERIZATION	GOBP_MICROTUBULE_DEPOLYMERIZATION	46	0.611385	1.81302	0.000397169	0.000397169	0.00379642	1308	tags=24%, list=7%, signal=22%	TPX2/KIF2C/KIF18B/KIF14/STMN1/CKAP2/KIF18A/CKAP5/MAP6D1/KIF24/MAP1B
GOBP_REGULATION_OF_SYSTEMIC_ARTERIAL_BLOOD_PRESSURE_BY_RENIN_ANGIOTENSIN	GOBP_REGULATION_OF_SYSTEMIC_ARTERIAL_BLOOD_PRESSURE_BY_RENIN_ANGIOTENSIN	25	-0.734376	-1.93925	0.000404193	0.000404193	0.0038508	3587	tags=60%, list=18%, signal=49%	AGTR1/REN/F2RL1/PCSK5/CMA1/ACE/SUCNR1/SERPINF2/CTSZ/ACE2/AGTR2/CTSG/RPS6KA2/EDNRB/CPA3
GOBP_U2_TYPE_PRESPLICEOSOME_ASSEMBLY	GOBP_U2_TYPE_PRESPLICEOSOME_ASSEMBLY	24	0.727746	1.89012	0.000404773	0.000404773	0.0038508	4697	tags=79%, list=24%, signal=60%	SNRPF/SNRPB/SNRPD1/SNRPA1/SNRPG/SF3B4/SF3B6/SF3A2/SNRPE/SNRPD2/SF3B2/SF3B3/SNRPB2/PHF5A/SNRPD3/RBMX2/SF3A3/HTATSF1/SF3B5
GOBP_TELOMERASE_RNA_LOCALIZATION	GOBP_TELOMERASE_RNA_LOCALIZATION	19	0.755349	1.84517	0.000410244	0.000410244	0.00389365	3271	tags=74%, list=17%, signal=61%	CCT5/CCT6A/DKC1/CCT2/CCT3/RUVBL1/CCT4/TCP1/CCT7/RUVBL2/CCT8/NOP10/WRAP53/EXOSC10
GOBP_POSTREPLICATION_REPAIR	GOBP_POSTREPLICATION_REPAIR	35	0.654614	1.85	0.000411536	0.000411536	0.00389672	2565	tags=46%, list=13%, signal=40%	PCLAF/DTL/BRCA1/PCNA/POLE2/MSH2/POLD2/POLD1/MAD2L2/UBE2V2/USP1/UBE2N/POLD3/POLDIP2/RAD18/VCP
GOBP_T_CELL_SELECTION	GOBP_T_CELL_SELECTION	51	-0.611028	-1.80719	0.000414747	0.000414747	0.00391791	2761	tags=45%, list=14%, signal=39%	BCL11B/CD3G/SYK/THEMIS/LY9/STAT6/CD1D/ZAP70/CD3D/CD28/ITPKB/SLAMF6/IRF4/DOCK2/CD3E/CCR7/TOX/PTPRC/CD4/SPN/IL6R/SHH/CD74
GOBP_REGULATION_OF_COMPLEMENT_ACTIVATION	GOBP_REGULATION_OF_COMPLEMENT_ACTIVATION	20	-0.78331	-1.97034	0.00042472	0.00042472	0.00400273	1566	tags=55%, list=8%, signal=51%	CFH/VSIG4/CD55/SVEP1/CR2/CD59/SUSD4/TREM2/C3/A2M/C4BPA
GOBP_RESPONSE_TO_HYDROXYUREA	GOBP_RESPONSE_TO_HYDROXYUREA	12	0.825216	1.79401	0.000429436	0.000429436	0.00403771	497	tags=33%, list=3%, signal=33%	RAD51/TIMELESS/BLM/DDX11
GOBP_POSITIVE_REGULATION_OF_CD4_POSITIVE_ALPHA_BETA_T_CELL_ACTIVATION	GOBP_POSITIVE_REGULATION_OF_CD4_POSITIVE_ALPHA_BETA_T_CELL_ACTIVATION	42	-0.636791	-1.83562	0.000431836	0.000431836	0.00405081	2670	tags=45%, list=14%, signal=39%	SOCS1/NLRP3/CD86/IL18/PRKCQ/CD28/IL2RG/CD3E/PRKCZ/LGALS9/NCKAP1L/CD81/CD55/SASH3/CD83/TGFBR2/CCL19/HLA-DRA/HLA-DRB1
GOBP_REGULATION_OF_VIRAL_ENTRY_INTO_HOST_CELL	GOBP_REGULATION_OF_VIRAL_ENTRY_INTO_HOST_CELL	48	-0.617036	-1.80768	0.000439413	0.000439413	0.0041123	2331	tags=35%, list=12%, signal=31%	TRIM5/TRIM38/IFITM2/TRIM68/SMPD1/GSN/LY6E/LGALS9/FCN1/CD4/CIITA/FCN3/TRIM22/CH25H/CD74/HLA-DRB1/TMPRSS2
GOBP_MALE_MEIOTIC_NUCLEAR_DIVISION	GOBP_MALE_MEIOTIC_NUCLEAR_DIVISION	53	0.572857	1.75145	0.000443723	0.000443723	0.004143	4981	tags=43%, list=25%, signal=32%	TRIP13/TESMIN/KIF18A/FANCA/FIGNL1/MYBL1/BRCA2/HSPA2/RAD51C/ZSCAN21/HSF2BP/BRDT/SYCP2/MAEL/TDRD12/CYP26B1/MEIOC/DMC1/FOXJ3/TDRKH/TEX19/ING2/TEX15
GOBP_INTERMEDIATE_FILAMENT_ORGANIZATION	GOBP_INTERMEDIATE_FILAMENT_ORGANIZATION	72	0.533671	1.7478	0.000450345	0.000450345	0.0041951	1143	tags=19%, list=6%, signal=18%	KRT6A/DSP/PKP2/KRT16/KRT80/KRT81/KRT17/KRT6B/INA/NEFH/KRT19/KRT7/PLEC/AGFG1
GOBP_REGULATION_OF_DENDRITIC_CELL_ANTIGEN_PROCESSING_AND_PRESENTATION	GOBP_REGULATION_OF_DENDRITIC_CELL_ANTIGEN_PROCESSING_AND_PRESENTATION	11	-0.860534	-1.87764	0.0004622	0.0004622	0.00429559	726	tags=45%, list=4%, signal=44%	NOD1/CCR7/FGL2/CD74/CCL19
GOBP_REGULATION_OF_ANTIMICROBIAL_HUMORAL_RESPONSE	GOBP_REGULATION_OF_ANTIMICROBIAL_HUMORAL_RESPONSE	12	-0.841701	-1.89649	0.000469949	0.000469949	0.00435754	383	tags=33%, list=2%, signal=33%	EVPL/GATA6/SPINK5/PGC
GOBP_CHEMOKINE_PRODUCTION	GOBP_CHEMOKINE_PRODUCTION	93	-0.525518	-1.70696	0.000482145	0.000482145	0.00446036	1641	tags=25%, list=8%, signal=23%	CLEC7A/AZU1/CD84/TLR4/C5/ELANE/TLR7/CSF1R/LGALS9/AIF1/TLR3/EGR1/IL6R/TREM2/TLR2/LPL/CHIA/CD74/APOD/IL33/ACKR1/ALOX15B/AGER
GOBP_ESTABLISHMENT_OF_SISTER_CHROMATID_COHESION	GOBP_ESTABLISHMENT_OF_SISTER_CHROMATID_COHESION	11	0.846381	1.79442	0.000485986	0.000485986	0.00448557	1566	tags=55%, list=8%, signal=50%	CDCA5/DDX11/NAA50/RAD21/SMC3/SMC1A
GOBP_RIBOSOME_ASSEMBLY	GOBP_RIBOSOME_ASSEMBLY	57	0.561958	1.73651	0.000541619	0.000541619	0.00498761	4828	tags=61%, list=25%, signal=46%	BOP1/NOP2/PRKDC/DHX37/BRIX1/RRS1/MRTO4/RPF2/RPLP0/ERAL1/NLE1/MRPS2/MRPS7/MTERF3/XRCC5/PPAN/C1QBP/EIF6/NIP7/TRAF7/RPL38/NPM1/RRP7A/RPS15/DHX30/MRPS11/FASTKD2/MPV17L2/RPL6/RPS19/EIF2A/NGRN/MRM2/MRPL22/VCX
GOBP_TRANSMEMBRANE_RECEPTOR_PROTEIN_SERINE_THREONINE_KINASE_SIGNALING_PATHWAY	GOBP_TRANSMEMBRANE_RECEPTOR_PROTEIN_SERINE_THREONINE_KINASE_SIGNALING_PATHWAY	370	-0.375552	-1.4419	0.000560371	0.000560371	0.00514708	2571	tags=23%, list=13%, signal=20%	PDPK1/LRP2/CHRDL2/TGFB1/DACT2/MYOCD/CAV2/LRG1/BMPER/HEXA/HTRA4/NRROS/RASL11B/OGT/LTBP3/ZEB1/RGMA/SAP30L/SMAD7/VIM/ELAPOR2/ARID4A/CRIM1/COMP/ZEB2/DUSP22/CLDN5/PDCD4/JUN/ACVRL1/ARRB2/SFRP4/SPRED1/LDLRAD4/SMPD3/CCN1/PBLD/LEFTY2/CDH5/SMAD6/TOB1/BMP4/FMOD/SCUBE3/ENG/SPI1/CAV1/LPXN/DAB2/BMP2/SPRY2/SPRY1/LTBP4/DKK3/TGFBR3/SOSTDC1/ITGB6/BMP5/DLX3/EGR1/ADAMTSL2/RBPMS/TGFBR2/SNX25/GATA6/GDF10/GDF15/PRDM16/…
GOBP_BASE_EXCISION_REPAIR	GOBP_BASE_EXCISION_REPAIR	43	0.625286	1.82752	0.000561494	0.000561494	0.00514708	2661	tags=44%, list=14%, signal=38%	FEN1/NEIL3/PCNA/UNG/POLQ/POLE/DNA2/HMGA2/TDG/POLD1/LIG1/PARP2/SMUG1/RPA3/APEX1/LIG3/HUWE1/PNKP/APEX2
GOBP_CLEAVAGE_INVOLVED_IN_RRNA_PROCESSING	GOBP_CLEAVAGE_INVOLVED_IN_RRNA_PROCESSING	29	0.665848	1.80068	0.000564058	0.000564058	0.00515884	4897	tags=66%, list=25%, signal=49%	BOP1/RRS1/RPP40/UTP20/EXOSC2/BMS1/EXOSC3/TSR1/RRP36/ERI1/EXOSC9/KRI1/EXOSC10/NOP14/EXOSC8/NOP9/NOB1/FCF1/ERI3
GOBP_NEGATIVE_REGULATION_OF_LYMPHOCYTE_MEDIATED_IMMUNITY	GOBP_NEGATIVE_REGULATION_OF_LYMPHOCYTE_MEDIATED_IMMUNITY	56	-0.603809	-1.81233	0.000567037	0.000567037	0.00517433	2674	tags=43%, list=14%, signal=37%	MICA/TGFB1/HAVCR2/HLA-A/NDFIP1/SMAD7/DUSP22/PARP3/SLAMF1/ARRB2/HLA-B/AHR/CD96/LGALS9/HLA-F/NCKAP1L/FOXJ1/IL7R/SVEP1/CR2/PTPRC/HLA-E/SUSD4/C4BPA
GOBP_POSITIVE_REGULATION_OF_DNA_TEMPLATED_DNA_REPLICATION	GOBP_POSITIVE_REGULATION_OF_DNA_TEMPLATED_DNA_REPLICATION	13	0.812428	1.79718	0.000570189	0.000570189	0.00519131	1677	tags=62%, list=9%, signal=56%	CDT1/E2F8/CDC7/DBF4/CDK2/E2F7/DBF4B/SSBP1
GOBP_LIPID_OXIDATION	GOBP_LIPID_OXIDATION	116	-0.484003	-1.6362	0.000575077	0.000575077	0.005224	2549	tags=36%, list=13%, signal=32%	ADH5/SIRT4/LONP2/CPT2/PLA2G7/CROT/PEX2/ACACB/ACOX3/ETFDH/MLYCD/ABCD4/AUH/ACSM1/ABCD3/CYGB/ACAT1/ACAA1/PLIN5/SCP2/HADH/ACADS/NR4A3/CNR1/ACOX2/ALOX15/BDH2/ECHDC1/FMO4/ACADL/HSD17B4/ECHDC2/ALOX5/CYP4V2/PDK4/IVD/ACOXL/MFSD2A/FABP3/FMO2/APOD/ALOX15B
GOBP_INTERLEUKIN_12_PRODUCTION	GOBP_INTERLEUKIN_12_PRODUCTION	63	-0.576663	-1.76569	0.00058063	0.00058063	0.00526256	2142	tags=38%, list=11%, signal=34%	TLR8/CMKLR1/SLAMF1/CD40/CLEC7A/ARRB2/LAPTM5/PLCG2/HLA-B/TLR4/SCIMP/CD47/LGALS9/ACP5/IL16/CD36/TLR3/LTB/CD40LG/CCR7/IRF8/TLR2/CCL19/AGER
GOBP_EXTRACELLULAR_TRANSPORT	GOBP_EXTRACELLULAR_TRANSPORT	42	-0.62965	-1.81504	0.00059115	0.00059115	0.00534587	3806	tags=55%, list=19%, signal=44%	CCDC40/JHY/SPAG17/ODAD3/OFD1/TTLL1/SPEF2/DNAH1/SPA17/DNAH5/DNAH9/CFAP53/ROPN1L/DNAI1/WWP2/DNAAF1/CFAP43/CFAP45/ODAD4/NME5/SPAG6/CFAP221/AQP4
GOBP_CALCIUM_ION_TRANSMEMBRANE_TRANSPORT	GOBP_CALCIUM_ION_TRANSMEMBRANE_TRANSPORT	346	-0.37446	-1.42571	0.000592921	0.000592921	0.00534986	3882	tags=27%, list=20%, signal=22%	SLC9A1/ORAI3/JPH4/NALCN/TRPV4/ANXA9/FYN/CACNB4/ANK2/DRD1/BCL2/WNT3A/PPP3CA/MCOLN2/PLCB4/APLNR/PLA2G6/GPM6A/PLN/TRPM4/GP1BA/SELENON/CACNA1C/PRNP/GJC2/MICU3/PLCH2/EDN1/CACNG6/XCR1/PDPK1/PKD2/PDE4B/SCN1A/PDE4D/DMD/SLC24A3/EDNRA/STAC/PPP3CC/ATP2C2/SLC25A23/CACNA1D/REM1/CCR5/P2RX1/LCK/PRKCE/CORO1A/P2RX7/ATP1B1/TRPV2/PLCE1/CCN2/ANXA6/CASQ2/PIK3CG/GSTM2/PLCG2/ITPR1/CAPN3/CD19/SMDT1/ITPR2/ATP1A2/JPH1/AHN…
GOBP_INTERLEUKIN_1_PRODUCTION	GOBP_INTERLEUKIN_1_PRODUCTION	111	-0.501318	-1.68366	0.000597904	0.000597904	0.00537551	3288	tags=38%, list=17%, signal=32%	PYCARD/F2RL1/CEACAM1/PYHIN1/JAK2/FOXP1/WNT5A/GHRL/FFAR4/NLRP3/HAVCR2/S100A13/NLRC4/CARD8/TLR8/P2RX7/CD33/CLEC7A/ARRB2/AZU1/TLR4/LGALS9/ACP5/NLRP1/CASP1/TYROBP/IL16/NOD1/CD36/CCR7/EGR1/GAS6/ORM2/MNDA/ORM1/CX3CR1/TREM2/CX3CL1/LPL/CCL19/AQP4/AGER
GOBP_REGULATION_OF_LEUKOCYTE_DEGRANULATION	GOBP_REGULATION_OF_LEUKOCYTE_DEGRANULATION	48	-0.611183	-1.79053	0.000598435	0.000598435	0.00537551	3594	tags=46%, list=18%, signal=37%	FES/FCGR2B/F2RL1/PLA2G3/CEACAM1/PDPK1/IL13RA2/SYK/RAC2/VAMP8/CD84/ITGAM/PRAM1/FGR/SPI1/LGALS9/HLA-F/FOXF1/NCKAP1L/CCR2/ITGB2/STXBP1
GOBP_CILIUM_ORGANIZATION	GOBP_CILIUM_ORGANIZATION	414	-0.365707	-1.41589	0.000600382	0.000600382	0.00538099	5339	tags=46%, list=27%, signal=34%	ABLIM3/TTC21B/BBS10/B9D1/IQUB/DNHD1/AHI1/CFAP54/CEP162/KIF3A/KIF19/BBS9/NOTO/RABEP2/WDR11/RABGAP1/TBC1D8/FLNA/TTC30B/KIF27/DCDC2/CFAP69/CFAP47/GAS8/ENO4/BBS5/CCDC113/CDC14B/SEPTIN6/NPHP3/HYDIN/FUZ/DNAAF4/CBY1/UBE2B/RPGR/TBC1D22A/TTBK2/DNAH7/TEKT5/IQCG/NEK1/BBIP1/TTC17/DZIP1L/RP2/LRRC43/TBC1D10A/DNM2/CFAP74/TOGARAM1/CNTROB/BBS12/CCP110/IFT27/EVI5/MAK/CFAP61/CATIP/CFAP44/WDR19/CCDC66/ARMC2/CCDC40/N…
GOBP_NUCLEOSIDE_MONOPHOSPHATE_METABOLIC_PROCESS	GOBP_NUCLEOSIDE_MONOPHOSPHATE_METABOLIC_PROCESS	76	0.525051	1.74033	0.000605826	0.000605826	0.00541771	3202	tags=38%, list=16%, signal=32%	TK1/TYMS/UCK2/CDA/AK4/DTYMK/PAICS/PRTFDC1/GMPS/PPAT/PNP/HPRT1/CAD/ADA/ADSS1/ATIC/IMPDH1/UPP1/UMPS/TYMP/DGUOK/PRPS2/DCK/GART/NUDT2/DUT/NT5C/ENTPD8/ADSL
GOBP_NEGATIVE_REGULATION_OF_DNA_TEMPLATED_DNA_REPLICATION	GOBP_NEGATIVE_REGULATION_OF_DNA_TEMPLATED_DNA_REPLICATION	16	0.779637	1.85244	0.000619872	0.000619872	0.00552572	2428	tags=56%, list=12%, signal=49%	CDT1/TIMELESS/BLM/FBXO5/GMNN/DONSON/TIPIN/BRCA2/LIG3
GOBP_T_CELL_ACTIVATION_VIA_T_CELL_RECEPTOR_CONTACT_WITH_ANTIGEN_BOUND_TO_MHC_MOLECULE_ON_ANTIGEN_PRESENTING_CELL	GOBP_T_CELL_ACTIVATION_VIA_T_CELL_RECEPTOR_CONTACT_WITH_ANTIGEN_BOUND_TO_MHC_MOLECULE_ON_ANTIGEN_PRESENTING_CELL	10	-0.860209	-1.83419	0.000620821	0.000620821	0.00552572	2409	tags=90%, list=12%, signal=79%	HAVCR2/LGALS3/APBB1IP/LGALS9/ICAM1/CD81/ITGAL/FGL2/HLA-DMB
GOBP_PROTEIN_LOCALIZATION_TO_NUCLEAR_BODY	GOBP_PROTEIN_LOCALIZATION_TO_NUCLEAR_BODY	12	0.815845	1.77364	0.000622023	0.000622023	0.00552572	1005	tags=67%, list=5%, signal=63%	CCT5/CCT6A/DKC1/CCT2/CCT3/CCT4/TCP1/CCT7
GOBP_ERK1_AND_ERK2_CASCADE	GOBP_ERK1_AND_ERK2_CASCADE	327	-0.387848	-1.46658	0.000632102	0.000632102	0.00560289	2886	tags=28%, list=15%, signal=24%	FGF18/C5AR1/CASR/EDN1/ROR1/PDGFRA/RAPGEF2/FFAR4/ERBB4/SYK/TGFB1/HAVCR2/ZFP36L2/DDR2/BMPER/FGFR4/RAP1A/CFLAR/SERPINF2/CCL18/BTN2A2/ZFP36L1/ALKAL2/DENND2B/CCN2/SLAMF1/PDGFD/PTPN22/GLIPR2/CCL22/JUN/ARRB2/FBLN1/RASGRP1/PDGFA/SPRED1/CCN1/CHI3L1/CCL14/CD44/TBC1D10C/TLR4/ACE2/SCIMP/BMP4/GPNMB/ALOX15/CSF1R/PRKCZ/LGALS9/ICAM1/DAB2/ARRB1/EPHA4/PTK2B/BMP2/SPRY2/SPRY1/GPR183/CCL23/TGFBR3/PTGER4/TEK/NOD1/CD36…
GOBP_IMMUNOGLOBULIN_PRODUCTION_INVOLVED_IN_IMMUNOGLOBULIN_MEDIATED_IMMUNE_RESPONSE	GOBP_IMMUNOGLOBULIN_PRODUCTION_INVOLVED_IN_IMMUNOGLOBULIN_MEDIATED_IMMUNE_RESPONSE	72	-0.554411	-1.7431	0.000644023	0.000644023	0.00569601	2415	tags=38%, list=12%, signal=33%	TGFB1/SWAP70/NDFIP1/IL27RA/STAT6/PARP3/CD28/CD40/B2M/GAPT/CD40LG/BTK/PTPRC/TNFSF13/HLA-DOB/HLA-DQA2/HLA-DMB/HLA-DQA1/HLA-DOA/HLA-DMA/HLA-DPA1/HLA-DQB1/HLA-DRA/HLA-DPB1/HLA-DRB1/HLA-DQB2/HLA-DRB5
GOBP_PYRIMIDINE_NUCLEOSIDE_MONOPHOSPHATE_BIOSYNTHETIC_PROCESS	GOBP_PYRIMIDINE_NUCLEOSIDE_MONOPHOSPHATE_BIOSYNTHETIC_PROCESS	14	0.803772	1.84361	0.000646988	0.000646988	0.00570968	2700	tags=57%, list=14%, signal=49%	TYMS/UCK2/CDA/CAD/UPP1/UMPS/DCK/DUT
GOBP_CENTROSOME_SEPARATION	GOBP_CENTROSOME_SEPARATION	15	0.790116	1.85947	0.000650983	0.000650983	0.00573237	2096	tags=53%, list=11%, signal=48%	NEK2/AURKA/KIF11/CHEK1/RANBP1/NUP62/NDE1/CEP85
GOBP_IMMUNOGLOBULIN_PRODUCTION	GOBP_IMMUNOGLOBULIN_PRODUCTION	122	-0.483729	-1.65155	0.000659813	0.000659813	0.00579744	2433	tags=31%, list=12%, signal=27%	CD86/TGFB1/FCRL3/SWAP70/DNAJB9/NDFIP1/IL27RA/STAT6/SAMHD1/MZB1/VPREB3/PARP3/CD28/CD40/B2M/RBP4/GAPT/CD40LG/CD22/SASH3/BTK/PTPRC/TNFSF13/HLA-E/HLA-DOB/HLA-DQA2/HLA-DMB/HLA-DQA1/HLA-DOA/HLA-DMA/HLA-DPA1/HLA-DQB1/HLA-DRA/IL33/HLA-DPB1/HLA-DRB1/HLA-DQB2/HLA-DRB5
GOBP_POSITIVE_REGULATION_OF_KINASE_ACTIVITY	GOBP_POSITIVE_REGULATION_OF_KINASE_ACTIVITY	419	-0.362677	-1.40762	0.00066215	0.00066215	0.0058053	2816	tags=25%, list=14%, signal=22%	JAK2/PINK1/EDN1/CAMK1/ROR1/PDGFRA/WNT5A/SOCS1/RAPGEF2/CSF1/PDPK1/ERBB4/PKD2/ACE/HBEGF/PFKFB2/ACSL1/SYK/MRNIP/CD86/MERTK/TGFB1/MAPRE3/DDR2/AXL/PDE5A/ERBB3/FGFR4/TIE1/RAP1A/LCP2/IL18/PIK3R6/PRKCD/P2RX7/EFNA1/SDC4/CD40/PDGFD/RIPK3/PIK3R5/PIK3CG/CAB39L/AZU1/KITLG/RASGRP1/PDGFA/FGD2/CCN1/CHI3L1/CD19/CCND2/TLR4/IL34/SLC1A1/FGR/ELANE/KIT/CSF1R/ANG/PRKCZ/SLC27A1/BTC/EPHA4/PTK2B/CD81/TEK/P2RY12/TLR3/AKAP1…
GOBP_GLYCEROPHOSPHOLIPID_METABOLIC_PROCESS	GOBP_GLYCEROPHOSPHOLIPID_METABOLIC_PROCESS	293	-0.395567	-1.49028	0.000670806	0.000670806	0.0058684	3770	tags=30%, list=19%, signal=25%	PLA2G7/PDGFRB/CLN3/PIGV/ATM/GPLD1/PTEN/CHKB/FIG4/INPP5A/CAPN2/AGPAT2/PLA2G15/PIGP/SH3YL1/CDS2/BMX/CEPT1/PLA2G3/PLA2G6/DPM3/PLA2G4E/PLCH2/NAAA/PIK3C2B/SYNJ1/PIGQ/NR1H3/SOCS1/PLAAT2/DHRS7B/PON1/FABP5/CDS1/PLA2G4C/PIGA/PLA2G2D/PLAAT5/MTMR6/SERINC1/PIK3CD/MTM1/INPP5J/CHKA/LCAT/PIK3R6/PNPLA7/CRLS1/SOCS2/ITPKB/RAB38/INPP5K/PIK3CG/PITPNM3/SACM1L/PGAP3/INPP5B/SERINC5/PDGFA/TMEM150A/PLCG2/GDE1/LPCAT1/INPP…
GOBP_REGULATION_OF_SYNCYTIUM_FORMATION_BY_PLASMA_MEMBRANE_FUSION	GOBP_REGULATION_OF_SYNCYTIUM_FORMATION_BY_PLASMA_MEMBRANE_FUSION	29	-0.68259	-1.85763	0.000683798	0.000683798	0.00596909	3351	tags=48%, list=17%, signal=40%	CAPN2/TNFSF14/CAMK1/CFLAR/RAPGEF3/DCSTAMP/NFATC2/EHD2/CD53/TYROBP/RIPOR2/GDF15/TREM2/SCGB3A1
GOBP_TRANSCRIPTION_BY_RNA_POLYMERASE_I	GOBP_TRANSCRIPTION_BY_RNA_POLYMERASE_I	62	0.552262	1.75538	0.000697582	0.000697582	0.00607623	4635	tags=58%, list=24%, signal=44%	DDX11/LYAR/MARS1/WDR43/TCOF1/DDX21/POLR1G/NCL/DEK/NOL11/WDR75/PWP1/POLR1A/DHX33/CARM1/BAZ2A/ACTR6/TAF1A/HEATR1/SMARCB1/SIRT7/MYBBP1A/POLR2K/BAZ1B/UBTF/IPPK/ERCC2/ATF4/PHF8/PIH1D1/MTOR/POLR1E/UTP15/MACROH2A2/MACROH2A1/ZMPSTE24
GOBP_INTRINSIC_APOPTOTIC_SIGNALING_PATHWAY	GOBP_INTRINSIC_APOPTOTIC_SIGNALING_PATHWAY	294	0.368462	1.44481	0.000708884	0.000708884	0.00616134	3594	tags=35%, list=18%, signal=29%	MELK/MAGEA3/E2F1/ERO1A/PMAIP1/S100A8/BRCA1/S100A9/MLLT11/TRIB3/DDIAS/MIF/SFRP2/E2F2/HELLS/CYCS/DDIT4/PRKDC/PERP/CHEK2/MMP9/HIF1A/SNAI1/ENO1/MSH2/PPIF/HSPA1A/EIF5A/MSH6/FIGNL1/PLAUR/OPA1/SFN/BCL3/ATAD5/ACKR3/DNM1L/IER3/RNF183/CHAC1/VDAC2/CDKN2D/NOC2L/DNAJC10/BNIP3/PPIA/DDIT3/TRAF2/MYC/CEBPB/KDM1A/PTGS2/BRCA2/PDK1/PDCD10/PARP1/P4HB/RNF186/HRAS/PARL/SOD2/SNAI2/DNAJA1/NBN/CASP2/HYOU1/BID/TRIAP1/YBX3/…
GOBP_HISTONE_MONOUBIQUITINATION	GOBP_HISTONE_MONOUBIQUITINATION	31	0.659189	1.8008	0.000716943	0.000716943	0.00621796	4792	tags=65%, list=25%, signal=49%	UHRF1/RAD51/BRCA1/BARD1/ATXN7L3/BRCA2/PCGF6/LEO1/TRIM37/PCGF2/RNF168/RNF2/DTX3L/CUL4B/CDC73/DDB1/BRCC3/UBE2E1/RNF40/WAC
GOBP_DESMOSOME_ORGANIZATION	GOBP_DESMOSOME_ORGANIZATION	10	0.863618	1.78769	0.000720979	0.000720979	0.00622612	1991	tags=80%, list=10%, signal=72%	DSP/DSG2/PKP2/PERP/PKP3/JUP/NECTIN1/SNAI2
GOBP_REGULATION_OF_MITOTIC_CYTOKINESIS	GOBP_REGULATION_OF_MITOTIC_CYTOKINESIS	10	0.862924	1.78625	0.000720979	0.000720979	0.00622612	1309	tags=60%, list=7%, signal=56%	BIRC5/AURKB/CDCA8/INCENP/KIF20B/NUP62
GOBP_B_CELL_PROLIFERATION	GOBP_B_CELL_PROLIFERATION	102	-0.501028	-1.64759	0.000723061	0.000723061	0.00623073	2375	tags=32%, list=12%, signal=29%	TNFRSF13C/FCRL3/TNFSF13B/IL7/PRKCD/CD180/MZB1/TNFRSF13B/CD40/IKZF3/RASGRP1/NFATC2/INPP5D/CD19/AHR/TLR4/GAPT/NCKAP1L/GPR183/CD81/TYROBP/IL7R/CR2/CD40LG/CD22/SASH3/BTK/PTPRC/CD79A/MEF2C/MNDA/MS4A1/CD74
GOBP_REGULATION_OF_MEIOTIC_CELL_CYCLE	GOBP_REGULATION_OF_MEIOTIC_CELL_CYCLE	64	0.538427	1.72261	0.000730435	0.000730435	0.00628082	3466	tags=34%, list=18%, signal=28%	CDC20/TRIP13/TTK/RAD51AP1/ASPM/CDC25C/CDC25A/FBXO5/LIF/CDC25B/ANAPC7/ANAPC11/CDC27/CHFR/HORMAD1/OVOL1/PLCB1/ANAPC5/ANAPC1/FZR1/GPR3/PDE3A
GOBP_LIPID_MODIFICATION	GOBP_LIPID_MODIFICATION	197	-0.422436	-1.52694	0.000737023	0.000737023	0.00632396	4088	tags=34%, list=21%, signal=27%	ADH5/CERK/MTMR3/SIRT4/LONP2/CPT2/PLA2G7/CROT/PEX2/ACACB/ACOX3/ETFDH/PTEN/MLYCD/FIG4/INPP5A/ABCD4/CYP3A5/PLPP1/PIK3C2B/SYNJ1/AUH/ACSM1/MTMR6/ABCD3/CYGB/MTM1/INPP5J/SGPP2/ACAT1/PLPP3/GBGT1/ACAA1/INPP5K/SACM1L/PLIN5/INPP5B/SCP2/HADH/PLPPR4/ACADS/INPP5D/NR4A3/CNR1/ACOX2/ALOX15/BDH2/ECHDC1/FMO4/ACADL/HSD17B4/ECHDC2/ALOX5/CYP4V2/CERKL/PDK4/IVD/PLPPR1/ACOXL/EPHX2/MFSD2A/FABP3/ABO/FMO2/APOD/ALOX15B
GOBP_NEGATIVE_REGULATION_OF_MRNA_METABOLIC_PROCESS	GOBP_NEGATIVE_REGULATION_OF_MRNA_METABOLIC_PROCESS	95	0.477394	1.63433	0.000746703	0.000746703	0.00639339	3746	tags=40%, list=19%, signal=32%	E2F1/IGF2BP2/IGF2BP3/IGF2BP1/PKP3/SRSF9/RBM42/NOCT/PTBP1/BARD1/U2AF2/TRAF2/LARP1/HNRNPAB/YBX1/HNRNPD/PABPC1/HNRNPA2B1/HNRNPC/PAIP1/DHX34/TAF15/YBX3/SYNCRIP/ELAVL1/C1QBP/SRSF12/SFSWAP/HNRNPL/HNRNPU/RBM38/RBM10/TARDBP/DHX9/HNRNPK/PKP1/TENT4A/RNPS1
GOBP_COMPLEMENT_ACTIVATION_ALTERNATIVE_PATHWAY	GOBP_COMPLEMENT_ACTIVATION_ALTERNATIVE_PATHWAY	16	-0.798645	-1.91676	0.000750013	0.000750013	0.00640809	2054	tags=69%, list=11%, signal=62%	CR1/C8B/CFP/CFH/C5/VSIG4/CR2/SUSD4/CFD/C3/C7
GOBP_REGULATION_OF_SPINDLE_ASSEMBLY	GOBP_REGULATION_OF_SPINDLE_ASSEMBLY	33	0.662344	1.86137	0.000752458	0.000752458	0.00641536	4010	tags=58%, list=21%, signal=46%	PLK1/SPAG5/KIF15/STIL/HSPA1B/SASS6/HSPA1A/GPSM2/CENPJ/DRG1/HNRNPU/DYNC1H1/CCSAP/CEP97/RNF4/CHMP4C/CHMP4B/CHMP1B/CHMP1A
GOBP_POSITIVE_REGULATION_OF_LYMPHOCYTE_DIFFERENTIATION	GOBP_POSITIVE_REGULATION_OF_LYMPHOCYTE_DIFFERENTIATION	129	-0.478087	-1.64564	0.000773067	0.000773067	0.00657713	2488	tags=31%, list=13%, signal=27%	NLRP3/SYK/CD86/AXL/IL18/PIK3R6/IL7/ZAP70/BTN2A2/RUNX3/IHH/ITPKB/RASGRP1/EGR3/TESPA1/INPP5D/SOX13/VSIR/IL2RG/SPI1/PRKCZ/LGALS9/NCKAP1L/SMARCA2/IL7R/SMARCD3/CD27/ZBTB16/TOX/SASH3/BTK/PTPRC/GAS6/CD83/TGFBR2/SHH/CD74/CCL19/HLA-DRA/HLA-DRB1
GOBP_INOSITOL_LIPID_MEDIATED_SIGNALING	GOBP_INOSITOL_LIPID_MEDIATED_SIGNALING	171	-0.444841	-1.57623	0.0007753	0.0007753	0.00658222	4776	tags=47%, list=24%, signal=36%	CCL5/PIK3C2G/TNFAIP8L3/F2R/PTPN6/PLD2/GPER1/FGF2/DDR1/TSC2/DAB2IP/EGFR/HTR2B/ADAP2/GAB2/NCF1/NTRK2/PDGFRB/KDR/FLT3/EZR/MYOC/PTEN/PDGFC/F2RL1/PLCB4/SIRT2/CEACAM1/RGL2/TGFB2/PLCH2/JAK2/PIK3C2B/EDN1/ROR1/PDGFRA/NPR3/GPR143/PIK3AP1/ERBB4/PEAR1/DDR2/ERBB3/PLXNB1/PIK3CD/OGT/IL18/NLRC3/NOP53/BTN2A2/ZFP36L1/PLCE1/CD28/PDGFD/PIK3R5/PIK3CG/HCST/PREX2/RASGRP1/PDGFA/PLCG2/HCLS1/PPP1R16B/HGF/FGR/KIT/CSF1R/PLC…
GOBP_TROPHOBLAST_GIANT_CELL_DIFFERENTIATION	GOBP_TROPHOBLAST_GIANT_CELL_DIFFERENTIATION	13	0.806427	1.78391	0.000781011	0.000781011	0.00661674	802	tags=54%, list=4%, signal=52%	PLK4/E2F8/MDFI/E2F7/SNAI1/SOX15/LIF
GOBP_REGULATION_OF_MYELOID_LEUKOCYTE_DIFFERENTIATION	GOBP_REGULATION_OF_MYELOID_LEUKOCYTE_DIFFERENTIATION	119	-0.472257	-1.60632	0.000783401	0.000783401	0.00662305	3449	tags=32%, list=18%, signal=26%	MITF/PPP3CA/GPR68/TESC/CCR1/PLA2G3/CEACAM1/RUNX1/TAL1/FOXP1/C1QC/ID2/CSF1/CD101/TGFB1/NDFIP1/ZFP36L1/DCSTAMP/KITLG/HCLS1/INPP5D/TLR4/IL34/TCTA/CTNNBIP1/PIK3R1/TYROBP/TLR3/CD4/RASSF2/EVI2B/TREM2/NEDD9/LTF/FOS/CD74/HLA-DRB1/CLDN18
GOBP_INTERMEDIATE_FILAMENT_BASED_PROCESS	GOBP_INTERMEDIATE_FILAMENT_BASED_PROCESS	92	0.496122	1.69361	0.000794805	0.000794805	0.00667842	1143	tags=17%, list=6%, signal=16%	KRT6A/DSP/PKP2/KRT16/KRT80/KRT81/KRT17/KRT18/KRT6B/INA/NEFH/KRT19/KRT7/FAM83H/PLEC/AGFG1
GOBP_T_CELL_RECEPTOR_SIGNALING_PATHWAY	GOBP_T_CELL_RECEPTOR_SIGNALING_PATHWAY	131	-0.47178	-1.62518	0.000794878	0.000794878	0.00667842	3691	tags=40%, list=19%, signal=32%	NFKBID/FYN/CACNB4/EZR/FYB2/FYB1/ELF1/CEACAM1/PRNP/UBASH3A/CD3G/PDE4B/PDE4D/THEMIS/PTPRJ/HLA-A/PIK3CD/LCP2/RAB29/BTN3A2/LGALS3/CD247/LCK/ITK/ZAP70/BTN2A2/TRAT1/CD3D/SH2D1A/DUSP22/CD28/ERMAP/PTPN22/IKBKB/LAPTM5/BTN3A1/PLCG2/TESPA1/INPP5D/PRAM1/CD3E/BTN3A3/CD81/CCR7/BTK/PTPRC/BTNL9/HHLA2/RFTN1/HLA-DQB1/HLA-DPB1/HLA-DRB1
GOBP_NEGATIVE_REGULATION_OF_LEUKOCYTE_PROLIFERATION	GOBP_NEGATIVE_REGULATION_OF_LEUKOCYTE_PROLIFERATION	94	-0.511984	-1.67061	0.000794929	0.000794929	0.00667842	2437	tags=33%, list=12%, signal=29%	PLA2G2D/CD86/HAVCR2/TSPAN32/PDE5A/NDFIP1/ENPP3/BTN2A2/TNFRSF13B/IHH/SDC4/INPP5D/VSIR/BMP4/GPNMB/TNFRSF14/LGALS9/VSIG4/FOXJ1/TYROBP/BTK/RASSF5/PLA2G2A/SPN/MNDA/LST1/SHH/IL33/HLA-DRB1/SFTPD/SCGB1A1
GOBP_CD4_POSITIVE_ALPHA_BETA_T_CELL_DIFFERENTIATION	GOBP_CD4_POSITIVE_ALPHA_BETA_T_CELL_DIFFERENTIATION	88	-0.51841	-1.67578	0.000797841	0.000797841	0.00668892	3068	tags=38%, list=16%, signal=32%	RUNX1/ATP7A/FOXP1/SOCS1/NLRP3/PLA2G2D/CD86/LY9/IL18/STAT6/SMAD7/RUNX3/RORA/SLAMF6/RORC/SH3RF1/IL2RG/IRF4/PRKCZ/LGALS9/NCKAP1L/GPR183/PTGER4/TOX/SASH3/SEMA4A/SPN/TMEM98/CD83/IL6R/CCL19/HLA-DRA/HLA-DRB1
GOBP_POSITIVE_REGULATION_OF_TRANSLATION	GOBP_POSITIVE_REGULATION_OF_TRANSLATION	138	0.442478	1.58571	0.000812085	0.000812085	0.00679418	4754	tags=47%, list=24%, signal=36%	KRT17/PRKDC/IGF2BP1/EIF4A3/EIF5A/PKM/GCN1/EIF4G1/BCL3/FXR1/LARP1/YBX1/SSB/SOX4/LARP4/METTL5/IL6/UPF3B/TRMT10C/HNRNPD/CDC123/NSUN5/PABPC1/TARBP2/PAIP1/RPS6KB1/PLD1/YBX3/DHX36/KHDRBS1/SYNCRIP/UQCC2/ELAVL1/C1QBP/EIF6/HNRNPL/HNRNPU/LARP6/POLR2D/GUF1/NPM1/NAT10/METTL8/DHX9/EIF5A2/RPS6KB2/CDK5RAP1/RCC1L/PYM1/TENT4A/EIF2B5/PRR16/FASTKD2/LARP1B/MPV17L2/NCK1/YTHDF1/MTOR/EIF5AL1/POLR2G/CNBP/NGRN/JMJD4/FXR2…
GOBP_LYMPHOCYTE_MIGRATION	GOBP_LYMPHOCYTE_MIGRATION	118	-0.489881	-1.66301	0.000815806	0.000815806	0.00680201	2250	tags=39%, list=12%, signal=35%	ADTRP/PYCARD/TNFSF14/GCSAM/ECM1/CRTAM/WNT5A/PADI2/PIK3CD/CCL18/IL27RA/CYP7B1/ZAP70/CD200R1/CORO1A/RIPK3/CXCL13/PIK3CG/CCL22/MSN/CCL14/ITGA4/SPNS2/TNFRSF14/DOCK8/CXCL12/PTK2B/AIF1/JAM2/GPR183/CCR2/ITGAL/RIPOR2/CCL23/S1PR1/CCR7/CXCL16/GAS6/SPN/CCL13/CX3CL1/NEDD9/CH25H/CCL17/CCL19/APOD
GOBP_REGULATION_OF_TOLL_LIKE_RECEPTOR_SIGNALING_PATHWAY	GOBP_REGULATION_OF_TOLL_LIKE_RECEPTOR_SIGNALING_PATHWAY	31	-0.677775	-1.85981	0.000816401	0.000816401	0.00680201	3278	tags=42%, list=17%, signal=35%	SARM1/IRAK3/GPR108/PDPK1/ARRB2/SMPDL3B/IRF4/TASL/CD36/TLR3/TLR5/CD300LF/TLR2
GOBP_RESPONSE_TO_MOLECULE_OF_BACTERIAL_ORIGIN	GOBP_RESPONSE_TO_MOLECULE_OF_BACTERIAL_ORIGIN	347	-0.38373	-1.46256	0.000834121	0.000834121	0.00693529	2816	tags=27%, list=14%, signal=24%	JAK2/FOXP1/EDN1/NR1H3/IFNAR1/WNT5A/LDOC1/LITAF/CSF1/LY96/PDE4B/ACE/PON1/NLRP3/PTGIR/CD86/TGFB1/HAVCR2/AXL/TRIM5/PTGFR/ALAD/CARD8/PTGER2/IL18/CCR5/MAPKAPK3/VIM/CXCL2/CD180/RPS6KA3/PRKCE/P2RX7/CSF2/CD6/KCNJ8/PTPN22/PENK/CXCL13/PDCD4/IL24/B2M/PLCG2/TNFRSF1B/HCK/STAP1/TLR10/NR4A1/TLR4/SCIMP/CSF2RB/SMAD6/SSC5D/THBD/HMGCS2/CNR1/CD96/PLSCR4/IL10RA/ELANE/ASS1/SPI1/LGALS9/ACP5/C2/CASP1/CD55/PTGER4/PALM3/C…
GOBP_REGULATION_OF_SISTER_CHROMATID_COHESION	GOBP_REGULATION_OF_SISTER_CHROMATID_COHESION	18	0.745459	1.80881	0.00083595	0.00083595	0.00693616	1779	tags=44%, list=9%, signal=40%	CDCA5/BUB1/ESPL1/FEN1/DDX11/SLF1/RAD21/NAA10
GOBP_SALIVA_SECRETION	GOBP_SALIVA_SECRETION	13	-0.818565	-1.87569	0.000845521	0.000845521	0.00700114	70	tags=38%, list=0%, signal=38%	CHRM1/FGF10/PPP3CA/AQP1/AQP5
GOBP_MITOTIC_G2_DNA_DAMAGE_CHECKPOINT_SIGNALING	GOBP_MITOTIC_G2_DNA_DAMAGE_CHECKPOINT_SIGNALING	35	0.638716	1.80507	0.000856502	0.000856502	0.0070775	964	tags=31%, list=5%, signal=30%	PLK1/CDK1/DTL/CHEK1/CLSPN/BRCA1/BLM/TICRR/TOPBP1/DONSON/IER3
GOBP_MATURATION_OF_5_8S_RRNA_FROM_TRICISTRONIC_RRNA_TRANSCRIPT_SSU_RRNA_5_8S_RRNA_LSU_RRNA	GOBP_MATURATION_OF_5_8S_RRNA_FROM_TRICISTRONIC_RRNA_TRANSCRIPT_SSU_RRNA_5_8S_RRNA_LSU_RRNA	25	0.693439	1.81355	0.000865438	0.000865438	0.00713669	4004	tags=64%, list=20%, signal=51%	BOP1/RRS1/RPP40/UTP20/WDR12/PES1/EXOSC2/EXOSC3/FTSJ3/ERI1/EXOSC9/KRI1/EXOSC10/NOP14/EXOSC8/NOP9
GOBP_CEREBRAL_CORTEX_DEVELOPMENT	GOBP_CEREBRAL_CORTEX_DEVELOPMENT	122	0.451858	1.59482	0.000886329	0.000886329	0.00729402	4028	tags=39%, list=21%, signal=31%	SLC2A1/ASPM/TACC3/KIF14/H2AX/TUBB2B/FBXO45/COL3A1/WDR62/ASCL1/HIF1A/CDK5R1/CDH2/LRP8/MDK/ATIC/BNIP3/CDK5R2/CNTNAP2/KDM1A/NSUN5/TUBB2A/NDE1/LAMB1/SRD5A1/NARS1/SLC38A2/SMO/RTN4/MBOAT7/LHX2/GART/PLCB1/PEX5/GSK3B/AKIRIN2/TRA2B/NEFL/CCDC85C/BAX/CRKL/CDK5/YWHAE/ROBO1/CSNK2A2/TMEM14B/ADGRG1/FOXG1
GOBP_IMMUNOLOGICAL_SYNAPSE_FORMATION	GOBP_IMMUNOLOGICAL_SYNAPSE_FORMATION	16	-0.793424	-1.90423	0.000890365	0.000890365	0.00731228	2660	tags=75%, list=14%, signal=65%	PRF1/HAVCR2/LGALS3/CORO1A/CD6/MSN/DOCK2/DOCK8/CD81/CCR7/NEDD9/CCL19
GOBP_PYRIMIDINE_NUCLEOTIDE_METABOLIC_PROCESS	GOBP_PYRIMIDINE_NUCLEOTIDE_METABOLIC_PROCESS	51	0.56194	1.69304	0.000901459	0.000901459	0.00737339	2919	tags=39%, list=15%, signal=33%	TYMS/UCK2/CDA/NME1/DTYMK/UNG/CTPS1/TDG/CAD/NME2/ENTPD7/SMUG1/NME4/UPP1/UMPS/TYMP/DCK/DUT/DCTPP1/NT5C
GOBP_POSITIVE_REGULATION_OF_TELOMERE_MAINTENANCE_VIA_TELOMERE_LENGTHENING	GOBP_POSITIVE_REGULATION_OF_TELOMERE_MAINTENANCE_VIA_TELOMERE_LENGTHENING	37	0.635174	1.82988	0.000901575	0.000901575	0.00737339	3021	tags=49%, list=15%, signal=41%	AURKB/NEK2/CCT5/PKIB/CCT6A/DKC1/CCT2/CCT3/CCT4/TCP1/CCT7/HNRNPA2B1/DHX36/XRCC5/CCT8/PNKP/ACD/MAPKAPK5
GOBP_POSITIVE_REGULATION_OF_INTERLEUKIN_12_PRODUCTION	GOBP_POSITIVE_REGULATION_OF_INTERLEUKIN_12_PRODUCTION	43	-0.626274	-1.81146	0.000903303	0.000903303	0.00737339	1708	tags=40%, list=9%, signal=36%	CD40/CLEC7A/LAPTM5/PLCG2/TLR4/SCIMP/LGALS9/IL16/CD36/TLR3/LTB/CD40LG/CCR7/IRF8/TLR2/CCL19/AGER
GOBP_REGULATION_OF_MYELOID_LEUKOCYTE_MEDIATED_IMMUNITY	GOBP_REGULATION_OF_MYELOID_LEUKOCYTE_MEDIATED_IMMUNITY	60	-0.576131	-1.74671	0.000906642	0.000906642	0.00738567	2571	tags=43%, list=13%, signal=38%	FES/FCGR2B/F2RL1/PLA2G3/PDPK1/IL13RA2/SYK/RAC2/VAMP8/CD84/STAP1/ITGAM/PRAM1/DNASE1L3/FGR/SPI1/LGALS9/FOXF1/TYROBP/CCR2/ITGB2/BTK/HLA-E/CX3CR1/STXBP1/C3
GOBP_HEMOSTASIS	GOBP_HEMOSTASIS	231	-0.406784	-1.49496	0.00090953	0.00090953	0.00739422	3323	tags=33%, list=17%, signal=28%	FCER1G/ADTRP/F2RL1/PLAT/CEACAM1/PAFAH2/SH2B3/GP1BA/CD9/NFE2/ENTPD1/JAK2/EDN1/PDGFRA/MYL9/PEAR1/CSRP1/SYK/VAV1/MERTK/TSPAN32/SERPING1/TREML1/AXL/TFPI/SERPINF2/DMTN/F10/PRKG1/GGCX/P2RX1/PRKCD/LCK/PAPSS2/COMP/GNAQ/PRKCQ/PROS1/FERMT3/CD40/PIK3CG/FBLN1/PDGFA/PLCG2/WAS/TLR4/THBD/CD34/CAV1/F11/FLI1/PLEK/F8/TSPAN8/ABAT/ENPP4/RAB27A/P2RY12/CD36/CD40LG/MMRN1/SERPINA1/CD59/GAS6/CTSG/IL6ST/SELP/VWF/F13A1/STX…
GOBP_REGULATION_OF_INNATE_IMMUNE_RESPONSE	GOBP_REGULATION_OF_INNATE_IMMUNE_RESPONSE	364	-0.370535	-1.4193	0.000916806	0.000916806	0.00743835	3345	tags=28%, list=17%, signal=24%	ALPK1/ERAP1/PYCARD/F2RL1/SARM1/UNC93B1/CR1/CEACAM1/S100A14/IRAK3/PYHIN1/LILRA4/CRTAM/NINJ1/GPR108/NR1H3/WNT5A/MICA/DHX58/N4BP1/PIK3AP1/PDPK1/LY96/NLRP3/SYK/VAV1/TGFB1/HAVCR2/FCRL3/SERPING1/TRIM5/HLA-A/NLRC4/TLR8/CD1D/RNF125/PIK3R6/MAPKAPK3/NLRC3/NOP53/NCR3/PJA2/SAMHD1/RPS6KA3/PRKCE/CD40/RAB11FIP2/PTPN22/CLEC7A/CYLD/CFH/USP27X/ARRB2/IKBKB/RASGRP1/SLAMF6/SMPDL3B/PLCG2/HCK/SLC15A3/HLA-B/TLR10/TLR4/I…
GOBP_DNA_TEMPLATED_TRANSCRIPTION_ELONGATION	GOBP_DNA_TEMPLATED_TRANSCRIPTION_ELONGATION	127	0.435307	1.54441	0.00092001	0.00092001	0.00744932	5218	tags=51%, list=27%, signal=38%	EZH2/ALYREF/INTS13/WDR43/INTS1/ADRM1/SUPT16H/MED27/NCBP1/NCBP2/NELFE/INTS8/MED24/TSFM/MED10/MED1/CDK12/TCERG1/BRD4/LEO1/INTS7/RNF168/NELFA/SUPT5H/HNRNPU/NELFB/HEXIM1/NELFCD/THOC1/CCNT1/INTS2/MED14/MED6/GTF2F2/ERCC2/SIRT6/POLR2I/CCNK/SETD5/INTS4/CDC73/TEFM/MED15/MED30/ERCC3/POLR1E/ZMYND8/ENY2/HTATSF1/RECQL5/AXIN1/MED20/PWWP2B/HMGN1/TCEA1/CTDP1/MED19/THOC5/GTF2F1/SUPT6H/MED8/MED22/EAF1/CCAR2/PAF1
GOBP_REGULATION_OF_T_CELL_MEDIATED_CYTOTOXICITY	GOBP_REGULATION_OF_T_CELL_MEDIATED_CYTOTOXICITY	49	-0.614673	-1.80129	0.000921884	0.000921884	0.00744951	2328	tags=41%, list=12%, signal=36%	HLA-A/CD1D/P2RX7/HLA-C/RIPK3/B2M/HLA-B/HLA-F/NCKAP1L/IL7R/MR1/PTPRC/CD1B/HLA-E/CD1E/CD1A/HLA-DRA/CD1C/HLA-DRB1/AGER
GOBP_PALLIUM_DEVELOPMENT	GOBP_PALLIUM_DEVELOPMENT	180	0.406443	1.50501	0.000929842	0.000929842	0.00749876	4028	tags=37%, list=21%, signal=29%	SLC2A1/ASPM/TACC3/KIF14/EZH2/H2AX/TSKU/TUBB2B/FBXO45/RAN/COL3A1/IGF2BP1/WDR62/ASCL1/HIF1A/CDK5R1/CDH2/LRP8/MDK/ATIC/BNIP3/CDK5R2/CNTNAP2/UBA6/KDM1A/CDK6/PLXNA3/NSUN5/TUBB2A/NDE1/LAMB1/SRD5A1/NARS1/SEMA6B/SLC38A2/SMO/PROX1/RTN4/MBOAT7/LHX2/GART/PLCB1/BCAN/HDAC1/PEX5/GSK3B/AKIRIN2/LHX5/NEUROD1/TRA2B/NEFL/CCDC85C/BAX/CRKL/CDK5/CASP3/ATG16L1/YWHAE/EIF2B5/ROBO1/CSNK2A2/SCT/TMEM14B/ADGRG1/ZIC1/FOXG1
GOBP_REGULATION_OF_PEPTIDYL_SERINE_PHOSPHORYLATION_OF_STAT_PROTEIN	GOBP_REGULATION_OF_PEPTIDYL_SERINE_PHOSPHORYLATION_OF_STAT_PROTEIN	23	0.706713	1.82903	0.000931965	0.000931965	0.00750085	4436	tags=26%, list=23%, signal=20%	LIF/PWP1/GADD45A/RET/IFNG/IFNE
GOBP_POSITIVE_REGULATION_OF_MYOBLAST_FUSION	GOBP_POSITIVE_REGULATION_OF_MYOBLAST_FUSION	16	-0.792885	-1.90294	0.000943256	0.000943256	0.00757657	1433	tags=38%, list=7%, signal=35%	NFATC2/EHD2/CD53/RIPOR2/GDF15/SCGB3A1
GOBP_POSITIVE_REGULATION_OF_DOUBLE_STRAND_BREAK_REPAIR_VIA_HOMOLOGOUS_RECOMBINATION	GOBP_POSITIVE_REGULATION_OF_DOUBLE_STRAND_BREAK_REPAIR_VIA_HOMOLOGOUS_RECOMBINATION	39	0.608794	1.76373	0.000946629	0.000946629	0.00758852	3138	tags=49%, list=16%, signal=41%	RAD51AP1/TIMELESS/ACTL6A/MRGBP/RUVBL1/RUVBL2/YEATS4/FANCB/HDGFL2/PARP1/VPS72/TRRAP/MORF4L2/EP400/PIAS4/WRAP53/RBBP8/ACTB/ACTR2
GOBP_ICOSANOID_BIOSYNTHETIC_PROCESS	GOBP_ICOSANOID_BIOSYNTHETIC_PROCESS	56	-0.593152	-1.78034	0.000953954	0.000953954	0.00763203	3352	tags=50%, list=17%, signal=42%	PIBF1/TBXAS1/PYCARD/PLA2G3/GGTLC2/EDN1/PTGS1/MGST2/FABP5/SYK/PTGIS/NLRC4/GGT7/LTA4H/GGT1/GGT5/CASP1/ALOX5/GGTA1/ALOX5AP/PLA2G4F/HPGDS/PLA2G10/GGT6/CD74/PTGDS/PLA2G1B/GGTLC1
GOBP_POSITIVE_THYMIC_T_CELL_SELECTION	GOBP_POSITIVE_THYMIC_T_CELL_SELECTION	14	-0.819657	-1.899	0.000957995	0.000957995	0.00764915	2704	tags=71%, list=14%, signal=62%	CD3G/ZAP70/CD3D/ITPKB/DOCK2/CD3E/TOX/PTPRC/SHH/CD74
GOBP_ANTIBACTERIAL_HUMORAL_RESPONSE	GOBP_ANTIBACTERIAL_HUMORAL_RESPONSE	60	-0.573732	-1.73944	0.000974426	0.000974426	0.00776495	1120	tags=25%, list=6%, signal=24%	ELANE/ANG/RNASE6/HLA-E/CTSG/SPINK5/LGALS4/LTF/WFDC2/JCHAIN/SLPI/DMBT1/PLA2G1B/SFTPD/PGC
GOBP_GLUCOSE_CATABOLIC_PROCESS	GOBP_GLUCOSE_CATABOLIC_PROCESS	24	0.705631	1.83268	0.000992424	0.000992424	0.00789273	2447	tags=46%, list=13%, signal=40%	PFKP/TPI1/HK2/PGK1/ENO2/ENO1/PKM/FOXK2/PFKM/TIGAR/FOXK1
GOBP_PRIMARY_ALCOHOL_METABOLIC_PROCESS	GOBP_PRIMARY_ALCOHOL_METABOLIC_PROCESS	107	-0.489528	-1.63484	0.00100374	0.00100374	0.00796702	1756	tags=24%, list=9%, signal=22%	SULT1C4/WNT4/BCO1/RBP4/GDE1/ACSS2/HSD11B2/SULT1A2/ALDH3A2/DAB2/BMP2/DKK3/GPD1/BMP5/SULT1A1/DHRS3/ALDH3B1/SDR16C5/ALDH1A1/ALDH2/ADH1C/EDNRB/ACSS1/SCNN1B/HSD17B6/ADH1B
GOBP_POSITIVE_REGULATION_OF_ADAPTIVE_IMMUNE_RESPONSE	GOBP_POSITIVE_REGULATION_OF_ADAPTIVE_IMMUNE_RESPONSE	126	-0.46391	-1.59227	0.00101437	0.00101437	0.00803552	2488	tags=33%, list=13%, signal=29%	NLRP3/TGFB1/HLA-A/IL27RA/IL18/STAT6/CD1D/TNFSF13B/P2RX7/PRKCQ/FCER2/SLAMF1/CD28/CD40/HLA-C/FBXO38/CLEC7A/B2M/HLA-B/IL1R1/PRKCZ/HLA-F/CD81/CCR2/CD55/MR1/SASH3/BTK/PTPRC/CD4/CD1B/TNFSF13/HLA-E/IL6ST/TREM2/CD1E/C3/CD1A/HLA-DRA/CD1C/HLA-DRB1
GOBP_REGULATION_OF_MEMBRANE_INVAGINATION	GOBP_REGULATION_OF_MEMBRANE_INVAGINATION	15	-0.787177	-1.84335	0.00101968	0.00101968	0.00806169	1468	tags=47%, list=8%, signal=43%	PLCG2/STAP1/ALOX15/NCKAP1L/CD36/TREM2/C3
GOBP_LIPID_HOMEOSTASIS	GOBP_LIPID_HOMEOSTASIS	156	-0.449701	-1.57879	0.00103141	0.00103141	0.00813842	2725	tags=24%, list=14%, signal=21%	NR1H3/PNPLA2/TLCD4/ACSM1/FITM2/SAR1B/NR1D2/TTC39B/PNPLA4/FGFR4/IL18/LCAT/SLC25A46/CYP7B1/RORA/CERT1/CYP39A1/ORMDL3/LDLRAP1/ACOX2/CAV1/MYLIP/ITGB6/ACOXL/GPIHBP1/PLA2G12B/CES1/ACSM3/EPHX2/FABP4/TREM2/MALL/FABP3/PLA2G10/CEBPA/LPL/NPC2/ABCA3
GOBP_MEIOTIC_CELL_CYCLE_PHASE_TRANSITION	GOBP_MEIOTIC_CELL_CYCLE_PHASE_TRANSITION	11	0.824825	1.74872	0.00105414	0.00105414	0.00830151	2542	tags=73%, list=13%, signal=63%	CCNB2/NDC80/TTK/CDC25C/CDC25A/CDC25B/CHFR/OVOL1
GOBP_MUSCLE_CELL_PROLIFERATION	GOBP_MUSCLE_CELL_PROLIFERATION	202	-0.421942	-1.53334	0.00108416	0.00108416	0.00851064	3493	tags=34%, list=18%, signal=28%	PTEN/WNT2/TCF7L2/S1PR2/PRKAR1A/ERN1/GLI1/SELENON/RUNX1/TGFB2/SKI/CNN1/CXADR/JAK2/FOXP1/EDN1/NPR3/ID2/ERBB4/HBEGF/PTGIR/TGFB1/DDR2/MYOCD/CAV2/CFLAR/SERPINF2/IL18/PRKG1/YAP1/PDGFD/PDCD4/JUN/LDLRAP1/SMPD3/HGF/RBP4/TLR4/ACE2/BMP4/NR4A3/ADAMTS1/ELANE/CTNNBIP1/ANG/BMP2/AIF1/TBX5/TGFBR3/S1PR1/TBX2/CALCRL/MEF2C/ANGPT1/TGFBR2/NPR1/GATA6/NDRG2/IL6R/OGN/FGFR2/CX3CL1/SHH/CITED2/FOS/HPGD/APOD/ELN
GOBP_NEGATIVE_REGULATION_OF_DNA_RECOMBINATION	GOBP_NEGATIVE_REGULATION_OF_DNA_RECOMBINATION	45	0.577734	1.71989	0.00108492	0.00108492	0.00851064	3278	tags=42%, list=17%, signal=35%	PARPBP/BLM/RMI2/POLQ/MSH2/MSH6/CGAS/MAD2L2/H1-0/MAGEF1/FANCB/H1-10/H1-4/RIF1/SMCHD1/THOC1/H1-3/ANKLE1/UBQLN4
GOBP_APOPTOTIC_MITOCHONDRIAL_CHANGES	GOBP_APOPTOTIC_MITOCHONDRIAL_CHANGES	106	0.458437	1.59561	0.00109043	0.00109043	0.00853723	3014	tags=34%, list=15%, signal=29%	GCLC/PMAIP1/MLLT11/GZMB/HSPD1/HK2/GCLM/MMP9/PPIF/HSPA1A/PLAUR/PDCD5/OPA1/BIK/SFN/DNM1L/IER3/FAM162A/EYA2/VDAC2/BNIP3/GGCT/TMEM14A/TIMM50/PARL/SOD2/AIFM2/MFF/BID/TRIAP1/GSK3A/CHCHD10/SLC35F6/GSK3B/BCL2L11/NMT1
GOBP_CRD_MEDIATED_MRNA_STABILIZATION	GOBP_CRD_MEDIATED_MRNA_STABILIZATION	11	0.823037	1.74493	0.00111216	0.00111216	0.00869043	3372	tags=91%, list=17%, signal=75%	IGF2BP2/IGF2BP3/IGF2BP1/YBX1/HNRNPD/PABPC1/PAIP1/SYNCRIP/HNRNPU/DHX9
GOBP_POSITIVE_REGULATION_OF_INTERLEUKIN_6_PRODUCTION	GOBP_POSITIVE_REGULATION_OF_INTERLEUKIN_6_PRODUCTION	95	-0.498858	-1.63461	0.00111907	0.00111907	0.00872744	2475	tags=27%, list=13%, signal=24%	SETD4/SYK/TLR8/POU2AF1/P2RX7/CLEC7A/PLCG2/TLR4/SCIMP/ARHGEF2/TLR7/LGALS9/AIF1/TYROBP/IL16/NOD1/CD36/TLR3/BTK/RAB7B/IL6R/TLR2/LPL/CD74/IL33/AGER
GOBP_REGULATION_OF_METAPHASE_PLATE_CONGRESSION	GOBP_REGULATION_OF_METAPHASE_PLATE_CONGRESSION	13	0.797462	1.76408	0.00116527	0.00116527	0.00907019	208	tags=38%, list=1%, signal=38%	BIRC5/AURKB/CDCA8/SPAG5/INCENP
GOBP_NEPHRON_EPITHELIUM_DEVELOPMENT	GOBP_NEPHRON_EPITHELIUM_DEVELOPMENT	116	-0.472466	-1.5972	0.00117156	0.00117156	0.00907131	2320	tags=28%, list=12%, signal=25%	EDNRA/PROM1/PTPRO/LAMB2/YAP1/MTSS1/HEYL/ACAT1/TMEM59L/WNT4/PTCH1/FMN1/OSR1/WNT11/BMP4/CD34/CTNNBIP1/BMP2/FOXJ1/PECAM1/IRX1/MEF2C/AGTR2/IRX3/TCF21/EDNRB/HNF1B/SHH/NPNT/GPC3/KLF15/AQP1/IRX2
GOBP_CILIUM_OR_FLAGELLUM_DEPENDENT_CELL_MOTILITY	GOBP_CILIUM_OR_FLAGELLUM_DEPENDENT_CELL_MOTILITY	151	-0.448351	-1.56428	0.00117283	0.00117283	0.00907131	4840	tags=42%, list=25%, signal=32%	CFAP69/TSSK4/CFAP47/GAS8/ENO4/UBE2B/DNAH7/TEKT5/KIF9/IQCG/ASH1L/TTLL6/VPS13A/CFAP44/ARMC2/CCDC40/CATSPERE/TEKT3/ODAD3/DNAH3/PLA2G3/TTLL9/CFAP46/CATSPERD/TEKT4/CFAP58/DRC7/TTLL1/CCDC65/SPEF2/RSPH9/TTLL3/BBS2/TCTE1/TTC21A/DNAH2/CFAP65/DNAI3/DNAH1/CFAP157/DNAAF6/LZTFL1/BBS4/TTC12/DNAH5/TAC4/EFHC1/ENKUR/ROPN1L/DNAI1/DRC1/INPP5B/CFAP43/CFAP45/HOATZ/CFAP52/SEPTIN4/GAS2L2/SPAG6/TEKT2/TEKT1/RSPH4A/RGN/CF…
GOBP_LEUKOTRIENE_METABOLIC_PROCESS	GOBP_LEUKOTRIENE_METABOLIC_PROCESS	32	-0.665346	-1.83902	0.00117651	0.00117651	0.00907131	2509	tags=44%, list=13%, signal=38%	MGST2/SYK/GGT7/LTA4H/GGT1/GGT5/ALOX5/GGTA1/ALOX5AP/DPEP2/GGT6/TLR2/PLA2G1B/GGTLC1
GOBP_THYMIC_T_CELL_SELECTION	GOBP_THYMIC_T_CELL_SELECTION	22	-0.735676	-1.90422	0.00117651	0.00117651	0.00907131	1988	tags=55%, list=10%, signal=49%	CD3G/ZAP70/CD3D/CD28/ITPKB/DOCK2/CD3E/CCR7/TOX/PTPRC/SHH/CD74
GOBP_REGULATION_OF_METAL_ION_TRANSPORT	GOBP_REGULATION_OF_METAL_ION_TRANSPORT	400	-0.368	-1.42112	0.00117668	0.00117668	0.00907131	3797	tags=30%, list=19%, signal=24%	EPB41/LRRC55/PDGFRB/FGF14/FYN/CACNB4/SCN2B/FXYD5/RANGRF/ANK2/SPG11/DRD1/KCNJ2/BCL2/CCL2/PPP3CA/TESC/CCR1/APLNR/PLA2G6/PLN/SELENON/CACNA1C/PRNP/ATP7A/GJC2/KCNRG/CHP1/KCNA5/CASR/LRRC52/ABCC9/CACNG6/HECW2/PDPK1/PKD2/PDE4B/ACE/HOMER2/PDE4D/DMD/CD63/EFHB/FCRL3/STAC/PPP3CC/ATP2C2/LGALS3/CACNA1D/REM1/WFS1/P2RX1/PRKCE/CORO1A/P2RX7/FXYD1/ATP1B1/TRPV2/CRBN/ISCU/CXCR4/CD33/FXYD6/KCNAB2/PRSS8/CASQ2/INPP5K/PI…
GOBP_REGULATION_OF_PROTEIN_LOCALIZATION_TO_CHROMOSOME_TELOMERIC_REGION	GOBP_REGULATION_OF_PROTEIN_LOCALIZATION_TO_CHROMOSOME_TELOMERIC_REGION	14	0.783875	1.79797	0.00118811	0.00118811	0.00914185	2935	tags=79%, list=15%, signal=67%	CCT5/CCT6A/DKC1/CCT2/CCT3/CCT4/TCP1/CCT7/GNL3/CCT8/WRAP53
GOBP_POSITIVE_REGULATION_OF_PEPTIDYL_TYROSINE_PHOSPHORYLATION	GOBP_POSITIVE_REGULATION_OF_PEPTIDYL_TYROSINE_PHOSPHORYLATION	178	-0.43403	-1.54762	0.00119485	0.00119485	0.00917619	2550	tags=28%, list=13%, signal=25%	ERBB4/ACE/HBEGF/SYK/PTPRJ/TGFB1/ERBB3/IL18/CSF2/PLPP3/EFNA1/CD40/FGF7/ARRB2/IL24/KITLG/PLCG2/HCLS1/HGF/CRLF1/CD44/IL34/ARHGEF2/CD3E/KIT/CSF1R/ENPP2/TNFRSF14/BTC/EPHA4/PTK2B/GFRA1/CD81/CTF1/PECAM1/BANK1/CD36/PTPRC/CASS4/CD4/GAS6/IL6ST/ANGPT1/THBS4/IL6R/TREM2/ADRA2A/NEDD9/FGFR3/CD74
GOBP_POSITIVE_REGULATION_OF_MACROPHAGE_DERIVED_FOAM_CELL_DIFFERENTIATION	GOBP_POSITIVE_REGULATION_OF_MACROPHAGE_DERIVED_FOAM_CELL_DIFFERENTIATION	18	-0.76482	-1.87007	0.00121952	0.00121952	0.00934782	3908	tags=78%, list=20%, signal=62%	PLA2G5/NFKB1/AGTR1/PLA2G3/PRKCH/CSF1/IL18/CSF2/MSR1/CD36/PLA2G2A/PLA2G10/LPL/ALOX15B
GOBP_REGULATION_OF_MACROPHAGE_MIGRATION	GOBP_REGULATION_OF_MACROPHAGE_MIGRATION	42	-0.617005	-1.77859	0.00122184	0.00122184	0.00934782	1960	tags=48%, list=10%, signal=43%	CD9/C5AR1/CSF1/CD200R1/CMKLR1/SLAMF1/C3AR1/STAP1/IL34/C5/CSF1R/PTK2B/MTUS1/CD81/P2RY12/CX3CR1/TREM2/CX3CL1/MMP28/CXCL17
GOBP_RNA_POLYADENYLATION	GOBP_RNA_POLYADENYLATION	41	0.593751	1.72252	0.00122573	0.00122573	0.00935977	3943	tags=51%, list=20%, signal=41%	PNPT1/HSF1/CPSF3/SNRPA/APLP1/NCBP1/NCBP2/ZC3H3/PABPC1/CSTF3/MTPAP/CPSF2/LEO1/SYMPK/PAPOLA/CPSF1/GRSF1/CPSF6/VIRMA/TENT4A/CDC73
GOBP_RNA_CATABOLIC_PROCESS	GOBP_RNA_CATABOLIC_PROCESS	286	0.36213	1.41026	0.00122857	0.00122857	0.009363	3746	tags=34%, list=19%, signal=28%	E2F1/FEN1/IGF2BP2/RNASEH2A/IGF2BP3/MEX3D/IGF2BP1/DNA2/HSPA1B/DKC1/EIF4A3/PKP3/TBRG4/HSPA1A/NSUN2/PATL1/KHSRP/POP1/PNPT1/NOCT/LSM5/RNASEH1/MRTO4/TRAF2/LRPPRC/SMG5/FXR1/LARP1/AGO2/HNRNPAB/LSM4/YBX1/SSB/EXOSC4/MAGOHB/UPF3B/SLIRP/CNOT9/MAGOH/EXOSC2/HNRNPD/CARHSP1/NCBP1/NCBP2/EXOSC3/PABPC1/SERBP1/HNRNPC/PAIP1/SLFN13/DHX34/NT5C3B/SAMD4B/TAF15/ZC3H12A/YBX3/MTPAP/DHX36/LSM2/SYNCRIP/APEX1/LSM1/ELAVL1/DDX4…
GOBP_REGULATION_OF_ESTABLISHMENT_OF_PROTEIN_LOCALIZATION_TO_CHROMOSOME	GOBP_REGULATION_OF_ESTABLISHMENT_OF_PROTEIN_LOCALIZATION_TO_CHROMOSOME	12	0.798623	1.7362	0.00123081	0.00123081	0.009363	1005	tags=67%, list=5%, signal=63%	CCT5/CCT6A/DKC1/CCT2/CCT3/CCT4/TCP1/CCT7
GOBP_POSITIVE_REGULATION_OF_ESTABLISHMENT_OF_PROTEIN_LOCALIZATION_TO_TELOMERE	GOBP_POSITIVE_REGULATION_OF_ESTABLISHMENT_OF_PROTEIN_LOCALIZATION_TO_TELOMERE	10	0.850215	1.75994	0.00124072	0.00124072	0.00942059	2935	tags=100%, list=15%, signal=85%	CCT5/CCT6A/DKC1/CCT2/CCT3/CCT4/TCP1/CCT7/CCT8/WRAP53
GOBP_REGULATION_OF_CHOLESTEROL_EFFLUX	GOBP_REGULATION_OF_CHOLESTEROL_EFFLUX	37	-0.63534	-1.79191	0.00124472	0.00124472	0.00943321	3309	tags=38%, list=17%, signal=31%	LRP1/RXRA/ABCA5/NR1H3/PON1/TTC39B/PTCH1/CAV1/ABCA8/CES1/TREM2/SHH/PLA2G10/ABCA3
GOBP_SIGNAL_TRANSDUCTION_BY_P53_CLASS_MEDIATOR	GOBP_SIGNAL_TRANSDUCTION_BY_P53_CLASS_MEDIATOR	171	0.407675	1.49683	0.00124807	0.00124807	0.00944082	4040	tags=37%, list=21%, signal=29%	FOXM1/AURKB/AURKA/GTSE1/E2F1/PMAIP1/CHEK1/GREM1/BOP1/MIF/E2F2/NOP2/DDIT4/PERP/E2F7/CHEK2/SNAI1/MSH2/NDRG1/EIF5A/RRS1/TWIST1/PAK1IP1/BCL3/ATAD5/PRMT5/RNF34/KMT5A/RPF2/URB2/EEF1E1/MYC/SOX4/KDM1A/BRCA2/SNAI2/NBN/CASP2/TRIAP1/RFFL/PAXIP1/MAP2K6/MYBBP1A/SNW1/HEXIM1/USP10/MAPKAPK5/ZNF385A/BAX/HIPK2/BDKRB2/AEN/COPS3/HNRNPK/TAF9/DYRK2/RPS15/POU4F1/ATR/PRAP1/PRMT6/BAG6/RPS7
GOBP_REGULATION_OF_TRANSCRIPTION_BY_RNA_POLYMERASE_I	GOBP_REGULATION_OF_TRANSCRIPTION_BY_RNA_POLYMERASE_I	45	0.571031	1.69994	0.00126085	0.00126085	0.00949716	4635	tags=67%, list=24%, signal=51%	DDX11/LYAR/MARS1/WDR43/DDX21/NCL/DEK/NOL11/WDR75/PWP1/DHX33/CARM1/BAZ2A/ACTR6/HEATR1/SMARCB1/SIRT7/MYBBP1A/POLR2K/BAZ1B/UBTF/IPPK/ATF4/PHF8/PIH1D1/MTOR/UTP15/MACROH2A2/MACROH2A1/ZMPSTE24
GOBP_POSITIVE_REGULATION_OF_LYMPHOCYTE_MEDIATED_IMMUNITY	GOBP_POSITIVE_REGULATION_OF_LYMPHOCYTE_MEDIATED_IMMUNITY	124	-0.470735	-1.6117	0.00126215	0.00126215	0.00949716	2488	tags=31%, list=13%, signal=28%	NLRP3/VAV1/TGFB1/HLA-A/IL18/STAT6/CD1D/NCR3/P2RX7/FCER2/SLAMF1/CD28/CD40/HLA-C/FBXO38/RASGRP1/SLAMF6/B2M/HLA-B/IL1R1/PRKCZ/HLA-F/CD81/CD55/MR1/SASH3/BTK/PTPRC/CADM1/CD1B/TNFSF13/HLA-E/TREM2/CD1E/C3/CD1A/HLA-DRA/CD1C/HLA-DRB1
GOBP_NUCLEOSIDE_DIPHOSPHATE_METABOLIC_PROCESS	GOBP_NUCLEOSIDE_DIPHOSPHATE_METABOLIC_PROCESS	133	0.441915	1.57421	0.0012626	0.0012626	0.00949716	2447	tags=26%, list=13%, signal=23%	RRM2/PFKP/GAPDH/TPI1/AK4/NME1/DTYMK/LDHA/ALDOA/GPI/HK2/PGK1/DDIT4/ENO2/RRM1/HIF1A/ENO1/CAD/PGAM1/PKM/NME2/PRKAA2/ENTPD7/IER3/FOXK2/GIT1/OGDHL/GALK1/RPTOR/NME4/PFKM/UMPS/TIGAR/ENTPD2/FOXK1
GOBP_REGULATION_OF_TRANSLATIONAL_INITIATION	GOBP_REGULATION_OF_TRANSLATIONAL_INITIATION	82	0.490864	1.63996	0.0012795	0.0012795	0.00960629	4849	tags=49%, list=25%, signal=37%	EIF4EBP1/EIF3B/BZW1/EIF4G1/EIF5B/BZW2/TMED2/LARP1/AGO2/EIF2S1/MTIF2/NCBP1/NCBP2/CDC123/EIF2AK1/PAIP1/RPS6KB1/KHDRBS1/DDX1/EIF4H/HSPB1/POLR2D/NPM1/KLHL25/ATF4/RPS6KB2/PPP1CA/EIF2AK2/EIF2B5/FECH/NCK1/EIF2B2/YTHDF1/MTOR/EIF3H/EIF4G3/POLR2G/PPP1R15B/TPR/NCK2
GOBP_HETEROCHROMATIN_ORGANIZATION	GOBP_HETEROCHROMATIN_ORGANIZATION	100	0.459263	1.58795	0.00129055	0.00129055	0.00962237	3488	tags=33%, list=18%, signal=27%	LOXL2/LMNB1/LMNB2/EZH2/CDK2/HELLS/HMGA2/SNAI1/SUV39H1/TRIM28/HDAC2/CBX3/SAMD1/SUZ12/DNMT1/H1-0/DNMT3A/KDM1A/HAT1/MBD3/BAZ2A/DOT1L/RIF1/POLE3/HDAC1/JARID2/SMCHD1/MORC2/PPHLN1/BAZ1A/SIRT6/EHMT1/PHF8
GOBP_TISSUE_HOMEOSTASIS	GOBP_TISSUE_HOMEOSTASIS	259	-0.391875	-1.45566	0.00129199	0.00129199	0.00962237	2963	tags=26%, list=15%, signal=23%	LRRK1/CROCC/CYTL1/CXADR/ABCA4/BBS2/CSF1/PRICKLE1/SYK/DMD/PROM1/ALB/TFF2/TPP1/ADGRV1/BBS4/LTBP3/LDB1/IL7/YAP1/ILDR1/COMP/CORO1A/P2RX7/IHH/CCN2/CLDN5/PIP/TUB/DCSTAMP/B2M/LCA5/RBP4/VSTM4/PBLD/INPP5D/TLR4/ATP1B2/CDH5/VSIG1/PTH1R/SLC1A1/CD34/CSF1R/AZGP1/LDB2/ACP5/PTK2B/JAM2/PECAM1/S1PR1/OCLN/SASH3/PDK4/LIPA/LAMA2/ADRB2/ALDH1A1/ANGPT1/TMEM119/ESAM/MFSD2A/SLC39A8/LTF/LYZ/JCHAIN/CLDN18/PIGR
GOBP_MYELOID_CELL_DIFFERENTIATION	GOBP_MYELOID_CELL_DIFFERENTIATION	414	-0.356443	-1.38002	0.00129238	0.00129238	0.00962237	3314	tags=27%, list=17%, signal=23%	GPR68/F2RL1/TESC/CCR1/PLA2G3/CEACAM1/MEIS1/ACVR2A/DYRK3/ATP5IF1/SH2B3/FOXO3/GP1BA/RUNX1/MAF/LRRK1/SLC25A38/NR3C1/SNRK/RPS14/JAK2/TAL1/P4HTM/FOXP1/ETS1/C1QC/SOCS1/KLF13/ID2/CSF1/CD101/DHRS7B/TGFB1/KAT8/PIK3CD/NRROS/CFLAR/DMTN/NDFIP1/LDB1/CBFA2T3/FAXDC2/EPAS1/ARID4A/RASGRP4/ZFP36L1/CSF2/CASP10/ITPKB/JUN/THRA/DCSTAMP/KITLG/B2M/HCLS1/INPP5D/TLR4/IRF4/CSF3R/IL34/GAB3/BMP4/KIT/TCTA/SPI1/CTNNBIP1/CSF1R/…
GOBP_DENDRITIC_CELL_MIGRATION	GOBP_DENDRITIC_CELL_MIGRATION	33	-0.640393	-1.7675	0.00129316	0.00129316	0.00962237	2079	tags=67%, list=11%, signal=60%	SLAMF8/CCL5/CXCR2/ASB2/CDC42/TNFSF18/CCR1/TRPM4/CCR5/CXCR4/SLAMF1/EPS8/PIK3CG/SPI1/LGALS9/DOCK8/GPR183/CCR2/ALOX5/CCR7/GAS6/CCL19
GOBP_ANTIMICROBIAL_PEPTIDE_PRODUCTION	GOBP_ANTIMICROBIAL_PEPTIDE_PRODUCTION	11	-0.832091	-1.81557	0.0012936	0.0012936	0.00962237	1120	tags=36%, list=6%, signal=34%	ELANE/SPINK5/LGALS4/PGC
GOBP_FC_RECEPTOR_SIGNALING_PATHWAY	GOBP_FC_RECEPTOR_SIGNALING_PATHWAY	53	-0.576145	-1.71589	0.00133057	0.00133057	0.00987911	3689	tags=49%, list=19%, signal=40%	FYN/FCGR2B/FCER1G/PLA2G6/LILRA4/SYK/VAV1/PTPRJ/CD247/PRKCD/LCK/CD200R1/PRKCE/PRKCQ/MAP3K1/IKBKB/PLCG2/HCK/NR4A3/FGR/KIT/CD47/MAPK10/BTK/PTPRC/PIGR
GOBP_GLOMERULUS_DEVELOPMENT	GOBP_GLOMERULUS_DEVELOPMENT	69	-0.543268	-1.69547	0.00133666	0.00133666	0.00990609	2320	tags=39%, list=12%, signal=35%	EDNRA/PROM1/PTPRO/CFLAR/LAMB2/MTSS1/HEYL/PLCE1/PDGFD/PDGFA/OSR1/BMP4/CD34/FOXJ1/TEK/PECAM1/EGR1/MEF2C/AGTR2/ANGPT1/COL4A4/TCF21/IL6R/EDNRB/COL4A3/KLF15/AQP1
GOBP_MACROPHAGE_MIGRATION	GOBP_MACROPHAGE_MIGRATION	59	-0.572551	-1.72701	0.00134021	0.00134021	0.0099141	2174	tags=37%, list=11%, signal=33%	LGALS3/CD200R1/CMKLR1/SLAMF1/C3AR1/AZU1/STAP1/IL34/C5/CSF1R/PTK2B/MTUS1/CD81/CCR2/P2RY12/CX3CR1/EDNRB/TREM2/CX3CL1/MMP28/CXCL17/SFTPD
GOBP_CELLULAR_RESPONSE_TO_HEAT	GOBP_CELLULAR_RESPONSE_TO_HEAT	63	0.525276	1.67016	0.00135711	0.00135711	0.0100207	3867	tags=48%, list=20%, signal=38%	HSPA1B/HSPA1A/IER5/IRAK1/HDAC2/HSPA6/CXCL10/HSP90AA1/DNAJC2/HSF1/EIF2S1/CLPB/IL1A/PTGS2/CHORDC1/DHX36/HSP90AB1/VCP/RBBP7/DNAJC7/GSK3B/POLR2D/BAG3/PDCD6/DNAJB1/SUMO1/YWHAE/DNAJB6/HTRA2/ATR
GOBP_NEGATIVE_REGULATION_OF_PRODUCTION_OF_MOLECULAR_MEDIATOR_OF_IMMUNE_RESPONSE	GOBP_NEGATIVE_REGULATION_OF_PRODUCTION_OF_MOLECULAR_MEDIATOR_OF_IMMUNE_RESPONSE	47	-0.589411	-1.72698	0.00137352	0.00137352	0.0101233	3760	tags=60%, list=19%, signal=48%	APOA1/NLRX1/BCL6/NOD2/FOXP3/TNF/HFE/IL10/BST2/FCGR2B/CR1/IRAK3/TGFB2/IL13RA2/TGFB1/FCRL3/AXL/NDFIP1/SMAD7/PARP3/SLAMF1/CD96/HLA-F/ACP5/CD22/ANGPT1/SPINK5/IL33
GOBP_CELL_REDOX_HOMEOSTASIS	GOBP_CELL_REDOX_HOMEOSTASIS	40	0.607341	1.7695	0.00138999	0.00138999	0.0102122	2367	tags=35%, list=12%, signal=31%	TXNRD1/GCLC/ERO1A/BOLA3/TXN/GIT1/DDIT3/NQO1/GLRX5/GLRX3/PRDX1/APEX1/GLRX2/GSR
GOBP_DOUBLE_STRAND_BREAK_REPAIR_VIA_NONHOMOLOGOUS_END_JOINING	GOBP_DOUBLE_STRAND_BREAK_REPAIR_VIA_NONHOMOLOGOUS_END_JOINING	68	0.505088	1.62563	0.00139066	0.00139066	0.0102122	3737	tags=40%, list=19%, signal=32%	HMGB2/AUNIP/PRKDC/POLQ/HMGA2/NSD2/PSMD14/MAD2L2/DEK/PRPF19/HSF1/HMCES/CYREN/XRCC5/RIF1/PNKP/SIRT7/DCLRE1A/DCLRE1B/WRAP53/SMCHD1/ACTR2/POLA1/ATP23/KMT5C/SMARCAL1/POT1
GOBP_XENOBIOTIC_METABOLIC_PROCESS	GOBP_XENOBIOTIC_METABOLIC_PROCESS	121	-0.467633	-1.59294	0.0014039	0.0014039	0.0102907	3340	tags=33%, list=17%, signal=28%	GSTA3/CYP3A5/CYP2R1/CYP2A6/CYP2D6/N6AMT1/SLC29A3/SLC29A1/CYP2F1/ACSL1/ACSM1/ALDH3A1/CYP1B1/CRYZ/RORA/CES3/SULT1C4/GSTA4/ACAA1/CES2/GSTM2/CYP2U1/GSTA2/UGT2B15/RORC/BCHE/AHR/SULT1A2/FMO4/CYP2S1/ABCC4/ABCC3/SULT1A1/SLCO2B1/GSTA1/PON3/EPHX1/AADAC/FMO2/FMO5
GOBP_REGULATION_OF_LEUKOCYTE_CHEMOTAXIS	GOBP_REGULATION_OF_LEUKOCYTE_CHEMOTAXIS	125	-0.474087	-1.62617	0.00141463	0.00141463	0.0103354	3285	tags=38%, list=17%, signal=32%	F2RL1/CCR1/S100A14/TNFSF14/GPR18/C5AR1/EDN1/WNT5A/CSF1/PADI2/SWAP70/LGMN/RAC2/CMKLR1/SLAMF1/CXCL13/C3AR1/STAP1/IL34/C5/SPI1/CSF1R/LGALS9/CXCL12/NCKAP1L/PTK2B/MTUS1/AIF1/PTN/CCR2/RIPOR2/SLIT2/CAMK1D/CCR7/GPSM3/GAS6/DAPK2/DUSP1/CX3CR1/THBS4/IL6R/NEDD9/DPP4/MMP28/CD74/CCL19/VEGFD/CXCL17
GOBP_ANTIGEN_PROCESSING_AND_PRESENTATION_OF_ENDOGENOUS_ANTIGEN	GOBP_ANTIGEN_PROCESSING_AND_PRESENTATION_OF_ENDOGENOUS_ANTIGEN	31	-0.663735	-1.82128	0.00141514	0.00141514	0.0103354	2674	tags=48%, list=14%, signal=42%	MICA/HLA-A/CD1D/HLA-C/B2M/HLA-B/HLA-F/CD1B/HLA-E/CD1E/CD74/CD1A/HLA-DRA/CD1C/HLA-DRB1
GOBP_PYRIMIDINE_CONTAINING_COMPOUND_BIOSYNTHETIC_PROCESS	GOBP_PYRIMIDINE_CONTAINING_COMPOUND_BIOSYNTHETIC_PROCESS	35	0.623256	1.76138	0.00142636	0.00142636	0.0103985	2700	tags=40%, list=14%, signal=35%	CPS1/TYMS/UCK2/CDA/NME1/DTYMK/CTPS1/CAD/NME2/NME4/UPP1/UMPS/DCK/DUT
GOBP_BONE_MINERALIZATION	GOBP_BONE_MINERALIZATION	119	-0.46127	-1.56895	0.00143493	0.00143493	0.010442	3262	tags=37%, list=17%, signal=31%	CCR1/ACVR2A/RXRA/TRPM4/ECM1/KL/IFT80/PRICKLE1/DDR2/SLC24A3/ADGRV1/LTBP3/TENT5A/COMP/P2RX7/GPM6B/WNT4/SMPD3/CCN1/OSR1/WNT11/BMP4/PTH1R/RSPO2/FGR/ALOX15/NELL1/PTK2B/BMP2/SGMS2/PTN/ALOX5/S1PR1/AXIN2/MEF2C/ADRB2/TMEM119/FGFR2/GPC3/LTF/FGFR3/CLEC3B/ALPL/MGP
GOBP_MATURATION_OF_SSU_RRNA_FROM_TRICISTRONIC_RRNA_TRANSCRIPT_SSU_RRNA_5_8S_RRNA_LSU_RRNA	GOBP_MATURATION_OF_SSU_RRNA_FROM_TRICISTRONIC_RRNA_TRANSCRIPT_SSU_RRNA_5_8S_RRNA_LSU_RRNA	36	0.617373	1.75504	0.00145226	0.00145226	0.0105491	5207	tags=67%, list=27%, signal=49%	DHX37/BYSL/WDR43/RRS1/RPP40/UTP20/DCAF13/NOL10/BMS1/TSR1/UTP6/RRP36/HEATR1/UTP4/KRI1/ERCC2/NOP14/MRPS11/NOP9/RPS19/NGDN/FCF1/WDR46/RPS16
GOBP_PROTEIN_LOCALIZATION_TO_CHROMOSOME_TELOMERIC_REGION	GOBP_PROTEIN_LOCALIZATION_TO_CHROMOSOME_TELOMERIC_REGION	30	0.654184	1.78075	0.00148278	0.00148278	0.0107514	2948	tags=53%, list=15%, signal=45%	CCT5/CCT6A/DKC1/CCT2/CCT3/NABP2/CCT4/TCP1/CCT7/BRCA2/GNL3/XRCC5/CCT8/TERT/WRAP53/ACD
GOBP_POSITIVE_REGULATION_OF_CYTOPLASMIC_TRANSLATION	GOBP_POSITIVE_REGULATION_OF_CYTOPLASMIC_TRANSLATION	15	0.76302	1.7957	0.00151254	0.00151254	0.0109474	3372	tags=73%, list=17%, signal=61%	IGF2BP1/PKM/YBX1/HNRNPD/PABPC1/PAIP1/YBX3/DHX36/SYNCRIP/HNRNPU/DHX9
GOBP_POSITIVE_REGULATION_OF_ATTACHMENT_OF_SPINDLE_MICROTUBULES_TO_KINETOCHORE	GOBP_POSITIVE_REGULATION_OF_ATTACHMENT_OF_SPINDLE_MICROTUBULES_TO_KINETOCHORE	11	0.814952	1.72779	0.00151833	0.00151833	0.0109697	1082	tags=55%, list=6%, signal=52%	BIRC5/CCNB1/AURKB/CDCA8/INCENP/RCC2
GOBP_POSITIVE_REGULATION_OF_LIPID_METABOLIC_PROCESS	GOBP_POSITIVE_REGULATION_OF_LIPID_METABOLIC_PROCESS	146	-0.437823	-1.53408	0.001523	0.001523	0.0109791	2010	tags=25%, list=10%, signal=23%	NR1H3/PDGFRA/PNPLA2/MID1IP1/TGFB1/PRKCD/PRKCE/SIRT3/WNT4/CCDC3/RAB38/PLIN5/LDLRAP1/CCN1/CREBL2/CD19/NR4A3/FGR/KIT/HSD17B13/DAB2/SLC27A1/SORBS1/PTK2B/CD81/TEK/P2RY12/RGN/CCR7/CES1/AADAC/MFSD2A/FABP3/FGFR3/CD74/CCL19/ADGRF5
GOBP_GAS_TRANSPORT	GOBP_GAS_TRANSPORT	22	-0.728929	-1.88675	0.0015251	0.0015251	0.0109791	571	tags=27%, list=3%, signal=27%	CA2/HBA2/HBB/AQP1/AQP4/AQP5
GOBP_RESPONSE_TO_TYPE_II_INTERFERON	GOBP_RESPONSE_TO_TYPE_II_INTERFERON	137	-0.451118	-1.57065	0.0015381	0.0015381	0.0110529	2020	tags=25%, list=10%, signal=22%	CCL18/IFITM2/VIM/IFNGR1/CD40/RAB20/CCL22/WAS/CCL14/HCK/TLR4/GSN/ASS1/CD47/LGALS9/AIF1/CASP1/CCL23/TLR3/CXCL16/RAB7B/IRF8/CIITA/DAPK1/CCL13/STXBP1/CX3CL1/MRC1/CCL17/TLR2/CD74/CCL19/HLA-DPA1/AQP4
GOBP_NUCLEOSIDE_TRIPHOSPHATE_BIOSYNTHETIC_PROCESS	GOBP_NUCLEOSIDE_TRIPHOSPHATE_BIOSYNTHETIC_PROCESS	118	0.451898	1.59209	0.00154655	0.00154655	0.0110938	3898	tags=38%, list=20%, signal=31%	TYMS/UCK2/AK4/NME1/DTYMK/ALDOA/CTPS1/ENO1/CAD/NME2/ATP5F1B/NDUFS6/STOML2/SLC25A13/ATP5MC3/NDUFA12/ATP5MF/UQCC3/ATP5MK/NDUFA9/NDUFB4/PARP1/NME4/IMPDH1/ATP5F1D/ATP5MJ/DGUOK/ATP5MC1/SDHA/VCP/NUDT2/ATP5PD/ATP5F1C/NDUFB9/NDUFV2/NDUFB3/NDUFS8/NDUFB6/NDUFA8/NDUFS2/NDUFS1/PPARGC1A/NDUFB5/NDUFAB1/NDUFS5
GOBP_INTERLEUKIN_10_PRODUCTION	GOBP_INTERLEUKIN_10_PRODUCTION	61	-0.557366	-1.69798	0.00161739	0.00161739	0.0115814	1712	tags=33%, list=9%, signal=30%	CD28/CLEC7A/PLCG2/HGF/VSIR/TLR4/IRF4/CD34/CD47/PRKCZ/LGALS9/TYROBP/CD40LG/SASH3/BTK/CD83/TREM2/TLR2/HLA-DRB1/AGER
GOBP_NUCLEOTIDE_PHOSPHORYLATION	GOBP_NUCLEOTIDE_PHOSPHORYLATION	103	0.457917	1.59376	0.0016328	0.0016328	0.0116709	2681	tags=29%, list=14%, signal=25%	PFKP/GAPDH/TPI1/AK4/NME1/LDHA/ALDOA/GPI/HK2/PGK1/DDIT4/ENO2/HIF1A/ENO1/PGAM1/PKM/NME2/PRKAA2/IER3/FOXK2/GIT1/OGDHL/GALK1/RPTOR/NME4/PFKM/TIGAR/FOXK1/PNKP/EIF6
GOBP_FAT_CELL_DIFFERENTIATION	GOBP_FAT_CELL_DIFFERENTIATION	233	-0.398994	-1.46873	0.00164213	0.00164213	0.0117168	2715	tags=26%, list=14%, signal=23%	NPR2/PDGFRA/WNT5A/GRK5/SOCS1/CEBPD/BBS2/JDP2/ID2/FFAR4/DHRS7B/CDS1/TGFB1/ZFP36L2/LRG1/ARID5B/BBS4/YAP1/CMKLR1/ZFP36L1/RORA/EGR2/CCDC3/RNASEL/SORT1/NUDT7/PEX11A/RORC/FOXO1/SLC7A10/CREBL2/SOX13/NR4A1/SMAD6/NR4A3/ALDH6A1/RETREG1/ADGRF1/BMP2/ALOX5/ZBTB7C/ADRB1/ZFP36/AXIN2/ZBTB16/PID1/ID4/ADRB2/RETN/PLAC8/GDF10/PRDM16/FABP4/FABP3/STEAP4/FRZB/CEBPA/LPL/LMO3/WIF1/ADGRF5
GOBP_SNRNA_METABOLIC_PROCESS	GOBP_SNRNA_METABOLIC_PROCESS	56	0.551063	1.69829	0.00164785	0.00164785	0.0117368	5722	tags=55%, list=29%, signal=39%	DKC1/INTS13/INTS1/EXOSC4/EXOSC2/INTS8/EXOSC3/SNAPC1/INTS7/NOP10/EXOSC9/INTS2/ZCCHC8/EXOSC10/USB1/EXOSC5/METTL4/ICE1/INTS4/MEPCE/EXOSC8/ZC3H8/SAGE1/ZCCHC7/ZNF143/SNAPC3/SNAPC4/CC2D1A/INTS6/NHP2/TUT1
GOBP_REGULATION_OF_DNA_TEMPLATED_TRANSCRIPTION_ELONGATION	GOBP_REGULATION_OF_DNA_TEMPLATED_TRANSCRIPTION_ELONGATION	104	0.461403	1.60693	0.00167532	0.00167532	0.0119114	5141	tags=52%, list=26%, signal=38%	EZH2/ALYREF/INTS13/WDR43/INTS1/SUPT16H/MED27/NCBP1/NCBP2/NELFE/INTS8/MED24/TSFM/MED10/MED1/CDK12/TCERG1/BRD4/LEO1/INTS7/RNF168/NELFA/SUPT5H/HNRNPU/NELFB/HEXIM1/NELFCD/THOC1/CCNT1/INTS2/MED14/MED6/SIRT6/CCNK/SETD5/INTS4/CDC73/MED15/MED30/ZMYND8/HTATSF1/RECQL5/AXIN1/MED20/PWWP2B/HMGN1/MED19/THOC5/GTF2F1/SUPT6H/MED8/MED22/EAF1/CCAR2
GOBP_METHYLATION	GOBP_METHYLATION	350	0.346371	1.38945	0.00168622	0.00168622	0.0119552	4210	tags=34%, list=22%, signal=27%	TYMS/EZH2/BRCA1/SNRPF/MIS18A/NOP2/DNMT3B/HELLS/SNRPB/ECE2/SNRPD1/NSD2/SUV39H1/SUV39H2/COMTD1/NSUN2/TRIM28/PHF19/SNRPG/SUZ12/DNMT1/PRMT5/SPOCD1/FBL/KMT5A/DNMT3A/PRMT1/BHMT2/TRMT6/WDR5/MYC/COQ3/MTA2/METTL1/SNRPE/TDRD5/KDM1A/METTL5/TRMT10C/WDR4/HCFC1/PRDM4/NTMT1/SNRPD2/NELFE/PARP1/NSUN5/CARM1/FTSJ3/MBD3/HENMT1/BAZ2A/FTSJ1/DOT1L/FAM98A/MCRS1/HSD17B10/GTPBP3/COPRS/METTL2A/H1-4/TET3/RIF1/SMARCB1/NELFA/…
GOBP_POSITIVE_REGULATION_OF_NEUROINFLAMMATORY_RESPONSE	GOBP_POSITIVE_REGULATION_OF_NEUROINFLAMMATORY_RESPONSE	15	-0.773955	-1.81239	0.00168742	0.00168742	0.0119552	2117	tags=47%, list=11%, signal=42%	IL18/PLCG2/STAP1/NUPR1/TREM2/IL33/LRRK2
GOBP_ORGANIC_HYDROXY_COMPOUND_TRANSPORT	GOBP_ORGANIC_HYDROXY_COMPOUND_TRANSPORT	276	-0.383544	-1.43636	0.00169758	0.00169758	0.012006	3587	tags=25%, list=18%, signal=21%	AGTR1/SPG11/DRD1/REN/GABBR1/APOM/LRP1/ABCA13/CEACAM1/RXRA/SLC51B/SYT2/ABCA5/OSBPL6/OSBPL7/ABCA4/PINK1/NR1H3/OSBPL1A/GHRL/SLC5A8/PON1/SYK/SLC10A2/SLC5A1/TTC39B/ABCD3/SLC18A2/SYT8/P2RX1/LCAT/MAPK15/STX12/GPM6B/SLC6A4/PTCH1/SCP2/LDLRAP1/RBP4/ARV1/CNR1/CAV1/MSR1/DAB2/AQP7/CXCL12/ABCC4/SLC16A7/ABAT/APOC1/ABCC3/CD36/SLCO2B1/ABCA8/CES1/EMB/CFTR/MAOB/TREM2/ADRA2A/SHH/NR0B2/KCNQ1/PLA2G10/NPC2/AQP1/CLU/ABC…
GOBP_REGULATION_OF_ALPHA_BETA_T_CELL_DIFFERENTIATION	GOBP_REGULATION_OF_ALPHA_BETA_T_CELL_DIFFERENTIATION	72	-0.532524	-1.67429	0.0017068	0.0017068	0.01205	2670	tags=33%, list=14%, signal=29%	SOCS1/NLRP3/SYK/CD86/IL18/SMAD7/ZAP70/RUNX3/IHH/ITPKB/SH3RF1/IL2RG/IRF4/PRKCZ/LGALS9/NCKAP1L/ZBTB16/SASH3/CD83/TGFBR2/SHH/CCL19/HLA-DRA/HLA-DRB1
GOBP_HEART_MORPHOGENESIS	GOBP_HEART_MORPHOGENESIS	255	-0.393383	-1.45958	0.00171377	0.00171377	0.0120781	2753	tags=26%, list=14%, signal=23%	EDN1/MDM4/MYL3/WNT5A/LRP2/PKD2/PLXND1/CCM2L/PRICKLE1/TBX3/TGFB1/PARVA/EDNRA/GATA5/BBS4/CLUAP1/SMAD7/YAP1/HEYL/GJA5/IHH/CERT1/EFNA1/IFT172/PTCH1/CLDN5/PDCD4/JUN/ACVRL1/DNAAF1/CCN1/RBP4/WNT11/SETDB2/SMAD6/BMP4/ADAMTS1/ENG/ROBO2/FOXF1/BMP2/SPRY1/TBX5/SMARCD3/TGFBR3/SLIT2/TEK/S1PR1/BMP5/OLFM1/AXIN2/TBX2/DHRS3/MEF2C/TGFBR2/GATA6/EMP2/SLIT3/IFT57/FGFR2/SHH/CITED2/TMEM100/TNNC1/DLC1/ELN/FOLR1
GOBP_REGULATION_OF_HUMORAL_IMMUNE_RESPONSE_MEDIATED_BY_CIRCULATING_IMMUNOGLOBULIN	GOBP_REGULATION_OF_HUMORAL_IMMUNE_RESPONSE_MEDIATED_BY_CIRCULATING_IMMUNOGLOBULIN	18	-0.753979	-1.84356	0.00172116	0.00172116	0.012109	849	tags=67%, list=4%, signal=64%	CD46/FCGR2B/CR1/LTA/FCER2/FOXJ1/SVEP1/CR2/PTPRC/SUSD4/TREM2/C4BPA
GOBP_NEUROTRANSMITTER_CATABOLIC_PROCESS	GOBP_NEUROTRANSMITTER_CATABOLIC_PROCESS	10	-0.837444	-1.78565	0.00174334	0.00174334	0.0122436	1366	tags=60%, list=7%, signal=56%	BCHE/ABAT/ALDH5A1/MAOB/HNMT/MAOA
GOBP_TRANSCYTOSIS	GOBP_TRANSCYTOSIS	20	-0.749585	-1.88551	0.0017509	0.0017509	0.0122752	1180	tags=30%, list=6%, signal=28%	RAB17/GPIHBP1/MFSD2A/FCGRT/AGER/PIGR
GOBP_RENAL_SYSTEM_PROCESS_INVOLVED_IN_REGULATION_OF_SYSTEMIC_ARTERIAL_BLOOD_PRESSURE	GOBP_RENAL_SYSTEM_PROCESS_INVOLVED_IN_REGULATION_OF_SYSTEMIC_ARTERIAL_BLOOD_PRESSURE	25	-0.694831	-1.83483	0.00175502	0.00175502	0.0122827	4701	tags=68%, list=24%, signal=52%	F2R/CYP4F12/CYBA/AGTR1/REN/F2RL1/PCSK5/SUCNR1/PTPRO/SERPINF2/GJA5/CORO2B/HSD11B2/GAS6/AGTR2/EMP2/EDNRB
GOBP_REGULATION_OF_MACROPHAGE_DERIVED_FOAM_CELL_DIFFERENTIATION	GOBP_REGULATION_OF_MACROPHAGE_DERIVED_FOAM_CELL_DIFFERENTIATION	31	-0.656969	-1.80272	0.00176241	0.00176241	0.012313	3908	tags=65%, list=20%, signal=52%	PPARA/CETP/ABCG1/MAPK9/PLA2G5/NFKB1/AGTR1/PLA2G3/PRKCH/ABCA5/NR1H3/CSF1/IL18/CSF2/MSR1/CD36/PLA2G2A/PLA2G10/LPL/ALOX15B
GOBP_OLEFINIC_COMPOUND_METABOLIC_PROCESS	GOBP_OLEFINIC_COMPOUND_METABOLIC_PROCESS	156	-0.440785	-1.54749	0.00176589	0.00176589	0.012316	3077	tags=28%, list=16%, signal=24%	CYP2A6/CYP2D6/CYP4Z1/SRD5A2/ABCA4/PNPLA2/PTGS1/CYP2F1/PLA2G4C/PNPLA4/PTGIS/CYP1B1/WNT4/BCO1/ACAA1/GSTM2/CYP2U1/SCP2/RBP4/HSD11B2/ALOX15/DAB2/FAAH/CYP2S1/BMP2/ALOX5/DKK3/BMP5/DHRS3/EGR1/SDR16C5/GSTA1/ALDH1A1/EPHX2/EPHX1/ADH1C/EDNRB/MGLL/PLA2G10/SCNN1B/ALOX15B/HSD17B6/PTGDS/ADH1B
GOBP_LIPID_LOCALIZATION	GOBP_LIPID_LOCALIZATION	470	-0.346644	-1.35589	0.00179738	0.00179738	0.0125139	3962	tags=28%, list=20%, signal=23%	LIMA1/XKR8/VPS13A/UGCG/PSAP/PLA2G5/NFKB1/ATP9B/CPT2/SLC13A3/APOL4/CROT/CLN3/ACACB/LRAT/DGAT1/AGTR1/SPG11/REN/GM2A/APOM/ABCD4/LRP1/ABCA13/CDS2/PLA2G3/CEACAM1/PLA2G6/CLPTM1L/RXRA/SLC25A20/SLC51B/ABCA5/ABCA9/OSBPL6/ATP8A2/ATP10B/FTO/OSBPL7/HEXB/ABCA4/EDN1/NR1H3/RBP2/PNPLA2/OSBPL1A/GHRL/SLC5A8/ATP8B2/SPNS3/ACE/PON1/FABP5/CDS1/PLA2G4C/ACSL1/SYK/SLC10A2/PLA2G2D/FITM2/SAR1B/TTC39B/HEXA/APOL3/ABCA6/ABCD3…
GOBP_DETECTION_OF_EXTERNAL_BIOTIC_STIMULUS	GOBP_DETECTION_OF_EXTERNAL_BIOTIC_STIMULUS	24	-0.703284	-1.83068	0.00183555	0.00183555	0.0127576	2554	tags=54%, list=13%, signal=47%	LY96/HLA-A/NLRC4/CD1D/CLEC7A/HLA-B/TLR4/SSC5D/NOD1/C4B/TREM2/TLR2/HLA-DRB1
GOBP_POSITIVE_REGULATION_OF_NUCLEAR_DIVISION	GOBP_POSITIVE_REGULATION_OF_NUCLEAR_DIVISION	59	0.527483	1.64858	0.00186318	0.00186318	0.0129072	1629	tags=22%, list=8%, signal=20%	DLGAP5/AURKA/NUSAP1/CDT1/RAD51AP1/ESPL1/SPHK1/EREG/ANAPC7/NUP62/ANAPC11/TGFA/IL1A
GOBP_HEXOSE_CATABOLIC_PROCESS	GOBP_HEXOSE_CATABOLIC_PROCESS	41	0.58443	1.69548	0.0018635	0.0018635	0.0129072	2447	tags=29%, list=13%, signal=26%	PFKP/TPI1/HK2/PGK1/ENO2/ENO1/PKM/FOXK2/GALK1/PFKM/TIGAR/FOXK1
GOBP_PYRIMIDINE_NUCLEOSIDE_TRIPHOSPHATE_BIOSYNTHETIC_PROCESS	GOBP_PYRIMIDINE_NUCLEOSIDE_TRIPHOSPHATE_BIOSYNTHETIC_PROCESS	18	0.725966	1.76151	0.00189381	0.00189381	0.0130947	754	tags=39%, list=4%, signal=37%	TYMS/UCK2/NME1/DTYMK/CTPS1/CAD/NME2
GOBP_COLLAGEN_FIBRIL_ORGANIZATION	GOBP_COLLAGEN_FIBRIL_ORGANIZATION	63	0.517997	1.64702	0.00189995	0.00189995	0.0130972	1252	tags=33%, list=6%, signal=31%	LOXL2/COL11A1/FKBP10/COL1A1/P3H4/GREM1/COL12A1/SFRP2/COL5A2/COL3A1/PXDN/MMP11/P4HA1/COL1A2/COLGALT1/COL5A1/PLOD3/ADAMTS12/COL5A3/LOX/BMP1
GOBP_NCRNA_TRANSCRIPTION	GOBP_NCRNA_TRANSCRIPTION	65	0.516967	1.65406	0.00190069	0.00190069	0.0130972	5037	tags=55%, list=26%, signal=41%	DDX11/MARS1/TCOF1/MYBL1/POLR1G/NCL/NPM3/NOL11/NIFK/GTF3C5/PWP1/GTF3C6/GTF3C2/SNAPC1/GTF3C3/SMARCB1/SIRT7/GTF3A/POLR1B/IPPK/ERCC2/PIH1D1/ICE1/MEPCE/GTF3C1/ZC3H8/MTOR/POLR1E/ZNF143/MACROH2A2/SNAPC3/MACROH2A1/CELF3/SNAPC4/SPIN1/DEDD
GOBP_TETRAHYDROFOLATE_METABOLIC_PROCESS	GOBP_TETRAHYDROFOLATE_METABOLIC_PROCESS	14	0.768477	1.76265	0.00193669	0.00193669	0.0133225	2575	tags=64%, list=13%, signal=56%	TYMS/MTHFD2/SHMT2/MTHFD1L/ATIC/MTHFD1/GCH1/DHFR/GART
GOBP_EXIT_FROM_MITOSIS	GOBP_EXIT_FROM_MITOSIS	29	0.630562	1.70525	0.00194204	0.00194204	0.0133365	337	tags=17%, list=2%, signal=17%	UBE2C/ANLN/CDCA5/UBE2S/KNTC1
GOBP_PEPTIDYL_TYROSINE_MODIFICATION	GOBP_PEPTIDYL_TYROSINE_MODIFICATION	364	-0.360078	-1.37925	0.00195874	0.00195874	0.0134282	2746	tags=26%, list=14%, signal=23%	ROR1/PDGFRA/SOCS1/PTPN4/ERBB4/ACE/HBEGF/SYK/MERTK/PTPRJ/TGFB1/DDR2/CLK1/AXL/ERBB3/FGFR4/TIE1/DMTN/SAMSN1/SH3BP5/IL18/CHKA/IL7/PRKCD/LCK/ITK/ZAP70/PEAK1/PRKCE/CSF2/ABI3/PLPP3/EFNA1/DUSP22/HIPK3/CD40/PDGFD/AATK/EPHB6/FGF7/ARRB2/IL24/KITLG/BLK/PDGFA/PLCG2/HCLS1/HGF/EPHA3/CRLF1/HCK/CD44/MVP/GPRC5A/IL34/ARHGEF2/FGR/CD3E/KIT/CLK4/CAV1/CSF1R/ENPP2/PRKCZ/TNFRSF14/BTC/EPHA4/PTK2B/GFRA1/CD81/CTF1/TEK/PECAM…
GOBP_POSITIVE_REGULATION_OF_DNA_RECOMBINATION	GOBP_POSITIVE_REGULATION_OF_DNA_RECOMBINATION	72	0.496402	1.62574	0.0019631	0.0019631	0.0134353	3472	tags=43%, list=18%, signal=36%	RAD51AP1/TIMELESS/TFRC/ACTL6A/NSD2/MSH2/MRGBP/RUVBL1/ATAD5/MAD2L2/RUVBL2/CLCF1/YEATS4/FANCB/HDGFL2/PARP1/HMCES/EXOSC3/VPS72/TRRAP/MORF4L2/EP400/RIF1/PAXIP1/PIAS4/WRAP53/RBBP8/ACTB/ACTR2/ERCC2/KMT5C
GOBP_ANAPHASE_PROMOTING_COMPLEX_DEPENDENT_CATABOLIC_PROCESS	GOBP_ANAPHASE_PROMOTING_COMPLEX_DEPENDENT_CATABOLIC_PROCESS	24	0.684506	1.77781	0.00199465	0.00199465	0.013628	1795	tags=33%, list=9%, signal=30%	UBE2C/CDC20/PLK1/UBE2S/CDK2/ANAPC7/ANAPC11/CDC27
GOBP_ESTABLISHMENT_OF_PROTEIN_LOCALIZATION_TO_CHROMOSOME	GOBP_ESTABLISHMENT_OF_PROTEIN_LOCALIZATION_TO_CHROMOSOME	28	0.67026	1.78387	0.0020055	0.0020055	0.0136789	4623	tags=75%, list=24%, signal=57%	CCT5/CCT6A/DKC1/CCT2/CCT3/NABP2/CCT4/TCP1/CCT7/RUVBL2/LRWD1/BRCA2/CCT8/TERT/WRAP53/ACD/PIH1D1/POT1/MACROH2A2/H1-5/MACROH2A1
GOBP_NUCLEIC_ACID_PHOSPHODIESTER_BOND_HYDROLYSIS	GOBP_NUCLEIC_ACID_PHOSPHODIESTER_BOND_HYDROLYSIS	237	0.372084	1.41984	0.00201342	0.00201342	0.0137097	3813	tags=35%, list=20%, signal=29%	EXO1/FEN1/RNASEH2A/BOP1/EME1/POLE/POP7/DNA2/POLD1/RPP25/RRS1/ATAD5/POP1/PNPT1/CSTF2/RPP40/NOCT/UTP20/RNASEH1/GEN1/CPSF3/TDP1/ENPP1/AGO2/CPSF4/EXOSC4/DROSHA/EXOSC2/NCBP1/NCBP2/BMS1/MGME1/EXOSC3/TSR1/TSN/SLFN13/CSTF3/ZC3H12A/ISG20L2/RRP36/CPSF2/APEX1/HORMAD1/REXO5/DDX1/REXO1/PLSCR1/ERI1/C11orf80/PNKP/EXOSC9/APEX2/REXO4/DCLRE1A/CPSF1/POLRMT/SND1/MYG1/DCLRE1B/RBBP8/APTX/LAS1L/KRI1/ANKLE1/RPP30/PMS2/E…
GOBP_MINERALOCORTICOID_METABOLIC_PROCESS	GOBP_MINERALOCORTICOID_METABOLIC_PROCESS	14	-0.800787	-1.85529	0.00203342	0.00203342	0.0138225	1754	tags=50%, list=9%, signal=46%	WNT4/DAB2/BMP2/DKK3/BMP5/EDNRB/SCNN1B
GOBP_DETECTION_OF_BACTERIUM	GOBP_DETECTION_OF_BACTERIUM	16	-0.777154	-1.86518	0.00203757	0.00203757	0.0138273	2328	tags=50%, list=12%, signal=44%	HLA-A/NLRC4/CD1D/HLA-B/SSC5D/NOD1/TLR2/HLA-DRB1
GOBP_AXONEMAL_DYNEIN_COMPLEX_ASSEMBLY	GOBP_AXONEMAL_DYNEIN_COMPLEX_ASSEMBLY	35	-0.626887	-1.7645	0.0020455	0.0020455	0.0138578	3806	tags=63%, list=19%, signal=51%	CCDC40/ODAD3/ODAD2/CCDC65/DNAH2/DNAI4/DNAI3/DNAH1/NISCH/DNAAF6/TTC12/DNAH5/CFAP100/DNAI1/DRC1/DNAAF1/ODAD1/ODAD4/DNAI2/CFAP73/TEKT2/ZMYND10
GOBP_POSITIVE_REGULATION_OF_MYELOID_LEUKOCYTE_DIFFERENTIATION	GOBP_POSITIVE_REGULATION_OF_MYELOID_LEUKOCYTE_DIFFERENTIATION	57	-0.566597	-1.70398	0.00205307	0.00205307	0.0138857	3594	tags=44%, list=18%, signal=36%	FES/PPP3CA/GPR68/TESC/CCR1/PLA2G3/RUNX1/ID2/CSF1/CD101/TGFB1/ZFP36L1/DCSTAMP/KITLG/HCLS1/IL34/CTNNBIP1/TYROBP/CD4/EVI2B/TREM2/NEDD9/FOS/CD74/HLA-DRB1
GOBP_REGULATION_OF_PATTERN_RECOGNITION_RECEPTOR_SIGNALING_PATHWAY	GOBP_REGULATION_OF_PATTERN_RECOGNITION_RECEPTOR_SIGNALING_PATHWAY	103	-0.487788	-1.60354	0.00206044	0.00206044	0.0138903	3285	tags=31%, list=17%, signal=26%	F2RL1/SARM1/IRAK3/LILRA4/NINJ1/GPR108/NR1H3/DHX58/PDPK1/FCRL3/RNF125/NOP53/PJA2/PTPN22/ARRB2/SMPDL3B/SLC15A3/TLR4/IRF4/CAV1/TASL/CD36/TLR3/BPIFB1/TLR5/RAB7B/CD300LF/SLC46A2/TREM2/LTF/SLC15A2/TLR2
GOBP_REGULATION_OF_STEROL_TRANSPORT	GOBP_REGULATION_OF_STEROL_TRANSPORT	62	-0.550939	-1.67396	0.00206066	0.00206066	0.0138903	3309	tags=32%, list=17%, signal=27%	LRP1/ABCA13/RXRA/ABCA5/OSBPL6/NR1H3/PON1/TTC39B/PTCH1/SCP2/LDLRAP1/ARV1/CAV1/APOC1/ABCA8/CES1/TREM2/SHH/PLA2G10/ABCA3
GOBP_POSITIVE_REGULATION_OF_ENDOCYTOSIS	GOBP_POSITIVE_REGULATION_OF_ENDOCYTOSIS	97	-0.496519	-1.62922	0.00207508	0.00207508	0.0139641	4674	tags=49%, list=24%, signal=38%	VPS28/HFE/CD14/GATA2/SELE/SNCA/DGKD/DNM2/CDC42/DTNBP1/CD151/MAGI2/CLN3/WNT3A/PPP3CA/TBC1D5/ANKFY1/LRP1/ABCA13/F2RL1/PPT1/SYNJ1/EEF2K/WNT5A/SYK/CD63/AXL/PPP3CC/ARRB2/SFRP4/B2M/PLCG2/LDLRAP1/SMPD1/STAP1/NEDD4L/HIP1/DAB2/ARRB1/NCKAP1L/CD36/ANGPT1/TREM2/GPC3/C3/CCL19/CLU/LRRK2
GOBP_ADP_METABOLIC_PROCESS	GOBP_ADP_METABOLIC_PROCESS	94	0.461475	1.57506	0.00209026	0.00209026	0.0140391	2010	tags=24%, list=10%, signal=22%	PFKP/GAPDH/TPI1/AK4/LDHA/ALDOA/GPI/HK2/PGK1/DDIT4/ENO2/HIF1A/ENO1/PGAM1/PKM/PRKAA2/IER3/FOXK2/GIT1/OGDHL/GALK1/RPTOR/PFKM
GOBP_POSITIVE_REGULATION_OF_CHEMOKINE_PRODUCTION	GOBP_POSITIVE_REGULATION_OF_CHEMOKINE_PRODUCTION	69	-0.531562	-1.65894	0.00209319	0.00209319	0.0140391	2469	tags=33%, list=13%, signal=29%	SYK/HAVCR2/IL18/IL7/CLEC7A/AZU1/CD84/TLR4/C5/TLR7/CSF1R/LGALS9/AIF1/TLR3/EGR1/IL6R/TLR2/LPL/CHIA/CD74/IL33/ALOX15B/AGER
GOBP_DETECTION_OF_BIOTIC_STIMULUS	GOBP_DETECTION_OF_BIOTIC_STIMULUS	36	-0.630306	-1.77812	0.0021064	0.0021064	0.0141041	3144	tags=53%, list=16%, signal=44%	DACH1/CRTAM/LY96/NLRP3/PTPRJ/HLA-A/NLRC4/CD1D/YAP1/CLEC7A/HLA-B/TLR4/SRPX/SSC5D/NOD1/C4B/TREM2/TLR2/HLA-DRB1
GOBP_POSITIVE_REGULATION_OF_INTERLEUKIN_1_PRODUCTION	GOBP_POSITIVE_REGULATION_OF_INTERLEUKIN_1_PRODUCTION	71	-0.526665	-1.65204	0.00211857	0.00211857	0.0141621	3288	tags=41%, list=17%, signal=34%	PYCARD/F2RL1/PYHIN1/JAK2/WNT5A/NLRP3/HAVCR2/S100A13/NLRC4/CARD8/TLR8/P2RX7/CLEC7A/AZU1/TLR4/LGALS9/NLRP1/CASP1/TYROBP/IL16/NOD1/CD36/EGR1/ORM2/MNDA/ORM1/LPL/CCL19/AGER
GOBP_SLEEP	GOBP_SLEEP	29	-0.656811	-1.78747	0.00214463	0.00214463	0.0143125	2663	tags=31%, list=14%, signal=27%	GHRL/SLC29A1/IL18/CSF2/ADRB1/PER3/BTBD9/FOS/PTGDS
GOBP_SECRETION_BY_TISSUE	GOBP_SECRETION_BY_TISSUE	43	-0.603576	-1.74581	0.00215487	0.00215487	0.014357	2725	tags=33%, list=14%, signal=28%	VAMP3/PPP3CA/NR1H3/NPR3/SLC4A5/PRICKLE1/PRKCE/VAMP8/AGR2/VAMP2/SPINK1/SCNN1B/AQP1/AQP5
GOBP_RESPONSE_TO_INTERLEUKIN_6	GOBP_RESPONSE_TO_INTERLEUKIN_6	35	-0.624417	-1.75755	0.00218301	0.00218301	0.0145205	2193	tags=40%, list=11%, signal=36%	PTPRT/JAK2/PTGIS/YAP1/CHI3L1/SPI1/ST3GAL6/SELPLG/PID1/IL6ST/IL6R/CEBPA/FOXA2/AQP4
GOBP_NEGATIVE_REGULATION_OF_CELL_KILLING	GOBP_NEGATIVE_REGULATION_OF_CELL_KILLING	29	-0.655955	-1.78514	0.00224757	0.00224757	0.0149253	3460	tags=55%, list=18%, signal=45%	FCGR2B/CR1/CEACAM1/MICA/TGFB1/HAVCR2/HLA-A/ARRB2/HLA-B/LGALS9/HLA-F/NCKAP1L/IL7R/PTPRC/HLA-E/CX3CR1
GOBP_PHAGOCYTOSIS_ENGULFMENT	GOBP_PHAGOCYTOSIS_ENGULFMENT	49	-0.593743	-1.73995	0.00226083	0.00226083	0.0149886	1805	tags=33%, list=9%, signal=30%	BIN2/PLCG2/STAP1/ITGAM/GSN/ELMO1/ARHGAP25/ALOX15/MSR1/NCKAP1L/AIF1/ITGB2/CD36/MARCO/TREM2/C3
GOBP_NEPHRON_DEVELOPMENT	GOBP_NEPHRON_DEVELOPMENT	152	-0.445651	-1.55816	0.00227659	0.00227659	0.0150516	2550	tags=30%, list=13%, signal=26%	ERBB4/PKD2/EDNRA/PROM1/PTPRO/CFLAR/LAMB2/YAP1/MTSS1/HEYL/ACAT1/TMEM59L/PLCE1/WNT4/PTCH1/PDGFD/FMN1/PDGFA/OSR1/WNT11/BMP4/CD34/CTNNBIP1/BMP2/FOXJ1/TEK/PECAM1/IRX1/EGR1/MEF2C/AGTR2/ANGPT1/COL4A4/IRX3/TCF21/IL6R/EDNRB/HNF1B/SHH/NPNT/COL4A3/GPC3/KLF15/AQP1/IRX2
GOBP_PROTEIN_LOCALIZATION_TO_NUCLEAR_ENVELOPE	GOBP_PROTEIN_LOCALIZATION_TO_NUCLEAR_ENVELOPE	12	0.782862	1.70194	0.00227899	0.00227899	0.0150516	671	tags=42%, list=3%, signal=40%	PLK1/LMNB1/LMNB2/NUP155/INTS13
GOBP_CORTISOL_METABOLIC_PROCESS	GOBP_CORTISOL_METABOLIC_PROCESS	12	-0.800223	-1.80304	0.00228156	0.00228156	0.0150516	1754	tags=42%, list=9%, signal=38%	WNT4/HSD11B2/BMP2/DKK3/BMP5
GOBP_TRIGLYCERIDE_METABOLIC_PROCESS	GOBP_TRIGLYCERIDE_METABOLIC_PROCESS	96	-0.487555	-1.6014	0.00229097	0.00229097	0.0150889	2771	tags=26%, list=14%, signal=22%	SORL1/NR1H3/PNPLA2/LPIN2/ACSL1/FITM2/PNPLA4/APOBR/PIK3CG/PLIN5/LMF1/CAV1/PLAAT3/SLC27A1/APOC1/RGN/GPIHBP1/AADAC/CAT/TNXB/MFSD2A/MGLL/APOH/C3/LPL
GOBP_PLACENTA_DEVELOPMENT	GOBP_PLACENTA_DEVELOPMENT	152	0.418514	1.52371	0.00230923	0.00230923	0.0151844	2625	tags=26%, list=13%, signal=22%	STC1/FOSL1/STC2/GJB2/GJB3/ADM/PLK4/E2F8/SPP1/MDFI/CCNF/PHLDA2/KRT8/E2F7/HIF1A/SNAI1/RSPO3/SOX15/ADA/TRIM28/LIF/KRT19/PARP2/TMED2/ST14/PLCD3/CEBPB/PTGS2/HES1/PARP1/DAZAP1/MED1/ADAM19/NSDHL/SENP2/HSP90AB1/BSG/SPINT1/GJB5
GOBP_REGULATION_OF_SMALL_GTPASE_MEDIATED_SIGNAL_TRANSDUCTION	GOBP_REGULATION_OF_SMALL_GTPASE_MEDIATED_SIGNAL_TRANSDUCTION	297	-0.374943	-1.41664	0.00235387	0.00235387	0.0154526	3823	tags=37%, list=20%, signal=30%	NRP1/ARHGAP12/DENND4A/SRGAP3/PDGFRB/NOTCH1/PLEKHG1/SGSM3/MYOC/SIPA1L2/KBTBD7/GABARAP/FGD4/SYDE2/HEG1/F2RL1/PPP2CB/ARHGAP23/RGL2/GPR18/TGFB2/NGF/STARD13/FBXO8/ARAP1/ARHGEF19/PSD4/ARHGEF12/CCDC125/ARHGEF3/SCAI/CSF1/DEF6/GPR174/IQSEC1/ARHGEF40/ARHGEF28/VAV1/ARHGAP45/SWAP70/CYTH4/MYO9A/PREX1/OGT/ARHGAP6/STARD8/ARHGEF1/CDC42SE2/FAM13A/SPATA13/KANK1/ARHGEF9/RASGRP4/DENND3/ARHGAP42/LPAR6/ARFGEF3/PLCE1/A…
GOBP_CELL_SUBSTRATE_ADHESION	GOBP_CELL_SUBSTRATE_ADHESION	352	-0.366663	-1.39914	0.00238649	0.00238649	0.0156413	2427	tags=26%, list=12%, signal=23%	CD63/MERTK/CCL28/PTPRJ/PARVA/AXL/ITGAX/PTPRO/PREX1/DMTN/LDB1/ARHGAP6/RAC2/KANK1/PEAK1/PRKCE/ITGA10/CORO1A/GPM6B/FERMT3/EFNA1/SDC4/TIMM10B/CCN2/DUSP22/WNT4/THSD1/CORO2B/ACVRL1/FBLN1/FMN1/TMEM8B/CCN1/EPHA3/COL8A1/ECM2/ITGA4/CD44/ITGAM/ATP1B2/LIMS2/SMAD6/ST6GAL1/UTRN/SIGLEC1/CD34/CD96/CD3E/ALOX15/SPRY4/PARVG/LPXN/PRKCZ/LIMCH1/PIK3R1/AGR2/DAB2/FOXF1/SORBS1/PTK2B/ITGBL1/ITGAL/NTN4/TEK/ITGB2/SPOCK2/ITG…
GOBP_NEGATIVE_REGULATION_OF_HUMORAL_IMMUNE_RESPONSE_MEDIATED_BY_CIRCULATING_IMMUNOGLOBULIN	GOBP_NEGATIVE_REGULATION_OF_HUMORAL_IMMUNE_RESPONSE_MEDIATED_BY_CIRCULATING_IMMUNOGLOBULIN	11	-0.817121	-1.78291	0.00239058	0.00239058	0.0156417	849	tags=73%, list=4%, signal=70%	CD46/FCGR2B/CR1/FOXJ1/SVEP1/CR2/SUSD4/C4BPA
GOBP_BLASTOCYST_DEVELOPMENT	GOBP_BLASTOCYST_DEVELOPMENT	116	0.432245	1.51629	0.0023968	0.0023968	0.0156417	3383	tags=33%, list=17%, signal=27%	RRM2/NEK2/ASF1B/GINS1/NCAPG2/CHEK1/GINS4/TEAD4/ZP3/ACTL6A/PLPP4/BYSL/ADA/FURIN/INTS1/NASP/PSMC4/SPECC1/SF3B6/BRCA2/NLE1/PHF6/TTLL4/NBN/HORMAD1/CNOT3/RTN4/SMARCB1/DAD1/EMG1/SKIL/ZPR1/TBL1XR1/RBBP8/WDR74/KPNA7/RRP7A/CMTM3
GOBP_POSITIVE_REGULATION_OF_STEROL_TRANSPORT	GOBP_POSITIVE_REGULATION_OF_STEROL_TRANSPORT	37	-0.622636	-1.75608	0.00239822	0.00239822	0.0156417	3309	tags=38%, list=17%, signal=31%	LRP1/ABCA13/RXRA/ABCA5/NR1H3/PON1/PTCH1/SCP2/LDLRAP1/CAV1/ABCA8/CES1/TREM2/ABCA3
GOBP_PROTEIN_LOCALIZATION_TO_MICROTUBULE_ORGANIZING_CENTER	GOBP_PROTEIN_LOCALIZATION_TO_MICROTUBULE_ORGANIZING_CENTER	34	0.598209	1.69035	0.00245303	0.00245303	0.0159733	3643	tags=38%, list=19%, signal=31%	SPAG5/AURKA/STIL/CEP131/CEP72/NUP62/MAPRE1/MARK4/CEP250/BICD1/GSK3B/C2CD3/DCTN2
GOBP_NEUTROPHIL_MEDIATED_IMMUNITY	GOBP_NEUTROPHIL_MEDIATED_IMMUNITY	37	-0.621873	-1.75393	0.00246724	0.00246724	0.0160342	1530	tags=43%, list=8%, signal=40%	F2RL1/ANXA3/ACE/SYK/AZU1/VAMP8/ITGAM/PRAM1/DNASE1L3/ELANE/SPI1/VAMP2/ITGB2/CTSG/SCNN1B/PLA2G1B
GOBP_HETEROCYCLE_CATABOLIC_PROCESS	GOBP_HETEROCYCLE_CATABOLIC_PROCESS	463	0.314351	1.29411	0.00247034	0.00247034	0.0160342	3408	tags=29%, list=17%, signal=24%	E2F1/FEN1/ABCC2/IGF2BP2/CDA/RNASEH2A/IGF2BP3/PRTFDC1/UNG/NUDT1/KYNU/MEX3D/IGF2BP1/DNA2/PNP/HSPA1B/HPRT1/DKC1/TDG/EIF4A3/PKP3/TBRG4/APOBEC3B/HSPA1A/ACOT7/ADA/NSUN2/PATL1/ENTPD7/KHSRP/POP1/PNPT1/DERA/NOCT/LSM5/RNASEH1/AKR7A3/NUDT15/MRTO4/ABCC1/TRAF2/LRPPRC/HSF1/SMG5/FXR1/ENPP1/LARP1/AGO2/HNRNPAB/LSM4/YBX1/SSB/EXOSC4/MAGOHB/CNP/SMUG1/IL4I1/IL6/UPF3B/SLIRP/CNOT9/MAGOH/EXOSC2/HNRNPD/CARHSP1/NCBP1/NCBP…
GOBP_RNA_5_END_PROCESSING	GOBP_RNA_5_END_PROCESSING	23	0.678794	1.75678	0.00247833	0.00247833	0.0160601	4972	tags=74%, list=25%, signal=55%	POP7/RPP25/POP1/PNPT1/RPP40/UTP20/SSB/TRMT10C/HSD17B10/RPP30/NOP14/POP5/NOP9/RPP38/RPP25L/POP4/RPP21
GOBP_REGULATION_OF_OPSONIZATION	GOBP_REGULATION_OF_OPSONIZATION	11	-0.815826	-1.78009	0.00249527	0.00249527	0.0161439	2054	tags=36%, list=11%, signal=33%	CFP/FCN1/FCN3/C4BPA
GOBP_POSITIVE_REGULATION_OF_MITOTIC_NUCLEAR_DIVISION	GOBP_POSITIVE_REGULATION_OF_MITOTIC_NUCLEAR_DIVISION	43	0.58105	1.69823	0.00254922	0.00254922	0.0164466	1629	tags=28%, list=8%, signal=26%	DLGAP5/AURKA/NUSAP1/CDT1/ESPL1/SPHK1/EREG/ANAPC7/NUP62/ANAPC11/TGFA/IL1A
GOBP_RESPONSE_TO_STEROID_HORMONE	GOBP_RESPONSE_TO_STEROID_HORMONE	335	-0.361333	-1.37064	0.00255024	0.00255024	0.0164466	2816	tags=24%, list=14%, signal=21%	JAK2/SRD5A2/FOXP1/EGLN2/EDN1/NR1H3/NCOA2/ACE/PADI2/PRMT2/NCOA4/ZNF366/TGFB1/ZFP36L2/TFPI/AR/CFLAR/CYP1B1/ALAD/PTGER2/LCAT/YAP1/CYP7B1/KLF9/ZFP36L1/DDX17/HEYL/CCN2/SDC1/TRIM68/KANK2/CDO1/PAM/BCHE/HSD11B2/ATP1A1/BMP4/ATP1A2/NR4A3/HMGCS2/ASS1/ENG/RXRG/CAV1/PER1/CALCOCO1/PAQR8/DAB2/LBH/SGK1/AIF1/SLIT2/ZFP36/AXIN2/CYBB/IGFBP7/SCNN1G/SCGB2A1/TGFBR2/PTPRU/UCN3/CRY2/TCF21/SLIT3/TXNIP/FAM107A/MAOB/FOS/FOS…
GOBP_REGULATION_OF_PLASMA_LIPOPROTEIN_PARTICLE_LEVELS	GOBP_REGULATION_OF_PLASMA_LIPOPROTEIN_PARTICLE_LEVELS	72	-0.520298	-1.63585	0.00256846	0.00256846	0.0165376	3908	tags=33%, list=20%, signal=27%	PLA2G5/LRPAP1/PLA2G7/DGAT1/AGTR1/GPLD1/APOM/PLA2G3/ABCA5/PON1/LCAT/CES3/LDLRAP1/MSR1/APOC1/MYLIP/CD36/PLA2G2A/LIPA/GPIHBP1/MFSD2A/TREM2/PLA2G10/LPL
GOBP_REGULATION_OF_DNA_BINDING	GOBP_REGULATION_OF_DNA_BINDING	120	0.440543	1.55414	0.0025969	0.0025969	0.0166941	3376	tags=28%, list=17%, signal=24%	HJURP/NEK2/CDT1/E2F1/HMGB2/MDFI/NME1/MMP9/HMGA2/TRIM28/LIF/PLAUR/TWIST1/HDAC2/TXN/BCL3/MAD2L2/H1-0/CEBPG/DDIT3/KDM1A/HES1/PARP1/DOT1L/SMO/LHX2/ID1/ACD/CSNK2B/NEUROD1/CPNE1/HIPK2/ERCC2/IFNG
GOBP_REGULATION_OF_SYSTEMIC_ARTERIAL_BLOOD_PRESSURE_BY_CIRCULATORY_RENIN_ANGIOTENSIN	GOBP_REGULATION_OF_SYSTEMIC_ARTERIAL_BLOOD_PRESSURE_BY_CIRCULATORY_RENIN_ANGIOTENSIN	17	-0.762443	-1.83485	0.00261459	0.00261459	0.0167809	3490	tags=71%, list=18%, signal=58%	REN/F2RL1/PCSK5/CMA1/ACE/SUCNR1/CTSZ/ACE2/AGTR2/CTSG/EDNRB/CPA3
GOBP_RESPONSE_TO_HEAT	GOBP_RESPONSE_TO_HEAT	106	0.442376	1.5397	0.00265974	0.00265974	0.0170436	3867	tags=41%, list=20%, signal=33%	GCLC/CALCA/HSPA1B/HSPA1A/IER5/IRAK1/SST/HDAC2/HSPA6/CXCL10/HSP90AA1/DNAJC2/HSF1/EIF2S1/LRP11/CLPB/IL1A/PTGS2/EIF2B1/MICB/CHORDC1/DNAJB4/DNAJA1/RPS6KB1/DHX36/HSPA2/HSP90AB1/VCP/RBBP7/TRPM2/DNAJC7/GSK3B/POLR2D/PSIP1/BAG3/PDCD6/DNAJB1/SUMO1/YWHAE/EIF2B5/DNAJB6/HTRA2/ATR
GOBP_REGULATION_OF_CELLULAR_RESPONSE_TO_GROWTH_FACTOR_STIMULUS	GOBP_REGULATION_OF_CELLULAR_RESPONSE_TO_GROWTH_FACTOR_STIMULUS	307	-0.367908	-1.3905	0.00267624	0.00267624	0.017122	2692	tags=24%, list=14%, signal=21%	WNT5A/HHEX/PDPK1/LRP2/CHRDL2/CD63/TGFB1/MYOCD/CAV2/LRG1/BMPER/HTRA4/NGFR/NRROS/CFLAR/RASL11B/MMRN2/OGT/ZEB1/RGMA/SAP30L/SMAD7/ELAPOR2/ARID4A/CRIM1/ZEB2/WNT4/CXCL13/ACVRL1/SFRP4/SPRED1/LDLRAD4/CCN1/PBLD/TMEM204/CDH5/SMAD6/TOB1/TMEM108/BMP4/SCUBE3/ENG/PRKCB/SPRY4/CAV1/DAB2/BMP2/SPRY2/SPRY1/CREB3L1/LTBP4/DKK3/SMOC2/TGFBR3/SLIT2/SOSTDC1/SHISA2/ADAMTSL2/HHIP/AGTR2/CYFIP2/SNX25/GATA6/PRDM16/TNXB/DCN/NP…
GOBP_REGULATION_OF_PEPTIDYL_TYROSINE_PHOSPHORYLATION	GOBP_REGULATION_OF_PEPTIDYL_TYROSINE_PHOSPHORYLATION	247	-0.39226	-1.44822	0.00268476	0.00268476	0.0171493	2550	tags=26%, list=13%, signal=23%	ERBB4/ACE/HBEGF/SYK/PTPRJ/TGFB1/ERBB3/DMTN/SAMSN1/SH3BP5/IL18/IL7/PRKCD/PRKCE/CSF2/PLPP3/EFNA1/DUSP22/CD40/PDGFD/FGF7/ARRB2/IL24/KITLG/PDGFA/PLCG2/HCLS1/HGF/CRLF1/CD44/MVP/GPRC5A/IL34/ARHGEF2/CD3E/KIT/CAV1/CSF1R/ENPP2/PRKCZ/TNFRSF14/BTC/EPHA4/PTK2B/GFRA1/CD81/CTF1/PECAM1/ITGB2/BANK1/CD36/PTPRC/CASS4/CD4/GAS6/IL6ST/ANGPT1/THBS4/IL6R/TREM2/ADRA2A/NEDD9/SPINK1/FGFR3/CD74
GOBP_POSITIVE_T_CELL_SELECTION	GOBP_POSITIVE_T_CELL_SELECTION	38	-0.617526	-1.75259	0.00269867	0.00269867	0.0172035	2761	tags=47%, list=14%, signal=41%	BCL11B/CD3G/THEMIS/LY9/STAT6/ZAP70/CD3D/ITPKB/SLAMF6/IRF4/DOCK2/CD3E/TOX/PTPRC/SPN/IL6R/SHH/CD74
GOBP_PYRIMIDINE_RIBONUCLEOSIDE_MONOPHOSPHATE_BIOSYNTHETIC_PROCESS	GOBP_PYRIMIDINE_RIBONUCLEOSIDE_MONOPHOSPHATE_BIOSYNTHETIC_PROCESS	11	0.800912	1.69802	0.0027018	0.0027018	0.0172035	2489	tags=55%, list=13%, signal=48%	UCK2/CDA/CAD/UPP1/UMPS/DCK
GOBP_REGULATION_OF_VASCULATURE_DEVELOPMENT	GOBP_REGULATION_OF_VASCULATURE_DEVELOPMENT	285	-0.368992	-1.38669	0.00271748	0.00271748	0.017251	3247	tags=32%, list=17%, signal=27%	APLNR/CEACAM1/S100A1/ANXA3/RUNX1/RRAS/ECM1/JMJD8/NINJ1/TGFB2/RNH1/FGF18/C5AR1/GLUL/ETS1/BTG1/WNT5A/HHEX/GHRL/GAB1/PDPK1/CMA1/PLXND1/HYAL1/LRG1/BMPER/ITGAX/TIE1/PIK3CD/PTGIS/CYP1B1/PIK3R6/TSPAN12/RHOJ/CXCR4/EFNA1/WNT4/HSPG2/CD40/RAPGEF3/CLDN5/PTPRM/CXCL13/ACVRL1/C3AR1/ECSCR/SPRED1/PPP1R16B/HGF/SEMA5A/CHI3L1/CDH5/GPNMB/ADAMTS1/C5/CD34/ENG/PRKCB/ISM1/PTK2B/SPRY2/CREB3L1/RAMP2/CCR2/ALOX5/SMOC2/TEK/TL…
GOBP_POSITIVE_REGULATION_OF_ALPHA_BETA_T_CELL_DIFFERENTIATION	GOBP_POSITIVE_REGULATION_OF_ALPHA_BETA_T_CELL_DIFFERENTIATION	51	-0.573141	-1.69513	0.00271784	0.00271784	0.017251	2670	tags=41%, list=14%, signal=36%	SOCS1/NLRP3/SYK/CD86/IL18/ZAP70/RUNX3/IHH/ITPKB/IL2RG/PRKCZ/LGALS9/NCKAP1L/ZBTB16/SASH3/CD83/TGFBR2/SHH/CCL19/HLA-DRA/HLA-DRB1
GOBP_PYRIMIDINE_CONTAINING_COMPOUND_METABOLIC_PROCESS	GOBP_PYRIMIDINE_CONTAINING_COMPOUND_METABOLIC_PROCESS	86	0.457792	1.54266	0.00274569	0.00274569	0.0174004	2729	tags=30%, list=14%, signal=26%	TK1/CPS1/TYMS/UCK2/CDA/NME1/DTYMK/UNG/CTPS1/TDG/CAD/APOBEC3B/NME2/ENTPD7/NT5C3A/SMUG1/ERH/NME4/UPP1/UMPS/DPYSL3/TYMP/TET3/DCK/DUT/DCTPP1
GOBP_CELLULAR_RESPONSE_TO_RADIATION	GOBP_CELLULAR_RESPONSE_TO_RADIATION	188	0.387459	1.43222	0.002803	0.002803	0.0177357	4016	tags=33%, list=21%, signal=26%	AURKB/PBK/ECT2/RAD51AP1/RAD51/CHEK1/H2AX/BRCA1/CDC25A/PCNA/MMP1/SFRP2/BLM/CHEK2/MMP9/OPN3/POLD1/FIGNL1/RUVBL2/BARD1/NOC2L/RHNO1/HSF1/MYC/EIF2S1/KDM1A/PTGS2/BRCA2/GADD45A/PARP1/HRAS/SNAI2/RDH11/ELK1/TRIAP1/DHX36/XRCC5/POLD3/MMP3/NET1/INTS7/CRY1/NMT1/TIMP1/NPM1/POLA1/BAX/RAD9A/SWI5/ATF4/AKT2/TLK2/NFATC4/ACTR5/CUL4B/ATR/MC1R/PPID/PRAP1/OPN1SW/TMEM161A/DDB1
GOBP_POSITIVE_REGULATION_OF_T_CELL_MEDIATED_IMMUNITY	GOBP_POSITIVE_REGULATION_OF_T_CELL_MEDIATED_IMMUNITY	67	-0.530025	-1.64579	0.0028285	0.0028285	0.0178426	2674	tags=39%, list=14%, signal=34%	MICA/NLRP3/HLA-A/IL18/CD1D/P2RX7/SLAMF1/HLA-C/FBXO38/B2M/HLA-B/IL1R1/PRKCZ/HLA-F/CD81/CD55/MR1/SASH3/PTPRC/CD1B/HLA-E/CD1E/CD1A/HLA-DRA/CD1C/HLA-DRB1
GOBP_TYPE_II_INTERFERON_PRODUCTION	GOBP_TYPE_II_INTERFERON_PRODUCTION	116	-0.452555	-1.52989	0.00282878	0.00282878	0.0178426	3288	tags=39%, list=17%, signal=32%	PYCARD/F2RL1/CR1/PRNP/CRTAM/LTA/JAK2/WNT5A/PDE4B/PDE4D/HAVCR2/AXL/HLA-A/BTN3A2/TLR8/IL27RA/IL18/SLAMF1/RIPK3/PTPN22/CLEC7A/LAPTM5/BTN3A1/RASGRP1/SLAMF6/VSIR/TLR4/IL1R1/CD96/CD3E/CD47/TLR7/LGALS9/CD2/CCR2/TLR3/CCR7/SASH3/IRF8/GAS6/HLA-DPA1/IL33/HLA-DPB1/HLA-DRB1/SCGB1A1
GOBP_APOPTOTIC_CELL_CLEARANCE	GOBP_APOPTOTIC_CELL_CLEARANCE	47	-0.572839	-1.67842	0.00286222	0.00286222	0.0180253	1085	tags=47%, list=6%, signal=44%	XKR8/TIMD4/SPG11/CCL2/LRP1/NR1H3/PEAR1/MERTK/AXL/ALOX15/FCN1/C2/TYROBP/CD36/GAS6/FCN3/C4A/CD300LF/C4B/MARCO/TREM2/C3
GOBP_POSITIVE_REGULATION_OF_ALPHA_BETA_T_CELL_PROLIFERATION	GOBP_POSITIVE_REGULATION_OF_ALPHA_BETA_T_CELL_PROLIFERATION	25	-0.681035	-1.7984	0.00289561	0.00289561	0.0182071	2816	tags=68%, list=14%, signal=58%	JAK2/SYK/HLA-A/IL18/ZAP70/PRKCQ/CD28/PTPN22/RASAL3/CD3E/LGALS9/CD81/CCR2/CD55/PTPRC/HLA-E/TGFBR2
GOBP_REGULATION_OF_MACROPHAGE_ACTIVATION	GOBP_REGULATION_OF_MACROPHAGE_ACTIVATION	58	-0.548662	-1.64664	0.00290678	0.00290678	0.0182488	2725	tags=33%, list=14%, signal=28%	NR1H3/WNT5A/HAVCR2/CST7/PJA2/RORA/CD84/STAP1/TLR4/VSIG4/PTPRC/TREM2/CX3CL1/PLA2G10/CEBPA/CD74/IL33/LRRK2/ADGRF5
GOBP_NATURAL_KILLER_CELL_ACTIVATION	GOBP_NATURAL_KILLER_CELL_ACTIVATION	100	-0.47561	-1.56376	0.00292249	0.00292249	0.0182902	2816	tags=24%, list=14%, signal=21%	SLAMF7/JAK2/MICA/MERTK/HAVCR2/AXL/PIK3CD/IL18/NCR3/CORO1A/SLAMF1/PTPN22/RASGRP1/FGR/HLA-F/CD2/TYROBP/VAMP2/RAB27A/TOX/PTPRC/HLA-E/GAS6/EMP2
GOBP_RESPONSE_TO_ALCOHOL	GOBP_RESPONSE_TO_ALCOHOL	248	-0.387823	-1.4321	0.00292415	0.00292415	0.0182902	2190	tags=21%, list=11%, signal=18%	PTGFR/CYP1B1/ALAD/PTGER2/CCR5/KLF9/PRKCE/PTCH1/CLDN5/EPS8/PENK/GNG2/MAP4K1/CDO1/AHR/ITPR2/ST6GAL1/HMGCS2/CNR1/SGK1/PTK2B/ABAT/TGFBR3/CD27/SLIT2/PTGER4/CYBB/IGFBP7/TP53INP1/CCR7/SCNN1G/CES1/KLF2/CFTR/TGFBR2/UCN3/SLIT3/CAT/FBP1/FGFR2/MAOB/CA3/NR0B2/FOS/SPINK1/FOSB/HPGD/A2M/CCL19/SCNN1B/CLDN18
GOBP_ALPHA_BETA_T_CELL_PROLIFERATION	GOBP_ALPHA_BETA_T_CELL_PROLIFERATION	47	-0.571718	-1.67514	0.00292996	0.00292996	0.0182902	2816	tags=47%, list=14%, signal=40%	JAK2/SYK/HLA-A/NDFIP1/IL18/ZAP70/PRKCQ/CD28/PTPN22/RASAL3/VSIR/SH3RF1/DOCK2/CD3E/TNFRSF14/LGALS9/CD81/CCR2/CD55/PTPRC/HLA-E/TGFBR2
GOBP_EMBRYONIC_SKELETAL_SYSTEM_MORPHOGENESIS	GOBP_EMBRYONIC_SKELETAL_SYSTEM_MORPHOGENESIS	95	0.448146	1.5342	0.00293431	0.00293431	0.0182902	3733	tags=40%, list=19%, signal=33%	COL11A1/HOXB9/MDFI/MMP14/HOXB7/TFAP2A/EIF4A3/TWIST1/MTHFD1L/HOXB8/HOXA1/SHOX2/MTHFD1/HOXC9/HOXA3/RDH10/HOXB6/TBX15/TULP3/ALX1/HOXA11/CHST11/OSR2/MYCN/SIX2/PCGF2/HOXB5/HOXD9/HOXD10/SIX4/SLC39A1/LHX1/HOXA9/HOXB2/FLVCR1/SOX11/HOXC11/SLC39A3
GOBP_NEGATIVE_REGULATION_OF_RESPONSE_TO_EXTERNAL_STIMULUS	GOBP_NEGATIVE_REGULATION_OF_RESPONSE_TO_EXTERNAL_STIMULUS	401	-0.354753	-1.37045	0.0029361	0.0029361	0.0182902	3296	tags=29%, list=17%, signal=25%	ADTRP/F2RL1/PLAT/SIRT2/CR1/CEACAM1/IRAK3/NT5E/NENF/SH2B3/GP1BA/LILRA4/GPR18/CD9/IL22RA2/BACE1/EDN1/NR1H3/PDGFRA/WNT5A/MICA/GHRL/DHX58/BBS2/FFAR4/SEMA3G/PADI2/NLRP3/SYK/TGFB1/HAVCR2/NR1D2/SERPING1/HLA-A/TFPI/PTPRO/CST7/SERPINF2/PTGIS/CARD8/NDFIP1/BBS4/SEMA6D/AOAH/PRKG1/RNF125/TRIM38/PRKCD/NLRC3/CD200R1/ENPP3/SAMHD1/RORA/PROS1/WNT4/PTPN22/CXCL13/CYLD/ARRB2/PDGFA/SMPDL3B/TNFRSF1B/HGF/SEMA5A/HCK/HLA-…
GOBP_RESPONSE_TO_RADIATION	GOBP_RESPONSE_TO_RADIATION	446	0.321628	1.31891	0.00295159	0.00295159	0.0183583	3587	tags=26%, list=18%, signal=22%	AURKB/PBK/ECT2/RAD51AP1/PCLAF/FEN1/RAD54L/DTL/RAD51/CHEK1/H2AX/BRCA1/SLC7A11/CDC25A/XRCC2/PCNA/MMP1/SFRP2/BLM/TICRR/COL3A1/FANCG/TOPBP1/PRKDC/CHEK2/MMP9/HIF1A/MSH2/FANCD2/OPN3/MSH6/NABP2/POLD1/FIGNL1/RFWD3/CCL7/ITGB1/TXN/BCL3/CXCL10/ELOVL4/NR2F6/RUVBL2/BARD1/CDKN2D/NOC2L/RHNO1/ANGPT2/PPP1CC/HOXA1/DNMT3A/HSF1/B4GALT2/MYC/TIPIN/EIF2S1/USP1/SMC1A/KDM1A/IL1A/PTGS2/KRAS/BRCA2/GADD45A/PARP1/HRAS/SOD2/S…
GOBP_REGULATION_OF_OSTEOCLAST_DIFFERENTIATION	GOBP_REGULATION_OF_OSTEOCLAST_DIFFERENTIATION	68	-0.517108	-1.60973	0.00296082	0.00296082	0.0183873	1336	tags=18%, list=7%, signal=16%	INPP5D/TLR4/TCTA/PIK3R1/TYROBP/TLR3/RASSF2/TREM2/NEDD9/LTF/FOS/CLDN18
GOBP_POSITIVE_REGULATION_OF_LEUKOCYTE_CHEMOTAXIS	GOBP_POSITIVE_REGULATION_OF_LEUKOCYTE_CHEMOTAXIS	96	-0.480322	-1.57764	0.00298319	0.00298319	0.0184977	3285	tags=41%, list=17%, signal=34%	F2RL1/CCR1/S100A14/TNFSF14/C5AR1/EDN1/WNT5A/CSF1/SWAP70/LGMN/RAC2/CMKLR1/SLAMF1/CXCL13/C3AR1/IL34/SPI1/CSF1R/LGALS9/CXCL12/NCKAP1L/PTK2B/AIF1/PTN/CCR2/RIPOR2/CAMK1D/CCR7/GPSM3/GAS6/DAPK2/CX3CR1/THBS4/IL6R/NEDD9/CD74/CCL19/VEGFD/CXCL17
GOBP_REGULATION_OF_ANTIGEN_RECEPTOR_MEDIATED_SIGNALING_PATHWAY	GOBP_REGULATION_OF_ANTIGEN_RECEPTOR_MEDIATED_SIGNALING_PATHWAY	62	-0.541402	-1.64499	0.00301433	0.00301433	0.018662	3608	tags=50%, list=18%, signal=41%	EZR/ELF1/FCGR2B/CEACAM1/PRKCH/GCSAM/PRNP/UBASH3A/FOXP1/PLCL2/PTPRJ/FCRL3/RAB29/LGALS3/LCK/BTN2A2/TRAT1/SH2D1A/DUSP22/PTPN22/LAPTM5/NFAM1/TESPA1/CD19/STAP1/PRKCB/LPXN/CD81/CCR7/CD22/PTPRC
GOBP_SYNAPTONEMAL_COMPLEX_ORGANIZATION	GOBP_SYNAPTONEMAL_COMPLEX_ORGANIZATION	25	0.65174	1.7045	0.00303247	0.00303247	0.0187455	4981	tags=52%, list=25%, signal=39%	PLK1/TRIP13/P3H4/HSPA2/HORMAD1/EHMT2/SYCP2/SYCE2/BAG6/SHOC1/MEIOC/SYCE1L/TEX15
GOBP_PYRIMIDINE_NUCLEOSIDE_TRIPHOSPHATE_METABOLIC_PROCESS	GOBP_PYRIMIDINE_NUCLEOSIDE_TRIPHOSPHATE_METABOLIC_PROCESS	23	0.670919	1.7364	0.00304587	0.00304587	0.018783	2729	tags=48%, list=14%, signal=41%	TYMS/UCK2/NME1/DTYMK/CTPS1/CAD/NME2/ENTPD7/NME4/DUT/DCTPP1
GOBP_LOOP_OF_HENLE_DEVELOPMENT	GOBP_LOOP_OF_HENLE_DEVELOPMENT	12	-0.791899	-1.78428	0.00304787	0.00304787	0.018783	634	tags=42%, list=3%, signal=40%	PKD2/IRX1/IRX3/AQP1/IRX2
GOBP_EPITHELIAL_FLUID_TRANSPORT	GOBP_EPITHELIAL_FLUID_TRANSPORT	11	-0.810094	-1.76758	0.00305365	0.00305365	0.0187898	2753	tags=73%, list=14%, signal=63%	EDN1/SLC5A1/CSF2/ITPR1/CFTR/EDNRB/SCNN1B/AQP1
GOBP_DNA_TEMPLATED_TRANSCRIPTION_INITIATION	GOBP_DNA_TEMPLATED_TRANSCRIPTION_INITIATION	141	0.413174	1.48746	0.00306331	0.00306331	0.0188205	5675	tags=47%, list=29%, signal=33%	FOSL1/E2F2/E2F3/TWIST1/TAF6/CDK4/MED27/MAZ/GTF3C5/TAF2/ELOC/CAND1/MED24/POLR1F/GTF2E1/MDC1/MED10/BAZ2A/MED1/DHX36/GTF2E2/TAF13/SMARCB1/TAF5/PAXIP1/NCOA6/POLRMT/POLR2D/UBTF/TAF11/PSMC6/MED14/MED6/GTF2A2/GTF2F2/TFAM/TAF4/POLR2I/PIH1D1/TAF9/PPARGC1A/MED15/MED30/ERCC3/GTF3C1/POLR1E/TBP/POLR2G/MED20/MED19/SRF/GTF2F1/TAF10/GTF2A1/NKX2-5/MED8/MED22/ZNHIT1/CRCP/MED12/TAF7L/TBPL1/HNF1A/HMGB1/SMARCA4/BRF2
GOBP_REGULATION_OF_MICROTUBULE_POLYMERIZATION_OR_DEPOLYMERIZATION	GOBP_REGULATION_OF_MICROTUBULE_POLYMERIZATION_OR_DEPOLYMERIZATION	88	0.467719	1.5831	0.00309131	0.00309131	0.0189635	1798	tags=22%, list=9%, signal=20%	TPX2/SKA1/SKA3/STMN1/FKBP4/PSRC1/CKAP2/HSPA1B/CDK5R1/CKAP5/HSPA1A/SKA2/MAP6D1/TUBB4A/MAP1B/GIT1/CLIP1/MAPRE1/GAS2L1
GOBP_BLASTOCYST_GROWTH	GOBP_BLASTOCYST_GROWTH	22	0.684397	1.73451	0.00311626	0.00311626	0.0190875	2106	tags=32%, list=11%, signal=28%	GINS1/NCAPG2/CHEK1/GINS4/INTS1/BRCA2/NBN
GOBP_ACTIN_CYTOSKELETON_REORGANIZATION	GOBP_ACTIN_CYTOSKELETON_REORGANIZATION	113	-0.452787	-1.52769	0.00316657	0.00316657	0.0193662	3823	tags=38%, list=20%, signal=31%	NRP1/TRPV4/EZR/FES/S1PR2/WHAMM/FMNL3/RNH1/CXADR/ARAP1/PDGFRA/GAB1/PARVA/DMTN/BAIAP2/ABI3/RAPGEF3/EPS8/GPR65/FGF7/HCLS1/CDC42BPA/HCK/STAP1/GSN/PTK7/TNIK/KIT/PARVG/CSF1R/PLEK/PTK2B/HMCN1/TEK/IQGAP2/S1PR1/CASS4/PHACTR1/AUTS2/ARHGDIB/DAAM2/ESAM/NEDD9
GOBP_NUCLEAR_ENVELOPE_ORGANIZATION	GOBP_NUCLEAR_ENVELOPE_ORGANIZATION	57	0.524084	1.61948	0.00319154	0.00319154	0.0194892	4944	tags=49%, list=25%, signal=37%	PLK1/LMNB1/LMNB2/VRK1/SPAG4/NUP155/NEMP1/ANKLE2/RCC1/BANF1/REEP4/DMPK/NUP93/TARDBP/CHMP4C/CHMP4B/SPAST/UBXN2A/LEMD2/CHMP1B/CHMP1A/EMD/SUN1/ZMPSTE24/NSFL1C/CHMP2B/CHMP5/SUN3
GOBP_NADH_DEHYDROGENASE_COMPLEX_ASSEMBLY	GOBP_NADH_DEHYDROGENASE_COMPLEX_ASSEMBLY	53	0.529099	1.61767	0.0032089	0.0032089	0.0195656	6751	tags=72%, list=35%, signal=47%	NDUFA12/NDUFA9/NDUFB4/ACAD9/NDUFAF8/NDUFB9/NDUFB3/NDUFS8/NDUFAF4/NDUFB6/NDUFA8/NDUFS2/NDUFS1/TIMM21/NDUFB5/NDUFAB1/NDUFS5/COA1/FOXRED1/NDUFB7/BCS1L/NDUFA10/NDUFB11/TMEM126A/ECSIT/NDUFAF5/NDUFA1/NDUFA11/NDUFB2/DMAC2/NDUFS7/NDUFAF7/NDUFC2/NDUFA3/NDUFC1/NDUFAF2/NDUFS3/NDUFA6
GOBP_POSITIVE_REGULATION_OF_LIPASE_ACTIVITY	GOBP_POSITIVE_REGULATION_OF_LIPASE_ACTIVITY	65	-0.533728	-1.64841	0.00322716	0.00322716	0.0196471	2881	tags=49%, list=15%, signal=42%	FGF2/SELE/EGFR/HTR2B/TXK/PLA2G5/PDGFRB/AGTR1/NMUR1/C5AR1/NR1H3/PDGFRA/PDPK1/CD86/EDNRA/ARHGAP6/ITK/RASGRP4/GNAQ/PLIN5/CCN1/KIT/ANG/PRKCZ/PLCB2/S1PR4/P2RY12/GPIHBP1/FGFR2/FGFR3/APOH/PLA2G1B
GOBP_NEGATIVE_REGULATION_OF_UBIQUITIN_PROTEIN_TRANSFERASE_ACTIVITY	GOBP_NEGATIVE_REGULATION_OF_UBIQUITIN_PROTEIN_TRANSFERASE_ACTIVITY	22	0.683524	1.7323	0.0032324	0.0032324	0.0196493	1035	tags=32%, list=5%, signal=30%	CDC20/BUB1B/MAD2L1/FBXO5/BAG2/MAD2L2/BUB3
GOBP_NEGATIVE_REGULATION_OF_RNA_CATABOLIC_PROCESS	GOBP_NEGATIVE_REGULATION_OF_RNA_CATABOLIC_PROCESS	84	0.461331	1.55214	0.00325058	0.00325058	0.01973	3692	tags=37%, list=19%, signal=30%	E2F1/IGF2BP2/IGF2BP3/IGF2BP1/DKC1/PKP3/NSUN2/NOCT/TRAF2/LRPPRC/LARP1/HNRNPAB/YBX1/SLIRP/HNRNPD/PABPC1/HNRNPC/PAIP1/DHX34/TAF15/YBX3/DHX36/SYNCRIP/ELAVL1/HNRNPU/RBM38/RBM10/TARDBP/DHX9/PKP1/TENT4A
GOBP_OUTFLOW_TRACT_MORPHOGENESIS	GOBP_OUTFLOW_TRACT_MORPHOGENESIS	80	-0.504249	-1.60279	0.00330255	0.00330255	0.0200153	3126	tags=46%, list=16%, signal=39%	ILK/CDC42/SOX18/ZFPM1/BMPR2/NRP1/NOTCH1/SOX17/FZD1/TGFB2/EDN1/WNT5A/LRP2/PLXND1/PRICKLE1/TBX3/PARVA/EDNRA/HEYL/GJA5/CLDN5/JUN/WNT11/SMAD6/BMP4/ENG/ROBO2/TGFBR3/TBX2/DHRS3/MEF2C/TGFBR2/GATA6/FGFR2/CITED2/ELN/FOLR1
GOBP_STRIATED_MUSCLE_CELL_PROLIFERATION	GOBP_STRIATED_MUSCLE_CELL_PROLIFERATION	69	-0.521369	-1.62712	0.00331282	0.00331282	0.0200198	3662	tags=41%, list=19%, signal=33%	NOTCH1/FES/WNT2/PRKAR1A/GLI1/SELENON/RUNX1/TGFB2/SKI/CXADR/JAK2/ERBB4/CAV2/CFLAR/YAP1/HGF/RBP4/TBX5/TGFBR3/TBX2/MEF2C/ANGPT1/TGFBR2/GATA6/FGFR2/SHH/CITED2/FOS
GOBP_NEUTROPHIL_ACTIVATION_INVOLVED_IN_IMMUNE_RESPONSE	GOBP_NEUTROPHIL_ACTIVATION_INVOLVED_IN_IMMUNE_RESPONSE	21	-0.718206	-1.83262	0.00331324	0.00331324	0.0200198	3323	tags=57%, list=17%, signal=47%	FCER1G/ANXA3/SYK/VAMP8/ITGAM/PRAM1/DNASE1L3/SPI1/TYROBP/VAMP2/ITGB2/SCNN1B
GOBP_LEUKOTRIENE_D4_METABOLIC_PROCESS	GOBP_LEUKOTRIENE_D4_METABOLIC_PROCESS	10	-0.820959	-1.7505	0.00332603	0.00332603	0.0200669	2075	tags=70%, list=11%, signal=63%	GGT7/GGT1/GGT5/GGTA1/DPEP2/GGT6/GGTLC1
GOBP_MEMBRANE_RAFT_ORGANIZATION	GOBP_MEMBRANE_RAFT_ORGANIZATION	24	-0.683668	-1.77962	0.00333246	0.00333246	0.0200757	1253	tags=38%, list=6%, signal=35%	GSN/DOCK2/CAV1/CD2/PTPRC/MAL/EMP2/RFTN1/COLEC12
GOBP_CALCIUM_MEDIATED_SIGNALING	GOBP_CALCIUM_MEDIATED_SIGNALING	185	-0.415681	-1.48732	0.00335313	0.00335313	0.0201699	3651	tags=36%, list=19%, signal=30%	NFAT5/AGTR1/ANK2/NMUR1/PPP1R9A/PPP3CA/LAT2/SGCD/PLN/TRPM4/CACNA1C/PRNP/CHP1/EDN1/GPR143/PDPK1/HOMER2/SYK/DMD/PTPRJ/LMCD1/EFHB/ERBB3/PPP3CC/DMTN/PTGFR/NFATC3/CCR5/NFATC1/ZAP70/TRAT1/CMKLR1/P2RX7/ATP1B1/CXCR4/PLCE1/CLEC7A/CASQ2/GSTM2/TMBIM4/AZU1/PLCG2/ITPR1/NFATC2/PDK2/TBC1D10C/ATP1A2/CD3E/RCAN1/PLEK/PTK2B/P2RY12/CAMK2D/RGN/CD22/BTK/PTPRC/CD4/MYOZ1/CLIC2/NCALD/SELP/EDNRB/TREM2/RCAN2/TMEM100/LRRK2
GOBP_MAINTENANCE_OF_CELL_NUMBER	GOBP_MAINTENANCE_OF_CELL_NUMBER	180	0.38466	1.42435	0.00337822	0.00337822	0.0202905	4232	tags=37%, list=22%, signal=29%	LOXL2/ASPM/EZH2/TEAD4/IGF2BP1/HMGA2/ACTL6A/FANCD2/CDH2/SINHCAF/WDR43/LIF/HDAC2/PHF19/MED27/SUDS3/SRRT/SMC3/SAP30/MYC/SOX2/SOX4/SMC1A/HES1/GNL3/BCL9L/SMARCD1/VPS72/BRMS1/SAP130/SMO/LSM1/LEO1/SIX2/ELAVL1/PROX1/CNOT3/RIF1/SMARCB1/KAT2A/RBBP7/FANCC/HDAC1/SMARCC1/ACTB/ASCL2/ZNF706/MED14/MED6/KDM3A/ING1/MTF2/BRD9/NCOA3/SS18/LRP5/CDX2/CDC73/BCL9/MED15/ZIC1/WNT7A/CNOT2/MED30/EIF4E/DLL1
GOBP_PROTEIN_POLYUBIQUITINATION	GOBP_PROTEIN_POLYUBIQUITINATION	241	0.362845	1.39295	0.0033891	0.0033891	0.0203255	4769	tags=35%, list=24%, signal=27%	UBE2C/UBE2T/UBE2S/PRAME/DTL/BRCA1/SKP2/THOP1/CDC34/RNF183/UBE2E3/BARD1/WSB2/ANAPC7/RNF26/PRPF19/PPIA/RNF34/RNF126/TRAF2/ANKIB1/ANAPC11/NQO1/UBE2V2/UBE2R2/UBE2O/UBE2N/NPEPPS/CDC27/RNF186/UBE2K/TRIM31/OTUB2/CHFR/UBE3C/TRAF4/PLAA/RNF213/RFFL/RUSC1/UBE2D1/RNF168/DDA1/HUWE1/KLHL42/AREL1/ANAPC5/UBR5/ANAPC1/TRIP12/BLMH/FZR1/UBE2L3/UBE2H/MARCHF6/RNF4/UBE2G1/MARCHF5/DTX3L/MKRN3/NMI/TRIM6/ITCH/ZFP91/RNF216…
GOBP_REGULATION_OF_SYSTEMIC_ARTERIAL_BLOOD_PRESSURE_MEDIATED_BY_A_CHEMICAL_SIGNAL	GOBP_REGULATION_OF_SYSTEMIC_ARTERIAL_BLOOD_PRESSURE_MEDIATED_BY_A_CHEMICAL_SIGNAL	48	-0.566958	-1.66097	0.00339792	0.00339792	0.0203482	3587	tags=42%, list=18%, signal=34%	AGTR1/REN/F2RL1/EDN1/PCSK5/CMA1/ACE/PDE4D/SUCNR1/SERPINF2/CTSZ/HSD11B2/ACE2/ADRB1/AGTR2/ADRB2/CTSG/RPS6KA2/EDNRB/CPA3
GOBP_REGULATION_OF_PHOSPHATIDYLINOSITOL_3_KINASE_ACTIVITY	GOBP_REGULATION_OF_PHOSPHATIDYLINOSITOL_3_KINASE_ACTIVITY	42	-0.588509	-1.69644	0.00343804	0.00343804	0.0205578	1630	tags=60%, list=8%, signal=55%	AMBRA1/WASHC1/NOD2/TNFAIP8L3/FGF2/DAB2IP/CDC42/PDGFRB/FLT3/WDR81/PDGFRA/TGFB1/PIK3R5/WDR91/CD19/FGR/KIT/PIK3R1/PTK2B/TEK/P2RY12/CCR7/PIK3IP1/FGFR3/CCL19
GOBP_RIBOSOMAL_SUBUNIT_EXPORT_FROM_NUCLEUS	GOBP_RIBOSOMAL_SUBUNIT_EXPORT_FROM_NUCLEUS	15	0.739069	1.73933	0.00345032	0.00345032	0.0205845	4004	tags=80%, list=20%, signal=64%	RAN/RRS1/LSG1/NMD3/XPO1/ABCE1/LTV1/EIF6/NPM1/SDAD1/RPS15/NOP9
GOBP_RENAL_WATER_HOMEOSTASIS	GOBP_RENAL_WATER_HOMEOSTASIS	23	-0.677798	-1.75332	0.00345274	0.00345274	0.0205845	70	tags=22%, list=0%, signal=22%	WFS1/INPP5K/AQP1/AQP3/AQP4
GOBP_CYTOKINE_PRODUCTION_INVOLVED_IN_IMMUNE_RESPONSE	GOBP_CYTOKINE_PRODUCTION_INVOLVED_IN_IMMUNE_RESPONSE	121	-0.450207	-1.53358	0.00347795	0.00347795	0.0207041	3288	tags=36%, list=17%, signal=30%	PYCARD/F2RL1/IRAK3/TRPM4/TGFB2/CLC/WNT5A/LITAF/NLRP3/SYK/TGFB1/AXL/HLA-A/IL18/SMAD7/P2RX7/SLAMF1/CLEC7A/LAPTM5/B2M/PLCG2/TNFRSF1B/TLR4/SCIMP/IL1R1/NR4A3/CD96/KIT/TLR7/PRKCZ/TNFRSF14/HLA-F/ACP5/CD81/CCR2/CD55/NOD1/CD36/TLR3/SASH3/BTK/HLA-E/ANGPT1/CD74
GOBP_ACTIN_FILAMENT_ORGANIZATION	GOBP_ACTIN_FILAMENT_ORGANIZATION	435	-0.343844	-1.34059	0.00350713	0.00350713	0.020847	2535	tags=23%, list=13%, signal=20%	DSTN/PSTPIP1/RUFY3/DNAI3/SWAP70/SORBS3/PREX1/WASF3/SERPINF2/DMTN/EVL/ARPIN/BBS4/FHDC1/ARHGAP6/MICAL1/RAC2/PRKCD/KANK1/FCHSD2/BAIAP2/MTSS1/PRKCE/CORO1A/FHOD1/SDC4/CCN2/KANK3/WNT4/MYO1F/RAPGEF3/ZBED3/EPS8/GPR65/INPP5K/CORO2B/MYO5C/FMN1/WAS/HCLS1/SEMA5A/TMSB4X/LCP1/ARHGAP40/SYNPO2/HCK/WNT11/ARHGAP18/GSN/ARHGEF15/ARHGEF2/ELMO1/CD47/HIP1/ARHGAP25/ALOX15/GAS2L2/SHROOM3/ANG/LIMCH1/PIK3R1/PLEK/ARRB1/CXCL…
GOBP_SECONDARY_HEART_FIELD_SPECIFICATION	GOBP_SECONDARY_HEART_FIELD_SPECIFICATION	11	-0.806599	-1.75995	0.00354223	0.00354223	0.0210246	3151	tags=73%, list=16%, signal=61%	MESP1/WNT5A/LRP2/WNT11/BMP4/SMARCD3/AXIN2/MEF2C
GOBP_POSITIVE_REGULATION_OF_CELL_DIVISION	GOBP_POSITIVE_REGULATION_OF_CELL_DIVISION	93	0.453501	1.54821	0.00360083	0.00360083	0.0213409	1629	tags=20%, list=8%, signal=19%	BIRC5/AURKB/CDCA8/CDC6/KIF23/RACGAP1/ECT2/KIF14/INCENP/KIF20B/EREG/VEGFA/VEGFC/CDC25B/MDK/NUP62/TGFA/YBX1/IL1A
GOBP_PURINE_NUCLEOSIDE_MONOPHOSPHATE_BIOSYNTHETIC_PROCESS	GOBP_PURINE_NUCLEOSIDE_MONOPHOSPHATE_BIOSYNTHETIC_PROCESS	22	0.680862	1.72555	0.0036195	0.0036195	0.0213902	2577	tags=59%, list=13%, signal=51%	PAICS/GMPS/PPAT/HPRT1/ADA/ADSS1/ATIC/IMPDH1/DGUOK/PRPS2/DCK/GART/NUDT2
GOBP_CELLULAR_LIPID_CATABOLIC_PROCESS	GOBP_CELLULAR_LIPID_CATABOLIC_PROCESS	220	-0.393511	-1.43627	0.00361977	0.00361977	0.0213902	3908	tags=33%, list=20%, signal=27%	PLA2G5/LONP2/SMPDL3A/CPT2/PLA2G7/ACER2/CROT/PEX2/ACACB/ACOX3/GPLD1/ETFDH/MLYCD/GM2A/ABCD4/PLA2G15/ADTRP/SIRT2/PLA2G6/PPT1/PLA2G4E/HEXB/SORL1/PNPLA2/LPIN2/AUH/MGST2/PLA2G4C/PNPLA4/HEXA/ABCD3/CYP1B1/GALC/AOAH/MCEE/PRKCD/PNPLA7/ACAT1/BCO1/ACAA1/PIK3CG/NUDT7/PLIN5/SCP2/SMPDL3B/PLCG2/HADH/SMPD3/ACADS/GDE1/SMPD1/PCCA/CNR1/ACOX2/ENPP2/BDH2/ECHDC1/FAAH/ACADL/HSD17B4/ECHDC2/APOC1/ASAH1/IVD/ACOXL/GPIHBP1/A…
GOBP_RESPONSE_TO_CORTICOSTEROID	GOBP_RESPONSE_TO_CORTICOSTEROID	164	-0.41906	-1.4777	0.00364232	0.00364232	0.0214919	2210	tags=23%, list=11%, signal=21%	CFLAR/CYP1B1/ALAD/LCAT/KLF9/ZFP36L1/CCN2/SDC1/CDO1/PAM/BCHE/HSD11B2/HMGCS2/ASS1/ENG/SGK1/AIF1/SLIT2/ZFP36/AXIN2/CYBB/IGFBP7/SCNN1G/PTPRU/UCN3/SLIT3/FAM107A/MAOB/FOS/FOSB/A2M/SCNN1B/AQP1/ALPL/ABCA3/PTGDS/AQP4/SCGB1A1
GOBP_MATURATION_OF_LSU_RRNA	GOBP_MATURATION_OF_LSU_RRNA	22	0.67957	1.72227	0.00369693	0.00369693	0.0217821	4830	tags=77%, list=25%, signal=58%	BOP1/NOP2/GTPBP4/NIFK/RPF2/WDR12/PES1/FTSJ3/DDX18/EIF6/LAS1L/RPF1/RPL7L1/RRP15/RPL35/ZNHIT3/MAK16
GOBP_STEROID_METABOLIC_PROCESS	GOBP_STEROID_METABOLIC_PROCESS	315	-0.362473	-1.36874	0.00371542	0.00371542	0.0218591	3147	tags=24%, list=16%, signal=20%	LEPR/CYP2R1/CYP2A6/ABCA5/OSBPL6/CYP2D6/NR3C1/OSBPL7/SRD5A2/SDR42E1/CHST10/CYB5R3/PDE8B/PDGFRA/OSBPL1A/LRP2/PON1/TTC39B/DHCR24/FGFR4/ABCD3/CYP1B1/LGMN/LCAT/CYP7B1/FAXDC2/RORA/WNT4/ACAA1/APOBR/CYP39A1/SCP2/STS/UGT2B15/RORC/LDLRAP1/SMPD1/ARV1/HSD11B2/ATP1A1/CYB5R1/HMGCS2/SULT1A2/KIT/DAB2/BMP2/ACADL/BAAT/HSD17B4/DKK3/APOC1/SCARF1/CYP4V2/BMP5/ASAH1/HSD17B8/SULT1A1/IGFBP7/HSD17B11/EGR1/LIPA/CES1/EPHX2/…
GOBP_REGULATION_OF_NITRIC_OXIDE_METABOLIC_PROCESS	GOBP_REGULATION_OF_NITRIC_OXIDE_METABOLIC_PROCESS	58	-0.540733	-1.62285	0.00372405	0.00372405	0.0218779	2816	tags=36%, list=14%, signal=31%	JAK2/EDN1/PKD2/PTGIS/CLEC7A/TLR4/CD34/ASS1/CD47/CAV1/ACP5/PTK2B/AIF1/CD36/RGN/DDAH1/AGTR2/KLF2/CX3CR1/HBB/CLU
GOBP_HEART_VALVE_MORPHOGENESIS	GOBP_HEART_VALVE_MORPHOGENESIS	60	-0.538057	-1.63128	0.00373093	0.00373093	0.0218864	3013	tags=38%, list=15%, signal=33%	CDH11/TGFB2/MDM4/TGFB1/TIE1/GATA5/NFATC1/HEYL/GJA5/EFNA1/CCN1/SMAD6/BMP4/ROBO2/BMP2/TBX5/SLIT2/OLFM1/AXIN2/MEF2C/TGFBR2/SLIT3/ELN
GOBP_POSITIVE_REGULATION_OF_PRODUCTION_OF_MOLECULAR_MEDIATOR_OF_IMMUNE_RESPONSE	GOBP_POSITIVE_REGULATION_OF_PRODUCTION_OF_MOLECULAR_MEDIATOR_OF_IMMUNE_RESPONSE	134	-0.439374	-1.5235	0.00378351	0.00378351	0.0221625	2488	tags=31%, list=13%, signal=27%	NLRP3/SYK/CD86/TGFB1/DNAJB9/HLA-A/IL18/STAT6/MZB1/P2RX7/SLAMF1/CD28/CD40/PTPN22/CLEC7A/LAPTM5/B2M/PLCG2/RBP4/TLR4/SCIMP/IL1R1/NR4A3/KIT/TLR7/PRKCZ/TNFRSF14/HLA-F/CD81/CD55/NOD1/CD36/TLR3/SASH3/BTK/PTPRC/TNFSF13/HLA-E/CD74/IL33/PGC
GOBP_I_KAPPAB_KINASE_NF_KAPPAB_SIGNALING	GOBP_I_KAPPAB_KINASE_NF_KAPPAB_SIGNALING	286	-0.370511	-1.39411	0.00379033	0.00379033	0.0221702	3475	tags=28%, list=18%, signal=23%	SIRPA/CXXC5/MAP3K14/TRADD/ALPK1/PYCARD/F2RL1/PELI2/TRIM8/ECM1/JMJD8/NKIRAS1/PINK1/TRAF1/EDN1/ROR1/PIM2/WNT5A/LURAP1L/LITAF/EDA/PDPK1/TRIM52/S100A13/TRIM5/EDNRA/APOL3/CFLAR/CARD8/NDFIP1/TLR8/TRIM38/NLRC3/TERF2IP/TRIM13/PRKCE/IFIT5/RORA/CASP10/CD40/RIPK3/CLEC7A/TRIM68/IKBKB/PLCG2/CAPN3/TMEM9B/S100A4/TLR4/TNFSF10/MAP3K3/EDA2R/PRKCB/TLR7/PER1/LGALS9/TNFRSF19/CASP1/NOD1/CD36/TLR3/AKAP13/LTB/CCR7/BTK/W…
GOBP_INNER_CELL_MASS_CELL_PROLIFERATION	GOBP_INNER_CELL_MASS_CELL_PROLIFERATION	14	0.743084	1.70441	0.00381693	0.00381693	0.0222934	1701	tags=43%, list=9%, signal=39%	GINS1/NCAPG2/CHEK1/GINS4/INTS1/BRCA2
GOBP_SEROTONIN_SECRETION	GOBP_SEROTONIN_SECRETION	10	-0.816233	-1.74042	0.00382509	0.00382509	0.0223087	2469	tags=60%, list=13%, signal=52%	SYK/SLC18A2/P2RX1/SLC6A4/CNR1/MAOB
GOBP_NEGATIVE_REGULATION_OF_PROTEIN_MODIFICATION_BY_SMALL_PROTEIN_CONJUGATION_OR_REMOVAL	GOBP_NEGATIVE_REGULATION_OF_PROTEIN_MODIFICATION_BY_SMALL_PROTEIN_CONJUGATION_OR_REMOVAL	94	0.450281	1.53685	0.00383549	0.00383549	0.0223232	2963	tags=29%, list=15%, signal=24%	CDC20/BUB1B/MAD2L1/GCLC/FBXO5/ISG15/HSPA1B/HSPA1A/GTPBP4/BAG2/MAD2L2/BUB3/PRR7/U2AF2/PPIA/SOX4/OTUB2/LIMK1/DNAJA1/PLAA/HMG20B/SENP2/SIRT7/UBR5/GLMN/CRY1/TRIP12
GOBP_REGULATION_OF_CALCIUM_MEDIATED_SIGNALING	GOBP_REGULATION_OF_CALCIUM_MEDIATED_SIGNALING	81	-0.502667	-1.60804	0.00384393	0.00384393	0.0223232	3067	tags=36%, list=16%, signal=30%	PRNP/CHP1/GPR143/HOMER2/SYK/LMCD1/EFHB/ERBB3/PPP3CC/ZAP70/TRAT1/CMKLR1/CLEC7A/TMBIM4/PLCG2/ITPR1/PDK2/TBC1D10C/CD3E/RCAN1/PLEK/PTK2B/RGN/CD22/CD4/MYOZ1/TREM2/TMEM100/LRRK2
GOBP_REGULATION_OF_TELOMERASE_ACTIVITY	GOBP_REGULATION_OF_TELOMERASE_ACTIVITY	50	0.542859	1.63244	0.00384884	0.00384884	0.0223232	3021	tags=44%, list=15%, signal=37%	AURKB/NEK2/GREM1/PKIB/PIF1/DKC1/CCT2/NABP2/CCT4/TCP1/HSP90AA1/PTGES3/MYC/HNRNPD/HNRNPA2B1/XRCC5/HSP90AB1/PNKP/MEN1/WRAP53/ACD/MAPKAPK5
GOBP_STEROL_TRANSPORT	GOBP_STEROL_TRANSPORT	121	-0.446663	-1.5215	0.00385393	0.00385393	0.0223232	3375	tags=25%, list=17%, signal=21%	APOM/LRP1/ABCA13/RXRA/ABCA5/OSBPL6/OSBPL7/NR1H3/OSBPL1A/PON1/TTC39B/LCAT/STX12/PTCH1/SCP2/LDLRAP1/ARV1/CAV1/MSR1/APOC1/CD36/ABCA8/CES1/CFTR/TREM2/SHH/PLA2G10/NPC2/CLU/ABCA3
GOBP_REGULATION_OF_MONOATOMIC_CATION_TRANSMEMBRANE_TRANSPORT	GOBP_REGULATION_OF_MONOATOMIC_CATION_TRANSMEMBRANE_TRANSPORT	325	-0.356641	-1.34554	0.00385532	0.00385532	0.0223232	4792	tags=35%, list=25%, signal=27%	SLC31A2/SLC8A1/STAC2/ACTN2/F2R/KCNS1/PTPN6/KCNMB1/GRIN2A/GPER1/CYBA/PTPN3/KCNAB1/AKAP6/TSPAN13/STAC3/SNCA/PSEN2/HCN1/DNM2/SRI/P2RX2/KLHL24/RYR2/SLC9A1/JPH4/LRRC55/FGF14/FYN/CACNB4/SCN2B/FXYD5/RANGRF/ANK2/DRD1/KCNJ2/BCL2/PPP3CA/TESC/APLNR/PLA2G6/PLN/SELENON/CACNA1C/PRNP/ATP7A/GJC2/KCNRG/CHP1/EDN1/LRRC52/ABCC9/CACNG6/HECW2/PDPK1/PKD2/PDE4B/PDE4D/DMD/CD63/EDNRA/STAC/PPP3CC/CACNA1D/REM1/P2RX1/PRKCE/C…
GOBP_CARDIAC_SEPTUM_MORPHOGENESIS	GOBP_CARDIAC_SEPTUM_MORPHOGENESIS	70	-0.522551	-1.64032	0.00387959	0.00387959	0.0224314	4189	tags=46%, list=21%, signal=36%	TP53/ZFPM1/HAND1/BMPR2/NRP1/NOTCH1/APLNR/FZD1/TGFB2/WNT5A/LRP2/TBX3/PARVA/SMAD7/HEYL/CCN1/WNT11/SMAD6/BMP4/ENG/ROBO2/TBX5/TGFBR3/SLIT2/BMP5/TBX2/DHRS3/TGFBR2/GATA6/SLIT3/FGFR2/CITED2
GOBP_PHOSPHATIDYLINOSITOL_3_KINASE_SIGNALING	GOBP_PHOSPHATIDYLINOSITOL_3_KINASE_SIGNALING	139	-0.44064	-1.5325	0.00390655	0.00390655	0.0225411	4776	tags=46%, list=24%, signal=35%	CCL5/PIK3C2G/F2R/PTPN6/GPER1/FGF2/DDR1/TSC2/DAB2IP/EGFR/HTR2B/NCF1/NTRK2/PDGFRB/KDR/FLT3/MYOC/PTEN/PDGFC/F2RL1/SIRT2/CEACAM1/RGL2/TGFB2/JAK2/PIK3C2B/EDN1/ROR1/PDGFRA/PIK3AP1/ERBB4/PEAR1/DDR2/ERBB3/PLXNB1/PIK3CD/IL18/NLRC3/NOP53/BTN2A2/ZFP36L1/CD28/PDGFD/PIK3R5/PIK3CG/HCST/PREX2/RASGRP1/PDGFA/HCLS1/PPP1R16B/HGF/FGR/KIT/PIK3R1/PIP5K1B/TEK/SELP/ANGPT1/PIK3IP1/CAT/DCN/TREM2/PTPN13
GOBP_REGULATION_OF_CALCIUM_ION_TRANSPORT	GOBP_REGULATION_OF_CALCIUM_ION_TRANSPORT	255	-0.381881	-1.4169	0.0039155	0.0039155	0.0225411	4790	tags=38%, list=25%, signal=29%	SLC8A1/STAC2/CCL5/F2R/PTPN6/GNAI2/GPER1/CYBA/AKAP6/TSPAN13/STAC3/SNCA/PSEN2/CAMK2G/SRI/P2RX2/CRACR2B/RYR2/SLC9A1/JPH4/EPB41/PDGFRB/FYN/CACNB4/ANK2/SPG11/DRD1/BCL2/CCL2/PPP3CA/CCR1/APLNR/PLA2G6/PLN/SELENON/CACNA1C/PRNP/GJC2/CASR/CACNG6/PDPK1/PKD2/PDE4B/ACE/HOMER2/PDE4D/DMD/EFHB/FCRL3/STAC/PPP3CC/ATP2C2/LGALS3/CACNA1D/REM1/WFS1/P2RX1/PRKCE/CORO1A/P2RX7/ATP1B1/TRPV2/CXCR4/CD33/CASQ2/INPP5K/PIK3CG/MY…
GOBP_POSITIVE_REGULATION_OF_TELOMERASE_ACTIVITY	GOBP_POSITIVE_REGULATION_OF_TELOMERASE_ACTIVITY	34	0.583607	1.64909	0.00392095	0.00392095	0.0225411	3021	tags=50%, list=15%, signal=42%	AURKB/NEK2/GREM1/PKIB/DKC1/CCT2/CCT4/TCP1/HSP90AA1/PTGES3/MYC/XRCC5/HSP90AB1/PNKP/WRAP53/ACD/MAPKAPK5
GOBP_TRANSLESION_SYNTHESIS	GOBP_TRANSLESION_SYNTHESIS	25	0.64298	1.68159	0.00392095	0.00392095	0.0225411	3013	tags=48%, list=15%, signal=41%	PCLAF/DTL/PCNA/POLE2/POLD2/POLD1/MAD2L2/USP1/POLD3/POLDIP2/VCP/USP10
GOBP_NUCLEOBASE_METABOLIC_PROCESS	GOBP_NUCLEOBASE_METABOLIC_PROCESS	40	0.575369	1.67635	0.00398251	0.00398251	0.0228623	2575	tags=42%, list=13%, signal=37%	CPS1/TYMS/CDA/PAICS/PRTFDC1/CTPS1/SHMT2/GMPS/PPAT/HPRT1/CAD/ADA/KDM1A/UMPS/DPYSL3/TYMP/GART
GOBP_RESPONSE_TO_CARBOHYDRATE	GOBP_RESPONSE_TO_CARBOHYDRATE	221	-0.394836	-1.44173	0.0040191	0.0040191	0.0230395	1901	tags=17%, list=10%, signal=15%	PRKCE/ZFP36L1/CCN2/ZBED3/RAB11FIP2/CLEC7A/GIPR/SIDT2/PTPRN2/HMGCS2/PRKCB/PTK2B/VAMP2/CALCRL/EGR1/GAS6/UNC13B/RPS6KA2/CFTR/TGFBR2/UCN3/CLTRN/TXNIP/CAT/FBP1/HNF1B/TREM2/ADRA2A/COL4A3/NR0B2/COLEC12/CPB2/LPL/HLA-DRB1/FOXA2/AQP4/AGER
GOBP_NEGATIVE_REGULATION_OF_DOUBLE_STRAND_BREAK_REPAIR_VIA_HOMOLOGOUS_RECOMBINATION	GOBP_NEGATIVE_REGULATION_OF_DOUBLE_STRAND_BREAK_REPAIR_VIA_HOMOLOGOUS_RECOMBINATION	19	0.696211	1.70071	0.00403241	0.00403241	0.0230829	3278	tags=53%, list=17%, signal=44%	PARPBP/RMI2/POLQ/CGAS/MAD2L2/MAGEF1/FANCB/RIF1/SMCHD1/UBQLN4
GOBP_RNA_CAPPING	GOBP_RNA_CAPPING	20	0.6952	1.72837	0.00404234	0.00404234	0.0231068	4469	tags=75%, list=23%, signal=58%	SNRPF/SNRPB/SNRPD1/SNRPG/UTP20/SNRPE/SNRPD2/NCBP1/NOP14/SNRPD3/NOP9/RAMAC/TGS1/RNGTT/RNMT
GOBP_DEFENSE_RESPONSE_TO_GRAM_NEGATIVE_BACTERIUM	GOBP_DEFENSE_RESPONSE_TO_GRAM_NEGATIVE_BACTERIUM	92	-0.492523	-1.59567	0.00408075	0.00408075	0.0232933	1530	tags=18%, list=8%, signal=17%	AZU1/TLR4/SSC5D/ELANE/TNFRSF14/MR1/RNASE6/MPEG1/CD4/CTSG/SELP/IL6R/TREM2/LTF/LYZ/AQP1/DMBT1
GOBP_INTERLEUKIN_8_PRODUCTION	GOBP_INTERLEUKIN_8_PRODUCTION	83	-0.488589	-1.56011	0.00413402	0.00413402	0.0235583	1745	tags=25%, list=9%, signal=23%	CD33/ANXA4/PTPN22/CLEC7A/TMSB4X/CHI3L1/TLR4/SSC5D/ELANE/TLR7/LGALS9/ARRB1/CD2/FCN1/NOD1/TLR3/PTPRC/TLR5/TLR2/CD74/PLA2G1B
GOBP_POSITIVE_REGULATION_OF_CYTOSOLIC_CALCIUM_ION_CONCENTRATION	GOBP_POSITIVE_REGULATION_OF_CYTOSOLIC_CALCIUM_ION_CONCENTRATION	176	-0.410437	-1.45668	0.00413888	0.00413888	0.0235583	4292	tags=34%, list=22%, signal=27%	LRP6/FPR1/P2RX2/RYR2/PTGER3/GLP1R/JPH4/TRPV4/AGTR1/DRD1/BCL2/F2RL1/CCR1/PLA2G6/CD38/TRPM4/CACNA1C/GPR18/C5AR1/ITPR3/JAK2/EDN1/PDGFRA/GHRL/FFAR4/GPR174/PKD2/PTGIR/CCL28/SWAP70/EDNRA/PTGFR/PTGER2/FPR3/CMKLR1/P2RX7/LPAR6/PLCE1/P2RY10/GPR65/CXCL13/GIPR/PIK3CG/C3AR1/RIC3/JPH1/P2RY8/CAV1/PTK2B/CYSLTR1/CD55/S1PR4/PTGER4/S1PR1/CD36/TRPC6/EDNRB/SPINK1/CD52/PLA2G1B
GOBP_ACTIN_FILAMENT_BUNDLE_ORGANIZATION	GOBP_ACTIN_FILAMENT_BUNDLE_ORGANIZATION	162	-0.408871	-1.43991	0.00415263	0.00415263	0.023582	2361	tags=28%, list=12%, signal=25%	SWAP70/SORBS3/SERPINF2/DMTN/EVL/BBS4/FHDC1/ARHGAP6/MICAL1/BAIAP2/MTSS1/FHOD1/SDC4/CCN2/WNT4/RAPGEF3/EPS8/GPR65/INPP5K/CORO2B/WAS/LCP1/SYNPO2/WNT11/ARHGEF15/CD47/LIMCH1/PIK3R1/PLEK/ARRB1/SORBS1/PTK2B/ASAP3/AIF1/SYNPO/PTGER4/S1PR1/PHACTR1/FAM107A/CGNL1/CX3CL1/NEDD9/RGCC/DLC1/ELN
GOBP_NUCLEAR_TRANSCRIBED_MRNA_CATABOLIC_PROCESS	GOBP_NUCLEAR_TRANSCRIBED_MRNA_CATABOLIC_PROCESS	126	0.413204	1.46361	0.00415721	0.00415721	0.023582	4822	tags=48%, list=25%, signal=36%	IGF2BP1/EIF4A3/PATL1/NOCT/MRTO4/SMG5/AGO2/HNRNPAB/LSM4/YBX1/SSB/EXOSC4/MAGOHB/UPF3B/CNOT9/MAGOH/EXOSC2/HNRNPD/NCBP1/NCBP2/EXOSC3/PABPC1/PAIP1/DHX34/NT5C3B/SAMD4B/ZC3H12A/MTPAP/DHX36/SYNCRIP/LSM1/CNOT3/ERI1/EXOSC9/HNRNPU/POLR2D/LSM7/SMG7/SMG8/RBM8A/EXOSC10/EDC3/CNOT11/DHX9/EXOSC5/PYM1/TENT4A/DCPS/RNPS1/EXOSC8/UPF2/CNOT2/POLR2G/APOBEC1/CNOT10/ZCCHC7/PELO/RC3H2/SMG9/CASC3
GOBP_ALDITOL_METABOLIC_PROCESS	GOBP_ALDITOL_METABOLIC_PROCESS	22	0.673726	1.70746	0.0041626	0.0041626	0.023582	3654	tags=45%, list=19%, signal=37%	TPI1/PGP/COQ3/GALK1/GOT1/GPD2/SORD/PCK1/COQ2/PLA2G4A
GOBP_POSITIVE_REGULATION_OF_HUMORAL_IMMUNE_RESPONSE	GOBP_POSITIVE_REGULATION_OF_HUMORAL_IMMUNE_RESPONSE	21	-0.703386	-1.7948	0.00416648	0.00416648	0.023582	632	tags=43%, list=3%, signal=42%	FCGR2B/CR1/LTA/FCER2/CCR7/PTPRC/TREM2/C3/PGC
GOBP_NEGATIVE_REGULATION_OF_T_CELL_PROLIFERATION	GOBP_NEGATIVE_REGULATION_OF_T_CELL_PROLIFERATION	71	-0.509912	-1.59949	0.00419206	0.00419206	0.0236759	3289	tags=38%, list=17%, signal=32%	PRKAR1A/CR1/PRNP/CRTAM/LRRC32/PLA2G2D/CD86/HAVCR2/TSPAN32/PDE5A/NDFIP1/BTN2A2/IHH/SDC4/VSIR/BMP4/GPNMB/TNFRSF14/LGALS9/VSIG4/FOXJ1/PLA2G2A/SPN/SHH/HLA-DRB1/SFTPD/SCGB1A1
GOBP_AMP_BIOSYNTHETIC_PROCESS	GOBP_AMP_BIOSYNTHETIC_PROCESS	14	0.739936	1.69719	0.00419483	0.00419483	0.0236759	3202	tags=71%, list=16%, signal=60%	PAICS/PPAT/HPRT1/ADA/ADSS1/ATIC/PRPS2/GART/NUDT2/ADSL
GOBP_CHAPERONE_MEDIATED_PROTEIN_FOLDING	GOBP_CHAPERONE_MEDIATED_PROTEIN_FOLDING	67	0.497298	1.5962	0.00420291	0.00420291	0.0236882	2816	tags=43%, list=14%, signal=37%	ERO1A/FKBP4/CCT5/CCT6A/HSPA1B/CCT2/HSPA1A/CCT3/HSPE1/PDCD5/CCT4/TCP1/HSPA6/PDIA4/CCT7/PDCL3/PTGES3/CHORDC1/DNAJB4/HSPA9/HSPA14/HSPA2/CCT8/P3H1/HSPA13/HSPB1/CSNK2A1/FKBP5/DNAJC7
GOBP_CHOLESTEROL_EFFLUX	GOBP_CHOLESTEROL_EFFLUX	55	-0.55053	-1.64947	0.00422574	0.00422574	0.0237836	3568	tags=35%, list=18%, signal=28%	SPG11/APOM/LRP1/RXRA/ABCA5/NR1H3/PON1/TTC39B/STX12/PTCH1/CAV1/APOC1/ABCA8/CES1/TREM2/SHH/PLA2G10/NPC2/ABCA3
GOBP_POSITIVE_REGULATION_OF_METAPHASE_ANAPHASE_TRANSITION_OF_CELL_CYCLE	GOBP_POSITIVE_REGULATION_OF_METAPHASE_ANAPHASE_TRANSITION_OF_CELL_CYCLE	14	0.738099	1.69297	0.00427041	0.00427041	0.0240014	1379	tags=36%, list=7%, signal=33%	DLGAP5/CDT1/ESPL1/ANAPC7/ANAPC11
GOBP_CELLULAR_RESPONSE_TO_TYPE_II_INTERFERON	GOBP_CELLULAR_RESPONSE_TO_TYPE_II_INTERFERON	114	-0.45857	-1.55041	0.00428062	0.00428062	0.0240253	1983	tags=25%, list=10%, signal=22%	VIM/IFNGR1/RAB20/CCL22/WAS/CCL14/HCK/TLR4/GSN/ASS1/CD47/LGALS9/AIF1/CASP1/CCL23/TLR3/RAB7B/IRF8/DAPK1/CCL13/STXBP1/CX3CL1/MRC1/CCL17/TLR2/CCL19/HLA-DPA1/AQP4
GOBP_REGULATION_OF_B_CELL_RECEPTOR_SIGNALING_PATHWAY	GOBP_REGULATION_OF_B_CELL_RECEPTOR_SIGNALING_PATHWAY	20	-0.717068	-1.80371	0.00430065	0.00430065	0.0240649	3460	tags=70%, list=18%, signal=58%	FCGR2B/PRKCH/GCSAM/FOXP1/PLCL2/FCRL3/PTPN22/NFAM1/CD19/STAP1/PRKCB/LPXN/CD81/CD22
GOBP_ADHESION_OF_SYMBIONT_TO_HOST_CELL	GOBP_ADHESION_OF_SYMBIONT_TO_HOST_CELL	12	-0.783749	-1.76592	0.00430562	0.00430562	0.0240649	1273	tags=50%, list=7%, signal=47%	ACE2/ICAM1/CD81/GAS6/DPP4/SFTPD
GOBP_SELF_PROTEOLYSIS	GOBP_SELF_PROTEOLYSIS	12	-0.783974	-1.76643	0.00430562	0.00430562	0.0240649	2230	tags=58%, list=11%, signal=52%	ADGRV1/LGMN/CARD8/IHH/CAPN3/NLRP1/SHH
GOBP_REGULATION_OF_PLATELET_ACTIVATION	GOBP_REGULATION_OF_PLATELET_ACTIVATION	52	-0.548656	-1.62864	0.00431849	0.00431849	0.0241033	3323	tags=42%, list=17%, signal=35%	FCER1G/CEACAM1/SH2B3/GP1BA/CD9/JAK2/PDGFRA/SYK/DMTN/PRKG1/PRKCD/GNAQ/PRKCQ/PDGFA/TLR4/THBD/PLEK/ABAT/MMRN1/CTSG/IL6ST/SELP
GOBP_NEGATIVE_REGULATION_OF_OSTEOCLAST_DIFFERENTIATION	GOBP_NEGATIVE_REGULATION_OF_OSTEOCLAST_DIFFERENTIATION	32	-0.626023	-1.73033	0.00433018	0.00433018	0.0241351	1336	tags=22%, list=7%, signal=20%	INPP5D/TLR4/TCTA/PIK3R1/TLR3/LTF/CLDN18
GOBP_AMINOGLYCAN_METABOLIC_PROCESS	GOBP_AMINOGLYCAN_METABOLIC_PROCESS	126	-0.439436	-1.50827	0.00434789	0.00434789	0.0242003	3163	tags=29%, list=16%, signal=24%	ST3GAL3/ITIH3/SGSH/CHST9/HEXB/CHST7/ITIH2/HYAL1/TGFB1/EDNRA/HEXA/B3GAT1/ST3GAL1/SMPD3/CHI3L1/IDUA/CD44/B4GAT1/B3GNT7/GALNT5/ST3GAL6/OVGP1/UST/SPOCK2/ITIH5/HS3ST2/ANGPT1/FUCA1/CHI3L2/EDNRB/DCN/B3GNT8/CHIA/HAS3/CHIT1/NDNF
GOBP_NEGATIVE_REGULATION_OF_LEUKOCYTE_DEGRANULATION	GOBP_NEGATIVE_REGULATION_OF_LEUKOCYTE_DEGRANULATION	14	-0.775066	-1.7957	0.00437625	0.00437625	0.0243245	3460	tags=71%, list=18%, signal=59%	FCGR2B/CEACAM1/IL13RA2/CD84/SPI1/LGALS9/HLA-F/FOXF1/NCKAP1L/CCR2
GOBP_REGULATION_OF_T_CELL_DIFFERENTIATION_IN_THYMUS	GOBP_REGULATION_OF_T_CELL_DIFFERENTIATION_IN_THYMUS	27	-0.662555	-1.77521	0.00438392	0.00438392	0.0243335	2084	tags=41%, list=11%, signal=36%	ZEB1/IHH/RASGRP1/EGR3/TESPA1/IL2RG/BMP4/FOXJ1/IL7R/TOX/SHH
GOBP_NEGATIVE_REGULATION_OF_EPITHELIAL_CELL_PROLIFERATION	GOBP_NEGATIVE_REGULATION_OF_EPITHELIAL_CELL_PROLIFERATION	138	-0.436965	-1.52313	0.00443078	0.00443078	0.0245598	2774	tags=29%, list=14%, signal=25%	IFT80/WNT5A/GHRL/TGFB1/MCC/KRT4/CAV2/NGFR/AR/MMRN2/ZEB1/NLRC3/KLF9/RUNX3/MTSS1/IFT172/PTCH1/PTPRM/ACVRL1/B2M/LIMS2/BMP4/CAV1/NUPR1/DAB2/ALOX5/TGFBR3/HPN/RGN/CNMD/MEF2C/IFT57/FGFR2/COL4A3/ATOH8/GPC3/RGCC/CPB2/APOH/RAP1GAP
GOBP_NEGATIVE_REGULATION_OF_FATTY_ACID_OXIDATION	GOBP_NEGATIVE_REGULATION_OF_FATTY_ACID_OXIDATION	15	-0.73988	-1.73259	0.00448361	0.00448361	0.0248184	1525	tags=67%, list=8%, signal=62%	ACADVL/ETFBKMT/SIRT4/ACACB/PLIN5/CNR1/FMO4/ACADL/MFSD2A/FMO2
GOBP_NEGATIVE_REGULATION_OF_APOPTOTIC_SIGNALING_PATHWAY	GOBP_NEGATIVE_REGULATION_OF_APOPTOTIC_SIGNALING_PATHWAY	226	0.358997	1.36709	0.0045584	0.0045584	0.0251978	2971	tags=28%, list=15%, signal=24%	MAGEA3/FGB/GCLC/FGA/HMGB2/BRCA1/DDIAS/MIF/SFRP2/SERPINE1/GCLM/HELLS/MMP9/HIF1A/HSPA1B/SNAI1/ENO1/PPIF/HSPA1A/MAPK8IP2/FIGNL1/PLAUR/OPA1/ATAD5/ACKR3/IER3/FGG/EYA2/PSME3/VDAC2/CDKN2D/NOC2L/AATF/PPIA/RNF34/MAZ/KDM1A/IL1A/PTGS2/TMEM14A/NLE1/PARL/SOD2/SNAI2/DNAJA1/RPS6KB1/SCG2/HYOU1/BID/TRIAP1/YBX3/ZC3HC1/RFFL/PCGF2/SIAH2/HSPB1/NONO/ITGAV/CSNK2A1/SLC35F6/HDAC1/TERT/GSK3B/GNAI3
GOBP_PROTEIN_LOCALIZATION_TO_NUCLEOPLASM	GOBP_PROTEIN_LOCALIZATION_TO_NUCLEOPLASM	14	0.735041	1.68596	0.00457273	0.00457273	0.0252423	1005	tags=57%, list=5%, signal=54%	CCT5/CCT6A/DKC1/CCT2/CCT3/CCT4/TCP1/CCT7
GOBP_INORGANIC_ION_IMPORT_ACROSS_PLASMA_MEMBRANE	GOBP_INORGANIC_ION_IMPORT_ACROSS_PLASMA_MEMBRANE	127	-0.437677	-1.50159	0.0046294	0.0046294	0.0254853	3748	tags=28%, list=19%, signal=23%	SLC9A1/SLC9A5/TRPV4/FYN/KCNJ2/PPP3CA/SLC5A2/TRPM4/CACNA1C/PRNP/KCNJ11/ABCC9/SCN1A/SLC5A1/PPP3CC/CACNA1D/SLC12A4/P2RX1/ATP1B1/TRPV2/ISCU/KCNJ8/ATP1B2/ATP1A1/ATP1A2/SLC9A9/SCNN1G/KCNJ5/RAMP3/MS4A1/SLC39A8/KCNK5/KCNQ1/KCNJ15/SCN7A/SCNN1B
GOBP_RRNA_TRANSCRIPTION	GOBP_RRNA_TRANSCRIPTION	37	0.58961	1.69861	0.00462942	0.00462942	0.0254853	5037	tags=73%, list=26%, signal=54%	DDX11/MARS1/TCOF1/POLR1G/NCL/NPM3/NOL11/NIFK/GTF3C5/PWP1/GTF3C6/GTF3C2/GTF3C3/SMARCB1/SIRT7/GTF3A/POLR1B/IPPK/ERCC2/PIH1D1/GTF3C1/MTOR/POLR1E/MACROH2A2/MACROH2A1/SPIN1/DEDD
GOBP_POSITIVE_REGULATION_OF_PROTEIN_MODIFICATION_BY_SMALL_PROTEIN_CONJUGATION_OR_REMOVAL	GOBP_POSITIVE_REGULATION_OF_PROTEIN_MODIFICATION_BY_SMALL_PROTEIN_CONJUGATION_OR_REMOVAL	136	0.409461	1.46318	0.00465294	0.00465294	0.0255798	3327	tags=31%, list=17%, signal=26%	UBE2C/CDC20/PLK1/UBE2S/FANCI/SPHK1/BRCA1/TRIB3/SKP2/MASTL/MAGEC2/RIPK2/AIMP2/DCUN1D5/UBA2/HSPBP1/CENPX/UBE2V2/KDM1A/UBE2N/GNL3/SAE1/SART3/CHFR/MTA1/DCUN1D1/ZC3H12A/TBC1D7/GSK3A/SENP2/UBE2D1/VCP/HUWE1/TICAM1/PAXIP1/CRY1/PIAS4/RASD2/FZR1/UBE2L3/UBQLN1/PDCD6
GOBP_GLUCOSAMINE_CONTAINING_COMPOUND_METABOLIC_PROCESS	GOBP_GLUCOSAMINE_CONTAINING_COMPOUND_METABOLIC_PROCESS	25	-0.669284	-1.76737	0.00469114	0.00469114	0.0257546	1921	tags=36%, list=10%, signal=33%	CHST7/RENBP/CHI3L1/LARGE1/OVGP1/MGAT3/CHI3L2/CHIA/CHIT1
GOBP_TRNA_THREONYLCARBAMOYLADENOSINE_METABOLIC_PROCESS	GOBP_TRNA_THREONYLCARBAMOYLADENOSINE_METABOLIC_PROCESS	18	0.697918	1.69346	0.00474712	0.00474712	0.0260264	3524	tags=56%, list=18%, signal=46%	PUS1/LAGE3/CTAG2/TPRKB/TRMT10C/HSD17B10/YRDC/TRIT1/CDK5RAP1/TRMT61B
GOBP_MRNA_CATABOLIC_PROCESS	GOBP_MRNA_CATABOLIC_PROCESS	239	0.35414	1.3557	0.00479492	0.00479492	0.026219	3746	tags=34%, list=19%, signal=28%	E2F1/IGF2BP2/IGF2BP3/MEX3D/IGF2BP1/HSPA1B/EIF4A3/PKP3/TBRG4/HSPA1A/PATL1/KHSRP/PNPT1/NOCT/LSM5/MRTO4/TRAF2/SMG5/FXR1/LARP1/AGO2/HNRNPAB/LSM4/YBX1/SSB/EXOSC4/MAGOHB/UPF3B/CNOT9/MAGOH/EXOSC2/HNRNPD/CARHSP1/NCBP1/NCBP2/EXOSC3/PABPC1/SERBP1/HNRNPC/PAIP1/DHX34/NT5C3B/SAMD4B/TAF15/ZC3H12A/YBX3/MTPAP/DHX36/LSM2/SYNCRIP/APEX1/LSM1/ELAVL1/CNOT3/ERI1/EXOSC9/HNRNPU/FASTK/SND1/MOV10/SUPV3L1/POLR2D/LSM7/SMG7/…
GOBP_CALCIUM_ION_TRANSMEMBRANE_IMPORT_INTO_CYTOSOL	GOBP_CALCIUM_ION_TRANSMEMBRANE_IMPORT_INTO_CYTOSOL	193	-0.405001	-1.45698	0.00479527	0.00479527	0.026219	4813	tags=37%, list=25%, signal=28%	RYR1/SLC8A1/F2R/PTPN6/CACNA1F/GRIN2A/GPER1/FGF2/CYBA/AKAP6/SNCA/SRI/P2RX2/RYR2/HTR2B/JPH4/TRPV4/FYN/ANK2/DRD1/BCL2/PPP3CA/MCOLN2/PLCB4/APLNR/PLN/GP1BA/SELENON/CACNA1C/PRNP/PLCH2/XCR1/PDPK1/PKD2/SCN1A/PDE4D/DMD/PPP3CC/CACNA1D/CCR5/P2RX1/LCK/PRKCE/CORO1A/P2RX7/TRPV2/PLCE1/CCN2/CASQ2/GSTM2/PLCG2/ITPR1/CAPN3/CD19/ITPR2/ATP1A2/JPH1/CAV1/PLCD1/PLCB2/PTK2B/PLCH1/CAMK2D/CCR7/PTPRC/CLIC2/RAMP3/MS4A1/CX3CL…
GOBP_METANEPHROS_DEVELOPMENT	GOBP_METANEPHROS_DEVELOPMENT	92	-0.489892	-1.58715	0.00483516	0.00483516	0.0264012	2066	tags=27%, list=11%, signal=24%	LAMB2/YAP1/ACAT1/WNT4/PTCH1/FMN1/PDGFA/OSR1/BMP4/CD34/ROBO2/SPRY1/FOXJ1/IRX1/EGR1/AGTR2/IRX3/TCF21/HNF1B/SHH/ITGA8/GPC3/AQP1/IRX2/CTSH
GOBP_GLYCOSYL_COMPOUND_METABOLIC_PROCESS	GOBP_GLYCOSYL_COMPOUND_METABOLIC_PROCESS	80	0.464121	1.54748	0.00489223	0.00489223	0.0266471	2261	tags=31%, list=12%, signal=28%	TK1/AKR1B10/AKR1C2/CDA/DTYMK/PRTFDC1/NUDT1/PNP/HPRT1/APOBEC3B/ADA/FUCA2/DERA/NT5C3A/GLA/ATIC/PGM2/AKR1C1/AKR1B1/ERH/NME4/UPP1/AKR1C4/TYMP/DGUOK
GOBP_CELLULAR_RESPONSE_TO_MACROPHAGE_COLONY_STIMULATING_FACTOR_STIMULUS	GOBP_CELLULAR_RESPONSE_TO_MACROPHAGE_COLONY_STIMULATING_FACTOR_STIMULUS	13	-0.767683	-1.75909	0.00489344	0.00489344	0.0266471	2594	tags=69%, list=13%, signal=60%	PDE1B/CSF1/DOK1/DCSTAMP/STAP1/TLR4/CSF1R/TREM2/TLR2
GOBP_POTASSIUM_ION_TRANSPORT	GOBP_POTASSIUM_ION_TRANSPORT	231	-0.384541	-1.41321	0.00490863	0.00490863	0.0266681	3067	tags=22%, list=16%, signal=18%	PRNP/KCNRG/CHP1/KCNQ3/KCNN3/KCNA5/KCNJ11/LRRC52/TMEM175/ABCC9/PKD2/SLC1A3/CD63/SLC24A3/KCNC3/CACNA1D/SLC12A4/KCNS3/FXYD1/ATP1B1/GJA5/CRBN/KCNAB2/KCNJ8/CASQ2/ANK3/WWP2/FXYD3/ATP1B2/ATP1A1/NEDD4L/ATP1A2/SLC9A9/CAV1/KCNK3/KCND3/AMIGO1/KCNK17/PTK2B/VAMP2/HPN/KCNA3/KCNJ5/TREM2/ADRA2A/KCNK5/KCNQ1/KCNJ15/FHL1/AQP1
GOBP_FORMATION_OF_EXTRACHROMOSOMAL_CIRCULAR_DNA	GOBP_FORMATION_OF_EXTRACHROMOSOMAL_CIRCULAR_DNA	15	0.728896	1.71539	0.00491055	0.00491055	0.0266681	2248	tags=40%, list=12%, signal=35%	EXO1/BLM/DNA2/XRCC3/NBN/XRCC5
GOBP_REGULATION_OF_GLIAL_CELL_MIGRATION	GOBP_REGULATION_OF_GLIAL_CELL_MIGRATION	18	-0.720977	-1.76287	0.00499626	0.00499626	0.0270814	1296	tags=56%, list=7%, signal=52%	RRAS/CSF1/STAP1/ATP1B2/GPR183/CCR2/P2RY12/CX3CR1/TREM2/CX3CL1
GOBP_REGULATION_OF_SYSTEMIC_ARTERIAL_BLOOD_PRESSURE_BY_HORMONE	GOBP_REGULATION_OF_SYSTEMIC_ARTERIAL_BLOOD_PRESSURE_BY_HORMONE	39	-0.608261	-1.73805	0.0050001	0.0050001	0.0270814	3587	tags=44%, list=18%, signal=36%	AGTR1/REN/F2RL1/EDN1/PCSK5/CMA1/ACE/SUCNR1/SERPINF2/CTSZ/HSD11B2/ACE2/AGTR2/CTSG/RPS6KA2/EDNRB/CPA3
GOBP_REGULATION_OF_TRANSCRIPTION_ELONGATION_BY_RNA_POLYMERASE_II	GOBP_REGULATION_OF_TRANSCRIPTION_ELONGATION_BY_RNA_POLYMERASE_II	86	0.443541	1.49464	0.00502798	0.00502798	0.0271958	5104	tags=52%, list=26%, signal=39%	EZH2/INTS13/WDR43/INTS1/MED27/NCBP1/NCBP2/NELFE/INTS8/MED24/MED10/MED1/CDK12/TCERG1/BRD4/LEO1/INTS7/RNF168/NELFA/SUPT5H/HNRNPU/NELFB/HEXIM1/NELFCD/CCNT1/INTS2/MED14/MED6/SIRT6/CCNK/INTS4/CDC73/MED15/MED30/ZMYND8/RECQL5/AXIN1/MED20/PWWP2B/MED19/GTF2F1/SUPT6H/MED8/MED22/EAF1
GOBP_POSITIVE_REGULATION_OF_MONOCYTE_DIFFERENTIATION	GOBP_POSITIVE_REGULATION_OF_MONOCYTE_DIFFERENTIATION	10	-0.809966	-1.72706	0.00504051	0.00504051	0.027227	2594	tags=80%, list=13%, signal=69%	CSF1/ZFP36L1/DCSTAMP/IL34/CTNNBIP1/CD4/CD74/HLA-DRB1
GOBP_CELLULAR_RESPONSE_TO_IONIZING_RADIATION	GOBP_CELLULAR_RESPONSE_TO_IONIZING_RADIATION	74	0.482035	1.59202	0.00507277	0.00507277	0.0273645	2493	tags=28%, list=13%, signal=25%	ECT2/RAD51AP1/RAD51/H2AX/BRCA1/SFRP2/BLM/CHEK2/FIGNL1/BARD1/RHNO1/HSF1/KDM1A/BRCA2/GADD45A/HRAS/SNAI2/ELK1/XRCC5/NET1/INTS7
GOBP_DEFENSE_RESPONSE_TO_GRAM_POSITIVE_BACTERIUM	GOBP_DEFENSE_RESPONSE_TO_GRAM_POSITIVE_BACTERIUM	118	-0.456427	-1.54944	0.00511588	0.00511588	0.0275333	2409	tags=22%, list=12%, signal=19%	HAVCR2/RNASE4/HLA-A/IL27RA/IL18/P2RX7/TNFSF8/SSC5D/FGR/ANG/TNFRSF14/ACP5/IL7R/NOD1/CD36/MR1/RNASE6/MPEG1/PLA2G2A/HLA-E/CTSG/LYZ/TLR2/RNASE1/DMBT1/PLA2G1B
GOBP_PROTEIN_HYDROXYLATION	GOBP_PROTEIN_HYDROXYLATION	27	0.629235	1.6708	0.00511775	0.00511775	0.0275333	2406	tags=48%, list=12%, signal=42%	PLOD2/EGLN3/ERO1A/FKBP10/P3H4/P4HA1/ASPH/PLOD3/PLOD1/JMJD6/P4HB/P4HA3/P3H1
GOBP_NEGATIVE_REGULATION_OF_VASCULATURE_DEVELOPMENT	GOBP_NEGATIVE_REGULATION_OF_VASCULATURE_DEVELOPMENT	102	-0.45427	-1.49383	0.0051326	0.0051326	0.0275763	1754	tags=24%, list=9%, signal=22%	WNT4/HSPG2/CLDN5/PTPRM/ECSCR/SPRED1/ADAMTS1/ISM1/SPRY2/CREB3L1/CCR2/ALOX5/TEK/AMOT/CNMD/SEMA4A/KLF2/NPR1/THBS4/DCN/COL4A3/SPINK5/RGCC/APOH
GOBP_POSITIVE_REGULATION_OF_MONONUCLEAR_CELL_MIGRATION	GOBP_POSITIVE_REGULATION_OF_MONONUCLEAR_CELL_MIGRATION	72	-0.502244	-1.57908	0.00516228	0.00516228	0.0276881	2174	tags=42%, list=11%, signal=37%	PYCARD/CCR1/S100A14/TNFSF14/WNT5A/CSF1/LGALS3/LGMN/CORO1A/SLAMF1/PDGFD/CXCL13/ITGA4/CD47/SPI1/TNFRSF14/LGALS9/DOCK8/CXCL12/PTK2B/AIF1/JAM2/CCR2/CCR7/GAS6/SPN/CX3CR1/NEDD9/CXCL17/AGER
GOBP_HORMONE_METABOLIC_PROCESS	GOBP_HORMONE_METABOLIC_PROCESS	240	-0.369402	-1.36271	0.00516973	0.00516973	0.0276881	2984	tags=25%, list=15%, signal=21%	CYP2D6/CHST9/NR3C1/SRD5A2/CHST10/PDE8B/PCSK5/PDGFRA/PNPLA2/CMA1/ACE/PNPLA4/CYP1B1/ALDH9A1/DIO1/PAPSS2/WNT4/DUOX2/BCO1/CTSZ/PCSK1N/UGT2B15/RBP4/DDO/GCNT4/BCHE/ACE2/ATP1A1/IYD/DAB2/SCPEP1/CYP2S1/BMP2/HSD17B4/DISP1/DKK3/HPN/BMP5/HSD17B8/SULT1A1/DHRS3/HSD17B11/EGR1/SDR16C5/CTSG/ALDH1A1/ADH1C/EDNRB/SHH/PCSK2/CPQ/DUOXA1/DUOX1/DPP4/CRYM/SCNN1B/CPA3/HSD17B6/ADH1B
GOBP_PYRIMIDINE_RIBONUCLEOTIDE_BIOSYNTHETIC_PROCESS	GOBP_PYRIMIDINE_RIBONUCLEOTIDE_BIOSYNTHETIC_PROCESS	22	0.663872	1.68249	0.00517405	0.00517405	0.0276881	2489	tags=45%, list=13%, signal=40%	UCK2/CDA/NME1/CTPS1/CAD/NME2/NME4/UPP1/UMPS/DCK
GOBP_OSTEOCLAST_DIFFERENTIATION	GOBP_OSTEOCLAST_DIFFERENTIATION	102	-0.454108	-1.49329	0.00519969	0.00519969	0.0277884	1532	tags=19%, list=8%, signal=17%	DCSTAMP/INPP5D/TLR4/TCTA/CSF1R/OSCAR/PIK3R1/BMP2/GPR183/CD81/TYROBP/TLR3/RASSF2/TREM2/NEDD9/GPC3/LTF/FOS/CLDN18
GOBP_EPITHELIAL_TUBE_BRANCHING_INVOLVED_IN_LUNG_MORPHOGENESIS	GOBP_EPITHELIAL_TUBE_BRANCHING_INVOLVED_IN_LUNG_MORPHOGENESIS	29	-0.629687	-1.71365	0.005207	0.005207	0.0277905	2019	tags=45%, list=10%, signal=40%	YAP1/CTSZ/BMP4/RSPO2/FOXF1/SPRY2/SPRY1/TBX2/HHIP/FGFR2/SHH/NKX2-1/CTSH
GOBP_RIBONUCLEOSIDE_MONOPHOSPHATE_METABOLIC_PROCESS	GOBP_RIBONUCLEOSIDE_MONOPHOSPHATE_METABOLIC_PROCESS	60	0.504958	1.58543	0.00526207	0.00526207	0.0280472	2577	tags=33%, list=13%, signal=29%	UCK2/CDA/AK4/PAICS/PRTFDC1/GMPS/PPAT/PNP/HPRT1/CAD/ADA/ADSS1/ATIC/IMPDH1/UPP1/UMPS/PRPS2/DCK/GART/NUDT2
GOBP_NEUTRAL_LIPID_METABOLIC_PROCESS	GOBP_NEUTRAL_LIPID_METABOLIC_PROCESS	125	-0.446189	-1.53047	0.00527735	0.00527735	0.0280915	2771	tags=22%, list=14%, signal=19%	SORL1/NR1H3/PNPLA2/LPIN2/ACSL1/FITM2/PNPLA4/PLCE1/APOBR/PIK3CG/PLIN5/LMF1/CAV1/PLAAT3/ANG/FAAH/SLC27A1/APOC1/RGN/GPIHBP1/AADAC/CAT/TNXB/MFSD2A/MGLL/APOH/C3/LPL
GOBP_SMAD_PROTEIN_SIGNAL_TRANSDUCTION	GOBP_SMAD_PROTEIN_SIGNAL_TRANSDUCTION	83	-0.482403	-1.54036	0.00529562	0.00529562	0.0281515	3875	tags=37%, list=20%, signal=30%	SMAD9/MAGI2/ZMIZ1/GDF7/LRP1/LNPEP/TGFB2/SKI/JAK2/SH2B1/TGFB1/HEXA/SMAD7/VIM/JUN/PBLD/LEFTY2/SMAD6/TOB1/BMP4/DAB2/BMP2/ITGB6/BMP5/RBPMS/GDF10/GDF15/VEPH1/ATOH8/BMP3/FOS
GOBP_NUCLEAR_PORE_ORGANIZATION	GOBP_NUCLEAR_PORE_ORGANIZATION	14	0.729279	1.67274	0.00532854	0.00532854	0.0282891	4790	tags=86%, list=25%, signal=65%	NDC1/NUP205/NUP107/NUP153/SEH1L/RTN4/AHCTF1/NUP93/NUP54/NUP35/NUP98/TPR
GOBP_PROTEIN_IMPORT_INTO_MITOCHONDRIAL_MATRIX	GOBP_PROTEIN_IMPORT_INTO_MITOCHONDRIAL_MATRIX	20	0.686397	1.70649	0.00535125	0.00535125	0.0283723	3757	tags=60%, list=19%, signal=49%	TOMM40/TIMM23/TOMM70/TIMM50/ROMO1/TIMM44/TIMM17B/TIMM17A/GRPEL1/TIMM21/TOMM40L/GRPEL2
GOBP_CENTRIOLE_ASSEMBLY	GOBP_CENTRIOLE_ASSEMBLY	47	0.540634	1.60661	0.00537739	0.00537739	0.0284734	3650	tags=47%, list=19%, signal=38%	PLK4/BRCA1/STIL/CDK2/WDR62/SASS6/CEP72/NUP62/PPP1R35/POC1B/CENPJ/CEP152/TRIM37/KAT2A/SPICE1/RBM14/E2F4/CEP76/NPM1/RTTN/C2CD3/MCIDAS
GOBP_HYDROGEN_PEROXIDE_METABOLIC_PROCESS	GOBP_HYDROGEN_PEROXIDE_METABOLIC_PROCESS	53	-0.536765	-1.59861	0.00544431	0.00544431	0.0287613	665	tags=21%, list=3%, signal=20%	RAC2/DUOX2/CYBB/GPX3/HP/HBA2/CAT/MAOB/DUOXA1/DUOX1/HBB
GOBP_REGULATION_OF_TRANSMEMBRANE_RECEPTOR_PROTEIN_SERINE_THREONINE_KINASE_SIGNALING_PATHWAY	GOBP_REGULATION_OF_TRANSMEMBRANE_RECEPTOR_PROTEIN_SERINE_THREONINE_KINASE_SIGNALING_PATHWAY	274	-0.369904	-1.38704	0.00545143	0.00545143	0.0287613	2816	tags=24%, list=14%, signal=21%	JAK2/SORL1/SH2B1/WNT5A/PDPK1/LRP2/CHRDL2/TGFB1/DACT2/MYOCD/CAV2/LRG1/BMPER/HTRA4/NRROS/RASL11B/OGT/ZEB1/RGMA/SAP30L/SMAD7/ELAPOR2/ARID4A/CRIM1/ZEB2/ACVRL1/SFRP4/SPRED1/LDLRAD4/CCN1/PBLD/LEFTY2/CDH5/SMAD6/TOB1/BMP4/SCUBE3/ENG/CAV1/DAB2/BMP2/SPRY2/SPRY1/LTBP4/DKK3/TGFBR3/SOSTDC1/BMP5/ADAMTSL2/RBPMS/TGFBR2/SNX25/GATA6/GDF10/GDF15/PRDM16/TNXB/SHH/NPNT/ITGA8/VEPH1/CITED2/BMP3/GPC3/NKX2-1/CHRDL1/FOLR1
GOBP_B_CELL_ACTIVATION	GOBP_B_CELL_ACTIVATION	271	-0.375101	-1.40203	0.0054532	0.0054532	0.0287613	2469	tags=30%, list=13%, signal=26%	HHEX/ID2/PLCL2/SYK/CD86/PTPRJ/TGFB1/ZFP36L2/TNFRSF13C/FCRL3/SWAP70/DNAJB9/DOCK11/PIK3CD/SAMSN1/ST3GAL1/NDFIP1/IL27RA/LAX1/STAT6/TNFSF13B/IL7/PRKCD/LYL1/ZAP70/CD180/POU2AF1/MZB1/ZFP36L1/FCRL1/TNFRSF13B/PARP3/CD28/CD40/DOCK10/LAPTM5/IKZF3/NFAM1/RASGRP1/PLCG2/NFATC2/ITGA4/INPP5D/CD19/AHR/TBC1D10C/TLR4/IL2RG/BLNK/KIT/CMTM7/PRKCB/SPI1/PIK3R1/GAPT/MFNG/NCKAP1L/PTK2B/FOXJ1/GPR183/CD81/TYROBP/IL7R/CD27/C…
GOBP_REGULATION_OF_MITOTIC_SPINDLE_ASSEMBLY	GOBP_REGULATION_OF_MITOTIC_SPINDLE_ASSEMBLY	23	0.653021	1.69008	0.00551346	0.00551346	0.029041	4813	tags=65%, list=25%, signal=49%	PLK1/KIF15/HSPA1B/HSPA1A/DRG1/HNRNPU/CCSAP/CEP97/CHMP4C/CHMP4B/CHMP1B/CHMP1A/CHMP2B/TPR/CHMP5
GOBP_DNA_MODIFICATION	GOBP_DNA_MODIFICATION	116	0.415378	1.45712	0.00561275	0.00561275	0.0295254	3543	tags=31%, list=18%, signal=26%	NEIL3/EZH2/BRCA1/UNG/MIS18A/DNMT3B/HELLS/TDG/APOBEC3B/TRIM28/DNMT1/PARP2/PRMT5/SPOCD1/DNMT3A/HNRNPAB/MYC/MTA2/EXOSC4/ALKBH2/TDRD5/SMUG1/PARP1/EXOSC3/MBD3/BAZ2A/APEX1/TET3/EHMT2/GATAD2A/ASCC3/EHMT1/ALKBH4/EXOSC5/METTL4/MAEL
GOBP_NEGATIVE_REGULATION_OF_RESPONSE_TO_DNA_DAMAGE_STIMULUS	GOBP_NEGATIVE_REGULATION_OF_RESPONSE_TO_DNA_DAMAGE_STIMULUS	81	0.462626	1.54016	0.00566276	0.00566276	0.0297061	3085	tags=40%, list=16%, signal=33%	AUNIP/PARPBP/DDIAS/MIF/SFRP2/FBXO5/RMI2/POLQ/CHEK2/HMGA2/SNAI1/TWIST1/CGAS/ATAD5/ACKR3/MAD2L2/CDKN2D/HSF1/MAGEF1/KDM1A/FANCB/SNAI2/OTUB2/CYREN/BID/TRIAP1/RIF1/UBR5/TRIP12/SMCHD1/THOC1/ZNF385A
GOBP_NEGATIVE_REGULATION_OF_DEFENSE_RESPONSE	GOBP_NEGATIVE_REGULATION_OF_DEFENSE_RESPONSE	245	-0.365542	-1.35124	0.00566385	0.00566385	0.0297061	3285	tags=28%, list=17%, signal=23%	F2RL1/SIRT2/CR1/CEACAM1/IRAK3/NT5E/LILRA4/IL22RA2/NR1H3/MICA/GHRL/DHX58/FFAR4/NLRP3/SYK/TGFB1/HAVCR2/NR1D2/SERPING1/HLA-A/CST7/PTGIS/NDFIP1/AOAH/RNF125/TRIM38/PRKCD/NLRC3/CD200R1/ENPP3/SAMHD1/RORA/PTPN22/CYLD/ARRB2/SMPDL3B/TNFRSF1B/HGF/HCK/HLA-B/CDH5/FGR/CD96/ELANE/LGALS9/HLA-F/FOXF1/VSIG4/ACP5/ALOX5/PTGER4/TEK/TNFAIP8L2/ZFP36/PTPRC/CALCRL/HLA-E/RAB7B/FGL2/SUSD4/TREM2/CX3CL1/SLC39A8/SPINK5/PLA2G1…
GOBP_MITOCHONDRIAL_RNA_PROCESSING	GOBP_MITOCHONDRIAL_RNA_PROCESSING	19	0.680392	1.66207	0.00567665	0.00567665	0.0297061	3992	tags=63%, list=20%, signal=50%	PUS1/TBRG4/PNPT1/TRMT10C/HSD17B10/FASTK/SUPV3L1/TRIT1/FASTKD1/CDK5RAP1/TRMT61B/FASTKD2
GOBP_NEGATIVE_REGULATION_OF_TYPE_I_INTERFERON_MEDIATED_SIGNALING_PATHWAY	GOBP_NEGATIVE_REGULATION_OF_TYPE_I_INTERFERON_MEDIATED_SIGNALING_PATHWAY	19	0.68117	1.66397	0.00567665	0.00567665	0.0297061	1138	tags=26%, list=6%, signal=25%	MMP12/OAS3/ISG15/OAS1/TTLL12
GOBP_DENDRITIC_CELL_DIFFERENTIATION	GOBP_DENDRITIC_CELL_DIFFERENTIATION	46	-0.577942	-1.69	0.0057056	0.0057056	0.0298189	2345	tags=35%, list=12%, signal=31%	AXL/LGALS3/CSF2/DCSTAMP/HLA-B/IRF4/SPI1/LGALS9/ITGB6/CCR7/IRF8/GAS6/TGFBR2/TREM2/CCL19/AGER
GOBP_NEPHRIC_DUCT_MORPHOGENESIS	GOBP_NEPHRIC_DUCT_MORPHOGENESIS	12	-0.773017	-1.74174	0.00577581	0.00577581	0.0301466	1323	tags=42%, list=7%, signal=39%	OSR1/BMP4/EPHA4/HNF1B/GPC3
GOBP_PROTEIN_MODIFICATION_BY_SMALL_PROTEIN_REMOVAL	GOBP_PROTEIN_MODIFICATION_BY_SMALL_PROTEIN_REMOVAL	177	0.37556	1.38788	0.00579561	0.00579561	0.0302108	4390	tags=31%, list=22%, signal=24%	CDK1/UCHL1/BRCA1/SHMT2/EPOP/PSMD14/USP14/TAF6/USP5/BARD1/COPS6/SENP1/ATXN7L3/USP1/UCHL3/TAF2/SART3/GPS1/OTUD6B/TRRAP/OTUB2/ZC3H12A/SENP5/USP32/COPS7B/SENP2/KAT2A/VCP/USP35/USP39/TAF5/USP31/SF3B3/USP42/USP10/USP18/COPS8/UCHL5/STAMBP/TAF4/SENP3/COPS3/TAF9/SUPT7L/ITCH/OTULIN/USP36/USP37/COPS5/ENY2/OTUB1/BRCC3/SPATA2/JOSD1
GOBP_POSITIVE_REGULATION_OF_CELL_DEVELOPMENT	GOBP_POSITIVE_REGULATION_OF_CELL_DEVELOPMENT	425	-0.341877	-1.32985	0.00580833	0.00580833	0.0302379	3466	tags=28%, list=18%, signal=24%	WNT2/BCL2/WNT3A/PPP3CA/S1PR2/GPR68/TESC/CCR1/SIRT2/CR1/METRN/PLA2G3/PRKCH/FOXO3/RUNX1/GJC2/LTA/ASPA/NGF/SYNJ1/CDKL5/EEF2K/SOCS1/ID2/MACF1/CSF1/CD101/LRP2/ACE/PLXND1/NLRP3/SYK/RUFY3/CD86/TGFB1/AXL/PDE5A/PLXNB1/DIXDC1/LGALS3/IL18/PIK3R6/SMAD7/IL7/ZAP70/BAIAP2/BTN2A2/RUNX3/ZFP36L1/TRPV2/PLXNC1/RASSF10/IHH/PTPRZ1/EGR2/CXCR4/TBC1D24/ITPKB/CLDN5/CLEC7A/DCSTAMP/KITLG/RASGRP1/EGR3/TNFRSF1B/HCLS1/TESPA1/S…
GOBP_HISTONE_H2A_MONOUBIQUITINATION	GOBP_HISTONE_H2A_MONOUBIQUITINATION	19	0.678293	1.65694	0.00591154	0.00591154	0.0307355	4375	tags=63%, list=22%, signal=49%	RAD51/BRCA1/BARD1/BRCA2/PCGF6/TRIM37/PCGF2/RNF168/RNF2/CUL4B/DDB1/BRCC3
GOBP_HEART_FORMATION	GOBP_HEART_FORMATION	33	-0.602623	-1.66325	0.00594436	0.00594436	0.030837	3662	tags=52%, list=19%, signal=42%	NOTCH1/WNT3A/SOX17/MESP1/WNT5A/LRP2/GATA5/WNT11/BMP4/ROBO2/BMP2/TBX5/SMARCD3/AXIN2/MEF2C/EMP2/FOLR1
GOBP_HISTONE_H2A_UBIQUITINATION	GOBP_HISTONE_H2A_UBIQUITINATION	28	0.641774	1.70806	0.00594639	0.00594639	0.030837	4375	tags=61%, list=22%, signal=47%	RAD51/BRCA1/BARD1/BRCA2/OTUB2/PCGF6/TRIM37/PCGF2/RNF168/UBR5/TRIP12/RNF2/DTX3L/CUL4B/DDB1/OTUB1/BRCC3
GOBP_POSITIVE_REGULATION_OF_PHOSPHATIDYLINOSITOL_3_KINASE_SIGNALING	GOBP_POSITIVE_REGULATION_OF_PHOSPHATIDYLINOSITOL_3_KINASE_SIGNALING	81	-0.489762	-1.56676	0.00598311	0.00598311	0.0309875	3880	tags=48%, list=20%, signal=39%	CCL5/F2R/PTPN6/GPER1/FGF2/DDR1/NCF1/NTRK2/PDGFRB/KDR/FLT3/MYOC/PDGFC/F2RL1/RGL2/TGFB2/JAK2/ROR1/PDGFRA/PIK3AP1/ERBB4/DDR2/ERBB3/PLXNB1/IL18/CD28/PDGFD/HCST/PDGFA/HCLS1/HGF/FGR/KIT/TEK/SELP/ANGPT1/CAT/DCN/TREM2
GOBP_MICROTUBULE_BUNDLE_FORMATION	GOBP_MICROTUBULE_BUNDLE_FORMATION	117	-0.435744	-1.47723	0.00600484	0.00600484	0.0310601	4840	tags=58%, list=25%, signal=44%	CFAP69/CFAP47/GAS8/HYDIN/DNAAF4/UBE2B/DNAH7/IQCG/LRRC43/CFAP74/TTLL6/TOGARAM1/CFAP44/CCDC66/ARMC2/CCDC40/FES/JHY/SPAG17/ODAD3/ODAD2/PLA2G3/CFAP46/CPLANE2/CHP1/CFAP58/DRC7/TTLL1/CCDC65/SPEF2/RSPH9/TTLL3/BBS2/DNAH2/CFAP65/DNAI4/DNAJB13/DNAI3/DNAH1/CFAP157/NISCH/DNAAF6/CC2D2A/CLUAP1/TTC12/DNAH5/CFAP91/CFAP100/DNAI1/DRC1/SPEF1/DNAAF1/CFAP43/ODAD1/ODAD4/HOATZ/CAPN6/DNAI2/GAS2L2/CFAP73/SPAG6/FOXJ1/TEKT…
GOBP_SOMATIC_DIVERSIFICATION_OF_IMMUNE_RECEPTORS_VIA_SOMATIC_MUTATION	GOBP_SOMATIC_DIVERSIFICATION_OF_IMMUNE_RECEPTORS_VIA_SOMATIC_MUTATION	13	0.744947	1.64791	0.00602989	0.00602989	0.0311496	742	tags=38%, list=4%, signal=37%	EXO1/UNG/POLQ/MSH2/MSH6
GOBP_PHOSPHATIDYLETHANOLAMINE_METABOLIC_PROCESS	GOBP_PHOSPHATIDYLETHANOLAMINE_METABOLIC_PROCESS	28	-0.645043	-1.74665	0.00609221	0.00609221	0.0314312	3480	tags=64%, list=18%, signal=53%	CHKB/PLA2G15/CEPT1/PLA2G3/PLA2G6/PLA2G4E/NAAA/PLAAT2/PLA2G2D/PLAAT5/CHKA/ALOX15/PLAAT3/SLC27A1/PLA2G2A/PLAAT4/MFSD2A/PLA2G10
GOBP_IMPORT_INTO_CELL	GOBP_IMPORT_INTO_CELL	257	-0.371919	-1.37897	0.0061238	0.0061238	0.0315537	2568	tags=21%, list=13%, signal=18%	LRP2/SLC29A1/SCN1A/SLC1A3/ACSL1/SLC5A1/SLC43A1/PPP3CC/ARL6IP5/CACNA1D/SLC18A2/SLC12A4/P2RX1/MAPK15/ATP1B1/TRPV2/GPM6B/ISCU/SLC6A4/KCNJ8/PLPPR4/ITGA4/SLC15A3/ACE2/ATP1B2/ATP1A1/ATP1A2/SLC1A1/SLC9A9/IL10RA/SLC27A1/SLC6A20/CD36/SCNN1G/SLC7A8/KCNJ5/RAMP3/MS4A1/CLTRN/SLC47A1/TREM2/SLC39A8/FABP3/KCNK5/KCNQ1/SLC15A2/STEAP4/KCNJ15/SLC1A7/SCN7A/ACSL5/CYBRD1/SCNN1B/SLC22A3
GOBP_ANIMAL_ORGAN_FORMATION	GOBP_ANIMAL_ORGAN_FORMATION	67	-0.514129	-1.59643	0.00615036	0.00615036	0.031616	1313	tags=37%, list=7%, signal=35%	WNT2/WNT3A/SOX17/MESP1/WNT5A/NTF4/LRP2/AR/GATA5/WNT11/BMP4/ROBO2/BMP2/SPRY1/TBX5/SMARCD3/AXIN2/MEF2C/TGFBR2/GATA6/EMP2/FGFR2/SHH/CITED2/FOLR1
GOBP_WOUND_HEALING	GOBP_WOUND_HEALING	431	-0.342265	-1.33364	0.00615599	0.00615599	0.031616	3017	tags=27%, list=15%, signal=24%	ODAM/CD9/TGFB2/FZD7/ENTPD1/EVPL/JAK2/EDN1/ARHGEF19/NPR2/PDGFRA/WNT5A/PPL/MYL9/MACF1/PEAR1/HBEGF/CSRP1/SYK/VAV1/MERTK/TGFB1/DDR2/TSPAN32/SERPING1/TREML1/AXL/LRG1/ERBB3/TFPI/CFLAR/SERPINF2/DMTN/F10/SFTA3/PRKG1/GGCX/P2RX1/YAP1/PRKCD/LCK/KANK1/PAPSS2/COMP/PRKCE/GNAQ/PRKCQ/PROS1/PLPP3/FERMT3/CXCR4/SDC4/ANXA6/WNT4/DUOX2/CD40/SDC1/CLEC7A/PIK3CG/MYLK/ACVRL1/IL24/FBLN1/PDGFA/PLCG2/WAS/CCN1/SMPD1/LCP1/CD44…
GOBP_REGULATION_OF_EXIT_FROM_MITOSIS	GOBP_REGULATION_OF_EXIT_FROM_MITOSIS	18	0.69106	1.67681	0.00615945	0.00615945	0.031616	337	tags=22%, list=2%, signal=22%	UBE2C/ANLN/CDCA5/KNTC1
GOBP_POSITIVE_REGULATION_OF_EPITHELIAL_CELL_APOPTOTIC_PROCESS	GOBP_POSITIVE_REGULATION_OF_EPITHELIAL_CELL_APOPTOTIC_PROCESS	34	-0.605733	-1.68591	0.00617252	0.00617252	0.0316427	1708	tags=32%, list=9%, signal=30%	CD40/PDCD4/ARRB2/SFRP4/ECSCR/ITGA4/WNT11/GSN/CD40LG/RGCC/PLA2G1B
GOBP_RRNA_MODIFICATION	GOBP_RRNA_MODIFICATION	32	0.594393	1.64464	0.0061855	0.0061855	0.0316689	6011	tags=66%, list=31%, signal=46%	NOP2/DKC1/FBL/GAR1/METTL5/NSUN5/RPUSD1/FTSJ3/NOP10/EMG1/MRM1/NAT10/TRMT61B/BUD23/TRMT112/MRM2/FBLL1/MRM3/NHP2/RPUSD2/TSR3
GOBP_NEGATIVE_REGULATION_OF_TUMOR_NECROSIS_FACTOR_SUPERFAMILY_CYTOKINE_PRODUCTION	GOBP_NEGATIVE_REGULATION_OF_TUMOR_NECROSIS_FACTOR_SUPERFAMILY_CYTOKINE_PRODUCTION	64	-0.520656	-1.59834	0.00624073	0.00624073	0.031911	3193	tags=39%, list=16%, signal=33%	IRAK3/LILRA4/GPR18/GHRL/HAVCR2/AXL/IL27RA/NLRC3/CD33/SLAMF1/PTPN22/ARRB2/VSIR/TLR4/GPNMB/CD34/CLEC4A/LGALS9/ACP5/GAS6/ORM1/IL37/TREM2/CX3CL1/LTF
GOBP_LUNG_MORPHOGENESIS	GOBP_LUNG_MORPHOGENESIS	52	-0.538401	-1.5982	0.00625313	0.00625313	0.0319339	2019	tags=31%, list=10%, signal=28%	YAP1/CTSZ/FGF7/BMP4/RSPO2/FOXF1/SPRY2/SPRY1/TBX2/HHIP/TGFBR2/TCF21/FGFR2/SHH/NKX2-1/CTSH
GOBP_REGULATION_OF_CALCIUM_ION_TRANSMEMBRANE_TRANSPORT	GOBP_REGULATION_OF_CALCIUM_ION_TRANSMEMBRANE_TRANSPORT	177	-0.398048	-1.41732	0.00629474	0.00629474	0.032067	4790	tags=37%, list=25%, signal=28%	SLC8A1/STAC2/F2R/PTPN6/GPER1/CYBA/AKAP6/TSPAN13/STAC3/SNCA/PSEN2/SRI/P2RX2/RYR2/SLC9A1/JPH4/FYN/CACNB4/ANK2/DRD1/BCL2/PPP3CA/APLNR/PLA2G6/PLN/SELENON/CACNA1C/PRNP/GJC2/CACNG6/PDPK1/PKD2/PDE4B/PDE4D/DMD/STAC/PPP3CC/REM1/P2RX1/PRKCE/CORO1A/P2RX7/ATP1B1/CASQ2/PIK3CG/GSTM2/PLCG2/CAPN3/CD19/ATP1A2/JPH1/AHNAK/CAV1/GEM/PTK2B/CACNB1/CAMK2D/RGN/CLIC2/RAMP3/MS4A1/CX3CL1/ADRA2A/RRAD/PLA2G1B
GOBP_REGULATION_OF_CD4_POSITIVE_ALPHA_BETA_T_CELL_DIFFERENTIATION	GOBP_REGULATION_OF_CD4_POSITIVE_ALPHA_BETA_T_CELL_DIFFERENTIATION	54	-0.534606	-1.59953	0.00629873	0.00629873	0.032067	2670	tags=44%, list=14%, signal=38%	RC3H1/IL12RB1/TNFSF18/CD80/HLX/NFKBID/RUNX1/SOCS1/NLRP3/CD86/IL18/SMAD7/RUNX3/SH3RF1/IL2RG/IRF4/PRKCZ/LGALS9/NCKAP1L/SASH3/CD83/CCL19/HLA-DRA/HLA-DRB1
GOBP_ETHANOL_METABOLIC_PROCESS	GOBP_ETHANOL_METABOLIC_PROCESS	21	-0.6907	-1.76243	0.0063031	0.0063031	0.032067	1756	tags=43%, list=9%, signal=39%	SULT1C4/ACSS2/SULT1A2/SULT1A1/ALDH3B1/ALDH2/ADH1C/ACSS1/ADH1B
GOBP_ATP_BIOSYNTHETIC_PROCESS	GOBP_ATP_BIOSYNTHETIC_PROCESS	91	0.453901	1.54523	0.00632014	0.00632014	0.0321131	3898	tags=40%, list=20%, signal=32%	AK4/ALDOA/ENO1/ATP5F1B/NDUFS6/STOML2/SLC25A13/ATP5MC3/NDUFA12/ATP5MF/UQCC3/ATP5MK/NDUFA9/NDUFB4/PARP1/ATP5F1D/ATP5MJ/DGUOK/ATP5MC1/SDHA/VCP/NUDT2/ATP5PD/ATP5F1C/NDUFB9/NDUFV2/NDUFB3/NDUFS8/NDUFB6/NDUFA8/NDUFS2/NDUFS1/PPARGC1A/NDUFB5/NDUFAB1/NDUFS5
GOBP_ENDODERMAL_CELL_DIFFERENTIATION	GOBP_ENDODERMAL_CELL_DIFFERENTIATION	48	0.530262	1.57605	0.00636163	0.00636163	0.0322831	1914	tags=38%, list=10%, signal=34%	COL11A1/DKK1/COL7A1/COL12A1/ITGA5/COL5A2/MMP14/NR0B1/LAMB3/MMP9/HMGA2/COL5A1/FN1/INHBA/SOX2/COL4A2/COL6A1/LAMB1
GOBP_NEGATIVE_REGULATION_OF_MYELOID_LEUKOCYTE_MEDIATED_IMMUNITY	GOBP_NEGATIVE_REGULATION_OF_MYELOID_LEUKOCYTE_MEDIATED_IMMUNITY	12	-0.769574	-1.73398	0.00640589	0.00640589	0.0324288	3460	tags=67%, list=18%, signal=55%	FCGR2B/IL13RA2/CD84/SPI1/LGALS9/FOXF1/CCR2/CX3CR1
GOBP_GRANULOCYTE_MIGRATION	GOBP_GRANULOCYTE_MIGRATION	153	-0.409693	-1.43821	0.00640644	0.00640644	0.0324288	2970	tags=31%, list=15%, signal=27%	TGFB2/C5AR1/CXADR/ITGA1/EDN1/CSF1/PDE4B/SYK/VAV1/PIK3CD/PREX1/LGALS3/CCL18/RAC2/CXCL2/CMKLR1/SLAMF1/CXCL13/PIK3CG/CCL22/C3AR1/CCL14/CSF3R/IL34/IL1R1/CSF1R/NCKAP1L/RIPOR2/CCL23/SLIT2/PTGER4/PECAM1/ITGB2/CAMK1D/CCR7/DAPK2/JAML/EMP2/CCL13/THBS4/CX3CL1/CCL17/ITGA9/DPP4/CD74/CCL19/CXCL17/PLA2G1B
GOBP_CD8_POSITIVE_ALPHA_BETA_T_CELL_ACTIVATION	GOBP_CD8_POSITIVE_ALPHA_BETA_T_CELL_ACTIVATION	28	-0.643889	-1.74353	0.0064364	0.0064364	0.0325395	3463	tags=57%, list=18%, signal=47%	BCL2/RUNX1/GPR18/CRTAM/SOCS1/HLA-A/RUNX3/WDFY4/PTPN22/TNFSF8/VSIR/SH3RF1/CLEC4A/NCKAP1L/TOX/HLA-E
GOBP_INTERLEUKIN_13_PRODUCTION	GOBP_INTERLEUKIN_13_PRODUCTION	21	-0.689219	-1.75865	0.00644554	0.00644554	0.0325448	1257	tags=33%, list=6%, signal=31%	IL18/IRF4/PRKCZ/LGALS9/HLA-E/IL33/SCGB1A1
GOBP_DENDRITIC_CELL_APOPTOTIC_PROCESS	GOBP_DENDRITIC_CELL_APOPTOTIC_PROCESS	12	-0.768187	-1.73085	0.0064759	0.0064759	0.0326571	3463	tags=67%, list=18%, signal=55%	BCL2/RAPGEF2/AXL/LGALS9/CXCL12/CCR7/GAS6/CCL19
GOBP_NEGATIVE_REGULATION_OF_REGULATED_SECRETORY_PATHWAY	GOBP_NEGATIVE_REGULATION_OF_REGULATED_SECRETORY_PATHWAY	25	-0.653429	-1.7255	0.00652524	0.00652524	0.0328647	3662	tags=52%, list=19%, signal=42%	NOTCH1/FCGR2B/CEACAM1/IL13RA2/RAP1A/CD84/SPI1/LGALS9/HLA-F/FOXF1/NCKAP1L/CCR2/ADRA2A
GOBP_POSITIVE_REGULATION_OF_GLIAL_CELL_PROLIFERATION	GOBP_POSITIVE_REGULATION_OF_GLIAL_CELL_PROLIFERATION	18	0.686317	1.66531	0.00655177	0.00655177	0.0329571	1695	tags=33%, list=9%, signal=30%	SLC7A5/E2F1/VEGFC/PPP1CC/KRAS/IL6
GOBP_ANTIMICROBIAL_HUMORAL_RESPONSE	GOBP_ANTIMICROBIAL_HUMORAL_RESPONSE	121	-0.43581	-1.48453	0.0066124	0.0066124	0.0332206	1120	tags=19%, list=6%, signal=18%	CXCL13/WFDC12/AZU1/ELANE/ANG/REG1A/RNASE6/HLA-E/CTSG/GATA6/CCL13/SPINK5/LGALS4/LTF/LYZ/WFDC2/CXCL14/JCHAIN/SLPI/DMBT1/PLA2G1B/SFTPD/PGC
GOBP_REGULATION_OF_MITOCHONDRIAL_TRANSLATION	GOBP_REGULATION_OF_MITOCHONDRIAL_TRANSLATION	25	0.621763	1.6261	0.00663838	0.00663838	0.0333095	4685	tags=60%, list=24%, signal=46%	SHMT2/LRPPRC/TACO1/TRMT10C/TSFM/UQCC2/C1QBP/MALSU1/METTL8/CDK5RAP1/RCC1L/FASTKD2/MPV17L2/NGRN/MTG2
GOBP_MISMATCH_REPAIR	GOBP_MISMATCH_REPAIR	32	0.591136	1.63563	0.00665232	0.00665232	0.0333379	823	tags=25%, list=4%, signal=24%	EXO1/RNASEH2A/PCNA/MCM8/TDG/MSH2/MSH6/LIG1
GOBP_REGULATION_OF_GTPASE_ACTIVITY	GOBP_REGULATION_OF_GTPASE_ACTIVITY	357	-0.348009	-1.33102	0.00671916	0.00671916	0.033631	2812	tags=35%, list=14%, signal=31%	TSC2/RALGDS/PLXNB2/RGS6/TBC1D10A/DAB2IP/CPEB2/RAPGEF6/ARAP3/ARHGAP27/AFDN/RACK1/RGS11/RASGRP3/ADAP2/SGSM1/MAPRE2/EVI5/RGS14/NTRK2/ARHGAP12/DENND1B/RGS9/SGSM3/IQGAP1/SIPA1L2/ARAP2/FGD4/CCL2/SYDE2/TBC1D8B/TBC1D5/TBC1D17/PYCARD/F2RL1/ARHGEF26/ODAM/TBCK/TBC1D9/ARAP1/CDKL5/ARHGEF19/WNT5A/RAPGEF2/TBC1D2B/SGSM2/CCDC125/PLXND1/TRAPPC6A/VAV1/ARHGAP45/CAV2/ALS2CL/PLXNB1/DOCK11/MYO9A/RAP1A/PREX1/CCL18/BBS4/…
GOBP_REGULATION_OF_PHOSPHATIDYLINOSITOL_3_KINASE_SIGNALING	GOBP_REGULATION_OF_PHOSPHATIDYLINOSITOL_3_KINASE_SIGNALING	107	-0.450034	-1.50295	0.00673781	0.00673781	0.0336825	4776	tags=49%, list=24%, signal=37%	CCL5/F2R/PTPN6/GPER1/FGF2/DDR1/TSC2/DAB2IP/EGFR/NCF1/NTRK2/PDGFRB/KDR/FLT3/MYOC/PTEN/PDGFC/F2RL1/CEACAM1/RGL2/TGFB2/JAK2/ROR1/PDGFRA/PIK3AP1/ERBB4/DDR2/ERBB3/PLXNB1/IL18/NLRC3/NOP53/BTN2A2/CD28/PDGFD/HCST/RASGRP1/PDGFA/HCLS1/PPP1R16B/HGF/FGR/KIT/PIP5K1B/TEK/SELP/ANGPT1/PIK3IP1/CAT/DCN/TREM2/PTPN13
GOBP_MAST_CELL_ACTIVATION	GOBP_MAST_CELL_ACTIVATION	72	-0.493595	-1.55189	0.0067609	0.0067609	0.0337496	5085	tags=57%, list=26%, signal=42%	GRP/RHOH/CLNK/TSLP/GATA1/PTPN6/SNAP23/GATA2/MILR1/RAB44/GAB2/FES/CNR2/VAMP3/FCGR2B/LAT2/PLA2G3/PDPK1/IL13RA2/SYK/S100A13/PIK3CD/LCP2/SLC18A2/RAC2/ENPP3/PIK3CG/VAMP8/RASGRP1/CD84/NR4A3/FGR/CNR1/KIT/LGALS9/FOXF1/VAMP2/BTK/CD300LF/STXBP1/PTGDS
GOBP_NEGATIVE_REGULATION_OF_SYNAPTIC_TRANSMISSION	GOBP_NEGATIVE_REGULATION_OF_SYNAPTIC_TRANSMISSION	55	-0.54042	-1.61918	0.00676801	0.00676801	0.0337496	3786	tags=42%, list=19%, signal=34%	GRID2IP/SHANK3/ABHD6/GNAI2/SLC6A1/HCN1/SHANK2/DRD1/CNR2/GABBR1/ACHE/PLA2G6/CD38/ARC/PCDH17/GRIA1/SLC6A4/TPRG1L/BCHE/PTK2B/STXBP1/SORCS2/AGER
GOBP_REGULATION_OF_DNA_DAMAGE_CHECKPOINT	GOBP_REGULATION_OF_DNA_DAMAGE_CHECKPOINT	25	0.620688	1.62329	0.00679366	0.00679366	0.0338355	5141	tags=64%, list=26%, signal=47%	RAD51/BRCA1/WDR76/CHEK2/RFWD3/BARD1/TTI1/BRCA2/CRY1/THOC1/BRCC3/TELO2/THOC5/CUL4A/MAP3K20/CCAR2
GOBP_INTERLEUKIN_4_PRODUCTION	GOBP_INTERLEUKIN_4_PRODUCTION	33	-0.595791	-1.6444	0.00680899	0.00680899	0.03387	2488	tags=55%, list=13%, signal=48%	NLRP3/SYK/CD86/HAVCR2/NDFIP1/PRKCQ/CD28/IRF4/CD3E/PRKCZ/LGALS9/CD40LG/SASH3/HLA-E/CD83/IL33/HLA-DRB1/SCGB1A1
GOBP_MESENCHYME_MORPHOGENESIS	GOBP_MESENCHYME_MORPHOGENESIS	60	-0.518876	-1.57312	0.00694836	0.00694836	0.034478	3662	tags=42%, list=19%, signal=34%	NOTCH1/ACTG2/WNT3A/APC/APLNR/CPLANE2/TGFB2/MDM4/WNT5A/TBX3/TGFB1/GATA5/HEYL/ACVRL1/OSR1/WNT11/BMP4/ENG/ROBO2/FOXF1/BMP2/BMP5/TBX2/TGFBR2/TMEM100
GOBP_SMOOTH_MUSCLE_CELL_DIFFERENTIATION	GOBP_SMOOTH_MUSCLE_CELL_DIFFERENTIATION	60	-0.518491	-1.57196	0.00694836	0.00694836	0.034478	2462	tags=42%, list=13%, signal=37%	TBX3/MYOCD/EDNRA/NFATC3/ZEB1/NFATC1/COMP/PRDM6/WNT4/PDCD4/NFATC2/TMEM204/BMP4/KIT/ENG/FOXF1/RAMP2/TBX2/MEF2C/GATA6/FGFR2/EDNRB/SHH/NPNT/ITGA8
GOBP_INNER_MITOCHONDRIAL_MEMBRANE_ORGANIZATION	GOBP_INNER_MITOCHONDRIAL_MEMBRANE_ORGANIZATION	39	0.560821	1.62475	0.00696898	0.00696898	0.0345377	2715	tags=49%, list=14%, signal=42%	OPA1/CHCHD3/TIMM8A/APOO/TIMM10/IMMT/UQCC3/TOMM70/LETM1/HSPA9/MTX1/ROMO1/AFG3L2/TIMM9/MAIP1/CHCHD10/TMEM11/TIMM13/DNAJC11
GOBP_KERATINOCYTE_DIFFERENTIATION	GOBP_KERATINOCYTE_DIFFERENTIATION	172	0.378694	1.39536	0.00700792	0.00700792	0.034688	3808	tags=27%, list=19%, signal=22%	KRT6A/DSP/EZH2/S100A7/KRT16/CD109/KRT80/CDH3/KRT81/KRT17/ERRFI1/EREG/KRT6B/OPN3/TRIM16/NME2/SFN/KRT7/SPRR2D/SPRR1B/TMEM79/PLEC/ST14/IL1A/CASP14/FOSL2/MED1/ABCA12/KRT86/ADAM9/WNT16/KRT14/KLK5/AKR1C3/PIP5K1A/PALLD/PPHLN1/SPRR2F/KRT10/KRT83/CASP3/NCOA3/MAP2K1/LIPK/CYP27B1/SPRR3
GOBP_RENAL_SYSTEM_VASCULATURE_DEVELOPMENT	GOBP_RENAL_SYSTEM_VASCULATURE_DEVELOPMENT	31	-0.613276	-1.68282	0.00704929	0.00704929	0.0348499	2710	tags=52%, list=14%, signal=45%	PDGFRA/PKD2/EDNRA/CFLAR/PDGFD/PDGFA/OSR1/BMP4/CD34/TEK/PECAM1/EGR1/ANGPT1/TCF21/IL6R/AQP1
GOBP_REGULATION_OF_MYOBLAST_FUSION	GOBP_REGULATION_OF_MYOBLAST_FUSION	21	-0.682592	-1.74174	0.00708652	0.00708652	0.034991	1433	tags=43%, list=7%, signal=40%	CAPN2/TNFSF14/CFLAR/NFATC2/EHD2/CD53/RIPOR2/GDF15/SCGB3A1
GOBP_REGULATION_OF_ACTIN_FILAMENT_BASED_PROCESS	GOBP_REGULATION_OF_ACTIN_FILAMENT_BASED_PROCESS	377	-0.340293	-1.30932	0.00716407	0.00716407	0.0353306	2542	tags=24%, list=13%, signal=22%	PDE4B/DSTN/PDE4D/DNAI3/SWAP70/SORBS3/DIXDC1/WASF3/SERPINF2/DMTN/EVL/ARPIN/BBS4/ARHGAP6/CDK10/PRKCD/KANK1/FCHSD2/BAIAP2/MTSS1/PRKCE/CORO1A/ABI3/GJA5/FHOD1/GPM6B/SDC4/CCN2/KANK3/WNT4/SMIM22/RAPGEF3/EPS8/GPR65/INPP5K/CORO2B/FMN1/PDGFA/WAS/HCLS1/SEMA5A/EPHA3/PAM/TMSB4X/ARHGAP40/SYNPO2/HCK/WNT11/ARHGAP18/STAP1/GSN/ARHGEF15/ATP1A2/CD47/ALOX15/CAV1/CSF1R/LIMCH1/PIK3R1/PLEK/CXCL12/CYRIA/NCKAP1L/PTK2B/ASA…
GOBP_AMYLOID_BETA_CLEARANCE	GOBP_AMYLOID_BETA_CLEARANCE	37	-0.580305	-1.63669	0.00717883	0.00717883	0.03536	3309	tags=38%, list=17%, signal=31%	LRP1/PLA2G3/C5AR1/LRP2/MYOCD/IFNGR1/ITGAM/MSR1/ITGB2/CD36/MARCO/TREM2/C3/CLU
GOBP_POSITIVE_REGULATION_OF_CD4_POSITIVE_ALPHA_BETA_T_CELL_DIFFERENTIATION	GOBP_POSITIVE_REGULATION_OF_CD4_POSITIVE_ALPHA_BETA_T_CELL_DIFFERENTIATION	33	-0.591556	-1.63271	0.00731335	0.00731335	0.0359786	2670	tags=39%, list=14%, signal=34%	SOCS1/NLRP3/CD86/IL18/IL2RG/PRKCZ/LGALS9/NCKAP1L/SASH3/CD83/CCL19/HLA-DRA/HLA-DRB1
GOBP_OTOLITH_DEVELOPMENT	GOBP_OTOLITH_DEVELOPMENT	10	-0.796982	-1.69938	0.00740057	0.00740057	0.0363464	934	tags=30%, list=5%, signal=29%	LRIG3/LRIG1/SLC44A4
GOBP_DETECTION_OF_STIMULUS_INVOLVED_IN_SENSORY_PERCEPTION	GOBP_DETECTION_OF_STIMULUS_INVOLVED_IN_SENSORY_PERCEPTION	500	-0.325553	-1.27746	0.0074097	0.0074097	0.0363464	2964	tags=4%, list=15%, signal=3%	ATP8A2/BACE1/FFAR4/SCN1A/ROM1/PIEZO2/ADGRV1/CXCR4/PIP/ARRB2/KIT/PLCB2/CXCL12/AZGP1/CST2/HPN/MMP24/KCNQ1/PIGR
GOBP_REGULATION_OF_SIGNAL_TRANSDUCTION_BY_P53_CLASS_MEDIATOR	GOBP_REGULATION_OF_SIGNAL_TRANSDUCTION_BY_P53_CLASS_MEDIATOR	103	0.424673	1.47806	0.00741522	0.00741522	0.0363464	4040	tags=39%, list=21%, signal=31%	AURKB/AURKA/PMAIP1/CHEK1/BOP1/MIF/NOP2/CHEK2/SNAI1/EIF5A/RRS1/TWIST1/PAK1IP1/ATAD5/PRMT5/RNF34/KMT5A/RPF2/URB2/EEF1E1/MYC/SOX4/KDM1A/SNAI2/TRIAP1/RFFL/MAP2K6/HEXIM1/MAPKAPK5/ZNF385A/HIPK2/BDKRB2/COPS3/HNRNPK/TAF9/DYRK2/RPS15/ATR/PRMT6/RPS7
GOBP_POSITIVE_REGULATION_OF_CHOLESTEROL_EFFLUX	GOBP_POSITIVE_REGULATION_OF_CHOLESTEROL_EFFLUX	26	-0.649871	-1.7275	0.00742953	0.00742953	0.0363722	3309	tags=38%, list=17%, signal=32%	LRP1/RXRA/NR1H3/PON1/PTCH1/CAV1/ABCA8/CES1/TREM2/ABCA3
GOBP_INTRACELLULAR_PROTEIN_TRANSMEMBRANE_TRANSPORT	GOBP_INTRACELLULAR_PROTEIN_TRANSMEMBRANE_TRANSPORT	56	0.510676	1.57382	0.00746351	0.00746351	0.036494	3757	tags=39%, list=19%, signal=32%	TOMM40/HSPD1/SEC61G/TIMM23/SEC61A1/TOMM70/TIMM50/HYOU1/SRP54/ROMO1/TRIM37/TIMM44/TIMM17B/TIMM17A/SEC61A2/PEX5/SEC61B/AKT2/GRPEL1/TIMM21/TOMM40L/GRPEL2
GOBP_SOMATIC_DIVERSIFICATION_OF_IMMUNE_RECEPTORS	GOBP_SOMATIC_DIVERSIFICATION_OF_IMMUNE_RECEPTORS	79	0.457006	1.5184	0.00748061	0.00748061	0.036494	3472	tags=37%, list=18%, signal=30%	EXO1/HMGB2/UNG/HSPD1/PRKDC/POLQ/TFRC/NSD2/MSH2/TCF3/MSH6/LIG1/ATAD5/MAD2L2/CLCF1/HMCES/EXOSC3/CYREN/NBN/LIG3/RIF1/RNF168/PAXIP1/SLC15A4/ADAR/THOC1/PMS2/CTNNBL1/KMT5C
GOBP_CARDIAC_SEPTUM_DEVELOPMENT	GOBP_CARDIAC_SEPTUM_DEVELOPMENT	105	-0.466826	-1.54712	0.0074834	0.0074834	0.036494	4189	tags=37%, list=21%, signal=29%	TP53/ZFPM1/HAND1/BMPR2/NRP1/NOTCH1/ANK2/HEG1/APLNR/FZD1/TGFB2/MDM4/WNT5A/LRP2/PLXND1/TBX3/PARVA/CRELD1/SMAD7/HEYL/GJA5/CCN1/WNT11/PTK7/SMAD6/BMP4/ENG/ROBO2/TBX5/TGFBR3/SLIT2/BMP5/TBX2/DHRS3/TGFBR2/GATA6/SLIT3/FGFR2/CITED2
GOBP_REGULATION_OF_CENTRIOLE_REPLICATION	GOBP_REGULATION_OF_CENTRIOLE_REPLICATION	23	0.643898	1.66646	0.00749067	0.00749067	0.036494	3179	tags=57%, list=16%, signal=47%	PLK4/BRCA1/STIL/SASS6/NUP62/PPP1R35/CENPJ/TRIM37/KAT2A/SPICE1/RBM14/CEP76/NPM1
GOBP_BIOMINERAL_TISSUE_DEVELOPMENT	GOBP_BIOMINERAL_TISSUE_DEVELOPMENT	171	-0.404613	-1.43369	0.00751698	0.00751698	0.0365779	2476	tags=25%, list=13%, signal=22%	PRICKLE1/TGFB1/DDR2/SLC24A3/ADGRV1/LTBP3/TENT5A/COMP/P2RX7/GPM6B/WNT4/SMPD3/CCN1/OSR1/WNT11/BMP4/PTH1R/RSPO2/FGR/ALOX15/NELL1/PTK2B/BMP2/SGMS2/PTN/ALOX5/S1PR1/ITGB6/FAM20A/AXIN2/WLS/GAS6/MEF2C/ADRB2/TMEM119/CFTR/FGFR2/GPC3/LTF/FGFR3/CLEC3B/ALPL/MGP
GOBP_LYMPHOCYTE_COSTIMULATION	GOBP_LYMPHOCYTE_COSTIMULATION	47	-0.547351	-1.60374	0.00759418	0.00759418	0.0369089	2435	tags=47%, list=12%, signal=41%	MAP3K8/EFNB1/CD80/FYN/ICOS/TNFSF14/VAV1/CD86/TNFRSF13C/TNFSF13B/LCK/CD28/CD3E/CAV1/TNFRSF14/CD5/CD81/CD40LG/CCR7/HHLA2/DPP4/CCL19
GOBP_PYRIMIDINE_NUCLEOSIDE_MONOPHOSPHATE_METABOLIC_PROCESS	GOBP_PYRIMIDINE_NUCLEOSIDE_MONOPHOSPHATE_METABOLIC_PROCESS	20	0.670391	1.6667	0.00766111	0.00766111	0.0371893	2919	tags=50%, list=15%, signal=43%	TYMS/UCK2/CDA/CAD/UPP1/UMPS/TYMP/DCK/DUT/NT5C
GOBP_MAST_CELL_MEDIATED_IMMUNITY	GOBP_MAST_CELL_MEDIATED_IMMUNITY	59	-0.52704	-1.58974	0.00769317	0.00769317	0.0372551	3594	tags=54%, list=18%, signal=44%	GRP/CLNK/GATA1/SNAP23/GATA2/MILR1/RAB44/GAB2/FES/VAMP3/LAT2/PLA2G3/PDPK1/IL13RA2/SYK/S100A13/PIK3CD/SLC18A2/RAC2/PIK3CG/VAMP8/RASGRP1/CD84/NR4A3/FGR/KIT/LGALS9/FOXF1/VAMP2/BTK/STXBP1/PTGDS
GOBP_POSITIVE_REGULATION_OF_T_CELL_MEDIATED_CYTOTOXICITY	GOBP_POSITIVE_REGULATION_OF_T_CELL_MEDIATED_CYTOTOXICITY	39	-0.590539	-1.68741	0.00769317	0.00769317	0.0372551	2328	tags=41%, list=12%, signal=36%	HLA-A/CD1D/P2RX7/HLA-C/B2M/HLA-B/HLA-F/MR1/PTPRC/CD1B/HLA-E/CD1E/CD1A/HLA-DRA/CD1C/HLA-DRB1
GOBP_PANCREATIC_JUICE_SECRETION	GOBP_PANCREATIC_JUICE_SECRETION	13	-0.75009	-1.71878	0.00771255	0.00771255	0.037304	218	tags=38%, list=1%, signal=38%	NR1H3/NPR3/SPINK1/AQP1/AQP5
GOBP_PHENOL_CONTAINING_COMPOUND_METABOLIC_PROCESS	GOBP_PHENOL_CONTAINING_COMPOUND_METABOLIC_PROCESS	110	-0.445384	-1.49356	0.00779136	0.00779136	0.03764	3560	tags=35%, list=18%, signal=28%	DRD1/PDE1B/FAH/BCL2/DUOXA2/ATP7A/KL/TGFB2/WNT5A/RAPGEF2/EDNRA/EPAS1/DIO1/ZEB2/DUOX2/TYRP1/RAB38/RNF180/GCNT4/ITGAM/HDC/SLC1A1/SULT1A2/IYD/ABAT/HPN/ITGB2/SULT1A1/MOXD1/BTBD9/NPR1/ALDH2/MAOB/CPQ/MAOA/DUOXA1/DUOX1/CRYM
GOBP_ORGANELLE_INHERITANCE	GOBP_ORGANELLE_INHERITANCE	14	0.715113	1.64025	0.00782346	0.00782346	0.037744	3840	tags=57%, list=20%, signal=46%	CDK1/VRK1/YWHAZ/PDCD10/STK25/MAP2K2/MAP2K1/GOLGA2
GOBP_POSITIVE_REGULATION_OF_GLIAL_CELL_MIGRATION	GOBP_POSITIVE_REGULATION_OF_GLIAL_CELL_MIGRATION	10	-0.794483	-1.69405	0.00783166	0.00783166	0.037744	780	tags=60%, list=4%, signal=58%	CSF1/CCR2/P2RY12/CX3CR1/TREM2/CX3CL1
GOBP_TRNA_MODIFICATION	GOBP_TRNA_MODIFICATION	95	0.427051	1.46198	0.00787718	0.00787718	0.037918	3672	tags=35%, list=19%, signal=28%	PUS1/NSUN2/PUS7/TPRKB/TRMT6/SSB/METTL1/TRMT10C/WDR4/DUS4L/FTSJ1/HSD17B10/GTPBP3/DUS1L/METTL2A/PUSL1/TRMT61A/QTRT2/YRDC/CTU1/TRIT1/NAT10/CTU2/DUS3L/SARS2/TRMT1/METTL8/METTL2B/CDK5RAP1/TRMT61B/TRMU/AARS1/TRMT2A
GOBP_NEGATIVE_REGULATION_OF_EXOCYTOSIS	GOBP_NEGATIVE_REGULATION_OF_EXOCYTOSIS	36	-0.58531	-1.65118	0.00795558	0.00795558	0.0381833	3822	tags=53%, list=20%, signal=43%	ANXA1/GNAI2/SNCA/RAB33B/NOTCH1/STXBP6/FCGR2B/CEACAM1/IL13RA2/RAP1A/ATP9A/CD84/SPI1/LGALS9/HLA-F/FOXF1/NCKAP1L/CCR2/ADRA2A
GOBP_SPERM_EGG_RECOGNITION	GOBP_SPERM_EGG_RECOGNITION	51	0.500564	1.50813	0.00795895	0.00795895	0.0381833	1121	tags=25%, list=6%, signal=24%	PAEP/CLGN/CCT5/ALDOA/ZP3/B4GALT1/LY6K/CCT2/CCT3/CCT4/TCP1/CCT7/VDAC2
GOBP_REGULATION_OF_BIOLOGICAL_PROCESS_INVOLVED_IN_SYMBIOTIC_INTERACTION	GOBP_REGULATION_OF_BIOLOGICAL_PROCESS_INVOLVED_IN_SYMBIOTIC_INTERACTION	61	-0.514797	-1.56829	0.00796077	0.00796077	0.0381833	2046	tags=31%, list=10%, signal=28%	TRIM38/IFITM2/TRIM68/SMPD1/GSN/LY6E/CAV1/LGALS9/FCN1/CD4/CIITA/FCN3/TRIM22/LTF/CH25H/CD74/HLA-DRB1/TMPRSS2/SFTPD
GOBP_SEROTONIN_TRANSPORT	GOBP_SEROTONIN_TRANSPORT	21	-0.669159	-1.70747	0.00808783	0.00808783	0.0386837	2469	tags=38%, list=13%, signal=33%	SYK/SLC18A2/P2RX1/GPM6B/SLC6A4/CNR1/MAOB/SLC22A3
GOBP_ADRENERGIC_RECEPTOR_SIGNALING_PATHWAY	GOBP_ADRENERGIC_RECEPTOR_SIGNALING_PATHWAY	30	-0.625071	-1.70785	0.00809093	0.00809093	0.0386837	3560	tags=43%, list=18%, signal=35%	DRD1/PLN/ZDHHC21/RAPGEF2/PDE4B/PDE4D/ARRDC3/ADCY9/ADRB1/AKAP13/ADRB2/ADRA2A/KCNQ1
GOBP_POSITIVE_REGULATION_OF_PHOSPHOLIPASE_ACTIVITY	GOBP_POSITIVE_REGULATION_OF_PHOSPHOLIPASE_ACTIVITY	54	-0.524422	-1.56906	0.00809394	0.00809394	0.0386837	4516	tags=52%, list=23%, signal=40%	FGF2/SELE/EGFR/HTR2B/TXK/PLA2G5/PDGFRB/AGTR1/NMUR1/C5AR1/PDGFRA/PDPK1/CD86/EDNRA/ARHGAP6/ITK/RASGRP4/GNAQ/CCN1/KIT/ANG/PRKCZ/PLCB2/S1PR4/P2RY12/FGFR2/FGFR3/PLA2G1B
GOBP_FACULTATIVE_HETEROCHROMATIN_FORMATION	GOBP_FACULTATIVE_HETEROCHROMATIN_FORMATION	46	0.52154	1.54659	0.00817187	0.00817187	0.0390023	4659	tags=50%, list=24%, signal=38%	EZH2/HELLS/SUV39H1/TRIM28/SAMD1/SUZ12/DNMT1/DNMT3A/KDM1A/MBD3/BAZ2A/HDAC1/JARID2/MORC2/PPHLN1/EHMT1/PHF8/BEND3/APOBEC1/L3MBTL3/TET1/MACROH2A1/KDM5A
GOBP_PLASMA_MEMBRANE_FUSION	GOBP_PLASMA_MEMBRANE_FUSION	33	-0.587155	-1.62056	0.00818224	0.00818224	0.0390023	159	tags=18%, list=1%, signal=18%	MYMX/FOLR3/CD9/TIE1/FOLR2/FOLR1
GOBP_DEOXYRIBONUCLEOTIDE_METABOLIC_PROCESS	GOBP_DEOXYRIBONUCLEOTIDE_METABOLIC_PROCESS	43	0.543036	1.58713	0.00818968	0.00818968	0.0390023	2919	tags=42%, list=15%, signal=36%	RRM2/TYMS/DTYMK/UNG/PNP/RRM1/TDG/ADA/DERA/NUDT15/SMUG1/UPP1/TYMP/DGUOK/DCK/DUT/DCTPP1/NT5C
GOBP_RESPONSE_TO_ARSENIC_CONTAINING_SUBSTANCE	GOBP_RESPONSE_TO_ARSENIC_CONTAINING_SUBSTANCE	32	0.5842	1.61643	0.00820994	0.00820994	0.0390145	3867	tags=47%, list=20%, signal=38%	GCLC/PPIF/SRRT/HSF1/ZFAND2A/ZC3H12A/DHX36/SLC38A2/CPOX/VCP/NEFL/ATF4/RNF4/HNRNPA1/ATR
GOBP_POSITIVE_REGULATION_OF_TRANSMEMBRANE_TRANSPORT	GOBP_POSITIVE_REGULATION_OF_TRANSMEMBRANE_TRANSPORT	231	-0.375305	-1.37927	0.00821162	0.00821162	0.0390145	2779	tags=23%, list=14%, signal=20%	PINK1/EDN1/LRRC52/PDPK1/PKD2/AZIN2/ACSL1/ARC/DMD/EDNRA/ITLN1/STAC/PPP3CC/P2RX1/P2RX7/FXYD1/ATP1B1/RNASEL/GSTM2/ANK3/PLCG2/CAPN3/TMSB4X/CREBL2/CD19/ACE2/ATP1B2/NR4A3/CAV1/KCNK3/PIK3R1/AMIGO1/SORBS1/CCR2/RGN/TRPC6/OCLN/CTSS/CA2/ADRB2/CFTR/RAMP3/MS4A1/CLTRN/TREM2/CX3CL1/GPC3/KLF15/KCNQ1/ACSL5/C3/PLA2G1B
GOBP_SIALYLATION	GOBP_SIALYLATION	21	-0.668603	-1.70605	0.00823097	0.00823097	0.0390603	3678	tags=52%, list=19%, signal=43%	ST6GALNAC2/ST8SIA6/ST3GAL3/ST8SIA4/ST3GAL1/ST6GAL1/ST3GAL6/ST6GALNAC4/ST6GALNAC6/ST6GALNAC1/ST3GAL5
GOBP_NLS_BEARING_PROTEIN_IMPORT_INTO_NUCLEUS	GOBP_NLS_BEARING_PROTEIN_IMPORT_INTO_NUCLEUS	20	0.668468	1.66191	0.00827935	0.00827935	0.0392436	4346	tags=45%, list=22%, signal=35%	KPNA2/KPNB1/KPNA4/IPO5/KPNA1/KPNA7/NUP54/NUP35/KPNA3
GOBP_SKIN_DEVELOPMENT	GOBP_SKIN_DEVELOPMENT	305	0.333902	1.31942	0.00836757	0.00836757	0.0395643	3105	tags=24%, list=16%, signal=20%	KRT6A/DSP/GJB3/EZH2/GAL/DKK1/STMN1/COL1A1/S100A7/KRT16/CD109/KRT80/CDH3/KRT81/COL5A2/KRT17/ERRFI1/COL3A1/EREG/KRT6B/SNAI1/OPN3/COL1A2/TRIM16/JUP/NME2/NSUN2/SOX21/HDAC2/IGFBP5/COL5A1/SFN/KRT7/LRP4/SPRR2D/COL5A3/SPRR1B/TMEM79/PLEC/INHBA/ST14/SLC27A4/PTGES3/LAMA5/IL1A/ADAMTS2/CASP14/FOSL2/ABCB6/FERMT1/FOXE1/MED1/ABCA12/NSDHL/FST/KRT86/ADAM9/SMO/ITGB4/LHX2/OVOL1/WNT16/FA2H/KRT14/KLK5/NOM1/AKR1C3/HDAC…
GOBP_IMPORT_INTO_NUCLEUS	GOBP_IMPORT_INTO_NUCLEUS	167	0.37348	1.37345	0.0083792	0.0083792	0.0395643	3728	tags=35%, list=19%, signal=28%	KPNA2/CDK1/MMP12/ECT2/RAN/CSE1L/NUP155/POLA2/KPNB1/NUP107/JUP/TRIM28/E2F3/NUP85/BCL3/NOLC1/HSP90AA1/NUP62/KPNA4/TNPO3/PTGS2/PHB2/NUP153/FERMT1/IPO4/MED1/IPO9/TNPO2/NUP188/ZC3H12A/HTATIP2/IPO5/IPO8/SMO/SIX2/ELAVL1/KPNA1/NUTF2/NXT1/RAB23/UBR5/ZPR1/AKIRIN2/BAG3/NUP50/NUP93/PPP3R1/KPNA7/TARDBP/SIRT6/IFNG/ING1/NUP54/HNRNPA1/SEC13/SUMO1/TNPO1/POM121
GOBP_RESOLUTION_OF_MEIOTIC_RECOMBINATION_INTERMEDIATES	GOBP_RESOLUTION_OF_MEIOTIC_RECOMBINATION_INTERMEDIATES	17	0.702307	1.70307	0.00838182	0.00838182	0.0395643	4323	tags=53%, list=22%, signal=41%	TOP2A/EME1/CENPX/RMI1/ANKLE1/FANCM/MUS81/SHOC1/SLX4
GOBP_REGULATION_OF_CELLULAR_RESPONSE_TO_TRANSFORMING_GROWTH_FACTOR_BETA_STIMULUS	GOBP_REGULATION_OF_CELLULAR_RESPONSE_TO_TRANSFORMING_GROWTH_FACTOR_BETA_STIMULUS	140	-0.427109	-1.48714	0.00838633	0.00838633	0.0395643	2415	tags=26%, list=12%, signal=23%	TGFB1/MYOCD/CAV2/LRG1/HTRA4/NRROS/CFLAR/RASL11B/OGT/ZEB1/SAP30L/SMAD7/ARID4A/ZEB2/SPRED1/LDLRAD4/PBLD/SMAD6/ENG/CAV1/DAB2/BMP2/SPRY2/SPRY1/LTBP4/DKK3/TGFBR3/ADAMTSL2/SNX25/PRDM16/TNXB/NPNT/ITGA8/VEPH1/CITED2/NKX2-1/FOLR1
GOBP_CORTISOL_BIOSYNTHETIC_PROCESS	GOBP_CORTISOL_BIOSYNTHETIC_PROCESS	10	-0.792709	-1.69026	0.00840645	0.00840645	0.0396074	1754	tags=50%, list=9%, signal=46%	H6PD/WNT4/BMP2/DKK3/BMP5
GOBP_SEMI_LUNAR_VALVE_DEVELOPMENT	GOBP_SEMI_LUNAR_VALVE_DEVELOPMENT	47	-0.542818	-1.59046	0.00841515	0.00841515	0.0396074	3013	tags=40%, list=15%, signal=34%	CDH11/TGFB2/TGFB1/TIE1/GATA5/NFATC1/HEYL/GJA5/EFNA1/TNFRSF1B/SMAD6/BMP4/ROBO2/BMP2/SLIT2/AXIN2/TGFBR2/SLIT3/ELN
GOBP_ENDODERM_FORMATION	GOBP_ENDODERM_FORMATION	57	0.500365	1.54618	0.00851401	0.00851401	0.0400259	1914	tags=35%, list=10%, signal=32%	COL11A1/DKK1/DUSP4/COL7A1/COL12A1/ITGA5/COL5A2/MMP14/NR0B1/LAMB3/MMP9/HMGA2/COL5A1/FN1/INHBA/SOX2/DUSP5/COL4A2/COL6A1/LAMB1
GOBP_PROTEIN_TARGETING_TO_MITOCHONDRION	GOBP_PROTEIN_TARGETING_TO_MITOCHONDRION	104	0.426063	1.48386	0.00859528	0.00859528	0.0403608	4096	tags=41%, list=21%, signal=33%	TOMM40/HSPD1/PDCD5/HSP90AA1/TIMM23/TIMM8A/TOMM5/TIMM10/TOMM70/LMAN1/NPEPPS/SAE1/TIMM50/PARL/MFF/MTX1/BID/GSK3A/ROMO1/TIMM9/HUWE1/TIMM44/TIMM13/TIMM17B/TIMM17A/BAG3/UBE2L3/TIMM8B/GDAP1/TOMM34/HSPA4/TOMM22/BAG4/GRPEL1/TIMM21/TOMM40L/GRPEL2/CSNK2A2/HTRA2/HAX1/SREBF1/MTX2/USP36
GOBP_REACTIVE_OXYGEN_SPECIES_METABOLIC_PROCESS	GOBP_REACTIVE_OXYGEN_SPECIES_METABOLIC_PROCESS	223	-0.380208	-1.3884	0.00866232	0.00866232	0.0406147	2543	tags=23%, list=13%, signal=21%	CRYAB/SYK/VAV1/TGFB1/PREX1/NRROS/CFLAR/CYP1B1/SLC18A2/RAC2/PRKCD/NCF2/HVCN1/P2RX7/CCN2/DUOX2/RIPK3/CLEC7A/PLIN5/PLCG2/FOXO1/CCN1/ITGAM/TLR4/ACE2/SLC1A1/ACP5/PTK2B/TYROBP/ALOX5/NCF4/RAB27A/ITGB2/CD36/CYBB/SESN1/GPX3/PDK4/PID1/PON3/SOD3/HP/TGFBR2/HBA2/CAT/MAOB/FBLN5/DUOXA1/DUOX1/HBB/LRRK2/SFTPD
GOBP_FOAM_CELL_DIFFERENTIATION	GOBP_FOAM_CELL_DIFFERENTIATION	38	-0.578677	-1.64234	0.00867962	0.00867962	0.0406147	5163	tags=61%, list=26%, signal=45%	SOAT1/PPARA/CETP/SELENOK/ABCG1/MAPK9/PLA2G5/NFKB1/AGTR1/PLA2G3/PRKCH/ABCA5/NR1H3/CSF1/TGFB1/IL18/CSF2/MSR1/CD36/PLA2G2A/PLA2G10/LPL/ALOX15B
GOBP_T_CELL_CYTOKINE_PRODUCTION	GOBP_T_CELL_CYTOKINE_PRODUCTION	38	-0.579415	-1.64443	0.00867962	0.00867962	0.0406147	3102	tags=42%, list=16%, signal=35%	TRPM4/CLC/NLRP3/HLA-A/IL18/SMAD7/SLAMF1/B2M/TNFRSF1B/IL1R1/PRKCZ/HLA-F/CD81/CCR2/CD55/SASH3
GOBP_MESONEPHROS_DEVELOPMENT	GOBP_MESONEPHROS_DEVELOPMENT	102	-0.443786	-1.45935	0.00869773	0.00869773	0.0406242	1799	tags=26%, list=9%, signal=24%	SMAD7/TMEM59L/SDC4/WNT4/PTCH1/SDC1/FMN1/CRLF1/OSR1/WNT11/SMAD6/BMP4/CTNNBIP1/ROBO2/BMP2/SPRY1/FOXJ1/SLIT2/ZBTB16/AGTR2/TCF21/CAT/FGFR2/HNF1B/SHH/NPNT/GPC3
GOBP_NEUROTRANSMITTER_METABOLIC_PROCESS	GOBP_NEUROTRANSMITTER_METABOLIC_PROCESS	26	-0.640835	-1.70348	0.00870312	0.00870312	0.0406242	1366	tags=46%, list=7%, signal=43%	CLN3/GCHFR/ACHE/ALDH9A1/BCHE/ABAT/ALDH5A1/MOXD1/MAOB/HNMT/SLC44A4/MAOA
GOBP_REGULATION_OF_PHOSPHOLIPID_METABOLIC_PROCESS	GOBP_REGULATION_OF_PHOSPHOLIPID_METABOLIC_PROCESS	34	-0.58971	-1.64131	0.0087197	0.0087197	0.0406242	2010	tags=29%, list=10%, signal=26%	PRKCD/RAB38/PDGFA/LPCAT1/SLC27A1/APOC1/MFSD2A/FABP3/ABCA3/ADGRF5
GOBP_RESPONSE_TO_ACID_CHEMICAL	GOBP_RESPONSE_TO_ACID_CHEMICAL	127	0.389916	1.38337	0.00872204	0.00872204	0.0406242	2225	tags=24%, list=11%, signal=21%	SLC7A5/CPS1/GCLC/COL1A1/PCNA/COL5A2/GCLM/KRT8/COL3A1/COL1A2/VEGFA/SST/DNMT1/PLEC/COL4A1/DNMT3A/HSF1/NQO1/HNRNPAB/CEBPB/LRP11/TOMM70/HNRNPD/NEURL1/COL6A1/RPTOR/CASTOR2/RPS6KB1/MEAK7/IPO5
GOBP_T_CELL_DIFFERENTIATION_INVOLVED_IN_IMMUNE_RESPONSE	GOBP_T_CELL_DIFFERENTIATION_INVOLVED_IN_IMMUNE_RESPONSE	79	-0.483068	-1.53347	0.00874526	0.00874526	0.0406853	4265	tags=42%, list=22%, signal=33%	RC3H1/IL12RB1/TNFSF18/ZFPM1/CD80/HLX/CD46/NFKBID/FCER1G/ATP7A/FOXP1/NLRP3/CD86/LY9/IL18/STAT6/SMAD7/RORA/SLAMF6/RORC/IRF4/PRKCZ/LGALS9/GPR183/PTGER4/SEMA4A/SPN/TMEM98/FGL2/IL6R/CCL19/HLA-DRA/HLA-DRB1
GOBP_CELL_MATRIX_ADHESION	GOBP_CELL_MATRIX_ADHESION	234	-0.366975	-1.35019	0.00883637	0.00883637	0.0410527	2632	tags=27%, list=13%, signal=24%	EPB41L5/MACF1/EDA/CSF1/CD63/CCL28/PTPRJ/ITGAX/DMTN/LDB1/ARHGAP6/PEAK1/ITGA10/GPM6B/FERMT3/SDC4/TIMM10B/CCN2/DUSP22/WNT4/THSD1/CORO2B/ACVRL1/FMN1/TMEM8B/EPHA3/ECM2/ITGA4/CD44/ITGAM/UTRN/SIGLEC1/CD34/CD96/CD3E/PARVG/PRKCZ/LIMCH1/PIK3R1/SORBS1/PTK2B/ITGBL1/ITGAL/TEK/ITGB2/ITGB6/CD36/SNED1/CCR7/EMP2/FAM107A/BCAM/VWA2/TNXB/CX3CL1/NPNT/ITGA8/FBLN5/EPDR1/ITGA9/CEACAM6/MSLN/DLC1/APOD
GOBP_DENDRITIC_CELL_CHEMOTAXIS	GOBP_DENDRITIC_CELL_CHEMOTAXIS	26	-0.63933	-1.69948	0.00884463	0.00884463	0.0410527	2079	tags=50%, list=11%, signal=45%	CCR1/TRPM4/CCR5/CXCR4/SLAMF1/PIK3CG/SPI1/LGALS9/GPR183/CCR2/CCR7/GAS6/CCL19
GOBP_CORONARY_VASCULATURE_DEVELOPMENT	GOBP_CORONARY_VASCULATURE_DEVELOPMENT	46	-0.559484	-1.63602	0.00885821	0.00885821	0.0410683	3823	tags=50%, list=20%, signal=40%	SUFU/GPER1/FGF2/NRP1/PDGFRB/NOTCH1/APLNR/SGCD/MESP1/LRP2/ACE/PLXND1/PRICKLE1/MYOCD/DYNC2H1/SPRED1/PTK7/SMAD6/BMP4/TBX5/TGFBR3/GATA6/GPC3
GOBP_TRNA_5_END_PROCESSING	GOBP_TRNA_5_END_PROCESSING	16	0.697398	1.65704	0.00887988	0.00887988	0.0411214	4972	tags=81%, list=25%, signal=61%	POP7/RPP25/POP1/RPP40/SSB/TRMT10C/HSD17B10/RPP30/POP5/RPP38/RPP25L/POP4/RPP21
GOBP_NEGATIVE_REGULATION_OF_LEUKOCYTE_MIGRATION	GOBP_NEGATIVE_REGULATION_OF_LEUKOCYTE_MIGRATION	51	-0.543984	-1.6089	0.00890751	0.00890751	0.0412019	3445	tags=39%, list=18%, signal=32%	CCL2/ADTRP/GCSAM/GPR18/PADI2/CCL28/IL27RA/CD200R1/STAP1/C5/CXCL12/RIPOR2/SLIT2/PTGER4/BMP5/DUSP1/DPP4/MMP28/APOD/IL33
GOBP_MYELOID_CELL_DEVELOPMENT	GOBP_MYELOID_CELL_DEVELOPMENT	84	-0.465956	-1.48887	0.00902886	0.00902886	0.0417153	1115	tags=29%, list=6%, signal=27%	GPR68/MEIS1/SH2B3/GP1BA/LRRK1/TAL1/FOXP1/NRROS/DMTN/ARID4A/KIT/FAM210B/FLI1/RHEX/NCKAP1L/TYROBP/EVI2B/KLF2/CITED2/LTF/PLA2G10/TLR2/ADGRF5/CLDN18
GOBP_REGULATION_OF_LIPID_KINASE_ACTIVITY	GOBP_REGULATION_OF_LIPID_KINASE_ACTIVITY	54	-0.521514	-1.56036	0.00906242	0.00906242	0.0418224	1630	tags=30%, list=8%, signal=27%	PIK3R5/WDR91/CD19/FGR/KIT/RBL2/PIK3R1/PTK2B/CD81/TEK/PPP2R5A/P2RY12/CCR7/PIK3IP1/FGFR3/CCL19
GOBP_GRANULOCYTE_ACTIVATION	GOBP_GRANULOCYTE_ACTIVATION	48	-0.540831	-1.58443	0.0090826	0.0090826	0.0418675	3460	tags=44%, list=18%, signal=36%	FCGR2B/FCER1G/F2RL1/ANXA3/SYK/PREX1/IL18/PRKCD/ENPP3/VAMP8/ITGAM/PRAM1/DNASE1L3/SPI1/TYROBP/CCR2/VAMP2/ITGB2/PLA2G2A/CTSG/SCNN1B
GOBP_CELL_CELL_ADHESION_VIA_PLASMA_MEMBRANE_ADHESION_MOLECULES	GOBP_CELL_CELL_ADHESION_VIA_PLASMA_MEMBRANE_ADHESION_MOLECULES	278	-0.364907	-1.3666	0.00912785	0.00912785	0.0420279	3018	tags=21%, list=15%, signal=18%	CPLANE2/CDH11/PTPRT/CRTAM/NECTIN4/TGFB2/ALCAM/CXADR/SDK2/CDH15/CLDN8/PCDH17/GATA5/CDH26/CEACAM8/CNTN6/CD6/PTPRG/PCDHGC3/CLDN5/PTPRM/LRRC4/CADM3/ROBO4/CD84/ITGAM/CDHR4/PTK7/CDH5/NECTIN3/SELL/ROBO2/ICAM1/AMIGO1/FAT4/CDHR3/BMP2/HMCN1/ITGAL/CLDN23/PECAM1/ITGB2/MMP24/CADM1/MPZL2/EMB/SELP/JAML/TGFBR2/ESAM/GPC4/CX3CL1/FLRT3/CEACAM6/SPARCL1/CLDN2/CLDN18
GOBP_ADENYLATE_CYCLASE_ACTIVATING_ADRENERGIC_RECEPTOR_SIGNALING_PATHWAY	GOBP_ADENYLATE_CYCLASE_ACTIVATING_ADRENERGIC_RECEPTOR_SIGNALING_PATHWAY	25	-0.644849	-1.70284	0.00914504	0.00914504	0.0420288	3560	tags=68%, list=18%, signal=56%	ADRA1D/ADRB3/ADRA1A/ATP2B4/GNAI2/ADRA1B/DRD1/PLN/RAPGEF2/PDE4B/PDE4D/ARRDC3/ADCY9/ADRB1/AKAP13/ADRB2/ADRA2A
GOBP_NEGATIVE_REGULATION_OF_INFLAMMATORY_RESPONSE	GOBP_NEGATIVE_REGULATION_OF_INFLAMMATORY_RESPONSE	150	-0.404746	-1.41076	0.00914893	0.00914893	0.0420288	2725	tags=25%, list=14%, signal=22%	NR1H3/GHRL/FFAR4/NLRP3/SYK/NR1D2/CST7/PTGIS/NDFIP1/AOAH/PRKCD/NLRC3/CD200R1/ENPP3/RORA/CYLD/SMPDL3B/TNFRSF1B/HGF/HCK/CDH5/FGR/ELANE/FOXF1/ACP5/ALOX5/PTGER4/TEK/TNFAIP8L2/ZFP36/PTPRC/CALCRL/TREM2/CX3CL1/SLC39A8/PLA2G10/HLA-DRB1/CXCL17
GOBP_ELECTRON_TRANSPORT_CHAIN	GOBP_ELECTRON_TRANSPORT_CHAIN	159	0.383802	1.40223	0.00916665	0.00916665	0.0420622	3898	tags=38%, list=20%, signal=31%	CCNB1/CDK1/LOXL2/PHGDH/CYCS/GPX2/GLDC/ASPH/CHCHD2/NDUFS6/COX7B2/CYC1/COA6/PLEC/SLC25A13/AKR7A3/COX6A1/NDUFA12/AKR1B1/UQCC3/UQCRH/NDUFA9/SLC25A22/COX8A/NDUFB4/ME1/GPD2/SOD2/AIFM2/COX6B1/SRD5A1/COX5B/BID/AKR1C4/DLD/DGUOK/GLRX2/GSR/NDOR1/UQCRC1/COX5A/SDHA/COX7A2/COX6C/MYBBP1A/NDUFB9/NDUFV2/AOC2/NDUFB3/NDUFS8/NDUFB6/NDUFA8/COX7A2L/NDUFS2/UQCRFS1/NDUFS1/PPARGC1A/PDIA5/NDUFB5/NDUFAB1/NDUFS5
GOBP_PROTEIN_CONTAINING_COMPLEX_DISASSEMBLY	GOBP_PROTEIN_CONTAINING_COMPLEX_DISASSEMBLY	242	0.337207	1.29611	0.00923382	0.00923382	0.0423222	4813	tags=36%, list=25%, signal=27%	TPX2/KIF2C/KIF18B/HMGA1/KIF14/STMN1/CKAP2/KIF18A/DDIT4/TWF1/ASPH/CKAP5/EIF5A/ATP2A2/SPTBN2/MAP6D1/SSRP1/SH3GL1/SUPT16H/SET/KIF24/VIL1/BNIP3/MAP1B/CFL1/MYC/ABCE1/MRPL58/SMARCD1/MTPN/DNAJC6/KIF2A/VTA1/VPS33A/SMARCB1/VCP/KIF5B/CAPZA1/RDX/PEX5/GSK3B/CCSAP/SMARCC1/SH3BP1/NSF/MICAL3/SMARCC2/GRWD1/UBQLN1/UBQLN4/SMARCD2/EIF5A2/TAOK1/VMP1/NES/CHMP4C/CHMP4B/SPAST/PPP1CA/PYM1/CRACD/DHX8/MTRF1L/HDGFL3/CHMP1B…
GOBP_REGULATION_OF_MRNA_SPLICING_VIA_SPLICEOSOME	GOBP_REGULATION_OF_MRNA_SPLICING_VIA_SPLICEOSOME	107	0.423363	1.46923	0.0092605	0.0092605	0.0423961	5230	tags=46%, list=27%, signal=34%	SRSF9/SRPK1/SF3B4/RBM42/NCL/PRMT5/PTBP1/PRPF19/U2AF2/FXR1/PUF60/MAGOH/JMJD6/NCBP1/HNRNPA2B1/DAZAP1/SRPK2/KHDRBS1/C1QBP/SRSF12/SFSWAP/HNRNPL/HNRNPU/SNW1/RBM38/TRA2B/RBM15B/RBM8A/CLNS1A/RBM10/HNRNPK/HNRNPA1/SMU1/RNPS1/PCBP4/HNRNPA0/NUP98/CWC22/SRSF7/HMX2/FXR2/PRDX6/CELF3/CELF4/WDR77/RBM15/HSPA8/NSRP1/SRSF3
GOBP_VENTRICULAR_SEPTUM_DEVELOPMENT	GOBP_VENTRICULAR_SEPTUM_DEVELOPMENT	72	-0.483965	-1.52161	0.00930454	0.00930454	0.0424532	3291	tags=33%, list=17%, signal=28%	HEG1/APLNR/FZD1/TGFB2/MDM4/WNT5A/LRP2/TBX3/SMAD7/HEYL/GJA5/CCN1/WNT11/PTK7/SMAD6/BMP4/ROBO2/TBX5/TGFBR3/SLIT2/TGFBR2/SLIT3/FGFR2/CITED2
GOBP_REPLICATION_FORK_PROTECTION	GOBP_REPLICATION_FORK_PROTECTION	10	0.786083	1.62719	0.00930456	0.00930456	0.0424532	1701	tags=50%, list=9%, signal=46%	TIMELESS/BLM/DONSON/TIPIN/BRCA2
GOBP_REGULATION_OF_MITOCHONDRION_ORGANIZATION	GOBP_REGULATION_OF_MITOCHONDRION_ORGANIZATION	150	0.379802	1.38087	0.00930461	0.00930461	0.0424532	3987	tags=36%, list=20%, signal=29%	AURKA/GCLC/PMAIP1/MLLT11/GZMB/PGAM5/TFRC/MMP9/HIF1A/MYO19/PPIF/HSPA1A/PLAUR/PDCD5/OPA1/BIK/VDAC1/DNM1L/IER3/FAM162A/RALA/BNIP3/SSBP1/TMEM14A/RALBP1/MTCH2/PARL/MFF/BID/TRIAP1/GSK3A/TIGAR/VAT1/CHCHD10/CAMKK2/INF2/HUWE1/SIRT7/SLC35F6/GSK3B/BCL2L11/NMT1/DDHD2/BAX/CYRIB/PRELID1/PPARGC1A/MARCHF5/CSNK2A2/HTRA2/HIP1R/HAX1/SREBF1/PRMT6
GOBP_ENDOCARDIAL_CUSHION_DEVELOPMENT	GOBP_ENDOCARDIAL_CUSHION_DEVELOPMENT	54	-0.520452	-1.55718	0.00933913	0.00933913	0.0425624	3662	tags=44%, list=19%, signal=36%	NOTCH1/APC/APLNR/CPLANE2/TGFB2/MDM4/TBX3/TGFB1/ERBB3/GATA5/CRELD1/HEYL/ACVRL1/BMP4/ENG/ROBO2/FOXF1/BMP2/TBX5/BMP5/TBX2/TGFBR2/CITED2/TMEM100
GOBP_REGULATION_OF_VENTRICULAR_CARDIAC_MUSCLE_CELL_ACTION_POTENTIAL	GOBP_REGULATION_OF_VENTRICULAR_CARDIAC_MUSCLE_CELL_ACTION_POTENTIAL	12	0.727393	1.58135	0.00936358	0.00936358	0.0426256	692	tags=42%, list=4%, signal=40%	DSP/DSG2/PKP2/DSC2/JUP
GOBP_LONG_TERM_SYNAPTIC_DEPRESSION	GOBP_LONG_TERM_SYNAPTIC_DEPRESSION	31	-0.605456	-1.66137	0.00937503	0.00937503	0.0426295	3786	tags=29%, list=19%, signal=23%	SHANK2/DRD1/CD38/ARC/GRIA1/PTK2B/STXBP1/SORCS2/AGER
GOBP_MATURATION_OF_LSU_RRNA_FROM_TRICISTRONIC_RRNA_TRANSCRIPT_SSU_RRNA_5_8S_RRNA_LSU_RRNA	GOBP_MATURATION_OF_LSU_RRNA_FROM_TRICISTRONIC_RRNA_TRANSCRIPT_SSU_RRNA_5_8S_RRNA_LSU_RRNA	15	0.696924	1.64015	0.00941757	0.00941757	0.0427746	4613	tags=73%, list=24%, signal=56%	BOP1/GTPBP4/NIFK/RPF2/WDR12/PES1/FTSJ3/DDX18/RPL7L1/RPL35/ZNHIT3
GOBP_GRANULOCYTE_CHEMOTAXIS	GOBP_GRANULOCYTE_CHEMOTAXIS	127	-0.421138	-1.44485	0.00943112	0.00943112	0.0427878	2970	tags=35%, list=15%, signal=30%	TGFB2/C5AR1/CXADR/ITGA1/EDN1/CSF1/PDE4B/SYK/VAV1/PIK3CD/PREX1/LGALS3/CCL18/RAC2/CXCL2/CMKLR1/SLAMF1/CXCL13/PIK3CG/CCL22/C3AR1/CCL14/CSF3R/IL34/CSF1R/NCKAP1L/RIPOR2/CCL23/SLIT2/ITGB2/CAMK1D/CCR7/DAPK2/JAML/CCL13/THBS4/CX3CL1/CCL17/ITGA9/DPP4/CD74/CCL19/CXCL17/PLA2G1B
GOBP_MESENCHYMAL_CELL_PROLIFERATION	GOBP_MESENCHYMAL_CELL_PROLIFERATION	43	-0.558549	-1.61557	0.0095273	0.0095273	0.0431755	2084	tags=35%, list=11%, signal=31%	ZEB1/IHH/FGF7/PDGFA/OSR1/WNT11/BMP4/CTNNBIP1/FOXF1/BMP2/TBX2/TGFBR2/FGFR2/SHH/GPC3
GOBP_GLYCEROLIPID_BIOSYNTHETIC_PROCESS	GOBP_GLYCEROLIPID_BIOSYNTHETIC_PROCESS	244	-0.367082	-1.3546	0.00959896	0.00959896	0.0434513	3619	tags=28%, list=19%, signal=23%	PIGV/DGAT1/ATM/GPLD1/PTEN/CHKB/FIG4/CAPN2/AGPAT2/PLA2G15/PIGP/SH3YL1/CDS2/BMX/CEPT1/PLA2G6/DPM3/PIK3C2B/SYNJ1/PIGQ/NR1H3/PNPLA2/LPIN2/SOCS1/DHRS7B/FABP5/CDS1/PLA2G4C/ACSL1/PIGA/FITM2/MTMR6/PIK3CD/MTM1/INPP5J/CHKA/LCAT/PIK3R6/CRLS1/SOCS2/PLCE1/ITPKB/RAB38/INPP5K/PIK3CG/PITPNM3/SACM1L/PGAP3/PLIN5/PDGFA/TMEM150A/PLCG2/LPCAT1/INPP5D/LIPH/LPCAT2/ALOX15/SLC44A3/ANG/PIK3R1/SLC27A1/PIP5K1B/RGN/MFSD2A/CIS…
GOBP_AORTIC_VALVE_MORPHOGENESIS	GOBP_AORTIC_VALVE_MORPHOGENESIS	38	-0.573855	-1.62865	0.00965172	0.00965172	0.0436411	2415	tags=37%, list=12%, signal=32%	TGFB1/TIE1/GATA5/NFATC1/HEYL/EFNA1/SMAD6/BMP4/ROBO2/SLIT2/AXIN2/TGFBR2/SLIT3/ELN
GOBP_RESPONSE_TO_MONOSACCHARIDE	GOBP_RESPONSE_TO_MONOSACCHARIDE	194	-0.387258	-1.39571	0.0096803	0.0096803	0.0437212	1768	tags=25%, list=9%, signal=23%	GPLD1/BAIAP3/PPP3CA/TCF7L2/GPR68/MPC2/SARM1/PLA2G6/ERN1/TRPM4/CASR/GLUL/GHRL/SLC29A1/CMA1/ACE/PFKFB2/CCDC186/PRKCE/CCN2/ZBED3/RAB11FIP2/GIPR/SIDT2/PTPRN2/HMGCS2/PTK2B/VAMP2/EGR1/GAS6/UNC13B/CFTR/TGFBR2/UCN3/CLTRN/TXNIP/CAT/HNF1B/TREM2/ADRA2A/COL4A3/NR0B2/CPB2/LPL/HLA-DRB1/FOXA2/AQP4/AGER
GOBP_DNA_METHYLATION	GOBP_DNA_METHYLATION	66	0.477257	1.53182	0.00976354	0.00976354	0.0440477	3956	tags=36%, list=20%, signal=29%	EZH2/BRCA1/MIS18A/DNMT3B/HELLS/TRIM28/DNMT1/PRMT5/SPOCD1/DNMT3A/MYC/MTA2/TDRD5/PARP1/MBD3/BAZ2A/TET3/EHMT2/GATAD2A/EHMT1/METTL4/MAEL/TDRD12/BEND3
GOBP_PROTEASOME_ASSEMBLY	GOBP_PROTEASOME_ASSEMBLY	12	0.726422	1.57924	0.00983568	0.00983568	0.044244	2561	tags=58%, list=13%, signal=51%	PSMD11/ADRM1/PSMG3/OTUD6B/POMP/PSMG1/PSMD9
GOBP_REGULATION_OF_MITOCHONDRIAL_GENE_EXPRESSION	GOBP_REGULATION_OF_MITOCHONDRIAL_GENE_EXPRESSION	30	0.606008	1.64961	0.00983568	0.00983568	0.044244	4685	tags=57%, list=24%, signal=43%	SHMT2/LRPPRC/TACO1/TRMT10C/TSFM/UQCC2/C1QBP/CHCHD10/MALSU1/METTL8/METTL4/CDK5RAP1/RCC1L/FASTKD2/MPV17L2/NGRN/MTG2
GOBP_SUPEROXIDE_METABOLIC_PROCESS	GOBP_SUPEROXIDE_METABOLIC_PROCESS	66	-0.506295	-1.56912	0.00984004	0.00984004	0.044244	2753	tags=36%, list=14%, signal=31%	F2RL1/ATP7A/EDN1/SYK/TGFB1/PREX1/NRROS/PRKCD/NCF2/HVCN1/DUOX2/CLEC7A/ITGAM/SLC1A1/ACP5/TYROBP/NCF4/ITGB2/CD36/CYBB/PON3/SOD3/FBLN5/DUOX1
GOBP_EXPORT_ACROSS_PLASMA_MEMBRANE	GOBP_EXPORT_ACROSS_PLASMA_MEMBRANE	65	-0.499938	-1.54405	0.00992933	0.00992933	0.0445493	1886	tags=23%, list=10%, signal=21%	FXYD1/ATP1B1/OSCP1/ATP1B2/ATP1A1/ATP1A2/KCND3/SLC27A1/ABCC4/SLC4A4/SLC47A1/KCNK5/KCNQ1/SLC15A2/SLC40A1
GOBP_PROTEIN_REFOLDING	GOBP_PROTEIN_REFOLDING	22	0.642248	1.62769	0.00993007	0.00993007	0.0445493	2427	tags=45%, list=12%, signal=40%	HSPD1/HSPA1B/HSPA1A/HSPA6/HSP90AA1/DNAJA1/HSPA9/HSPA14/HSPA2/HSPA13
GOBP_INTERLEUKIN_5_PRODUCTION	GOBP_INTERLEUKIN_5_PRODUCTION	21	-0.659237	-1.68215	0.0099487	0.0099487	0.0445517	2517	tags=29%, list=13%, signal=25%	PDE4D/IL5RA/PRKCZ/LGALS9/IL33/SCGB1A1
GOBP_PROTEIN_K48_LINKED_UBIQUITINATION	GOBP_PROTEIN_K48_LINKED_UBIQUITINATION	68	0.455105	1.46476	0.00995275	0.00995275	0.0445517	4541	tags=38%, list=23%, signal=29%	UBE2C/UBE2T/SKP2/CDC34/UBE2E3/PPIA/RNF34/RNF126/UBE2R2/UBE2K/TRIM31/UBE3C/RFFL/UBE2D1/UBR5/UBE2H/MARCHF6/RNF4/UBE2G1/DTX3L/NMI/ITCH/RNF216/AMFR/UBE2E1/ZNRF1
GOBP_NEGATIVE_REGULATION_OF_T_CELL_DIFFERENTIATION_IN_THYMUS	GOBP_NEGATIVE_REGULATION_OF_T_CELL_DIFFERENTIATION_IN_THYMUS	10	-0.785321	-1.67451	0.00998711	0.00998711	0.0446558	1808	tags=40%, list=9%, signal=36%	IHH/BMP4/FOXJ1/SHH
GOBP_POSITIVE_REGULATION_OF_MRNA_PROCESSING	GOBP_POSITIVE_REGULATION_OF_MRNA_PROCESSING	40	0.54558	1.58956	0.0100049	0.0100049	0.0446857	5218	tags=57%, list=27%, signal=42%	SF3B4/NCL/PRMT5/PRPF19/HSF1/NCBP1/NCBP2/DAZAP1/DHX36/LEO1/SNW1/TRA2B/CLNS1A/CDC73/NUP98/HMX2/PRDX6/NUDT21/CELF3/CELF4/WDR77/HSPA8/PAF1
GOBP_POLYAMINE_TRANSPORT	GOBP_POLYAMINE_TRANSPORT	15	-0.712367	-1.66817	0.0100372	0.0100372	0.0447802	301	tags=27%, list=2%, signal=26%	AZIN2/SLC47A1/ATP13A4/SLC22A3
GOBP_PROTEIN_LOCALIZATION_TO_CENP_A_CONTAINING_CHROMATIN	GOBP_PROTEIN_LOCALIZATION_TO_CENP_A_CONTAINING_CHROMATIN	17	0.698272	1.69328	0.0100735	0.0100735	0.0448925	524	tags=18%, list=3%, signal=17%	CENPA/H2BC11/H2AC8
GOBP_MACROPHAGE_CHEMOTAXIS	GOBP_MACROPHAGE_CHEMOTAXIS	41	-0.577334	-1.65837	0.0100942	0.0100942	0.044935	2174	tags=41%, list=11%, signal=37%	C5AR1/CSF1/LGALS3/CMKLR1/SLAMF1/C3AR1/AZU1/STAP1/IL34/C5/CSF1R/PTK2B/MTUS1/EDNRB/MMP28/CXCL17/SFTPD
GOBP_CELLULAR_COMPONENT_DISASSEMBLY	GOBP_CELLULAR_COMPONENT_DISASSEMBLY	484	0.302044	1.24475	0.0101251	0.0101251	0.0450227	3599	tags=26%, list=18%, signal=21%	TPX2/TOP2A/KIF2C/PLK1/AURKA/KIF18B/CDK1/MMP12/HMGA1/CTSV/KIF14/FSCN1/MELTF/DKK1/STMN1/CKAP2/MMP1/KIF18A/MMP14/HK2/VRK1/DDIT4/PLIN2/ADAMTS4/MMP9/HIF1A/MMP11/TWF1/ASPH/DENR/CKAP5/SH3PXD2B/EIF5A/PRKAA2/FURIN/WDR45B/ATP2A2/SPTBN2/MAP4K4/ITGB1/VDAC1/DNM1L/MAP6D1/SSRP1/WDR72/SH3GL1/SUPT16H/PLIN3/SET/ULK1/KIF24/VIL1/BNIP3/MAP1B/HSF1/CFL1/MYC/ABCE1/MTIF2/C1QL1/LAMC1/PHB2/PLAAT1/IL6/MRPL58/SNX7/MMP10/SMAR…
GOBP_FC_EPSILON_RECEPTOR_SIGNALING_PATHWAY	GOBP_FC_EPSILON_RECEPTOR_SIGNALING_PATHWAY	23	-0.640888	-1.65784	0.0101898	0.0101898	0.0452605	3323	tags=57%, list=17%, signal=47%	TRAF6/MAPK9/FCER1G/LILRA4/SYK/VAV1/PRKCQ/MAP3K1/IKBKB/PLCG2/NR4A3/MAPK10/BTK
GOBP_HISTONE_H2A_ACETYLATION	GOBP_HISTONE_H2A_ACETYLATION	22	0.637863	1.61657	0.0102428	0.0102428	0.0453957	3042	tags=50%, list=16%, signal=42%	ACTL6A/MRGBP/RUVBL1/RUVBL2/YEATS4/VPS72/TRRAP/MORF4L2/NAA40/EP400/ACTB
GOBP_TRNA_5_LEADER_REMOVAL	GOBP_TRNA_5_LEADER_REMOVAL	13	0.729554	1.61386	0.0102428	0.0102428	0.0453957	4972	tags=85%, list=25%, signal=63%	POP7/RPP25/POP1/RPP40/SSB/RPP30/POP5/RPP38/RPP25L/POP4/RPP21
GOBP_POSITIVE_REGULATION_OF_MONOATOMIC_ION_TRANSPORT	GOBP_POSITIVE_REGULATION_OF_MONOATOMIC_ION_TRANSPORT	228	-0.374444	-1.36995	0.0102816	0.0102816	0.045487	3570	tags=27%, list=18%, signal=22%	ANK2/DRD1/KCNJ2/CCL2/PPP3CA/TESC/CCR1/APLNR/GJC2/CHP1/CASR/PINK1/EDN1/LRRC52/PDPK1/PKD2/ARC/DMD/EDNRA/STAC/PPP3CC/ATP2C2/LGALS3/CACNA1D/WFS1/P2RX1/P2RX7/FXYD1/ATP1B1/TRPV2/SLC6A4/PRSS8/MYLK/GSTM2/ARRB2/ANK3/PLCG2/CAPN3/TMSB4X/CD19/ATP1B2/CAV1/KCNK3/AMIGO1/CXCL12/CCR2/P2RY12/RGN/TRPC6/CTSS/ADRB2/SCN4B/CFTR/RAMP3/MS4A1/TREM2/CX3CL1/ADRA2A/GPD1L/KCNQ1/FHL1/PLA2G1B
GOBP_SNRNA_PROCESSING	GOBP_SNRNA_PROCESSING	27	0.602228	1.59909	0.010286	0.010286	0.045487	4193	tags=52%, list=21%, signal=41%	INTS13/INTS1/EXOSC4/EXOSC2/INTS8/EXOSC3/INTS7/EXOSC9/INTS2/USB1/EXOSC5/INTS4/EXOSC8/SAGE1
GOBP_REGULATION_OF_MITOCHONDRIAL_MEMBRANE_PERMEABILITY	GOBP_REGULATION_OF_MITOCHONDRIAL_MEMBRANE_PERMEABILITY	56	0.499877	1.54054	0.0102978	0.0102978	0.0454893	3257	tags=38%, list=17%, signal=31%	GCLC/PMAIP1/GZMB/HK2/PPIF/HSPA1A/IER3/EYA2/VDAC2/BNIP3/CNP/TMEM14A/BID/GSK3A/HEBP2/CHCHD10/SLC35F6/GSK3B/BCL2L11/NMT1/BAX
GOBP_RESPIRATORY_SYSTEM_DEVELOPMENT	GOBP_RESPIRATORY_SYSTEM_DEVELOPMENT	209	-0.374362	-1.36642	0.0103578	0.0103578	0.0457041	3907	tags=36%, list=20%, signal=29%	RXFP1/WNT2B/WNT7B/CCDC40/NFIB/PDGFRB/KDR/PGR/NOTCH1/GNG8/ESRP2/WNT2/HOXA5/HEG1/RBBP9/GLI1/SELENON/ATP7A/SKI/FGF18/NKIRAS1/SPDEF/SPEF2/PDGFRA/WNT5A/EDA/ACE/MYOCD/THRB/LTBP3/YAP1/EPAS1/CCN2/CTSZ/FGF7/THRA/PDGFA/DNAAF1/SMPD3/RBP4/LTA4H/CHI3L1/WNT11/ODAD4/PTK7/BMP4/RSPO2/HMGCS2/ASS1/AGR2/FOXF1/SPRY2/SPRY1/FOXJ1/TBX5/DISP1/ITGB6/TBX2/ADAMTSL2/HHIP/LIPA/KLF2/TGFBR2/GATA6/TCF21/FGFR2/SHH/TBX4/GPC3/CEBPA…
GOBP_SEQUESTERING_OF_METAL_ION	GOBP_SEQUESTERING_OF_METAL_ION	25	0.608514	1.59145	0.0103774	0.0103774	0.0457402	3233	tags=44%, list=17%, signal=37%	CPS1/S100A8/S100A9/S100A7/PLOD3/LMAN1/COX17/AP3D1/LCN2/SLC39A4/FTH1
GOBP_P38MAPK_CASCADE	GOBP_P38MAPK_CASCADE	53	-0.515022	-1.53386	0.0105242	0.0105242	0.0463366	1912	tags=30%, list=10%, signal=27%	PJA2/ZFP36L1/PTPN22/CYLD/RASGRP1/HGF/BMP4/MAP3K3/SPI1/PER1/LGALS9/BMP2/ZFP36/DUSP1/TREM2/AGER
GOBP_ALCOHOL_METABOLIC_PROCESS	GOBP_ALCOHOL_METABOLIC_PROCESS	357	-0.341292	-1.30533	0.0105753	0.0105753	0.0465106	3147	tags=22%, list=16%, signal=19%	LEPR/PLPP1/CYP2R1/DPM3/SPTLC2/ABCA5/TPK1/CYP2D6/CBR4/CYB5R3/NAAA/SYNJ1/PNPLA2/OSBPL1A/LRP2/PON1/TTC39B/PNPLA4/DHCR24/CYP1B1/INPP5J/LCAT/CYP7B1/SGPP2/PLPP3/SULT1C4/WNT4/BCO1/ITPKB/INPP5K/APOBR/CYP39A1/INPP5B/PLCG2/LDLRAP1/RBP4/GDE1/ACSS2/SMPD1/ARV1/HSD11B2/PTH1R/HMGCS2/SULT1A2/ALDH3A2/PLEK/DAB2/PTK2B/BMP2/ACADL/DKK3/APOC1/SCARF1/GPD1/BMP5/ASAH1/SULT1A1/MOXD1/DHRS3/ALDH3B1/SDR16C5/SPTLC3/CES1/ALDH1…
GOBP_MRNA_MODIFICATION	GOBP_MRNA_MODIFICATION	31	0.576619	1.57523	0.0106001	0.0106001	0.0465689	4444	tags=55%, list=23%, signal=42%	PUS1/DKC1/NSUN2/DNAJB11/PUS7/TRMT6/HNRNPAB/TRMT10C/TRMT61A/METTL8/CBLL1/METTL4/TRMT61B/VIRMA/TRUB1/PUS7L/APOBEC1
GOBP_RESPIRATORY_BURST	GOBP_RESPIRATORY_BURST	35	-0.571743	-1.60929	0.0106238	0.0106238	0.0466221	2250	tags=37%, list=12%, signal=33%	PIK3CD/RAC2/NCF2/CLEC7A/PIK3CG/HCK/NCF4/CD55/CYBB/CAMK1D/TREM2/CD52/JCHAIN
GOBP_NEGATIVE_REGULATION_OF_MRNA_PROCESSING	GOBP_NEGATIVE_REGULATION_OF_MRNA_PROCESSING	24	0.633596	1.64559	0.0106666	0.0106666	0.0467591	5005	tags=67%, list=26%, signal=50%	SRSF9/RBM42/PTBP1/BARD1/U2AF2/HNRNPA2B1/C1QBP/SRSF12/SFSWAP/HNRNPL/RBM10/HNRNPK/RNPS1/PCBP4/SRSF7/CELF4
GOBP_EXTERNAL_ENCAPSULATING_STRUCTURE_ORGANIZATION	GOBP_EXTERNAL_ENCAPSULATING_STRUCTURE_ORGANIZATION	317	-0.353047	-1.33421	0.0108129	0.0108129	0.0473488	2415	tags=26%, list=12%, signal=23%	TGFB1/DDR2/CAV2/FGFR4/TIE1/CFLAR/SERPINF2/HPSE2/CYP1B1/ST7/LAMB2/COL8A2/MMP19/MATN2/COMP/MMP15/CRTAP/GPM6B/IHH/CCN2/MIA/FBLN1/ADAMTSL3/CHADL/TNFRSF1B/SMPD3/CCN1/COL9A2/COL8A1/LCP1/ECM2/GSN/FMOD/ADAMTS1/ELANE/ENG/CAV1/LUM/DPT/FOXF1/MATN3/BMP2/CREB3L1/HMCN1/RAMP2/SMOC2/NTN4/HPN/SPOCK2/AXIN2/MMP7/MMP24/PBXIP1/CTSS/ADAMTSL2/LOXL4/GAS6/FOXF2/LAMA2/CTSG/CST3/COL4A4/TNXB/NPNT/ITGA8/SLC39A8/COL4A3/FBLN5/…
GOBP_REGULATION_OF_RNA_BINDING	GOBP_REGULATION_OF_RNA_BINDING	13	0.727964	1.61034	0.0108683	0.0108683	0.0475396	2839	tags=54%, list=15%, signal=46%	EIF4A3/EIF4G1/GEMIN2/NCBP1/CARM1/HNRNPL/LARP6
GOBP_NADPH_REGENERATION	GOBP_NADPH_REGENERATION	22	0.63507	1.6095	0.0110247	0.0110247	0.048119	4253	tags=59%, list=22%, signal=46%	G6PD/PGD/PGAM1/DERA/RPE/ALDH1L2/RPTOR/TIGAR/PRPS2/TALDO1/RPIA/TKT/MTOR
GOBP_OUTER_MITOCHONDRIAL_MEMBRANE_ORGANIZATION	GOBP_OUTER_MITOCHONDRIAL_MEMBRANE_ORGANIZATION	13	0.727034	1.60828	0.0110247	0.0110247	0.048119	3975	tags=69%, list=20%, signal=55%	TOMM40/PDCD5/HSP90AA1/TOMM5/TOMM70/MTX1/HSPA4/TOMM22/MTX2
GOBP_REGULATION_OF_MYELOID_CELL_DIFFERENTIATION	GOBP_REGULATION_OF_MYELOID_CELL_DIFFERENTIATION	207	-0.383115	-1.39561	0.0110472	0.0110472	0.0481652	3449	tags=29%, list=18%, signal=25%	MITF/HOXA5/PPP3CA/GPR68/TESC/CCR1/PLA2G3/CEACAM1/MEIS1/ACVR2A/FOXO3/RUNX1/TAL1/P4HTM/FOXP1/ETS1/C1QC/KLF13/ID2/CSF1/CD101/TGFB1/NDFIP1/LDB1/FAXDC2/ZFP36L1/ITPKB/DCSTAMP/KITLG/B2M/HCLS1/INPP5D/TLR4/CSF3R/IL34/TCTA/SPI1/CTNNBIP1/PIK3R1/FAM210B/RHEX/NCKAP1L/PTK2B/TYROBP/GPR171/TLR3/ZFP36/ZBTB16/CD4/RASSF2/RAB7B/MEF2C/EVI2B/MTURN/TREM2/NEDD9/LTF/FOS/CD74/HLA-DRB1/CLDN18
GOBP_POSITIVE_REGULATION_OF_NF_KAPPAB_TRANSCRIPTION_FACTOR_ACTIVITY	GOBP_POSITIVE_REGULATION_OF_NF_KAPPAB_TRANSCRIPTION_FACTOR_ACTIVITY	158	-0.39759	-1.39696	0.0111219	0.0111219	0.0484382	2773	tags=28%, list=14%, signal=25%	TRAF1/ROR1/WNT5A/EDA/NLRP3/TRIM52/TRIM5/AR/CFLAR/NLRC4/IL18/TRIM38/TERF2IP/TRIM13/PRKCQ/SLCO3A1/CD40/RIPK3/CLEC7A/TRIM68/IKBKB/PLCG2/CAPN3/TLR4/ARHGEF2/EDA2R/PRKCB/CAV1/PRKCZ/LGALS9/NOD1/CD36/TLR3/CD40LG/BTK/RAB7B/CX3CR1/CAT/CX3CL1/TRIM22/LTF/TLR2/CLU/PLA2G1B/AGER
GOBP_PHOSPHATE_ION_HOMEOSTASIS	GOBP_PHOSPHATE_ION_HOMEOSTASIS	19	-0.679517	-1.68319	0.0111865	0.0111865	0.048667	2277	tags=32%, list=12%, signal=28%	FGFR4/ENPP3/SFRP4/ABCC6/ALPL/SLC34A2
GOBP_POSITIVE_REGULATION_OF_FAT_CELL_DIFFERENTIATION	GOBP_POSITIVE_REGULATION_OF_FAT_CELL_DIFFERENTIATION	67	-0.494161	-1.53443	0.0112924	0.0112924	0.0490744	2626	tags=27%, list=13%, signal=23%	ID2/FFAR4/CDS1/CMKLR1/ZFP36L1/CCDC3/CREBL2/SOX13/BMP2/ZBTB7C/ZFP36/AXIN2/ZBTB16/FRZB/CEBPA/LPL/LMO3/WIF1
GOBP_PROTEIN_TRANSMEMBRANE_IMPORT_INTO_INTRACELLULAR_ORGANELLE	GOBP_PROTEIN_TRANSMEMBRANE_IMPORT_INTO_INTRACELLULAR_ORGANELLE	38	0.538075	1.55425	0.011421	0.011421	0.0495799	3757	tags=39%, list=19%, signal=32%	TOMM40/HSPD1/TIMM23/TOMM70/TIMM50/ROMO1/TRIM37/TIMM44/TIMM17B/TIMM17A/PEX5/GRPEL1/TIMM21/TOMM40L/GRPEL2
GOBP_POSITIVE_REGULATION_OF_MRNA_METABOLIC_PROCESS	GOBP_POSITIVE_REGULATION_OF_MRNA_METABOLIC_PROCESS	139	0.390489	1.40281	0.0114446	0.0114446	0.0495833	5093	tags=43%, list=26%, signal=32%	MEX3D/IGF2BP1/PATL1/KHSRP/SF3B4/PNPT1/NCL/NOCT/PRMT5/PRPF19/HSF1/AGO2/YBX1/CNOT9/EXOSC2/HNRNPD/NCBP1/NCBP2/EXOSC3/PABPC1/DAZAP1/PAIP1/NT5C3B/SAMD4B/ZC3H12A/DHX36/SYNCRIP/LSM1/LEO1/CNOT3/EXOSC9/HNRNPU/SNW1/MOV10/POLR2D/TRA2B/CLNS1A/TARDBP/CNOT11/DHX9/EXOSC5/TENT4A/DCPS/EXOSC8/CDC73/CNOT2/YTHDF1/NUP98/POLR2G/CNOT10/HMX2/RC3H2/PRDX6/NUDT21/PLEKHN1/CELF3/CELF4/WDR77/ZC3HAV1/HSPA8
GOBP_SODIUM_ION_HOMEOSTASIS	GOBP_SODIUM_ION_HOMEOSTASIS	56	-0.5228	-1.56918	0.0114464	0.0114464	0.0495833	2753	tags=38%, list=14%, signal=32%	OXT/SCNN1D/SLC8A1/GNAI2/CYP4F12/SLC12A2/SLC9A1/AGTR1/EDN1/ACE/SLC1A3/EDNRA/ATP1B1/ATP1B2/ATP1A1/ATP1A2/SCNN1G/NPR1/EDNRB/SCN7A/SCNN1B
GOBP_NERVE_GROWTH_FACTOR_SIGNALING_PATHWAY	GOBP_NERVE_GROWTH_FACTOR_SIGNALING_PATHWAY	12	-0.741587	-1.67092	0.0114679	0.0114679	0.049623	3991	tags=67%, list=20%, signal=53%	KIDINS220/MAGI2/NGF/RAPGEF2/NTF4/RAP1A/CORO1A/SORT1
GOBP_POSITIVE_REGULATION_OF_ENDOTHELIAL_CELL_DIFFERENTIATION	GOBP_POSITIVE_REGULATION_OF_ENDOTHELIAL_CELL_DIFFERENTIATION	11	-0.766267	-1.67195	0.0114897	0.0114897	0.0496636	3662	tags=55%, list=19%, signal=44%	NOTCH1/BTG1/ACVRL1/BMP4/ATOH8/TMEM100
GOBP_NEGATIVE_REGULATION_OF_AMIDE_METABOLIC_PROCESS	GOBP_NEGATIVE_REGULATION_OF_AMIDE_METABOLIC_PROCESS	201	0.35427	1.31863	0.0115199	0.0115199	0.0497273	3475	tags=30%, list=18%, signal=25%	GAPDH/EIF4EBP1/TYMS/SPHK1/IGF2BP2/IGF2BP3/GZMB/SHMT2/MEX3D/IGF2BP1/EIF4A3/EIF4G1/IGFBP5/PATL1/PUS7/KHSRP/PNPT1/NCL/NOCT/MRPL13/FXR1/LARP1/AGO2/YBX1/EIF2S1/CNOT9/EXOSC2/HNRNPD/EXOSC3/DHFR/PABPC1/EIF2AK1/PAIP1/NT5C3B/SAMD4B/ZC3H12A/ILF3/DHX36/SYNCRIP/LSM1/DAPK3/CNOT3/RTN4/EPRS1/EXOSC9/ORMDL2/EIF6/HNRNPU/MOV10/POLR2D/LSM14A/HAP1/MALSU1/TARDBP/CNOT11/DHX9/ATF4/EXOSC5/RTN3/UNK
GOBP_REGULATION_OF_DNA_METHYLATION	GOBP_REGULATION_OF_DNA_METHYLATION	20	0.65699	1.63338	0.0115291	0.0115291	0.0497273	2576	tags=40%, list=13%, signal=35%	BRCA1/MIS18A/PRMT5/MYC/PARP1/MBD3/BAZ2A/EHMT2
GOBP_SUPEROXIDE_ANION_GENERATION	GOBP_SUPEROXIDE_ANION_GENERATION	41	-0.56985	-1.63687	0.0116049	0.0116049	0.0500005	2753	tags=39%, list=14%, signal=34%	EDN1/SYK/TGFB1/PRKCD/NCF2/HVCN1/DUOX2/CLEC7A/ITGAM/ACP5/TYROBP/NCF4/ITGB2/CYBB/PON3/DUOX1
GOBP_ORGANIC_ANION_TRANSPORT	GOBP_ORGANIC_ANION_TRANSPORT	426	-0.327611	-1.27414	0.0117631	0.0117631	0.0506282	2653	tags=18%, list=14%, signal=16%	SLC5A8/SLC4A5/LRP2/ACE/SLC1A3/FABP5/ACSL1/SYK/SLC10A2/PLA2G2D/ABCD3/SLC43A1/GLTPD2/ARL6IP5/SLC25A30/SLC25A23/SFXN3/SLC52A1/P2RX7/CERT1/SLCO3A1/SLC16A12/SLC25A42/SLC25A16/SERINC5/SLC7A10/SLC16A5/SLC25A29/ACE2/SLC25A4/SLC35A1/ATP1A2/MPC1/SLC1A1/SLCO2A1/CYB5R1/RBP5/CD47/SLC13A2/SLC27A1/ABCC4/SLC16A7/SLC6A20/SLCO4C1/SLC16A4/ABAT/ABCC3/CA4/SLC27A3/CD36/SLC16A11/SLC7A8/SLCO2B1/PLA2G2A/PLA2G12B/CES1/EMB…
GOBP_CIRCADIAN_SLEEP_WAKE_CYCLE	GOBP_CIRCADIAN_SLEEP_WAKE_CYCLE	23	-0.635362	-1.64355	0.0117797	0.0117797	0.0506453	2663	tags=26%, list=14%, signal=23%	GHRL/CSF2/ADRB1/PER3/BTBD9/PTGDS
GOBP_ESTABLISHMENT_OF_PROTEIN_LOCALIZATION_TO_MITOCHONDRIAL_MEMBRANE	GOBP_ESTABLISHMENT_OF_PROTEIN_LOCALIZATION_TO_MITOCHONDRIAL_MEMBRANE	37	0.55048	1.58589	0.0118494	0.0118494	0.0508904	4103	tags=54%, list=21%, signal=43%	GZMB/TOMM40/PDCD5/HSP90AA1/TIMM8A/TOMM5/TIMM10/TOMM70/MTX1/ROMO1/TIMM9/MAIP1/TIMM13/NMT1/TIMM8B/BAX/HSPA4/TOMM22/MTX2/CALM3
GOBP_I_KAPPAB_PHOSPHORYLATION	GOBP_I_KAPPAB_PHOSPHORYLATION	20	-0.675559	-1.6993	0.0119298	0.0119298	0.0511287	1542	tags=40%, list=8%, signal=37%	IKBKB/PLCG2/TLR4/TLR7/TLR3/CX3CR1/CX3CL1/TLR2
GOBP_EPIDERMAL_CELL_DIFFERENTIATION	GOBP_EPIDERMAL_CELL_DIFFERENTIATION	238	0.330706	1.2653	0.0119302	0.0119302	0.0511287	3623	tags=25%, list=19%, signal=21%	KRT6A/DSP/EZH2/S100A7/KRT16/CD109/KRT80/CDH3/SULT2B1/KRT81/KRT17/ERRFI1/EREG/KRT6B/OPN3/TRIM16/NME2/HDAC2/SFN/SCRIB/KRT7/JAG2/SPRR2D/SPRR1B/TMEM79/PITX2/PLEC/ST14/MAFG/IL1A/HES1/CASP14/FOSL2/MED1/ABCA12/KRT86/MYCN/ADAM9/ESRP1/OVOL1/WNT16/MYO7A/FA2H/KRT14/KLK5/SLC9A3R1/AKR1C3/HDAC1/PIP5K1A/SLITRK6/PALLD/PPHLN1/SPRR2F/KRT10/ERCC2/KRT83/CASP3/NCOA3/MAP2K1/LIPK
GOBP_REGULATION_OF_MAST_CELL_ACTIVATION_INVOLVED_IN_IMMUNE_RESPONSE	GOBP_REGULATION_OF_MAST_CELL_ACTIVATION_INVOLVED_IN_IMMUNE_RESPONSE	33	-0.573443	-1.58272	0.0119474	0.0119474	0.0511478	4822	tags=52%, list=25%, signal=39%	GATA1/PTPN6/GATA2/GAB2/FES/PLA2G3/PDPK1/IL13RA2/SYK/RAC2/ENPP3/VAMP8/CD84/FGR/LGALS9/FOXF1/STXBP1
GOBP_ACTIN_POLYMERIZATION_OR_DEPOLYMERIZATION	GOBP_ACTIN_POLYMERIZATION_OR_DEPOLYMERIZATION	190	-0.376658	-1.35066	0.0120039	0.0120039	0.0513348	3071	tags=28%, list=16%, signal=24%	DIAPH2/ADD3/PSTPIP2/KIRREL1/JAK2/GHRL/DSTN/PSTPIP1/SWAP70/PREX1/WASF3/DMTN/EVL/BBS4/FHDC1/ARHGAP6/MICAL1/PRKCD/KANK1/FCHSD2/BAIAP2/PRKCE/CORO1A/KANK3/EPS8/FMN1/WAS/HCLS1/SEMA5A/TMSB4X/ARHGAP40/HCK/ARHGAP18/GSN/ALOX15/ANG/PLEK/CXCL12/CYRIA/NCKAP1L/PTK2B/GAS7/VILL/AIF1/CIT/PLEKHH2/SLIT2/CCR7/LMOD1/CYFIP2/DAAM2/ESAM/FAM107A/ELN
GOBP_POSITIVE_REGULATION_OF_NITRIC_OXIDE_METABOLIC_PROCESS	GOBP_POSITIVE_REGULATION_OF_NITRIC_OXIDE_METABOLIC_PROCESS	41	-0.568672	-1.63348	0.0120169	0.0120169	0.051336	2816	tags=34%, list=14%, signal=29%	JAK2/EDN1/PKD2/CLEC7A/TLR4/ASS1/PTK2B/AIF1/CD36/DDAH1/AGTR2/KLF2/HBB/CLU
GOBP_T_CELL_DIFFERENTIATION_IN_THYMUS	GOBP_T_CELL_DIFFERENTIATION_IN_THYMUS	85	-0.462596	-1.48638	0.0120431	0.0120431	0.0513935	2913	tags=34%, list=15%, signal=29%	FZD7/BCL11B/CD3G/ZFP36L2/ZEB1/ZAP70/ZFP36L1/CD3D/IHH/WNT4/CD28/ITPKB/RIPK3/RASGRP1/EGR3/B2M/TESPA1/IL2RG/DOCK2/BMP4/CD3E/FOXJ1/IL7R/MR1/CCR7/TOX/PTPRC/SHH/CD74
GOBP_REGULATION_OF_TYPE_2_IMMUNE_RESPONSE	GOBP_REGULATION_OF_TYPE_2_IMMUNE_RESPONSE	33	-0.572724	-1.58073	0.0120922	0.0120922	0.0515485	3016	tags=61%, list=15%, signal=51%	SOCS5/BCL6/RSAD2/NOD2/RARA/ANXA1/HLX/DENND1B/ECM1/NLRP3/CD86/NDFIP1/IL27RA/IL18/STAT6/PRKCZ/CD81/CCR2/CD74/IL33
GOBP_FAT_SOLUBLE_VITAMIN_CATABOLIC_PROCESS	GOBP_FAT_SOLUBLE_VITAMIN_CATABOLIC_PROCESS	10	0.773259	1.60064	0.0123804	0.0123804	0.0526761	746	tags=20%, list=4%, signal=19%	CYP24A1/CYP4F11
GOBP_ATRIOVENTRICULAR_VALVE_DEVELOPMENT	GOBP_ATRIOVENTRICULAR_VALVE_DEVELOPMENT	28	-0.622462	-1.68551	0.0123829	0.0123829	0.0526761	4112	tags=61%, list=21%, signal=48%	ZFPM1/BMPR2/NOTCH1/APLNR/TGFB2/MDM4/HEYL/GJA5/EFNA1/CCN1/SMAD6/BMP2/TBX5/OLFM1/AXIN2/TGFBR2/SLIT3
GOBP_RENAL_TUBULE_DEVELOPMENT	GOBP_RENAL_TUBULE_DEVELOPMENT	100	-0.445617	-1.46514	0.0124727	0.0124727	0.0530019	2547	tags=27%, list=13%, signal=24%	PKD2/PRICKLE1/PROM1/YAP1/MTSS1/HEYL/ACAT1/TMEM59L/WNT4/PTCH1/FMN1/OSR1/WNT11/BMP4/CTNNBIP1/BMP2/IRX1/MEF2C/AGTR2/IRX3/TCF21/HNF1B/SHH/NPNT/GPC3/AQP1/IRX2
GOBP_RESPONSE_TO_ETHANOL	GOBP_RESPONSE_TO_ETHANOL	126	-0.411551	-1.41256	0.0125108	0.0125108	0.0531076	1674	tags=17%, list=9%, signal=16%	CLDN5/EPS8/PENK/CDO1/ITPR2/ST6GAL1/HMGCS2/CNR1/PTK2B/ABAT/CD27/CYBB/TP53INP1/CAT/FGFR2/MAOB/CA3/NR0B2/FOS/SPINK1/HPGD/CLDN18
GOBP_NEGATIVE_REGULATION_OF_LYMPHOCYTE_MIGRATION	GOBP_NEGATIVE_REGULATION_OF_LYMPHOCYTE_MIGRATION	15	-0.700711	-1.64087	0.0125281	0.0125281	0.0531252	3445	tags=53%, list=18%, signal=44%	CCL2/ADTRP/GCSAM/PADI2/IL27RA/CD200R1/RIPOR2/APOD
GOBP_SULFUR_AMINO_ACID_TRANSPORT	GOBP_SULFUR_AMINO_ACID_TRANSPORT	13	0.719145	1.59083	0.0125885	0.0125885	0.053306	1371	tags=38%, list=7%, signal=36%	SLC7A5/SLC7A11/MFSD12/SLC3A2/SLC38A7
GOBP_RECEPTOR_MEDIATED_ENDOCYTOSIS	GOBP_RECEPTOR_MEDIATED_ENDOCYTOSIS	254	-0.354845	-1.31746	0.0126048	0.0126048	0.053306	2469	tags=20%, list=13%, signal=17%	SYK/ARC/CD63/AMN/GRK3/CAV2/RSPO1/GRIA1/FCHSD2/HSPG2/SDC1/SNX1/ARRB2/SFRP4/B2M/PLCG2/OPHN1/LDLRAP1/ITGA4/ITGAM/ACE2/TMEM108/SIGLEC1/LMBRD1/HIP1/CAV1/MSR1/DAB2/ARRB1/FCHO2/RAMP2/CD81/APOC1/SCARF1/ITGB2/CD36/CALCRL/CXCL16/ADRB2/ANGPT1/TGFBR2/RAMP3/MARCO/MRC1/DPP4/C3/CCL19/CLU/FOLR1/SFTPD
GOBP_REGULATION_OF_LEUKOCYTE_APOPTOTIC_PROCESS	GOBP_REGULATION_OF_LEUKOCYTE_APOPTOTIC_PROCESS	88	-0.453507	-1.46598	0.0126105	0.0126105	0.053306	2776	tags=42%, list=14%, signal=36%	FOXP1/BCL11B/CD3G/WNT5A/RAPGEF2/PTCRA/MERTK/AXL/BIRC7/PIK3CD/ST3GAL1/LGALS3/P2RX7/PRKCQ/EFNA1/ITPKB/PIP/RIPK3/KITLG/ORMDL3/HCLS1/BMP4/ST6GAL1/GIMAP8/LGALS9/DOCK8/CXCL12/IL7R/CD27/CCR7/BTK/GAS6/MEF2C/SLC46A2/TSC22D3/CD74/CCL19
GOBP_FATTY_ACID_DERIVATIVE_METABOLIC_PROCESS	GOBP_FATTY_ACID_DERIVATIVE_METABOLIC_PROCESS	75	-0.482395	-1.52209	0.0126287	0.0126287	0.053327	2481	tags=29%, list=13%, signal=26%	ACSL1/FITM2/HMGCL/GGT7/ACAT1/TYRP1/NUDT7/PAM/HMGCS2/GGT1/ALOX15/ALDH3A2/GGT5/HSD17B4/ALOX5/GGTA1/DPEP2/ACSL5/GGT6/HPGD/ALOX15B/GGTLC1
GOBP_DEOXYRIBONUCLEOTIDE_BIOSYNTHETIC_PROCESS	GOBP_DEOXYRIBONUCLEOTIDE_BIOSYNTHETIC_PROCESS	14	0.689463	1.58142	0.0126845	0.0126845	0.0535065	2700	tags=50%, list=14%, signal=43%	RRM2/TYMS/DTYMK/RRM1/DGUOK/DCK/DUT
GOBP_RNA_STABILIZATION	GOBP_RNA_STABILIZATION	71	0.452319	1.47055	0.0127436	0.0127436	0.0536995	3372	tags=34%, list=17%, signal=28%	E2F1/IGF2BP2/IGF2BP3/IGF2BP1/DKC1/NSUN2/NOCT/TRAF2/LARP1/YBX1/HNRNPD/PABPC1/HNRNPC/PAIP1/TAF15/YBX3/DHX36/SYNCRIP/ELAVL1/HNRNPU/RBM38/RBM10/TARDBP/DHX9
GOBP_CELLULAR_ALDEHYDE_METABOLIC_PROCESS	GOBP_CELLULAR_ALDEHYDE_METABOLIC_PROCESS	68	-0.478896	-1.49078	0.0127624	0.0127624	0.0537222	2921	tags=32%, list=15%, signal=28%	HYI/ABCA4/ALDH7A1/ALDH3A1/CYP1B1/ALDH9A1/HAGH/ALDOB/WNT4/BCO1/ALDH3A2/DAB2/BMP2/DKK3/BMP5/ALDH3B1/SDR16C5/ALDH1A1/ALDH2/EDNRB/SCNN1B/ALPL
GOBP_CEREBROSPINAL_FLUID_CIRCULATION	GOBP_CEREBROSPINAL_FLUID_CIRCULATION	13	-0.729581	-1.67179	0.012807	0.012807	0.0538536	2003	tags=62%, list=10%, signal=55%	JHY/ODAD3/DNAH9/CFAP43/CFAP45/ODAD4/CFAP221/AQP4
GOBP_REGULATION_OF_ANGIOTENSIN_LEVELS_IN_BLOOD	GOBP_REGULATION_OF_ANGIOTENSIN_LEVELS_IN_BLOOD	10	-0.773867	-1.65009	0.0128611	0.0128611	0.0540246	3490	tags=70%, list=18%, signal=58%	REN/CMA1/ACE/CTSZ/ACE2/CTSG/CPA3
GOBP_DEFENSE_RESPONSE_TO_TUMOR_CELL	GOBP_DEFENSE_RESPONSE_TO_TUMOR_CELL	12	-0.734463	-1.65487	0.012875	0.012875	0.054027	2660	tags=58%, list=14%, signal=50%	PRF1/ABI3/LAPTM5/DLEC1/SPI1/RBMS3/DAPK1
GOBP_IRES_DEPENDENT_VIRAL_TRANSLATIONAL_INITIATION	GOBP_IRES_DEPENDENT_VIRAL_TRANSLATIONAL_INITIATION	11	0.741702	1.57249	0.0129557	0.0129557	0.0543086	2452	tags=64%, list=13%, signal=56%	DENR/EIF3B/PTBP1/SSB/PCBP2/MCTS1/EIF3A
GOBP_MICROTUBULE_ORGANIZING_CENTER_LOCALIZATION	GOBP_MICROTUBULE_ORGANIZING_CENTER_LOCALIZATION	32	0.559305	1.54755	0.0130576	0.0130576	0.0546221	1894	tags=28%, list=10%, signal=25%	DLGAP5/AURKA/MAD2L1/ASPM/INTS13/GPSM2/MISP/PARD3/NDE1
GOBP_UBIQUITIN_RECYCLING	GOBP_UBIQUITIN_RECYCLING	13	0.717708	1.58765	0.0130576	0.0130576	0.0546221	2154	tags=31%, list=11%, signal=27%	UBE2C/UBE2S/UBE2K/PLAA
GOBP_BASE_EXCISION_REPAIR_GAP_FILLING	GOBP_BASE_EXCISION_REPAIR_GAP_FILLING	14	0.687203	1.57623	0.0131402	0.0131402	0.0549108	2622	tags=57%, list=13%, signal=50%	FEN1/PCNA/POLE/POLD1/LIG1/APEX1/LIG3/PNKP
GOBP_REACTIVE_NITROGEN_SPECIES_METABOLIC_PROCESS	GOBP_REACTIVE_NITROGEN_SPECIES_METABOLIC_PROCESS	77	-0.478804	-1.51502	0.0131633	0.0131633	0.05495	2816	tags=34%, list=14%, signal=29%	JAK2/CYB5R3/EDN1/PKD2/PTGIS/CYP1B1/RORA/CLEC7A/TLR4/CD34/ASS1/CD47/CAV1/ACP5/PTK2B/AIF1/CD36/RGN/DDAH1/AGTR2/KLF2/CX3CR1/MTARC2/HBB/TLR2/CLU
GOBP_REGULATION_OF_DNA_BINDING_TRANSCRIPTION_FACTOR_ACTIVITY	GOBP_REGULATION_OF_DNA_BINDING_TRANSCRIPTION_FACTOR_ACTIVITY	437	-0.330037	-1.28872	0.0131808	0.0131808	0.0549663	3204	tags=26%, list=16%, signal=23%	PPP2CB/IRAK3/PRKCH/GLI1/ANXA3/FZD1/TRIM8/PRNP/CHP1/CYTL1/HDAC5/JAK2/PINK1/TRAF1/EDN1/ROR1/WNT5A/TCEAL7/ID2/EDA/FOXS1/PURA/PKD2/NLRP3/TRIM52/PRMT2/SYK/HAVCR2/DDR2/MYOCD/TRIM5/AR/ARID5B/CFLAR/SFRP5/PTGIS/NLRC4/CYP1B1/CARD8/CARF/IL18/WFS1/TRIM38/SMAD7/NLRC3/TERF2IP/TRIM13/CMKLR1/HEYL/PRKCQ/FANK1/PLPP3/SLCO3A1/ANXA4/CD40/PTCH1/RIPK3/CLEC7A/TRIM68/CYLD/TMIGD3/ARRB2/SFRP4/IKBKB/NFAM1/WWP2/PLCG2/CAPN3/H…
GOBP_DIGESTION	GOBP_DIGESTION	138	-0.414054	-1.44327	0.013208	0.013208	0.0550226	1529	tags=17%, list=8%, signal=16%	NR1H3/NPR2/NPR3/GHRL/SLC5A1/TFF2/ARX/CYP39A1/RBP4/PBLD/TLR4/VSIG1/SGK1/CD36/CAPN9/UCN3/ADRA2A/SPINK1/KCNQ1/CHIA/CHIT1/AQP1/AQP5/PGC
GOBP_T_HELPER_1_TYPE_IMMUNE_RESPONSE	GOBP_T_HELPER_1_TYPE_IMMUNE_RESPONSE	46	-0.545079	-1.5939	0.0133902	0.0133902	0.055724	2409	tags=30%, list=12%, signal=27%	HAVCR2/IL27RA/IL18/STAT6/SLAMF1/TLR4/IL1R1/CCR2/SEMA4A/SPN/TMEM98/CCL19/IL33/HLA-DRB1
GOBP_FORMATION_OF_PRIMARY_GERM_LAYER	GOBP_FORMATION_OF_PRIMARY_GERM_LAYER	123	0.386537	1.36428	0.0134755	0.0134755	0.056021	2666	tags=28%, list=14%, signal=24%	TXNRD1/COL11A1/DKK1/DUSP4/COL7A1/COL12A1/ITGA5/SFRP2/COL5A2/MMP14/GPI/NR0B1/LAMB3/MMP9/HMGA2/SNAI1/COL5A1/ITGB1/FN1/EYA2/INHBA/SOX2/DUSP5/COL4A2/COL6A1/LAMB1/HOXA11/LEO1/SIX2/ITGB4/GJA1/TWSG1/ITGAV/TRIM15
GOBP_PROTEIN_K63_LINKED_UBIQUITINATION	GOBP_PROTEIN_K63_LINKED_UBIQUITINATION	58	0.470684	1.46349	0.0135118	0.0135118	0.0561137	3923	tags=38%, list=20%, signal=30%	UBE2T/UBE2S/UBE2E3/PRPF19/RNF126/TRAF2/UBE2V2/UBE2O/UBE2N/RNF186/TRIM31/OTUB2/TRAF4/PLAA/RNF213/RNF168/UBR5/TRIP12/RNF4/UBE2G1/ITCH/ZFP91
GOBP_NEGATIVE_REGULATION_OF_RNA_SPLICING	GOBP_NEGATIVE_REGULATION_OF_RNA_SPLICING	27	0.590482	1.5679	0.0135838	0.0135838	0.0563165	5370	tags=67%, list=27%, signal=48%	SRSF9/RBM42/PTBP1/U2AF2/HNRNPA2B1/PTBP3/C1QBP/RPS26/SRSF12/SFSWAP/HNRNPL/RBM10/HNRNPK/RNPS1/PCBP4/SRSF7/CELF4/PTBP2
GOBP_REGULATION_OF_PHOSPHOLIPASE_ACTIVITY	GOBP_REGULATION_OF_PHOSPHOLIPASE_ACTIVITY	66	-0.495285	-1.535	0.0135886	0.0135886	0.0563165	5486	tags=61%, list=28%, signal=44%	PLA2R1/ADRA1A/RGS2/PTAFR/APOC2/GPR55/ANXA1/CCL5/FGF2/SELE/SNCA/EGFR/HTR2B/TXK/PLA2G5/PDGFRB/AGTR1/NMUR1/LRP1/PPT1/C5AR1/PDGFRA/PDPK1/CD86/EDNRA/ARHGAP6/ITK/RASGRP4/GNAQ/RASGRP1/CCN1/KIT/ANG/PRKCZ/PLCB2/S1PR4/P2RY12/FGFR2/FGFR3/PLA2G1B
GOBP_PROTEIN_LOCALIZATION_TO_CELL_CORTEX	GOBP_PROTEIN_LOCALIZATION_TO_CELL_CORTEX	11	0.738217	1.5651	0.0137408	0.0137408	0.0568889	1061	tags=36%, list=5%, signal=34%	PLK1/SAPCD2/GPSM2/MISP
GOBP_MICROTUBULE_POLYMERIZATION	GOBP_MICROTUBULE_POLYMERIZATION	88	0.430099	1.45577	0.0137935	0.0137935	0.0570484	1894	tags=22%, list=10%, signal=20%	TPX2/STMN1/TUBG1/FKBP4/PSRC1/FBXO5/HSPA1B/CDK5R1/CKAP5/HSPA1A/MZT1/NEDD1/TUBB4A/MAP1B/GIT1/CLIP1/MAPRE1/CENPJ/NDE1
GOBP_NUCLEOLAR_LARGE_RRNA_TRANSCRIPTION_BY_RNA_POLYMERASE_I	GOBP_NUCLEOLAR_LARGE_RRNA_TRANSCRIPTION_BY_RNA_POLYMERASE_I	21	0.636371	1.59973	0.0138216	0.0138216	0.0571059	5037	tags=76%, list=26%, signal=57%	DDX11/MARS1/TCOF1/NCL/NOL11/PWP1/SMARCB1/SIRT7/IPPK/ERCC2/PIH1D1/MTOR/POLR1E/MACROH2A2/MACROH2A1/DEDD
GOBP_POLYOL_TRANSMEMBRANE_TRANSPORT	GOBP_POLYOL_TRANSMEMBRANE_TRANSPORT	10	-0.770906	-1.64378	0.0138669	0.0138669	0.0572343	941	tags=30%, list=5%, signal=29%	AQP7/AQP1/AQP3
GOBP_TRANSCRIPTION_INITIATION_AT_RNA_POLYMERASE_II_PROMOTER	GOBP_TRANSCRIPTION_INITIATION_AT_RNA_POLYMERASE_II_PROMOTER	101	0.412774	1.4289	0.0139047	0.0139047	0.0573315	5077	tags=45%, list=26%, signal=33%	E2F2/E2F3/TAF6/CDK4/MED27/MAZ/TAF2/ELOC/CAND1/MED24/GTF2E1/MDC1/MED10/MED1/DHX36/GTF2E2/TAF13/TAF5/PAXIP1/POLR2D/TAF11/PSMC6/MED14/MED6/GTF2A2/GTF2F2/TAF4/POLR2I/TAF9/PPARGC1A/MED15/MED30/ERCC3/TBP/POLR2G/MED20/MED19/SRF/GTF2F1/TAF10/GTF2A1/NKX2-5/MED8/MED22/ZNHIT1
GOBP_STRESS_FIBER_ASSEMBLY	GOBP_STRESS_FIBER_ASSEMBLY	106	-0.435099	-1.44552	0.0140669	0.0140669	0.0579408	2296	tags=29%, list=12%, signal=26%	SORBS3/SERPINF2/EVL/BBS4/FHDC1/ARHGAP6/FHOD1/SDC4/CCN2/WNT4/RAPGEF3/GPR65/INPP5K/CORO2B/WAS/WNT11/ARHGEF15/CD47/LIMCH1/PIK3R1/ARRB1/SORBS1/PTK2B/ASAP3/PTGER4/S1PR1/PHACTR1/CGNL1/RGCC/DLC1/ELN
GOBP_REGULATION_OF_LIPASE_ACTIVITY	GOBP_REGULATION_OF_LIPASE_ACTIVITY	87	-0.452869	-1.46027	0.0140857	0.0140857	0.0579587	4516	tags=45%, list=23%, signal=35%	FGF2/SELE/SNCA/EGFR/HTR2B/TXK/PLA2G5/PDGFRB/AGTR1/NMUR1/LRP1/PPT1/C5AR1/PCSK5/NR1H3/PDGFRA/PDPK1/CD86/EDNRA/ARHGAP6/ITK/RASGRP4/GNAQ/SORT1/PLIN5/RASGRP1/CCN1/KIT/ANG/PRKCZ/PLCB2/APOC1/S1PR4/P2RY12/GPIHBP1/FGFR2/FGFR3/APOH/PLA2G1B
GOBP_LOCOMOTORY_EXPLORATION_BEHAVIOR	GOBP_LOCOMOTORY_EXPLORATION_BEHAVIOR	15	-0.694779	-1.62698	0.0141399	0.0141399	0.0580389	1901	tags=40%, list=10%, signal=36%	PRKCE/CRBN/PENK/ATP1A2/DPP4/LRRK2
GOBP_COMPLEMENT_RECEPTOR_MEDIATED_SIGNALING_PATHWAY	GOBP_COMPLEMENT_RECEPTOR_MEDIATED_SIGNALING_PATHWAY	12	-0.731167	-1.64744	0.0141414	0.0141414	0.0580389	4285	tags=67%, list=22%, signal=52%	FPR1/GPLD1/CR1/C5AR1/FPR3/CMKLR1/C3AR1/CR2
GOBP_CARDIAC_EPITHELIAL_TO_MESENCHYMAL_TRANSITION	GOBP_CARDIAC_EPITHELIAL_TO_MESENCHYMAL_TRANSITION	37	-0.556321	-1.56904	0.0141484	0.0141484	0.0580389	2462	tags=49%, list=13%, signal=43%	NOTCH1/WNT2/TGFB2/TBX3/TGFB1/HEYL/EFNA1/PDCD4/ACVRL1/BMP4/ENG/BMP2/SPRY1/TGFBR3/OLFM1/TGFBR2/EMP2/TMEM100
[truncated: 493 more rows]
