# Supplementary material for: Revealing the significance of tissue-resident memory T cells in lung adenocarcinoma through bioinformatic analysis and experimental validation
Source: Front Immunol. 2025 Jun 26;16:1600863. doi: 10.3389/fimmu.2025.1600863 (PMC12240778; doi:10.3389/fimmu.2025.1600863)
Supplement: Supplementary Table 5 — The marker genes of each subtype of malignant cells. [file Table5.xlsx]

## Sheet: Sheet1
Supplementary Table 5. The marker genes of each subtype of malignant cells.
p_val	avg_log2FC	pct.1	pct.2	p_val_adj	cluster	gene
0	2.52814	0.847	0.307	0	IFI27+Mal	IFI27
0	1.61087	0.968	0.753	0	IFI27+Mal	CST3
2.11263e-307	1.45148	1	0.999	5.82622e-303	IFI27+Mal	TMSB4X
4.24401e-299	1.02983	0.997	0.986	1.17041e-294	IFI27+Mal	RPS29
4.41231e-288	1.20263	0.631	0.065	1.21683e-283	IFI27+Mal	CD44
1.03941e-276	1.06117	0.804	0.214	2.86649e-272	IFI27+Mal	NGFRAP1
8.05753e-276	1.27088	0.931	0.706	2.22211e-271	IFI27+Mal	S100A13
1.70364e-272	1.64074	0.592	0.06	4.6983e-268	IFI27+Mal	C16orf89
4.02488e-268	3.7626	0.599	0.063	1.10998e-263	IFI27+Mal	SCGB3A1
5.07085e-268	3.83231	0.58	0.054	1.39844e-263	IFI27+Mal	SFTPA2
6.82926e-266	0.813866	0.999	0.994	1.88337e-261	IFI27+Mal	RPL35A
2.17859e-264	3.76989	0.557	0.04	6.00812e-260	IFI27+Mal	SFTPA1
4.52053e-261	0.937198	0.949	0.676	1.24667e-256	IFI27+Mal	NDUFS5
2.34254e-260	1.18583	0.814	0.337	6.46027e-256	IFI27+Mal	PLD3
1.53935e-246	1.16474	0.963	0.852	4.24521e-242	IFI27+Mal	LGALS3
2.95295e-237	1.01494	1	0.997	8.14366e-233	IFI27+Mal	RPS16
5.3998e-237	2.0973	0.626	0.098	1.48916e-232	IFI27+Mal	IGKC
1.09943e-229	0.844797	0.643	0.118	3.03202e-225	IFI27+Mal	DMKN
5.15484e-225	1.28604	0.946	0.777	1.4216e-220	IFI27+Mal	ZFP36L1
4.60623e-217	1.08131	0.927	0.768	1.27031e-212	IFI27+Mal	SEPW1
3.15124e-216	0.873009	0.583	0.108	8.69048e-212	IFI27+Mal	LGMN
1.47685e-212	1.72969	0.735	0.297	4.07285e-208	IFI27+Mal	IFI6
2.62467e-209	0.939591	0.814	0.372	7.23831e-205	IFI27+Mal	TSPAN13
1.84266e-207	1.08956	0.992	0.969	5.08167e-203	IFI27+Mal	SAT1
1.05912e-203	1.02457	0.66	0.214	2.92083e-199	IFI27+Mal	HLA-DQB1
1.84631e-200	1.40351	0.508	0.075	5.09175e-196	IFI27+Mal	HPGD
3.00969e-197	1.07277	0.578	0.128	8.30012e-193	IFI27+Mal	STEAP4
1.23097e-196	0.758802	0.994	0.976	3.39476e-192	IFI27+Mal	H3F3A
6.9602e-196	1.37163	0.737	0.345	1.91948e-191	IFI27+Mal	HLA-DRB1
7.65067e-196	0.810445	0.448	0.033	2.1099e-191	IFI27+Mal	IRX2
4.26224e-189	0.788516	0.914	0.649	1.17544e-184	IFI27+Mal	NEDD8
9.46187e-189	0.782831	0.96	0.871	2.60939e-184	IFI27+Mal	OST4
7.23317e-187	0.904541	0.906	0.662	1.99476e-182	IFI27+Mal	TMEM59
1.69196e-186	5.20722	0.429	0.031	4.66608e-182	IFI27+Mal	SFTPC
4.81702e-183	1.23908	0.499	0.07	1.32844e-178	IFI27+Mal	CDKN2A
9.89274e-181	1.00746	0.705	0.309	2.72822e-176	IFI27+Mal	BCAM
1.54203e-179	0.55947	1	0.999	4.25262e-175	IFI27+Mal	RPS27
4.90343e-178	0.930076	0.655	0.209	1.35227e-173	IFI27+Mal	SEPP1
1.33542e-176	1.14849	0.647	0.231	3.68281e-172	IFI27+Mal	DUSP6
2.85908e-176	1.46999	0.911	0.754	7.88476e-172	IFI27+Mal	FOS
5.97879e-173	1.45349	0.406	0.032	1.64883e-168	IFI27+Mal	CHI3L1
5.59034e-171	1.79568	0.4	0.027	1.5417e-166	IFI27+Mal	TFPI2
1.99271e-166	0.992333	0.721	0.353	5.4955e-162	IFI27+Mal	CTSC
1.40391e-165	1.01243	0.853	0.623	3.87171e-161	IFI27+Mal	LGALS3BP
4.34712e-165	0.756709	0.946	0.781	1.19885e-160	IFI27+Mal	UQCR10
1.29525e-162	0.90077	0.949	0.842	3.57203e-158	IFI27+Mal	DDX5
9.92067e-162	0.762424	0.842	0.525	2.73592e-157	IFI27+Mal	DAD1
3.14682e-161	0.718305	0.412	0.045	8.67829e-157	IFI27+Mal	CYBRD1
3.96288e-159	1.07611	0.386	0.032	1.09288e-154	IFI27+Mal	AQP5
1.08315e-157	1.86095	0.658	0.273	2.98711e-153	IFI27+Mal	S100A4
1.84652e-157	0.740505	0.971	0.879	5.09233e-153	IFI27+Mal	VAMP8
4.65616e-156	0.760468	0.365	0.023	1.28407e-151	IFI27+Mal	PPP1R1B
1.91371e-155	0.739242	0.744	0.361	5.27762e-151	IFI27+Mal	MAP3K13
5.29696e-155	0.806207	0.784	0.454	1.4608e-150	IFI27+Mal	GRN
1.17287e-153	1.09432	0.729	0.401	3.23453e-149	IFI27+Mal	IFITM2
3.21925e-152	1.5132	0.805	0.556	8.87806e-148	IFI27+Mal	CTSH
1.21829e-151	0.927288	0.873	0.644	3.3598e-147	IFI27+Mal	CD59
1.64372e-148	0.788346	0.786	0.452	4.53305e-144	IFI27+Mal	RABAC1
6.51844e-148	0.769026	0.955	0.862	1.79765e-143	IFI27+Mal	APLP2
3.6029e-145	1.32385	0.882	0.687	9.93606e-141	IFI27+Mal	SOX4
4.67105e-144	0.59059	0.316	0.01	1.28818e-139	IFI27+Mal	CSF3R
1.2218e-142	1.54463	0.793	0.541	3.36947e-138	IFI27+Mal	EGR1
1.15273e-141	0.560266	0.509	0.132	3.17899e-137	IFI27+Mal	SMARCA4
2.58536e-141	1.15788	0.544	0.179	7.12991e-137	IFI27+Mal	FOLR1
4.02449e-141	1.16841	0.385	0.056	1.10988e-136	IFI27+Mal	C11orf96
1.99456e-139	0.582607	0.379	0.045	5.50061e-135	IFI27+Mal	C5orf38
1.07856e-137	0.733385	0.789	0.493	2.97444e-133	IFI27+Mal	DDT
4.94746e-137	0.584265	0.996	0.992	1.36441e-132	IFI27+Mal	SERF2
5.07102e-137	0.68695	0.794	0.478	1.39849e-132	IFI27+Mal	NDUFB1
2.84221e-136	0.71699	0.392	0.056	7.83823e-132	IFI27+Mal	CLDN10
2.41204e-135	2.51155	0.67	0.446	6.65192e-131	IFI27+Mal	SERPINA1
2.69523e-135	1.20237	0.694	0.344	7.4329e-131	IFI27+Mal	CITED2
1.21132e-133	0.695768	0.548	0.192	3.34058e-129	IFI27+Mal	IFI27L2
2.06738e-132	0.680498	0.751	0.42	5.70143e-128	IFI27+Mal	COA3
1.54537e-130	0.64332	0.872	0.629	4.26183e-126	IFI27+Mal	ATP5I
4.37242e-130	0.537662	0.413	0.079	1.20583e-125	IFI27+Mal	NFIA
1.64766e-129	0.718461	0.788	0.509	4.5439e-125	IFI27+Mal	SRSF5
6.99508e-129	0.575156	0.979	0.926	1.9291e-124	IFI27+Mal	SRP14
1.24699e-126	0.600957	0.895	0.721	3.43896e-122	IFI27+Mal	C14orf2
1.87138e-125	0.529625	0.299	0.017	5.1609e-121	IFI27+Mal	KCNJ15
1.03313e-124	0.599861	0.963	0.897	2.84918e-120	IFI27+Mal	RPL36AL
3.00823e-124	0.669558	0.441	0.11	8.29609e-120	IFI27+Mal	SDR16C5
1.11447e-123	1.24453	0.72	0.391	3.07349e-119	IFI27+Mal	HES1
3.077e-123	0.769088	0.725	0.37	8.48574e-119	IFI27+Mal	MARCKSL1
3.07599e-122	1.2039	0.853	0.785	8.48297e-118	IFI27+Mal	SFTA2
1.48598e-121	1.04838	0.959	0.882	4.09804e-117	IFI27+Mal	SPINT2
5.05546e-121	1.11377	0.347	0.045	1.3942e-116	IFI27+Mal	CEACAM5
9.4478e-121	0.736138	0.691	0.379	2.60552e-116	IFI27+Mal	LPP
2.90948e-120	0.517534	0.316	0.028	8.02377e-116	IFI27+Mal	TESC
1.42019e-119	0.614043	0.916	0.758	3.9166e-115	IFI27+Mal	GNG5
2.92714e-119	0.80913	0.691	0.374	8.07246e-115	IFI27+Mal	ARHGDIB
1.20441e-118	0.56362	0.504	0.166	3.32151e-114	IFI27+Mal	HNMT
1.57402e-118	1.31973	0.942	0.874	4.34082e-114	IFI27+Mal	JUN
6.80067e-118	0.693335	0.546	0.205	1.87549e-113	IFI27+Mal	ADGRF5
9.48316e-118	0.592472	0.947	0.848	2.61527e-113	IFI27+Mal	TMBIM6
1.33807e-117	0.762545	0.384	0.069	3.69014e-113	IFI27+Mal	IGHA1
1.59785e-117	0.490628	0.331	0.041	4.40656e-113	IFI27+Mal	NINJ2
2.29181e-117	0.59958	0.696	0.36	6.32035e-113	IFI27+Mal	MYO6
4.80865e-117	0.73263	0.403	0.091	1.32613e-112	IFI27+Mal	SOD3
1.44514e-116	0.6794	0.447	0.107	3.98542e-112	IFI27+Mal	APOC1
2.11567e-115	0.708391	0.633	0.306	5.8346e-111	IFI27+Mal	MLPH
2.38415e-115	0.839055	0.5	0.18	6.57502e-111	IFI27+Mal	ASCC2
3.41121e-115	0.475344	0.384	0.075	9.40744e-111	IFI27+Mal	PLEKHA5
4.23976e-114	0.457389	0.298	0.026	1.16924e-109	IFI27+Mal	CX3CL1
2.26247e-113	0.800583	0.384	0.081	6.23944e-109	IFI27+Mal	PCSK1N
7.50113e-113	1.11408	0.825	0.608	2.06866e-108	IFI27+Mal	ZFP36
2.87546e-112	0.461992	0.288	0.024	7.92995e-108	IFI27+Mal	PAPSS2
2.11092e-111	0.526154	0.599	0.252	5.8215e-107	IFI27+Mal	RNF5
9.32651e-111	0.721839	0.281	0.023	2.57206e-106	IFI27+Mal	LRRK2
1.29436e-110	0.549811	0.751	0.458	3.5696e-106	IFI27+Mal	TMED10
2.77736e-110	0.545177	0.549	0.215	7.6594e-106	IFI27+Mal	NUDT14
3.03688e-110	0.548889	0.605	0.277	8.37511e-106	IFI27+Mal	DDX24
7.48859e-110	0.562419	0.883	0.673	2.0652e-105	IFI27+Mal	CUTA
1.00636e-109	1.03383	0.832	0.625	2.77533e-105	IFI27+Mal	CD55
1.47395e-107	0.972564	0.956	0.9	4.06485e-103	IFI27+Mal	LY6E
2.15183e-107	0.614499	0.394	0.1	5.9343e-103	IFI27+Mal	DLC1
2.39805e-107	1.0712	0.876	0.752	6.61333e-103	IFI27+Mal	FOSB
3.89962e-107	0.788064	0.361	0.069	1.07544e-102	IFI27+Mal	TIMP3
7.98873e-107	0.689192	0.715	0.422	2.20313e-102	IFI27+Mal	AHR
1.88265e-106	0.502056	0.835	0.561	5.19197e-102	IFI27+Mal	ERH
2.57077e-106	0.391663	0.269	0.02	7.08968e-102	IFI27+Mal	RP3-340N1.2
2.93974e-106	0.975153	0.977	0.95	8.10722e-102	IFI27+Mal	NPC2
4.37824e-105	0.770736	0.697	0.377	1.20743e-100	IFI27+Mal	SOD2
5.30551e-105	0.647236	0.998	0.994	1.46315e-100	IFI27+Mal	RPL18
1.60408e-104	0.54035	0.835	0.59	4.42373e-100	IFI27+Mal	RBX1
5.07207e-104	0.799193	0.451	0.154	1.39877e-99	IFI27+Mal	BTG2
1.01259e-103	1.02667	0.268	0.022	2.79252e-99	IFI27+Mal	MGP
1.8016e-103	0.737303	0.344	0.065	4.96845e-99	IFI27+Mal	TSPAN8
2.88412e-103	1.06286	0.869	0.704	7.95384e-99	IFI27+Mal	NFKBIA
6.97505e-103	0.779413	0.56	0.246	1.92358e-98	IFI27+Mal	TXNIP
1.9125e-102	0.59814	0.467	0.155	5.27428e-98	IFI27+Mal	SLC40A1
3.39938e-102	0.663985	0.845	0.658	9.3748e-98	IFI27+Mal	NDUFA1
1.01824e-101	0.698472	0.766	0.534	2.80811e-97	IFI27+Mal	FCGRT
1.2406e-101	0.377577	0.267	0.022	3.42132e-97	IFI27+Mal	CDKN2B
9.89193e-100	0.387645	0.323	0.054	2.728e-95	IFI27+Mal	ACTN1
2.6156e-99	0.421319	0.403	0.098	7.2133e-95	IFI27+Mal	ADD3
2.62154e-98	0.535977	0.565	0.252	7.22969e-94	IFI27+Mal	DHRS7
3.61671e-98	0.624862	0.596	0.302	9.97416e-94	IFI27+Mal	TMEM30A
4.08064e-97	1.34133	0.377	0.102	1.12536e-92	IFI27+Mal	PLAT
7.73295e-97	0.552609	0.3	0.047	2.13259e-92	IFI27+Mal	FILIP1
9.56253e-97	0.496488	0.462	0.157	2.63715e-92	IFI27+Mal	MAGED1
9.78554e-97	0.304587	0.267	0.026	2.69866e-92	IFI27+Mal	MLLT3
2.03307e-96	0.868267	0.841	0.647	5.60681e-92	IFI27+Mal	BTG1
4.62908e-96	0.531589	0.745	0.464	1.27661e-91	IFI27+Mal	SCP2
8.05047e-96	0.589382	0.757	0.483	2.22016e-91	IFI27+Mal	DDX17
9.25757e-96	0.789756	0.698	0.445	2.55305e-91	IFI27+Mal	QSOX1
9.78683e-96	0.772093	0.587	0.284	2.69901e-91	IFI27+Mal	KCNQ1OT1
1.21926e-94	0.807475	0.579	0.294	3.36249e-90	IFI27+Mal	SERTAD1
1.31302e-94	0.626203	0.969	0.922	3.62105e-90	IFI27+Mal	COX6B1
2.07848e-93	1.25403	0.89	0.831	5.73203e-89	IFI27+Mal	HOPX
6.48935e-93	0.76729	0.285	0.042	1.78963e-88	IFI27+Mal	IGFBP7
3.01223e-92	0.626051	0.279	0.039	8.30714e-88	IFI27+Mal	LYZ
7.48078e-92	0.63575	0.555	0.265	2.06305e-87	IFI27+Mal	SUPT5H
2.59388e-91	0.508213	0.479	0.175	7.1534e-87	IFI27+Mal	UCP2
4.04692e-91	0.477706	1	0.999	1.11606e-86	IFI27+Mal	RPS18
6.34508e-91	0.570509	0.541	0.244	1.74985e-86	IFI27+Mal	ARRDC3
1.08798e-90	0.567675	0.285	0.041	3.00044e-86	IFI27+Mal	IGHG4
3.47618e-90	0.380879	0.224	0.013	9.5866e-86	IFI27+Mal	NOVA1
1.20223e-89	0.414941	0.401	0.122	3.3155e-85	IFI27+Mal	LIMA1
3.55895e-89	0.833993	0.929	0.849	9.81488e-85	IFI27+Mal	IFITM3
9.04238e-89	0.417137	0.335	0.077	2.49371e-84	IFI27+Mal	BEX2
1.37235e-88	0.788425	0.217	0.011	3.78468e-84	IFI27+Mal	GNG11
2.71711e-88	0.423328	0.453	0.161	7.49326e-84	IFI27+Mal	MED29
8.93357e-88	0.382007	0.877	0.751	2.4637e-83	IFI27+Mal	SNRPD2
1.36296e-87	0.525911	0.328	0.075	3.75876e-83	IFI27+Mal	IFI44L
1.57163e-87	1.3323	0.718	0.501	4.33423e-83	IFI27+Mal	ISG15
2.94041e-87	0.512739	0.572	0.279	8.10907e-83	IFI27+Mal	MACF1
8.21899e-87	0.608706	0.427	0.146	2.26663e-82	IFI27+Mal	EFEMP1
2.36442e-86	0.522781	0.482	0.2	6.52059e-82	IFI27+Mal	TANC2
3.06117e-86	0.531891	0.887	0.721	8.44209e-82	IFI27+Mal	SEC62
3.75924e-86	0.505904	0.444	0.162	1.03672e-81	IFI27+Mal	MYLIP
1.39305e-85	0.484023	0.789	0.558	3.84174e-81	IFI27+Mal	TMEM14B
1.63028e-85	0.800356	0.983	0.949	4.496e-81	IFI27+Mal	MT-ND3
2.7345e-85	0.347517	0.988	0.981	7.5412e-81	IFI27+Mal	RPS10
7.13556e-85	1.14565	0.37	0.118	1.96784e-80	IFI27+Mal	CLU
1.18957e-84	0.734784	0.255	0.035	3.28059e-80	IFI27+Mal	CTGF
1.30286e-84	0.689133	0.899	0.776	3.59303e-80	IFI27+Mal	EIF3K
1.48509e-84	0.505854	0.783	0.545	4.09558e-80	IFI27+Mal	SLIRP
2.98394e-84	0.346454	0.204	0.009	8.22911e-80	IFI27+Mal	MAFB
8.50525e-84	1.03211	0.892	0.771	2.34558e-79	IFI27+Mal	IER2
1.24141e-83	0.512901	0.268	0.041	3.42356e-79	IFI27+Mal	C1QA
2.58477e-83	0.386423	0.263	0.041	7.12828e-79	IFI27+Mal	CREB3L1
2.67091e-83	0.354208	0.197	0.007	7.36584e-79	IFI27+Mal	ZNF385B
2.68415e-83	0.495595	0.664	0.385	7.40235e-79	IFI27+Mal	RBM25
3.77474e-82	0.489148	0.643	0.364	1.041e-77	IFI27+Mal	YIPF3
4.64855e-82	0.462077	0.842	0.669	1.28198e-77	IFI27+Mal	SNU13
4.75968e-82	0.468914	0.281	0.05	1.31262e-77	IFI27+Mal	RGCC
8.96918e-82	0.367329	0.293	0.056	2.47352e-77	IFI27+Mal	BEX4
1.27508e-81	0.52133	0.859	0.673	3.51642e-77	IFI27+Mal	LAPTM4A
1.50418e-81	0.90453	0.207	0.012	4.14822e-77	IFI27+Mal	TM4SF4
1.69764e-81	0.57297	0.262	0.039	4.68176e-77	IFI27+Mal	IGFBP2
3.66064e-81	0.353934	0.334	0.085	1.00953e-76	IFI27+Mal	ELL2
6.13811e-81	0.498505	0.632	0.364	1.69277e-76	IFI27+Mal	IQGAP1
6.80517e-81	0.613912	0.875	0.748	1.87673e-76	IFI27+Mal	EZR
1.75381e-80	0.644016	0.744	0.531	4.83667e-76	IFI27+Mal	CD81
2.62398e-80	0.301071	0.241	0.031	7.23642e-76	IFI27+Mal	EFNB2
4.56383e-80	0.449536	0.998	0.998	1.25861e-75	IFI27+Mal	RPS6
6.12661e-80	0.486965	0.772	0.553	1.6896e-75	IFI27+Mal	SF3B5
1.64482e-79	0.451916	0.611	0.331	4.53609e-75	IFI27+Mal	GTF2H5
2.56201e-79	0.658524	0.756	0.542	7.0655e-75	IFI27+Mal	GLUL
2.89466e-79	0.55528	0.958	0.931	7.9829e-75	IFI27+Mal	RPL36A
3.38275e-79	0.431436	0.994	0.989	9.32895e-75	IFI27+Mal	RPL38
6.03185e-79	0.777119	0.737	0.515	1.66346e-74	IFI27+Mal	AK1
1.05395e-78	0.337536	0.292	0.059	2.9066e-74	IFI27+Mal	DAPK2
1.87926e-78	0.724785	0.658	0.415	5.18262e-74	IFI27+Mal	NFKBIZ
2.59945e-78	0.572409	0.394	0.132	7.16875e-74	IFI27+Mal	TUBA1A
3.3666e-78	0.302238	0.199	0.012	9.28441e-74	IFI27+Mal	MRC2
5.00514e-78	0.569481	0.298	0.065	1.38032e-73	IFI27+Mal	IGLC2
5.2389e-78	0.493981	0.555	0.273	1.44478e-73	IFI27+Mal	PHIP
6.14972e-78	0.461093	0.875	0.707	1.69597e-73	IFI27+Mal	LAMTOR5
7.54746e-78	0.382737	0.337	0.093	2.08144e-73	IFI27+Mal	PBXIP1
2.06704e-77	0.469946	0.72	0.468	5.70049e-73	IFI27+Mal	TRA2B
2.17081e-77	0.772073	0.759	0.539	5.98665e-73	IFI27+Mal	ACTN4
2.57353e-77	0.515872	0.316	0.082	7.09728e-73	IFI27+Mal	HBEGF
1.22221e-76	0.450555	0.491	0.22	3.37062e-72	IFI27+Mal	NEU1
1.56299e-75	0.431635	0.684	0.415	4.31041e-71	IFI27+Mal	MRPL52
1.78355e-75	1.00857	0.188	0.01	4.91866e-71	IFI27+Mal	GGTLC1
1.91624e-75	0.35968	0.19	0.011	5.28462e-71	IFI27+Mal	ATP10B
2.2872e-75	0.44413	0.705	0.444	6.30764e-71	IFI27+Mal	2024-09-15
7.12598e-75	0.490851	0.945	0.859	1.9652e-70	IFI27+Mal	ATP6V0E1
7.32626e-75	0.483465	0.416	0.158	2.02044e-70	IFI27+Mal	RDH10
7.61786e-75	0.407146	0.19	0.011	2.10085e-70	IFI27+Mal	ALPL
1.09746e-74	0.349507	0.205	0.019	3.02657e-70	IFI27+Mal	CEBPA
1.35242e-74	0.456104	0.631	0.362	3.72971e-70	IFI27+Mal	CNN3
1.648e-74	0.726587	0.252	0.042	4.54485e-70	IFI27+Mal	IGHG3
3.32668e-74	0.301421	0.295	0.067	9.17432e-70	IFI27+Mal	ITM2C
4.01236e-74	0.297055	0.273	0.055	1.10653e-69	IFI27+Mal	MMP14
5.46539e-74	1.48152	0.604	0.39	1.50725e-69	IFI27+Mal	PIGR
2.29817e-73	0.420443	0.763	0.513	6.33789e-69	IFI27+Mal	SRSF11
5.48244e-73	1.74814	0.638	0.472	1.51195e-68	IFI27+Mal	AREG
6.30741e-73	0.326432	0.214	0.024	1.73946e-68	IFI27+Mal	IFITM1
8.55215e-73	0.401941	0.358	0.114	2.35851e-68	IFI27+Mal	VAMP5
1.25785e-72	0.455063	0.767	0.534	3.46889e-68	IFI27+Mal	DPY30
1.31145e-72	0.330373	0.225	0.03	3.61671e-68	IFI27+Mal	CAMK2N1
1.55277e-72	0.452879	0.839	0.702	4.28222e-68	IFI27+Mal	MIF
5.25543e-72	0.276388	0.213	0.025	1.44934e-67	IFI27+Mal	GLIS3
1.8937e-71	0.27273	0.238	0.038	5.22245e-67	IFI27+Mal	TMEM91
3.08761e-71	0.368306	0.349	0.11	8.515e-67	IFI27+Mal	GPC4
2.09281e-70	0.258873	0.2	0.02	5.77155e-66	IFI27+Mal	ETV1
1.41012e-69	0.489843	0.715	0.49	3.88884e-65	IFI27+Mal	FAM177A1
2.50949e-69	0.60971	0.932	0.871	6.92067e-65	IFI27+Mal	TACSTD2
3.32109e-69	0.259081	0.202	0.023	9.1589e-65	IFI27+Mal	TNIK
4.93781e-69	0.456535	0.435	0.187	1.36175e-64	IFI27+Mal	CAMK1D
5.70564e-69	0.25575	0.179	0.012	1.5735e-64	IFI27+Mal	MTSS1
2.54131e-68	0.407006	0.452	0.201	7.00843e-64	IFI27+Mal	DDAH1
3.03179e-68	0.298944	0.269	0.06	8.36107e-64	IFI27+Mal	FOXN3
9.28011e-68	0.47954	0.519	0.264	2.55927e-63	IFI27+Mal	TMEM98
1.10683e-67	0.530669	0.384	0.154	3.05242e-63	IFI27+Mal	PON3
1.18719e-67	0.43105	0.783	0.584	3.27402e-63	IFI27+Mal	CSDE1
1.51132e-67	0.412939	0.446	0.187	4.16792e-63	IFI27+Mal	RHOBTB3
4.54974e-67	0.510847	0.462	0.198	1.25473e-62	IFI27+Mal	HIST1H1C
8.95231e-67	0.528994	0.625	0.385	2.46887e-62	IFI27+Mal	PLS3
2.26333e-66	0.251705	0.158	0.005	6.2418e-62	IFI27+Mal	PHACTR1
2.63142e-66	0.884429	0.856	0.776	7.25694e-62	IFI27+Mal	KLF6
2.69602e-66	0.679025	0.893	0.766	7.43509e-62	IFI27+Mal	WSB1
5.73001e-66	0.506942	0.864	0.733	1.58022e-61	IFI27+Mal	EIF4A2
6.18315e-66	0.277223	0.171	0.011	1.70519e-61	IFI27+Mal	SCTR
8.3472e-66	0.547248	0.35	0.128	2.30199e-61	IFI27+Mal	PTPN13
1.39649e-65	0.401013	0.647	0.381	3.85124e-61	IFI27+Mal	UQCC2
3.26997e-65	0.264339	0.174	0.013	9.01792e-61	IFI27+Mal	EDIL3
6.65953e-65	1.32642	0.838	0.706	1.83657e-60	IFI27+Mal	RNASE1
7.73727e-65	0.382885	0.397	0.162	2.13378e-60	IFI27+Mal	TC2N
1.09616e-64	0.353877	0.372	0.137	3.02299e-60	IFI27+Mal	DAAM1
1.29777e-64	0.382967	0.351	0.121	3.57899e-60	IFI27+Mal	C1orf198
2.09177e-64	0.612651	0.87	0.757	5.76868e-60	IFI27+Mal	CCNL1
2.11254e-64	0.467181	0.259	0.058	5.82596e-60	IFI27+Mal	TYROBP
2.98097e-64	0.411742	0.483	0.232	8.22092e-60	IFI27+Mal	ST3GAL5
3.00021e-64	0.262569	0.256	0.057	8.27397e-60	IFI27+Mal	KDELR3
3.66284e-64	0.321128	0.291	0.082	1.01014e-59	IFI27+Mal	CPEB4
3.70679e-64	0.357852	0.291	0.081	1.02226e-59	IFI27+Mal	KCNK6
8.30825e-64	0.341852	0.297	0.086	2.29125e-59	IFI27+Mal	NRP1
1.46586e-63	0.363358	0.262	0.062	4.04256e-59	IFI27+Mal	SOX9
1.6952e-63	0.377223	0.573	0.313	4.67503e-59	IFI27+Mal	HNRNPUL1
2.34291e-63	0.4772	0.238	0.049	6.46129e-59	IFI27+Mal	SRGN
2.88925e-63	0.533765	0.847	0.748	7.96799e-59	IFI27+Mal	TSTD1
3.26683e-63	0.343802	0.809	0.629	9.00926e-59	IFI27+Mal	SERBP1
3.53678e-63	0.660167	0.741	0.557	9.75372e-59	IFI27+Mal	XBP1
5.58597e-63	0.833337	0.679	0.441	1.5405e-58	IFI27+Mal	VIM
8.33942e-63	0.349612	0.406	0.167	2.29985e-58	IFI27+Mal	TSPAN6
8.76729e-63	0.302768	0.149	0.004	2.41784e-58	IFI27+Mal	DAB2
1.39176e-62	0.346176	0.453	0.202	3.83818e-58	IFI27+Mal	TMEM41A
1.74455e-62	0.317782	0.158	0.008	4.81111e-58	IFI27+Mal	HHLA2
3.03583e-62	0.93686	0.831	0.758	8.37222e-58	IFI27+Mal	CXCL17
4.01681e-62	0.338621	0.2	0.03	1.10776e-57	IFI27+Mal	RASD1
4.37541e-62	0.372296	0.706	0.476	1.20665e-57	IFI27+Mal	AP2M1
9.0446e-62	0.890507	0.968	0.938	2.49432e-57	IFI27+Mal	WFDC2
9.16988e-62	0.332058	0.328	0.113	2.52887e-57	IFI27+Mal	SLC25A29
1.17497e-61	0.365828	0.243	0.054	3.24033e-57	IFI27+Mal	SERPING1
1.94399e-61	0.489447	0.564	0.33	5.36113e-57	IFI27+Mal	FNIP2
2.47893e-61	0.334307	0.431	0.189	6.83638e-57	IFI27+Mal	INADL
2.72445e-61	0.487389	0.187	0.023	7.51349e-57	IFI27+Mal	IGHG1
3.80118e-61	0.315024	0.228	0.045	1.04829e-56	IFI27+Mal	GBP2
4.05001e-61	0.821853	0.479	0.224	1.11691e-56	IFI27+Mal	APOE
4.71907e-61	0.403969	0.186	0.023	1.30143e-56	IFI27+Mal	SHISA3
5.20109e-61	0.288225	0.147	0.005	1.43436e-56	IFI27+Mal	AQP4
1.00051e-60	0.316078	0.241	0.051	2.75922e-56	IFI27+Mal	ALOX5AP
1.53481e-60	0.327248	0.374	0.146	4.23269e-56	IFI27+Mal	SCPEP1
3.21698e-60	0.43635	0.617	0.383	8.87178e-56	IFI27+Mal	MYH9
3.63049e-60	0.335567	0.499	0.252	1.00122e-55	IFI27+Mal	TRAPPC6A
4.82008e-60	1.23965	0.411	0.215	1.32928e-55	IFI27+Mal	C4BPA
7.48666e-60	0.47993	0.698	0.484	2.06467e-55	IFI27+Mal	ECH1
9.26946e-60	0.390688	0.225	0.045	2.55633e-55	IFI27+Mal	CCL3
1.03058e-59	0.371362	0.518	0.278	2.84212e-55	IFI27+Mal	TMEM261
1.04258e-59	0.485065	0.678	0.462	2.87523e-55	IFI27+Mal	IRF2BP2
1.18006e-59	0.580936	0.588	0.379	3.25438e-55	IFI27+Mal	MSN
1.23798e-59	0.421763	0.745	0.545	3.41411e-55	IFI27+Mal	POLR2F
1.40046e-59	0.413443	0.42	0.194	3.8622e-55	IFI27+Mal	PPP1R10
3.93998e-59	0.486611	0.81	0.64	1.08657e-54	IFI27+Mal	ASAH1
4.42501e-59	0.587316	0.421	0.199	1.22033e-54	IFI27+Mal	CPM
5.84531e-59	0.413044	0.515	0.276	1.61202e-54	IFI27+Mal	ODF2L
8.14072e-59	0.384282	0.304	0.098	2.24505e-54	IFI27+Mal	WARS
1.18464e-58	0.504196	0.296	0.096	3.26701e-54	IFI27+Mal	SLC6A14
1.20496e-58	0.500715	0.199	0.032	3.32303e-54	IFI27+Mal	CCL2
1.28447e-58	0.336988	0.33	0.118	3.5423e-54	IFI27+Mal	HPN
2.31589e-58	0.252585	0.221	0.046	6.38675e-54	IFI27+Mal	TMEM2
2.71449e-58	0.538779	0.679	0.481	7.48602e-54	IFI27+Mal	MT-ND4L
2.98432e-58	0.29446	0.16	0.014	8.23016e-54	IFI27+Mal	LAMP3
3.42341e-58	0.394885	0.249	0.064	9.44108e-54	IFI27+Mal	CMB9-22P13.1
7.21605e-58	0.269282	0.227	0.048	1.99004e-53	IFI27+Mal	LBH
7.56358e-58	0.348344	0.398	0.169	2.08588e-53	IFI27+Mal	HNRNPL
7.73819e-58	0.264469	0.218	0.045	2.13404e-53	IFI27+Mal	CGNL1
1.06466e-57	0.461142	0.533	0.296	2.93612e-53	IFI27+Mal	ALCAM
1.31812e-57	0.942039	0.897	0.822	3.63512e-53	IFI27+Mal	JUNB
1.58162e-57	0.270289	0.189	0.028	4.3618e-53	IFI27+Mal	IGLC3
1.59497e-57	0.424702	0.181	0.024	4.39861e-53	IFI27+Mal	CCL18
2.3776e-57	0.539066	0.799	0.654	6.55694e-53	IFI27+Mal	CYSTM1
3.25388e-57	0.385609	0.234	0.053	8.97356e-53	IFI27+Mal	CCL4
7.83486e-57	0.309948	0.404	0.176	2.1607e-52	IFI27+Mal	MAGEF1
9.34927e-57	0.330346	0.299	0.099	2.57834e-52	IFI27+Mal	ARID4A
1.35466e-56	0.347528	0.331	0.125	3.73589e-52	IFI27+Mal	MAGI3
1.69824e-56	0.320228	0.541	0.291	4.6834e-52	IFI27+Mal	RAP1A
1.79765e-56	0.335313	0.332	0.122	4.95756e-52	IFI27+Mal	DGKD
2.70189e-56	0.831139	0.808	0.714	7.45127e-52	IFI27+Mal	C19orf33
2.74694e-56	0.355682	0.216	0.044	7.5755e-52	IFI27+Mal	C1QB
3.13314e-56	0.657191	0.821	0.694	8.64056e-52	IFI27+Mal	RHOB
4.20869e-56	0.446028	0.818	0.662	1.16067e-51	IFI27+Mal	MRPS21
5.62144e-56	0.43219	0.147	0.01	1.55028e-51	IFI27+Mal	CYP4B1
9.7265e-56	0.536198	0.752	0.579	2.68238e-51	IFI27+Mal	PTP4A1
1.22056e-55	1.88483	0.7	0.769	3.36607e-51	IFI27+Mal	SFTPB
1.49084e-55	0.493745	0.391	0.175	4.11145e-51	IFI27+Mal	PHLDA1
1.62838e-55	0.330518	0.243	0.064	4.49076e-51	IFI27+Mal	POLG2
2.37763e-55	0.339338	0.429	0.197	6.55703e-51	IFI27+Mal	OFD1
3.1924e-55	0.543951	0.187	0.032	8.80401e-51	IFI27+Mal	PEBP4
7.63451e-55	0.722682	0.764	0.61	2.10544e-50	IFI27+Mal	IER3
9.14984e-55	0.343393	0.403	0.176	2.52334e-50	IFI27+Mal	SYNE2
1.39688e-54	0.348655	0.192	0.034	3.85233e-50	IFI27+Mal	NRGN
1.43068e-54	0.270708	0.262	0.075	3.94552e-50	IFI27+Mal	BDH2
1.77248e-54	0.351539	0.504	0.268	4.88814e-50	IFI27+Mal	ABRACL
1.91486e-54	0.400653	0.506	0.281	5.28081e-50	IFI27+Mal	BAZ1A
2.15695e-54	0.967147	0.84	0.748	5.94843e-50	IFI27+Mal	HLA-DRA
2.2061e-54	0.556608	0.846	0.737	6.08399e-50	IFI27+Mal	MCL1
2.28782e-54	0.30059	0.431	0.201	6.30934e-50	IFI27+Mal	EAPP
2.98821e-54	0.374648	0.6	0.372	8.24087e-50	IFI27+Mal	EIF4G1
3.068e-54	0.263435	0.259	0.075	8.46093e-50	IFI27+Mal	KCNK5
3.08957e-54	0.378626	0.773	0.592	8.5204e-50	IFI27+Mal	TMEM14C
3.49683e-54	0.416257	0.994	0.99	9.64356e-50	IFI27+Mal	H3F3B
3.54062e-54	0.370826	0.553	0.325	9.76433e-50	IFI27+Mal	MLLT4
3.65226e-54	0.440688	0.824	0.66	1.00722e-49	IFI27+Mal	COX14
6.15195e-54	0.723567	0.989	0.943	1.69658e-49	IFI27+Mal	NEAT1
9.29331e-54	0.341703	0.414	0.192	2.56291e-49	IFI27+Mal	SLC39A7
1.66628e-53	0.276283	0.193	0.036	4.59526e-49	IFI27+Mal	FCGR2A
1.896e-53	0.349039	0.557	0.331	5.22879e-49	IFI27+Mal	TCEAL8
1.92049e-53	0.294897	0.332	0.127	5.29634e-49	IFI27+Mal	SIRT2
2.11287e-53	0.506431	0.635	0.423	5.82688e-49	IFI27+Mal	SLC25A37
2.12252e-53	0.375217	0.453	0.231	5.85348e-49	IFI27+Mal	KLHDC2
2.53063e-53	0.542576	0.404	0.197	6.97897e-49	IFI27+Mal	MX1
2.58569e-53	0.527038	0.421	0.22	7.13081e-49	IFI27+Mal	SLC39A8
2.82359e-53	0.350127	0.26	0.079	7.7869e-49	IFI27+Mal	SEMA4A
2.97662e-53	0.323948	0.206	0.045	8.20893e-49	IFI27+Mal	ARNT2
3.72415e-53	0.335073	0.169	0.023	1.02705e-48	IFI27+Mal	MACROD2
4.47052e-53	0.288538	0.456	0.224	1.23288e-48	IFI27+Mal	MAPK1IP1L
6.97648e-53	0.470794	0.231	0.06	1.92397e-48	IFI27+Mal	TREM1
1.38644e-52	0.466046	0.146	0.012	3.82354e-48	IFI27+Mal	MEG3
1.49605e-52	0.325932	0.207	0.042	4.12581e-48	IFI27+Mal	CCL4L2
1.53214e-52	0.468984	0.246	0.072	4.22535e-48	IFI27+Mal	SUSD2
2.10611e-52	0.398801	0.202	0.041	5.80823e-48	IFI27+Mal	RARRES2
3.48229e-52	0.756677	0.549	0.348	9.60345e-48	IFI27+Mal	TNFSF10
3.55682e-52	0.533898	0.537	0.336	9.80901e-48	IFI27+Mal	EPHX1
4.84862e-52	0.366351	0.682	0.474	1.33715e-47	IFI27+Mal	ATOX1
5.59319e-52	0.352248	0.997	0.998	1.54249e-47	IFI27+Mal	RPL31
1.10005e-51	0.340585	0.528	0.304	3.03372e-47	IFI27+Mal	PPP2R5C
1.27649e-51	0.760842	0.118	0.002	3.52031e-47	IFI27+Mal	PLA2G1B
1.51757e-51	0.511471	0.169	0.026	4.18516e-47	IFI27+Mal	PPM1N
1.60127e-51	0.359346	0.6	0.379	4.41599e-47	IFI27+Mal	WBP5
1.76731e-51	0.250529	0.202	0.043	4.87389e-47	IFI27+Mal	COLCA1
2.43414e-51	0.298993	0.369	0.158	6.71286e-47	IFI27+Mal	FNBP1L
2.87585e-51	0.374531	0.54	0.32	7.93103e-47	IFI27+Mal	SNRPN
3.24135e-51	0.270402	0.406	0.188	8.93901e-47	IFI27+Mal	ACTR10
4.42493e-51	0.572781	0.523	0.324	1.22031e-46	IFI27+Mal	HEXIM1
4.60313e-51	0.413692	0.227	0.055	1.26945e-46	IFI27+Mal	BASP1
6.1176e-51	0.308738	0.189	0.036	1.68711e-46	IFI27+Mal	CD52
8.60171e-51	0.264289	0.236	0.064	2.37218e-46	IFI27+Mal	ALDH6A1
1.27154e-50	0.347776	0.33	0.132	3.50665e-46	IFI27+Mal	ACP5
1.41617e-50	0.258869	0.466	0.236	3.90552e-46	IFI27+Mal	ATP6V1D
1.72892e-50	0.305615	0.214	0.051	4.76803e-46	IFI27+Mal	CD83
2.39771e-50	0.560352	0.191	0.039	6.61241e-46	IFI27+Mal	GNLY
3.60328e-50	0.28399	0.406	0.188	9.93712e-46	IFI27+Mal	C14orf119
6.82082e-50	0.618499	0.394	0.184	1.88104e-45	IFI27+Mal	HIST1H2AC
7.2821e-50	0.357351	0.468	0.252	2.00826e-45	IFI27+Mal	RNASET2
8.32716e-50	0.345798	0.61	0.388	2.29646e-45	IFI27+Mal	PTRHD1
1.07671e-49	0.310368	0.486	0.269	2.96934e-45	IFI27+Mal	CHMP4A
1.90684e-49	0.428242	0.744	0.567	5.25869e-45	IFI27+Mal	SMDT1
2.39532e-49	0.339385	0.516	0.297	6.60583e-45	IFI27+Mal	TMEM256
2.44126e-49	0.389332	0.461	0.249	6.7325e-45	IFI27+Mal	GPR160
2.63653e-49	0.306388	0.154	0.019	7.27101e-45	IFI27+Mal	PDLIM3
2.88742e-49	0.40043	0.802	0.655	7.96294e-45	IFI27+Mal	PSME1
3.18744e-49	0.335767	0.938	0.866	8.79032e-45	IFI27+Mal	ANAPC11
5.7735e-49	0.318984	0.331	0.135	1.59222e-44	IFI27+Mal	KLHL24
6.31312e-49	0.286163	0.258	0.084	1.74103e-44	IFI27+Mal	STXBP1
1.11244e-48	0.28647	0.4	0.189	3.06788e-44	IFI27+Mal	TUG1
1.36717e-48	0.372547	0.591	0.378	3.77038e-44	IFI27+Mal	MBIP
1.48094e-48	0.389713	0.226	0.063	4.08415e-44	IFI27+Mal	RP11-467L13.7
1.89251e-48	0.33117	0.15	0.019	5.21917e-44	IFI27+Mal	TSHZ2
2.36494e-48	0.302662	0.465	0.247	6.52203e-44	IFI27+Mal	PPP1R2
2.67435e-48	0.513976	0.326	0.131	7.37532e-44	IFI27+Mal	MSLN
3.15855e-48	0.349036	0.347	0.153	8.71064e-44	IFI27+Mal	GLCCI1
3.67123e-48	0.326873	0.581	0.361	1.01245e-43	IFI27+Mal	DGCR6L
3.8497e-48	0.362446	0.81	0.669	1.06167e-43	IFI27+Mal	ROMO1
4.26106e-48	0.452224	0.626	0.449	1.17511e-43	IFI27+Mal	ATP11A
4.64178e-48	0.277646	0.23	0.065	1.28011e-43	IFI27+Mal	AMIGO2
4.86259e-48	0.394027	0.503	0.303	1.34101e-43	IFI27+Mal	SPAG9
8.04335e-48	0.305387	0.675	0.466	2.2182e-43	IFI27+Mal	ATP5F1
8.24677e-48	0.334168	0.493	0.278	2.27429e-43	IFI27+Mal	GCC2
9.21325e-48	0.350033	0.97	0.934	2.54083e-43	IFI27+Mal	TCEB2
1.17308e-47	0.394414	0.789	0.624	3.23512e-43	IFI27+Mal	EID1
1.86011e-47	0.265822	0.116	0.004	5.1298e-43	IFI27+Mal	LGALS4
2.92679e-47	0.294589	0.372	0.167	8.07151e-43	IFI27+Mal	SMCO4
3.66683e-47	0.320812	0.297	0.116	1.01124e-42	IFI27+Mal	SNX30
4.71449e-47	0.355504	0.486	0.281	1.30016e-42	IFI27+Mal	COPA
5.10696e-47	0.447298	0.394	0.194	1.4084e-42	IFI27+Mal	PRSS23
7.00997e-47	0.499174	0.819	0.671	1.93321e-42	IFI27+Mal	HMGN3
7.29304e-47	0.305405	0.992	0.983	2.01127e-42	IFI27+Mal	COX7C
8.79913e-47	0.291998	0.994	0.992	2.42662e-42	IFI27+Mal	RPL5
1.44387e-46	0.365245	0.131	0.012	3.9819e-42	IFI27+Mal	IL37
2.62104e-46	0.783915	0.845	0.781	7.22831e-42	IFI27+Mal	TIMP1
2.71665e-46	0.273268	0.151	0.021	7.49198e-42	IFI27+Mal	FAM20C
2.94767e-46	0.312045	0.485	0.272	8.1291e-42	IFI27+Mal	CSNK1E
3.45069e-46	0.304047	0.337	0.145	9.51632e-42	IFI27+Mal	ASRGL1
4.87032e-46	0.333097	0.994	0.987	1.34314e-41	IFI27+Mal	MYL6
5.17032e-46	0.294235	0.487	0.26	1.42587e-41	IFI27+Mal	DDAH2
5.3654e-46	0.265391	0.167	0.03	1.47967e-41	IFI27+Mal	CCL3L3
5.87499e-46	0.604523	0.993	0.981	1.62021e-41	IFI27+Mal	S100A6
5.91991e-46	0.305126	0.191	0.043	1.63259e-41	IFI27+Mal	FCER1G
7.44549e-46	0.27177	0.328	0.139	2.05332e-41	IFI27+Mal	PIGS
1.89609e-45	0.284328	0.487	0.271	5.22903e-41	IFI27+Mal	TNRC6B
2.14117e-45	0.377289	0.706	0.534	5.90493e-41	IFI27+Mal	KRTCAP2
3.26299e-45	0.309181	0.211	0.054	8.99867e-41	IFI27+Mal	HIST1H2BG
3.84257e-45	0.419304	0.22	0.063	1.0597e-40	IFI27+Mal	RND1
4.43356e-45	0.292329	0.275	0.096	1.22269e-40	IFI27+Mal	RHOV
4.45548e-45	0.257069	0.278	0.103	1.22873e-40	IFI27+Mal	NT5E
5.43958e-45	0.579927	0.994	0.966	1.50013e-40	IFI27+Mal	MT-ATP6
5.46693e-45	0.38786	0.351	0.156	1.50767e-40	IFI27+Mal	LIPH
1.10488e-44	0.341758	0.467	0.267	3.04703e-40	IFI27+Mal	MPC1
1.24667e-44	0.301918	0.512	0.299	3.43807e-40	IFI27+Mal	PRPF38B
1.45758e-44	0.267657	0.244	0.081	4.01973e-40	IFI27+Mal	PFKFB2
1.47684e-44	0.394719	0.174	0.035	4.07282e-40	IFI27+Mal	FABP5
1.58229e-44	0.322825	0.114	0.006	4.36365e-40	IFI27+Mal	SCGB2A1
1.9256e-44	0.27529	0.339	0.149	5.31042e-40	IFI27+Mal	TSPYL1
2.382e-44	0.315535	0.61	0.403	6.56908e-40	IFI27+Mal	TMEM160
2.73142e-44	0.329464	0.329	0.146	7.5327e-40	IFI27+Mal	AKT2
3.34423e-44	0.435525	0.636	0.452	9.22271e-40	IFI27+Mal	STAT3
4.11323e-44	0.315149	0.643	0.447	1.13435e-39	IFI27+Mal	TMCO1
4.78027e-44	1.25625	0.457	0.281	1.3183e-39	IFI27+Mal	S100A2
4.99147e-44	0.384446	0.262	0.096	1.37655e-39	IFI27+Mal	NFIX
9.35971e-44	0.276276	0.426	0.223	2.58122e-39	IFI27+Mal	ABCF1
1.29345e-43	0.439095	0.782	0.649	3.56709e-39	IFI27+Mal	ATP1A1
1.3957e-43	0.271177	0.445	0.237	3.84907e-39	IFI27+Mal	BAG6
1.44277e-43	0.348916	0.947	0.902	3.97887e-39	IFI27+Mal	COX7A2
1.56156e-43	0.271359	0.369	0.174	4.30646e-39	IFI27+Mal	NUMB
1.6284e-43	0.353056	0.483	0.283	4.49079e-39	IFI27+Mal	LAMP2
1.90172e-43	0.262447	0.284	0.11	5.24457e-39	IFI27+Mal	MFHAS1
1.96197e-43	0.378026	0.197	0.051	5.41072e-39	IFI27+Mal	IFIT1
2.15139e-43	0.272275	0.464	0.259	5.93309e-39	IFI27+Mal	SNX6
2.44863e-43	0.30661	0.596	0.4	6.75284e-39	IFI27+Mal	SFT2D1
3.57317e-43	0.47337	0.317	0.144	9.85408e-39	IFI27+Mal	SYNE1
3.8278e-43	0.352366	0.55	0.351	1.05563e-38	IFI27+Mal	ZNF428
4.71302e-43	0.277278	0.443	0.237	1.29976e-38	IFI27+Mal	ATP6AP1
5.70511e-43	0.379607	0.881	0.774	1.57335e-38	IFI27+Mal	COX7B
6.24049e-43	0.30834	0.428	0.231	1.721e-38	IFI27+Mal	PSMA3-AS1
9.34962e-43	0.404227	0.65	0.481	2.57844e-38	IFI27+Mal	MPZL2
2.37297e-42	0.292593	0.255	0.093	6.54419e-38	IFI27+Mal	FGGY
2.6035e-42	0.373507	0.852	0.736	7.17993e-38	IFI27+Mal	C4orf3
2.78287e-42	0.370461	0.717	0.536	7.67459e-38	IFI27+Mal	COMT
2.95165e-42	0.271338	0.384	0.19	8.14005e-38	IFI27+Mal	KDM5B
3.4964e-42	0.291177	0.2	0.056	9.64238e-38	IFI27+Mal	C2
3.84801e-42	0.515994	0.202	0.057	1.0612e-37	IFI27+Mal	IGFBP6
4.28857e-42	0.323256	0.578	0.38	1.1827e-37	IFI27+Mal	LASP1
4.52137e-42	0.320637	0.998	0.999	1.2469e-37	IFI27+Mal	RPL37
6.56013e-42	0.282401	0.221	0.07	1.80915e-37	IFI27+Mal	NEK8
7.62179e-42	0.526461	0.632	0.453	2.10194e-37	IFI27+Mal	CKB
8.06651e-42	0.345797	0.526	0.333	2.22458e-37	IFI27+Mal	RAI14
8.07313e-42	0.421846	0.584	0.409	2.22641e-37	IFI27+Mal	HLA-DMA
1.05974e-41	0.544921	0.129	0.016	2.92254e-37	IFI27+Mal	AGER
1.5613e-41	0.420334	0.108	0.006	4.30576e-37	IFI27+Mal	OLFML3
2.40713e-41	0.257463	0.376	0.182	6.63838e-37	IFI27+Mal	MAGED2
2.93803e-41	0.480306	0.495	0.307	8.1025e-37	IFI27+Mal	PLAUR
2.99969e-41	0.318056	0.722	0.548	8.27256e-37	IFI27+Mal	RER1
3.19048e-41	0.434668	0.825	0.707	8.7987e-37	IFI27+Mal	PERP
4.73086e-41	0.677037	0.417	0.238	1.30468e-36	IFI27+Mal	ADIRF
6.68652e-41	0.280278	0.241	0.083	1.84401e-36	IFI27+Mal	ZNF322
7.86208e-41	0.382304	0.209	0.061	2.1682e-36	IFI27+Mal	TMEM176B
8.37908e-41	0.254299	0.412	0.214	2.31078e-36	IFI27+Mal	ERCC1
8.68389e-41	0.258196	0.296	0.123	2.39484e-36	IFI27+Mal	BCL6
9.67118e-41	0.258878	0.198	0.057	2.66712e-36	IFI27+Mal	CIT
1.156e-40	0.347055	0.701	0.554	3.18801e-36	IFI27+Mal	PRKAR1A
2.34696e-40	0.276727	0.141	0.023	6.47245e-36	IFI27+Mal	CXCR4
2.52679e-40	0.290294	0.656	0.459	6.96838e-36	IFI27+Mal	H2AFJ
3.48536e-40	0.348732	0.817	0.703	9.61192e-36	IFI27+Mal	SON
5.46674e-40	0.321888	0.42	0.231	1.50762e-35	IFI27+Mal	HIF1A
7.19252e-40	0.325226	0.488	0.29	1.98355e-35	IFI27+Mal	EIF4A3
8.84085e-40	0.331517	0.104	0.006	2.43813e-35	IFI27+Mal	IGFBP5
2.44622e-39	0.269233	0.29	0.119	6.7462e-35	IFI27+Mal	HIST1H2BD
3.49765e-39	0.303763	0.266	0.103	9.64582e-35	IFI27+Mal	IGF2BP2
4.50973e-39	0.481774	0.218	0.073	1.24369e-34	IFI27+Mal	SPP1
9.48191e-39	0.326748	0.362	0.185	2.61492e-34	IFI27+Mal	ARL5B
9.75175e-39	0.294607	0.495	0.296	2.68934e-34	IFI27+Mal	GPI
1.13064e-38	0.303703	0.644	0.458	3.11808e-34	IFI27+Mal	SUPT4H1
1.17507e-38	0.334436	0.896	0.819	3.24062e-34	IFI27+Mal	ATP5H
1.42111e-38	0.424564	0.448	0.276	3.91913e-34	IFI27+Mal	MAFF
2.02884e-38	0.264293	0.443	0.256	5.59514e-34	IFI27+Mal	CHURC1
2.24813e-38	0.275658	0.39	0.205	6.19989e-34	IFI27+Mal	HEXA
2.82187e-38	0.301036	0.508	0.315	7.78215e-34	IFI27+Mal	LEPROT
2.97923e-38	0.254286	0.436	0.243	8.21612e-34	IFI27+Mal	JAK1
8.79753e-38	0.523919	0.466	0.296	2.42618e-33	IFI27+Mal	GADD45A
9.16422e-38	0.307749	0.45	0.269	2.52731e-33	IFI27+Mal	ETS2
9.56304e-38	0.448837	0.376	0.194	2.6373e-33	IFI27+Mal	CYP1B1
1.1186e-37	0.390652	0.464	0.288	3.08488e-33	IFI27+Mal	MAST4
1.95233e-37	0.276893	0.511	0.32	5.38413e-33	IFI27+Mal	LSM14A
2.17876e-37	0.271229	0.303	0.139	6.00859e-33	IFI27+Mal	PMM1
4.40349e-37	0.314625	0.459	0.276	1.21439e-32	IFI27+Mal	LAD1
5.16661e-37	0.300287	0.891	0.794	1.42485e-32	IFI27+Mal	C11orf31
6.78241e-37	0.264054	0.607	0.417	1.87045e-32	IFI27+Mal	XRCC6
7.64347e-37	0.434628	0.742	0.625	2.10792e-32	IFI27+Mal	TOP1
8.39474e-37	0.483442	0.44	0.276	2.3151e-32	IFI27+Mal	DRAM1
1.03032e-36	0.268385	0.311	0.144	2.84141e-32	IFI27+Mal	FOXO3
1.77163e-36	0.284606	0.461	0.275	4.88581e-32	IFI27+Mal	EXOC7
2.1956e-36	0.286037	0.712	0.543	6.05504e-32	IFI27+Mal	CSNK2B
3.33031e-36	0.370862	0.173	0.048	9.18432e-32	IFI27+Mal	BMP2
3.46715e-36	0.280611	0.558	0.368	9.5617e-32	IFI27+Mal	CD164
4.79358e-36	0.307988	0.857	0.758	1.32197e-31	IFI27+Mal	NDUFA2
5.22891e-36	0.288357	0.347	0.179	1.44203e-31	IFI27+Mal	ARFGEF3
8.22901e-36	0.295875	0.67	0.484	2.2694e-31	IFI27+Mal	VKORC1
9.19235e-36	0.251997	0.34	0.171	2.53507e-31	IFI27+Mal	SMURF2
1.18584e-35	0.255222	0.277	0.122	3.27031e-31	IFI27+Mal	CAT
1.20975e-35	0.510071	0.413	0.246	3.33624e-31	IFI27+Mal	TNC
1.35905e-35	0.59051	0.682	0.557	3.74799e-31	IFI27+Mal	ITGA3
1.86101e-35	0.259245	0.405	0.227	5.1323e-31	IFI27+Mal	TIMM50
2.15793e-35	0.286947	0.36	0.189	5.95114e-31	IFI27+Mal	GGA1
2.32443e-35	0.254174	0.399	0.217	6.41031e-31	IFI27+Mal	ECHDC2
3.21408e-35	0.325606	0.78	0.656	8.86379e-31	IFI27+Mal	PSMB1
3.36528e-35	0.264248	0.15	0.035	9.28077e-31	IFI27+Mal	RGS1
3.63518e-35	0.293022	0.539	0.354	1.00251e-30	IFI27+Mal	GOLPH3
3.65636e-35	0.319114	0.647	0.477	1.00835e-30	IFI27+Mal	TTC3
4.16495e-35	0.321036	0.842	0.746	1.14861e-30	IFI27+Mal	DYNLT1
6.20417e-35	0.369512	0.585	0.419	1.71099e-30	IFI27+Mal	PLXNB2
6.9166e-35	0.253981	0.384	0.21	1.90746e-30	IFI27+Mal	SERINC1
8.88442e-35	0.298515	0.654	0.47	2.45015e-30	IFI27+Mal	PGRMC1
9.62309e-35	0.277174	0.205	0.068	2.65386e-30	IFI27+Mal	AKR1C3
9.85413e-35	0.286465	0.515	0.334	2.71757e-30	IFI27+Mal	CD2AP
1.87191e-34	0.666562	0.524	0.405	5.16236e-30	IFI27+Mal	SFTA1P
2.58338e-34	0.255073	0.602	0.414	7.12444e-30	IFI27+Mal	CALM3
6.2136e-34	0.43731	0.406	0.237	1.71359e-29	IFI27+Mal	HLA-DQA1
7.14906e-34	0.277911	0.456	0.28	1.97157e-29	IFI27+Mal	FUCA1
7.43689e-34	0.320018	0.653	0.483	2.05095e-29	IFI27+Mal	RRBP1
1.0947e-33	0.264099	0.255	0.108	3.01896e-29	IFI27+Mal	RP11-350J20.12
1.15873e-33	0.274833	0.423	0.25	3.19554e-29	IFI27+Mal	ECHDC1
1.26334e-33	0.274192	0.58	0.405	3.48403e-29	IFI27+Mal	TCEAL4
1.32309e-33	0.304516	0.914	0.859	3.64883e-29	IFI27+Mal	SUB1
1.32572e-33	0.303877	0.591	0.406	3.65608e-29	IFI27+Mal	WNK1
1.49554e-33	0.370732	0.203	0.071	4.12439e-29	IFI27+Mal	TMEM176A
1.5458e-33	0.297218	0.451	0.275	4.263e-29	IFI27+Mal	EGLN2
2.00287e-33	0.284481	0.754	0.62	5.52353e-29	IFI27+Mal	C14orf166
2.32424e-33	0.263138	0.363	0.193	6.40979e-29	IFI27+Mal	IDI1
2.48528e-33	0.30103	0.543	0.368	6.8539e-29	IFI27+Mal	DDR1
2.50259e-33	0.264043	0.13	0.026	6.90165e-29	IFI27+Mal	ANKRD29
2.5103e-33	0.321328	0.911	0.857	6.9229e-29	IFI27+Mal	UBL5
3.24786e-33	0.262585	0.48	0.298	8.95694e-29	IFI27+Mal	PPP2R5E
5.50067e-33	0.435323	0.73	0.579	1.51697e-28	IFI27+Mal	PNRC1
8.07549e-33	0.270015	0.466	0.288	2.22706e-28	IFI27+Mal	WDR33
8.85304e-33	0.293116	0.351	0.193	2.44149e-28	IFI27+Mal	FOXA2
1.65669e-32	0.319665	0.638	0.472	4.56881e-28	IFI27+Mal	DDX3X
2.91777e-32	0.311668	0.613	0.459	8.04662e-28	IFI27+Mal	LRP10
3.70109e-32	0.347963	1	0.998	1.02069e-27	IFI27+Mal	RPS19
4.3085e-32	0.332544	0.311	0.159	1.1882e-27	IFI27+Mal	PFKFB3
5.6726e-32	0.251109	1	0.999	1.56439e-27	IFI27+Mal	RPL10
7.24573e-32	0.251142	0.226	0.091	1.99823e-27	IFI27+Mal	CPE
1.02006e-31	0.325741	0.649	0.499	2.81313e-27	IFI27+Mal	MPST
1.26594e-31	0.280213	0.752	0.603	3.49121e-27	IFI27+Mal	TMEM50A
1.49572e-31	0.265833	0.385	0.224	4.1249e-27	IFI27+Mal	EPAS1
1.52519e-31	0.294324	0.634	0.481	4.20617e-27	IFI27+Mal	C6orf62
1.96731e-31	0.485432	0.732	0.629	5.42544e-27	IFI27+Mal	PPP1R15A
2.13593e-31	1.03959	0.151	0.042	5.89047e-27	IFI27+Mal	SCGB1A1
2.35456e-31	0.291547	0.739	0.604	6.4934e-27	IFI27+Mal	RPS19BP1
2.5065e-31	0.359423	0.872	0.834	6.91242e-27	IFI27+Mal	GLTSCR2
4.53799e-31	0.424982	0.824	0.749	1.25149e-26	IFI27+Mal	SDC1
4.81414e-31	0.25511	0.239	0.104	1.32764e-26	IFI27+Mal	PIGA
4.95684e-31	0.443789	0.524	0.38	1.367e-26	IFI27+Mal	BAIAP2
7.86246e-31	0.3098	0.7	0.544	2.16831e-26	IFI27+Mal	NKX2-1
9.47871e-31	0.316745	0.557	0.393	2.61404e-26	IFI27+Mal	LINC00998
9.87311e-31	0.334077	0.616	0.463	2.72281e-26	IFI27+Mal	ERBB3
9.94078e-31	0.418048	0.507	0.352	2.74147e-26	IFI27+Mal	DNTTIP1
1.14149e-30	0.291898	0.652	0.491	3.14799e-26	IFI27+Mal	YIF1A
1.34181e-30	0.416727	0.471	0.318	3.70045e-26	IFI27+Mal	LDLR
1.37944e-30	0.280831	0.267	0.126	3.80421e-26	IFI27+Mal	ITPKC
1.45744e-30	0.450017	0.788	0.658	4.01934e-26	IFI27+Mal	EMP2
1.71353e-30	0.25353	0.366	0.206	4.72557e-26	IFI27+Mal	OGT
1.93058e-30	0.691988	0.631	0.517	5.32417e-26	IFI27+Mal	HLA-DPB1
2.02797e-30	0.292807	0.158	0.047	5.59273e-26	IFI27+Mal	APOD
2.40729e-30	0.281344	0.402	0.241	6.63883e-26	IFI27+Mal	MED13
3.19817e-30	0.262672	0.513	0.34	8.8199e-26	IFI27+Mal	NUCB1
3.50239e-30	0.298041	0.875	0.795	9.65889e-26	IFI27+Mal	WDR83OS
4.01939e-30	0.251544	0.55	0.377	1.10847e-25	IFI27+Mal	SF3B1
6.23855e-30	0.28341	0.399	0.236	1.72047e-25	IFI27+Mal	PVRL4
7.27467e-30	0.264631	0.444	0.283	2.00621e-25	IFI27+Mal	TMEM50B
8.32095e-30	0.308385	0.637	0.483	2.29475e-25	IFI27+Mal	MRPS12
1.00794e-29	0.300584	0.768	0.639	2.77969e-25	IFI27+Mal	PSMD8
1.00832e-29	0.512821	0.998	0.974	2.78075e-25	IFI27+Mal	MT-CO2
1.068e-29	0.331518	0.781	0.666	2.94533e-25	IFI27+Mal	CTNNA1
1.38257e-29	0.254933	0.654	0.491	3.81286e-25	IFI27+Mal	FLOT1
2.32978e-29	0.314723	0.551	0.393	6.42506e-25	IFI27+Mal	CDC42EP1
5.56481e-29	0.296312	0.312	0.166	1.53466e-24	IFI27+Mal	SLC12A2
5.78587e-29	0.312561	0.306	0.165	1.59563e-24	IFI27+Mal	CHPT1
6.08317e-29	0.36039	0.741	0.617	1.67762e-24	IFI27+Mal	SPINT1
6.77645e-29	0.324303	0.124	0.029	1.86881e-24	IFI27+Mal	COL6A2
7.72793e-29	0.488413	0.223	0.101	2.13121e-24	IFI27+Mal	RGS16
8.23628e-29	0.334056	0.557	0.408	2.2714e-24	IFI27+Mal	STK17A
9.77907e-29	0.298766	0.407	0.252	2.69687e-24	IFI27+Mal	IRX3
1.13848e-28	0.474751	0.459	0.316	3.13969e-24	IFI27+Mal	CRIP1
1.2824e-28	0.314794	0.503	0.338	3.53661e-24	IFI27+Mal	CETN2
1.48755e-28	0.3185	0.758	0.627	4.10238e-24	IFI27+Mal	LRRFIP1
1.77204e-28	0.277032	0.761	0.649	4.88694e-24	IFI27+Mal	RHOC
2.32409e-28	0.375813	0.456	0.308	6.40937e-24	IFI27+Mal	SGMS2
2.72249e-28	0.31644	0.563	0.408	7.50809e-24	IFI27+Mal	SLC38A2
3.17387e-28	0.296195	0.529	0.378	8.75289e-24	IFI27+Mal	NINJ1
4.15374e-28	0.324201	0.355	0.21	1.14552e-23	IFI27+Mal	KDM6B
4.19725e-28	0.343915	0.997	0.972	1.15752e-23	IFI27+Mal	MT-CO1
4.25515e-28	0.268468	0.548	0.385	1.17349e-23	IFI27+Mal	CXADR
6.16275e-28	0.263292	0.442	0.286	1.69956e-23	IFI27+Mal	TMEM9
1.8871e-27	0.311142	0.718	0.606	5.20425e-23	IFI27+Mal	SFPQ
2.37975e-27	0.262202	0.414	0.262	6.56287e-23	IFI27+Mal	CAPN8
2.4942e-27	0.255415	0.515	0.351	6.87851e-23	IFI27+Mal	2024-03-06
4.88329e-27	0.519149	0.319	0.178	1.34671e-22	IFI27+Mal	CLIC3
5.7284e-27	0.379991	0.993	0.99	1.57978e-22	IFI27+Mal	S100A11
8.363e-27	0.265387	0.658	0.5	2.30635e-22	IFI27+Mal	BNIP3L
1.42498e-26	0.321457	0.452	0.306	3.9298e-22	IFI27+Mal	STAT1
1.99706e-26	0.2868	0.518	0.366	5.50749e-22	IFI27+Mal	FNDC3B
2.09893e-26	0.314503	0.271	0.14	5.78843e-22	IFI27+Mal	EDN1
4.07983e-26	0.301029	0.189	0.076	1.12513e-21	IFI27+Mal	ANPEP
6.44422e-26	0.322197	0.463	0.316	1.77719e-21	IFI27+Mal	SAMD4B
6.55126e-26	0.435221	0.6	0.454	1.80671e-21	IFI27+Mal	CYR61
1.23183e-25	0.309045	0.112	0.026	3.39714e-21	IFI27+Mal	TFF3
2.71305e-25	0.42875	0.119	0.031	7.48206e-21	IFI27+Mal	TPSB2
3.23268e-25	0.398897	0.744	0.66	8.9151e-21	IFI27+Mal	SFTA3
3.24683e-25	0.256196	0.783	0.657	8.95411e-21	IFI27+Mal	HNRNPU
3.56294e-25	0.746387	0.801	0.835	9.82588e-21	IFI27+Mal	CEACAM6
5.14827e-25	0.274495	0.927	0.904	1.41979e-20	IFI27+Mal	UQCR11
6.48789e-25	0.257212	0.396	0.251	1.78923e-20	IFI27+Mal	SKIL
1.91048e-24	0.261981	0.145	0.049	5.26871e-20	IFI27+Mal	CREB5
2.72644e-24	0.339279	0.408	0.269	7.51897e-20	IFI27+Mal	HSPA1B
2.94419e-24	0.388033	0.991	0.971	8.11948e-20	IFI27+Mal	CD63
3.21722e-24	0.36533	0.297	0.174	8.87246e-20	IFI27+Mal	HOXD1
4.80468e-24	0.271934	0.582	0.437	1.32504e-19	IFI27+Mal	BLVRA
7.45699e-24	0.295381	0.257	0.131	2.05649e-19	IFI27+Mal	MUC21
8.26313e-24	0.286919	0.482	0.345	2.27881e-19	IFI27+Mal	GPRC5C
1.86505e-23	0.588531	0.239	0.119	5.14343e-19	IFI27+Mal	KRT17
4.03085e-23	0.315038	0.972	0.954	1.11163e-18	IFI27+Mal	SSR4
5.3201e-23	0.290209	0.866	0.79	1.46718e-18	IFI27+Mal	PRDX2
7.58016e-23	0.289958	0.852	0.906	2.09046e-18	IFI27+Mal	SLPI
8.12159e-23	0.295962	0.266	0.146	2.23977e-18	IFI27+Mal	WFDC3
8.85599e-23	0.662167	0.583	0.475	2.4423e-18	IFI27+Mal	GADD45B
2.57871e-22	0.39828	0.578	0.456	7.11157e-18	IFI27+Mal	VEGFA
5.95951e-22	0.255043	1	0.999	1.64351e-17	IFI27+Mal	EEF1A1
6.45605e-22	0.278346	0.665	0.553	1.78045e-17	IFI27+Mal	TRAPPC1
2.84752e-21	0.329594	0.372	0.249	7.85289e-17	IFI27+Mal	ITGA2
3.7646e-21	0.269069	0.364	0.243	1.0382e-16	IFI27+Mal	DPP4
3.93855e-21	0.301974	0.636	0.532	1.08617e-16	IFI27+Mal	EPS8
4.95634e-21	0.374615	0.205	0.101	1.36686e-16	IFI27+Mal	TRPM4
7.04407e-21	0.276537	0.346	0.225	1.94261e-16	IFI27+Mal	PAG1
1.28528e-20	0.404881	0.723	0.64	3.54454e-16	IFI27+Mal	ERRFI1
2.04291e-20	0.773536	0.309	0.2	5.63393e-16	IFI27+Mal	PTGS2
3.33406e-20	0.386353	0.297	0.183	9.19467e-16	IFI27+Mal	ANKRD36C
3.35652e-20	0.25114	0.534	0.412	9.25661e-16	IFI27+Mal	PVRL2
4.07207e-20	0.37853	0.483	0.368	1.123e-15	IFI27+Mal	ARIH1
6.68078e-20	0.277231	0.684	0.584	1.84242e-15	IFI27+Mal	TAPBP
7.04165e-20	0.265934	0.744	0.651	1.94195e-15	IFI27+Mal	NDUFA13
1.67071e-19	0.296964	0.256	0.144	4.60748e-15	IFI27+Mal	PHACTR2
2.9653e-19	0.538067	0.698	0.708	8.17769e-15	IFI27+Mal	BST2
4.47623e-19	0.633967	0.657	0.606	1.23445e-14	IFI27+Mal	AQP3
4.56528e-19	0.254264	0.514	0.395	1.25901e-14	IFI27+Mal	PLSCR1
2.14992e-18	0.253423	0.451	0.337	5.92905e-14	IFI27+Mal	PTPRE
4.75979e-18	0.254193	0.651	0.548	1.31266e-13	IFI27+Mal	CLTC
5.29764e-18	0.395982	0.644	0.574	1.46098e-13	IFI27+Mal	MET
2.6714e-17	0.266498	0.999	0.998	7.36718e-13	IFI27+Mal	RPS4X
4.12466e-17	0.277819	0.611	0.499	1.1375e-12	IFI27+Mal	CLPTM1L
5.74289e-17	0.254987	0.958	0.901	1.58378e-12	IFI27+Mal	ELF3
1.34226e-16	0.317308	0.404	0.295	3.70167e-12	IFI27+Mal	SGK1
2.79755e-16	0.592344	0.806	0.837	7.71509e-12	IFI27+Mal	AGR3
3.27459e-16	0.318139	0.699	0.622	9.03067e-12	IFI27+Mal	TSC22D1
4.55631e-16	0.310613	0.783	0.705	1.25654e-11	IFI27+Mal	S100A16
1.21968e-15	0.711751	0.499	0.404	3.36365e-11	IFI27+Mal	CXCL8
4.41142e-15	0.274101	0.237	0.143	1.21658e-10	IFI27+Mal	TGFBI
1.19818e-14	0.279386	0.391	0.29	3.30435e-10	IFI27+Mal	ADGRF1
1.03186e-13	0.303691	0.523	0.426	2.84565e-09	IFI27+Mal	NEDD4L
1.78995e-13	0.25086	0.354	0.253	4.93631e-09	IFI27+Mal	MYL9
2.3515e-13	0.25313	0.407	0.308	6.48497e-09	IFI27+Mal	NEDD9
4.19473e-13	0.26068	0.781	0.712	1.15682e-08	IFI27+Mal	HSPA5
3.36399e-12	0.393774	0.593	0.525	9.27721e-08	IFI27+Mal	SRD5A3
8.88736e-12	0.512971	0.613	0.561	2.45096e-07	IFI27+Mal	HLA-DPA1
1.0006e-11	0.268627	0.219	0.145	2.75946e-07	IFI27+Mal	FSTL1
1.68524e-11	0.26902	0.645	0.563	4.64755e-07	IFI27+Mal	DHCR24
4.54434e-11	0.251523	0.632	0.548	1.25324e-06	IFI27+Mal	STARD10
1.23356e-10	0.322	0.663	0.584	3.40191e-06	IFI27+Mal	LPCAT1
1.4145e-10	0.435893	0.926	0.917	3.90091e-06	IFI27+Mal	HLA-C
1.48408e-10	0.308295	0.454	0.379	4.09279e-06	IFI27+Mal	ITGB6
2.42151e-10	0.756775	0.614	0.697	6.67805e-06	IFI27+Mal	CD24
2.61767e-10	0.299546	0.728	0.689	7.219e-06	IFI27+Mal	RARRES3
5.36467e-10	0.255813	0.693	0.632	1.47947e-05	IFI27+Mal	FBL
5.46816e-10	0.938829	0.59	0.731	1.50801e-05	IFI27+Mal	SCGB3A2
7.61759e-10	0.25404	0.765	0.707	2.10078e-05	IFI27+Mal	BLVRB
1.10203e-09	0.256549	0.688	0.638	3.03917e-05	IFI27+Mal	SELM
1.37884e-09	0.260144	0.398	0.318	3.80256e-05	IFI27+Mal	F3
1.40866e-09	0.333759	0.383	0.312	3.8848e-05	IFI27+Mal	DUSP5
3.43582e-09	0.456573	0.436	0.378	9.4753e-05	IFI27+Mal	SELENBP1
4.17167e-09	0.554292	0.615	0.653	0.000115046	IFI27+Mal	TFPI
1.61278e-08	0.26061	0.961	0.954	0.000444771	IFI27+Mal	MGST1
3.10223e-08	0.894045	0.171	0.111	0.000855532	IFI27+Mal	SPINK1
5.1693e-08	0.391277	0.22	0.161	0.00142559	IFI27+Mal	CCDC80
6.26575e-08	0.481529	0.942	0.944	0.00172797	IFI27+Mal	HLA-A
7.825e-08	0.268625	0.713	0.681	0.00215798	IFI27+Mal	TYMP
4.27161e-07	0.370599	0.351	0.29	0.0117803	IFI27+Mal	FN1
7.87121e-07	0.591121	0.158	0.11	0.0217072	IFI27+Mal	TPPP3
8.36593e-07	0.266397	0.772	0.747	0.0230715	IFI27+Mal	MALL
1.98203e-299	2.11315	0.759	0.112	5.46606e-295	HMGB2+Mal	KIAA0101
1.7051e-272	1.16417	0.565	0.046	4.70231e-268	HMGB2+Mal	CDK1
8.59214e-265	1.14594	0.492	0.028	2.36954e-260	HMGB2+Mal	RRM2
1.77195e-261	1.38962	0.605	0.064	4.8867e-257	HMGB2+Mal	BIRC5
2.97813e-259	0.854987	0.484	0.028	8.21308e-255	HMGB2+Mal	PRC1
3.30805e-258	0.992985	0.585	0.057	9.12294e-254	HMGB2+Mal	ZWINT
9.00849e-241	0.621319	0.36	0.007	2.48436e-236	HMGB2+Mal	CCNA2
5.3444e-234	1.11205	0.508	0.043	1.47388e-229	HMGB2+Mal	MKI67
6.15569e-230	0.819976	0.421	0.022	1.69762e-225	HMGB2+Mal	TPX2
9.47643e-222	1.26704	0.488	0.042	2.61341e-217	HMGB2+Mal	CENPF
5.76907e-220	2.1046	0.881	0.336	1.59099e-215	HMGB2+Mal	HMGB2
4.58584e-217	0.791797	0.393	0.019	1.26468e-212	HMGB2+Mal	CENPA
1.33666e-216	0.735179	0.474	0.039	3.68625e-212	HMGB2+Mal	ASF1B
6.42248e-215	1.23279	0.516	0.054	1.77119e-210	HMGB2+Mal	NUSAP1
6.3854e-214	1.16345	0.638	0.103	1.76096e-209	HMGB2+Mal	TYMS
7.15691e-213	0.569476	0.364	0.014	1.97373e-208	HMGB2+Mal	SGOL1
9.56485e-210	1.22915	0.526	0.061	2.63779e-205	HMGB2+Mal	TOP2A
5.70504e-209	2.22109	0.99	0.8	1.57334e-204	HMGB2+Mal	TUBA1B
6.75118e-209	1.5633	0.789	0.209	1.86184e-204	HMGB2+Mal	TK1
8.62216e-209	0.662922	0.403	0.024	2.37782e-204	HMGB2+Mal	MYBL2
1.97857e-203	1.95322	0.696	0.147	5.45649e-199	HMGB2+Mal	UBE2C
6.45199e-203	1.87471	0.972	0.767	1.77933e-198	HMGB2+Mal	H2AFZ
8.83141e-196	0.617936	0.312	0.009	2.43553e-191	HMGB2+Mal	AURKB
1.92809e-187	1.0934	0.626	0.122	5.31727e-183	HMGB2+Mal	UBE2T
2.37173e-187	1.14189	0.998	0.999	6.54077e-183	HMGB2+Mal	PTMA
6.03045e-186	0.490665	0.364	0.021	1.66308e-181	HMGB2+Mal	CDCA5
1.40335e-183	1.01944	0.403	0.033	3.87016e-179	HMGB2+Mal	CDC20
6.01888e-183	2.23542	0.897	0.349	1.65989e-178	HMGB2+Mal	STMN1
2.60811e-182	0.797559	0.417	0.037	7.19265e-178	HMGB2+Mal	CDKN3
2.82572e-180	0.608861	0.279	0.006	7.79276e-176	HMGB2+Mal	SPC25
6.52956e-178	0.597869	0.387	0.03	1.80072e-173	HMGB2+Mal	MND1
1.06579e-177	0.530777	0.308	0.012	2.93924e-173	HMGB2+Mal	CDCA3
1.8818e-175	0.613735	0.385	0.03	5.18964e-171	HMGB2+Mal	ANLN
9.8969e-174	0.729001	0.453	0.053	2.72937e-169	HMGB2+Mal	MAD2L1
4.51192e-173	0.936399	0.399	0.036	1.2443e-168	HMGB2+Mal	CCNB2
2.55329e-163	1.56883	0.893	0.486	7.04145e-159	HMGB2+Mal	CKS1B
1.26673e-161	0.51607	0.326	0.021	3.49339e-157	HMGB2+Mal	RAD51AP1
1.23621e-158	0.558792	0.271	0.01	3.40921e-154	HMGB2+Mal	ASPM
1.42775e-157	0.424726	0.255	0.007	3.93744e-153	HMGB2+Mal	PBK
1.41235e-153	0.526597	0.372	0.035	3.89499e-149	HMGB2+Mal	FOXM1
5.31048e-153	0.433527	0.279	0.013	1.46453e-148	HMGB2+Mal	CEP55
2.67377e-152	0.594223	0.383	0.04	7.37372e-148	HMGB2+Mal	CENPU
1.58337e-147	0.531633	0.267	0.012	4.36663e-143	HMGB2+Mal	HMMR
2.82104e-146	0.70604	0.437	0.061	7.77985e-142	HMGB2+Mal	CENPW
9.76687e-146	1.59632	0.968	0.803	2.69351e-141	HMGB2+Mal	HMGN2
1.52104e-145	0.986613	0.385	0.046	4.19473e-141	HMGB2+Mal	CCNB1
1.79012e-144	0.344343	0.263	0.012	4.9368e-140	HMGB2+Mal	PKMYT1
4.27397e-144	0.66163	0.421	0.057	1.17867e-139	HMGB2+Mal	CENPM
2.65333e-140	0.514572	0.279	0.017	7.31734e-136	HMGB2+Mal	PLK1
1.5703e-139	0.434382	0.271	0.015	4.33058e-135	HMGB2+Mal	CDCA8
2.54063e-139	0.485258	0.247	0.01	7.00654e-135	HMGB2+Mal	NEK2
1.28959e-133	0.572195	0.368	0.044	3.55644e-129	HMGB2+Mal	CENPK
1.31898e-131	0.546921	0.322	0.031	3.63748e-127	HMGB2+Mal	CLSPN
2.70462e-130	0.432606	0.298	0.024	7.45879e-126	HMGB2+Mal	TRIP13
1.16485e-127	0.299965	0.217	0.008	3.21242e-123	HMGB2+Mal	CKAP2L
1.02911e-126	0.329085	0.206	0.006	2.83808e-122	HMGB2+Mal	KIF2C
2.59321e-125	1.28843	0.986	0.932	7.15154e-121	HMGB2+Mal	HMGB1
2.07759e-124	1.10192	0.743	0.301	5.72959e-120	HMGB2+Mal	DTYMK
2.54013e-121	0.342486	0.231	0.012	7.00516e-117	HMGB2+Mal	GTSE1
1.74423e-120	0.283939	0.2	0.006	4.81023e-116	HMGB2+Mal	HJURP
1.95971e-117	1.60593	0.636	0.218	5.40448e-113	HMGB2+Mal	PTTG1
3.30668e-115	0.778213	0.603	0.181	9.11917e-111	HMGB2+Mal	TMPO
4.73936e-115	0.432895	0.306	0.033	1.30702e-110	HMGB2+Mal	ORC6
8.3654e-115	0.454581	0.279	0.026	2.30701e-110	HMGB2+Mal	SGOL2
1.86773e-114	0.444573	0.306	0.033	5.15082e-110	HMGB2+Mal	ARHGAP11A
6.23822e-114	0.64813	0.441	0.085	1.72038e-109	HMGB2+Mal	CDT1
8.72768e-114	0.476798	0.352	0.049	2.40692e-109	HMGB2+Mal	UHRF1
9.31423e-114	0.652933	0.441	0.087	2.56868e-109	HMGB2+Mal	HELLS
1.7505e-113	0.328988	0.192	0.006	4.82754e-109	HMGB2+Mal	DEPDC1
2.07548e-113	0.339744	0.188	0.006	5.72377e-109	HMGB2+Mal	OIP5
7.59243e-113	0.37544	0.206	0.009	2.09384e-108	HMGB2+Mal	NUF2
5.04217e-112	0.657089	0.447	0.091	1.39053e-107	HMGB2+Mal	PHF19
1.98027e-111	0.5375	0.383	0.064	5.46118e-107	HMGB2+Mal	GINS2
7.44286e-111	0.392863	0.247	0.019	2.05259e-106	HMGB2+Mal	PRR11
3.09077e-110	0.471375	0.259	0.022	8.52374e-106	HMGB2+Mal	AURKA
8.83236e-110	0.270499	0.192	0.007	2.43579e-105	HMGB2+Mal	KIF4A
7.39669e-109	0.436426	0.322	0.041	2.03986e-104	HMGB2+Mal	BRCA1
2.91844e-107	0.505371	0.316	0.041	8.04847e-103	HMGB2+Mal	KIF20B
1.59783e-106	0.407035	0.279	0.029	4.40649e-102	HMGB2+Mal	ARHGAP11B
1.97776e-106	0.342504	0.275	0.028	5.45427e-102	HMGB2+Mal	POC1A
3.61186e-106	1.7262	0.949	0.72	9.96079e-102	HMGB2+Mal	TUBB
4.47247e-105	0.426028	0.269	0.027	1.23342e-100	HMGB2+Mal	KIF23
3.67581e-104	0.404458	0.261	0.025	1.01372e-99	HMGB2+Mal	MELK
1.29886e-102	1.09271	0.96	0.834	3.58201e-98	HMGB2+Mal	RAN
2.66144e-102	0.397585	0.269	0.029	7.33971e-98	HMGB2+Mal	RACGAP1
8.98511e-102	0.253273	0.158	0.004	2.47791e-97	HMGB2+Mal	NCAPG
1.71724e-101	1.18324	0.927	0.712	4.73579e-97	HMGB2+Mal	H2AFV
1.25879e-99	0.618623	0.411	0.084	3.47148e-95	HMGB2+Mal	E2F1
3.40266e-99	0.554071	0.462	0.109	9.38385e-95	HMGB2+Mal	ATAD2
3.41364e-99	0.381442	0.291	0.036	9.41413e-95	HMGB2+Mal	FANCI
1.13006e-97	0.996791	0.731	0.331	3.11648e-93	HMGB2+Mal	SMC4
3.30702e-96	0.315982	0.2	0.013	9.1201e-92	HMGB2+Mal	CENPE
1.43105e-95	0.332173	0.253	0.026	3.94654e-91	HMGB2+Mal	CDC6
3.08644e-94	0.666306	0.439	0.105	8.51178e-90	HMGB2+Mal	GGH
1.3079e-93	0.45492	0.283	0.037	3.60692e-89	HMGB2+Mal	TROAP
1.99914e-93	0.443829	0.304	0.045	5.51322e-89	HMGB2+Mal	LMNB1
2.37496e-93	0.487096	0.366	0.069	6.54966e-89	HMGB2+Mal	FEN1
2.99237e-93	1.26089	0.84	0.504	8.25235e-89	HMGB2+Mal	CKS2
7.04112e-93	0.931604	0.929	0.755	1.9418e-88	HMGB2+Mal	LSM5
5.20099e-91	0.476181	0.291	0.042	1.43433e-86	HMGB2+Mal	KNSTRN
2.58359e-90	0.807895	0.587	0.212	7.12502e-86	HMGB2+Mal	CCDC34
1.73305e-89	0.301589	0.208	0.017	4.77941e-85	HMGB2+Mal	KIAA1524
1.74529e-89	0.427801	0.34	0.061	4.81315e-85	HMGB2+Mal	CENPN
1.83686e-89	1.00956	0.945	0.858	5.0657e-85	HMGB2+Mal	NUCKS1
8.48183e-89	1.19064	0.874	0.653	2.33912e-84	HMGB2+Mal	RANBP1
3.93461e-87	0.296917	0.174	0.01	1.08509e-82	HMGB2+Mal	IQGAP3
8.04707e-87	0.466336	0.328	0.059	2.21922e-82	HMGB2+Mal	CHEK1
1.08478e-85	0.352613	0.209	0.019	2.99161e-81	HMGB2+Mal	FAM111B
3.10757e-85	0.305518	0.18	0.012	8.57005e-81	HMGB2+Mal	RAD51
1.67805e-84	0.608421	0.474	0.139	4.62772e-80	HMGB2+Mal	RNASEH2A
5.0527e-84	0.289157	0.211	0.02	1.39343e-79	HMGB2+Mal	DTL
7.18908e-84	0.261118	0.17	0.01	1.9826e-79	HMGB2+Mal	DIAPH3
7.58038e-84	0.287414	0.172	0.011	2.09052e-79	HMGB2+Mal	CDC45
7.96405e-84	0.699123	0.51	0.166	2.19632e-79	HMGB2+Mal	DHFR
9.48423e-84	0.56348	0.441	0.115	2.61556e-79	HMGB2+Mal	EZH2
6.79639e-83	0.897565	0.889	0.733	1.87431e-78	HMGB2+Mal	LSM4
8.71409e-83	0.399022	0.188	0.015	2.40317e-78	HMGB2+Mal	KIFC1
1.74627e-80	0.263986	0.14	0.005	4.81587e-76	HMGB2+Mal	DLGAP5
1.8472e-80	0.286057	0.164	0.01	5.0942e-76	HMGB2+Mal	MCM10
4.48403e-80	0.487547	0.377	0.087	1.23661e-75	HMGB2+Mal	CENPH
8.81421e-80	0.270774	0.18	0.014	2.43078e-75	HMGB2+Mal	SKA3
1.05451e-79	0.456673	0.285	0.046	2.90814e-75	HMGB2+Mal	MNS1
2.81094e-79	1.01072	0.597	0.252	7.75202e-75	HMGB2+Mal	PCNA
3.19975e-79	0.507554	0.393	0.096	8.82427e-75	HMGB2+Mal	SMC2
1.35473e-78	0.806178	0.984	0.93	3.73608e-74	HMGB2+Mal	HNRNPA2B1
1.85662e-78	0.872754	0.923	0.797	5.12018e-74	HMGB2+Mal	SNRPB
2.66104e-78	0.363874	0.233	0.03	7.33862e-74	HMGB2+Mal	MXD3
4.9919e-78	0.735239	0.966	0.929	1.37667e-73	HMGB2+Mal	HMGN1
8.75134e-78	0.294201	0.247	0.034	2.41344e-73	HMGB2+Mal	RECQL4
2.16319e-77	0.433387	0.322	0.064	5.96565e-73	HMGB2+Mal	TACC3
3.7889e-77	0.880987	0.877	0.673	1.0449e-72	HMGB2+Mal	SNRPD1
2.65739e-76	0.854736	0.672	0.324	7.32855e-72	HMGB2+Mal	H2AFX
1.06153e-75	0.708364	0.998	0.991	2.9275e-71	HMGB2+Mal	PPIA
1.93167e-74	0.409685	0.281	0.05	5.32716e-70	HMGB2+Mal	CKAP2
7.53003e-72	1.01802	0.893	0.69	2.07663e-67	HMGB2+Mal	DEK
2.33947e-71	0.284842	0.186	0.019	6.4518e-67	HMGB2+Mal	XRCC2
1.66906e-70	1.52655	0.717	0.44	4.60293e-66	HMGB2+Mal	UBE2S
2.64586e-69	0.485659	0.409	0.119	7.29676e-65	HMGB2+Mal	MCM4
4.89567e-69	1.05636	0.832	0.61	1.35013e-64	HMGB2+Mal	DUT
1.29873e-68	0.652353	0.636	0.279	3.58163e-64	HMGB2+Mal	NUDT1
1.78585e-68	0.256568	0.227	0.033	4.92502e-64	HMGB2+Mal	C16orf59
1.13726e-67	0.300106	0.223	0.033	3.13632e-63	HMGB2+Mal	CCNE1
2.06926e-67	0.267113	0.229	0.034	5.7066e-63	HMGB2+Mal	ATAD5
2.26853e-67	0.705167	0.706	0.368	6.25614e-63	HMGB2+Mal	C19orf48
3.03905e-67	0.74966	0.978	0.951	8.38108e-63	HMGB2+Mal	YBX1
3.35789e-67	0.796357	0.713	0.405	9.26039e-63	HMGB2+Mal	TMEM106C
5.79755e-67	0.643775	0.632	0.297	1.59885e-62	HMGB2+Mal	PGP
6.29501e-67	0.325947	0.219	0.032	1.73604e-62	HMGB2+Mal	SAPCD2
2.07776e-66	0.5978	0.37	0.101	5.73004e-62	HMGB2+Mal	GMNN
1.15845e-65	0.409815	0.366	0.096	3.19478e-61	HMGB2+Mal	DBF4
1.37455e-65	0.826597	0.856	0.577	3.79074e-61	HMGB2+Mal	RPA3
2.48661e-65	0.34158	0.221	0.033	6.85758e-61	HMGB2+Mal	TCF19
9.86471e-65	0.822834	0.883	0.68	2.72049e-60	HMGB2+Mal	LSM3
2.14677e-63	0.333623	0.241	0.042	5.92037e-59	HMGB2+Mal	WDR76
2.92986e-63	1.00764	0.82	0.629	8.07998e-59	HMGB2+Mal	STRA13
7.40467e-63	0.766041	0.899	0.737	2.04206e-58	HMGB2+Mal	SNRPF
2.3461e-62	0.464552	0.346	0.091	6.47008e-58	HMGB2+Mal	DLEU2
4.5374e-62	1.12862	0.864	0.699	1.25133e-57	HMGB2+Mal	TUBA1C
6.4896e-62	0.352481	0.298	0.068	1.7897e-57	HMGB2+Mal	CHAF1A
6.64144e-62	0.254793	0.253	0.047	1.83158e-57	HMGB2+Mal	C21orf58
1.16641e-61	0.282454	0.223	0.036	3.21672e-57	HMGB2+Mal	RFC3
1.17461e-61	0.629448	0.387	0.118	3.23933e-57	HMGB2+Mal	MCM3
6.50834e-59	0.360072	0.312	0.078	1.79487e-54	HMGB2+Mal	TEX30
1.13523e-58	0.488799	0.292	0.069	3.13073e-54	HMGB2+Mal	RFC4
8.90205e-58	0.693945	0.895	0.817	2.45501e-53	HMGB2+Mal	ANP32B
6.88564e-57	0.591329	0.577	0.266	1.89892e-52	HMGB2+Mal	SKA2
4.20953e-55	0.408997	0.397	0.128	1.1609e-50	HMGB2+Mal	BARD1
6.52503e-55	0.592712	0.536	0.237	1.79947e-50	HMGB2+Mal	DNAJC9
4.86205e-54	0.44854	0.415	0.144	1.34086e-49	HMGB2+Mal	RRM1
5.09493e-54	0.466602	0.451	0.168	1.40508e-49	HMGB2+Mal	RFC2
2.03034e-53	1.23905	0.883	0.684	5.59926e-49	HMGB2+Mal	HMGA1
1.52412e-52	0.499312	0.46	0.18	4.20323e-48	HMGB2+Mal	LMNB2
2.83669e-52	0.644221	0.569	0.284	7.82302e-48	HMGB2+Mal	MCM7
1.01238e-51	0.651222	0.955	0.917	2.79195e-47	HMGB2+Mal	HSPE1
1.08817e-51	0.597485	0.984	0.974	3.00094e-47	HMGB2+Mal	CHCHD2
1.72222e-51	0.257265	0.223	0.044	4.74953e-47	HMGB2+Mal	NCAPG2
8.65399e-50	0.301418	0.231	0.05	2.3866e-45	HMGB2+Mal	CDKN2C
1.29034e-48	0.760769	0.451	0.186	3.55851e-44	HMGB2+Mal	KPNA2
1.42971e-48	0.254232	0.217	0.044	3.94287e-44	HMGB2+Mal	ZWILCH
7.5721e-48	0.725109	0.785	0.571	2.08823e-43	HMGB2+Mal	GGCT
2.63383e-46	0.83519	0.644	0.386	7.26357e-42	HMGB2+Mal	NASP
3.02827e-45	0.516069	0.986	0.975	8.35138e-41	HMGB2+Mal	UQCRH
1.31627e-44	0.657901	0.767	0.539	3.63001e-40	HMGB2+Mal	CACYBP
1.95054e-44	0.706532	0.791	0.602	5.37919e-40	HMGB2+Mal	PA2G4
2.66482e-44	0.639443	0.919	0.857	7.34905e-40	HMGB2+Mal	SNRPG
4.04481e-44	0.388688	0.393	0.146	1.11548e-39	HMGB2+Mal	CTNNAL1
5.33606e-44	0.35599	0.215	0.048	1.47158e-39	HMGB2+Mal	CDCA7
2.01559e-42	0.701205	0.972	0.937	5.55859e-38	HMGB2+Mal	DYNLL1
2.44128e-42	0.547471	0.453	0.201	6.73256e-38	HMGB2+Mal	PSIP1
5.39826e-42	0.611299	0.891	0.799	1.48873e-37	HMGB2+Mal	PTGES3
7.31105e-42	0.528045	0.549	0.284	2.01624e-37	HMGB2+Mal	DNMT1
9.87347e-42	0.553511	0.763	0.55	2.72291e-37	HMGB2+Mal	PPM1G
1.17261e-41	0.976147	0.599	0.336	3.23382e-37	HMGB2+Mal	HMGB3
1.86146e-41	0.558944	0.743	0.504	5.13353e-37	HMGB2+Mal	HNRNPAB
3.65189e-41	0.600088	0.759	0.539	1.00712e-36	HMGB2+Mal	WDR34
5.10588e-41	0.621268	0.243	0.067	1.4081e-36	HMGB2+Mal	PHGDH
8.64328e-41	0.400583	0.255	0.073	2.38364e-36	HMGB2+Mal	MCM5
2.10236e-40	0.570914	0.506	0.252	5.7979e-36	HMGB2+Mal	PPIH
2.88012e-40	0.459703	0.427	0.182	7.94279e-36	HMGB2+Mal	EXOSC8
3.10695e-40	0.488927	0.538	0.279	8.56834e-36	HMGB2+Mal	BCL2L12
3.11069e-40	0.470986	0.951	0.939	8.57867e-36	HMGB2+Mal	COX8A
3.12936e-40	0.560096	0.925	0.857	8.63015e-36	HMGB2+Mal	RHEB
3.32955e-40	0.323107	0.271	0.08	9.18223e-36	HMGB2+Mal	CDCA4
3.8987e-40	0.603766	0.887	0.75	1.07518e-35	HMGB2+Mal	HSPD1
9.10783e-40	0.400626	0.389	0.157	2.51176e-35	HMGB2+Mal	CSE1L
1.9194e-39	0.530302	0.883	0.826	5.29333e-35	HMGB2+Mal	MZT2A
5.13185e-39	0.928646	0.86	0.719	1.41526e-34	HMGB2+Mal	TUBB4B
6.70179e-39	0.474509	0.474	0.222	1.84822e-34	HMGB2+Mal	HPRT1
9.89661e-39	0.385178	0.374	0.148	2.72929e-34	HMGB2+Mal	FAM111A
9.96047e-39	0.285959	0.166	0.033	2.7469e-34	HMGB2+Mal	HYLS1
2.37554e-38	0.56225	0.978	0.936	6.55127e-34	HMGB2+Mal	PFN1
3.92391e-38	0.317948	0.241	0.068	1.08214e-33	HMGB2+Mal	MCM2
6.44795e-38	0.664891	0.425	0.195	1.77822e-33	HMGB2+Mal	RPL39L
7.02103e-38	0.777452	0.715	0.494	1.93626e-33	HMGB2+Mal	CCT5
1.05321e-37	0.392376	0.425	0.186	2.90453e-33	HMGB2+Mal	WHSC1
1.46871e-37	0.435015	0.383	0.159	4.05042e-33	HMGB2+Mal	ITGB3BP
1.87601e-37	0.252896	0.227	0.062	5.17367e-33	HMGB2+Mal	NCAPD2
1.99824e-36	0.544373	0.468	0.232	5.51074e-32	HMGB2+Mal	FADS1
2.20621e-36	0.412647	0.429	0.197	6.08429e-32	HMGB2+Mal	TUBG1
4.28e-36	0.48362	0.364	0.142	1.18034e-31	HMGB2+Mal	NMU
7.90695e-36	0.619098	0.563	0.316	2.18058e-31	HMGB2+Mal	ANP32E
7.95652e-36	0.612771	0.872	0.704	2.19425e-31	HMGB2+Mal	PSMB2
1.98316e-35	0.261479	0.269	0.086	5.46916e-31	HMGB2+Mal	RCCD1
2.38698e-35	0.565535	0.947	0.904	6.58281e-31	HMGB2+Mal	SLC25A5
3.15339e-35	0.871918	0.532	0.293	8.69642e-31	HMGB2+Mal	SMC3
4.19309e-35	0.623135	0.899	0.8	1.15637e-30	HMGB2+Mal	MRPL51
1.61225e-34	0.541243	0.887	0.801	4.44628e-30	HMGB2+Mal	EIF2S2
2.37002e-34	0.279803	0.243	0.074	6.53605e-30	HMGB2+Mal	DSN1
4.94794e-34	0.365754	0.379	0.165	1.36454e-29	HMGB2+Mal	CLN6
6.28583e-34	0.632625	0.846	0.739	1.73351e-29	HMGB2+Mal	SIVA1
7.78981e-34	0.271758	0.225	0.066	2.14827e-29	HMGB2+Mal	PRTFDC1
7.83289e-34	0.257367	0.239	0.072	2.16015e-29	HMGB2+Mal	MCM6
1.37631e-33	0.320473	0.287	0.102	3.79559e-29	HMGB2+Mal	MIS18A
1.82729e-33	0.303891	0.277	0.096	5.0393e-29	HMGB2+Mal	ECT2
2.00599e-33	0.564114	0.682	0.47	5.53212e-29	HMGB2+Mal	RAD21
2.07391e-33	0.531752	0.806	0.666	5.71942e-29	HMGB2+Mal	CKLF
2.24605e-33	0.527846	0.595	0.365	6.19415e-29	HMGB2+Mal	COMMD4
3.2948e-33	0.521345	0.98	0.971	9.08641e-29	HMGB2+Mal	HNRNPA1
6.93389e-33	0.517907	0.69	0.462	1.91223e-28	HMGB2+Mal	YWHAH
1.12265e-32	0.58284	0.949	0.911	3.09604e-28	HMGB2+Mal	HSPA8
1.18059e-32	0.400495	0.443	0.215	3.25582e-28	HMGB2+Mal	PXMP2
1.52639e-32	0.562969	0.923	0.828	4.20948e-28	HMGB2+Mal	NDUFS6
1.99923e-32	0.476539	0.923	0.906	5.51347e-28	HMGB2+Mal	MZT2B
2.32526e-32	0.585239	0.737	0.519	6.4126e-28	HMGB2+Mal	CARHSP1
2.35601e-32	0.508942	0.877	0.778	6.4974e-28	HMGB2+Mal	CBX3
6.56519e-32	0.477467	0.609	0.381	1.81055e-27	HMGB2+Mal	SNRNP25
1.04782e-31	0.493083	0.911	0.875	2.88967e-27	HMGB2+Mal	COX5A
1.44779e-31	0.520114	0.593	0.377	3.99271e-27	HMGB2+Mal	SLBP
1.70791e-31	0.478042	0.472	0.25	4.71006e-27	HMGB2+Mal	USP1
1.72845e-31	0.360085	0.316	0.124	4.76671e-27	HMGB2+Mal	NUDT15
3.04238e-31	0.425107	0.427	0.217	8.39027e-27	HMGB2+Mal	MZT1
3.11937e-31	0.574328	0.874	0.769	8.60259e-27	HMGB2+Mal	YWHAQ
4.82142e-31	0.413486	0.433	0.212	1.32965e-26	HMGB2+Mal	MFSD13A
7.96191e-31	0.489092	0.889	0.785	2.19574e-26	HMGB2+Mal	TPM3
9.80951e-31	0.875104	0.826	0.704	2.70527e-26	HMGB2+Mal	MT2A
1.0607e-30	0.380801	0.984	0.989	2.92519e-26	HMGB2+Mal	HINT1
2.15924e-30	0.353914	0.35	0.153	5.95476e-26	HMGB2+Mal	BRI3BP
2.62104e-30	0.972785	0.757	0.638	7.22831e-26	HMGB2+Mal	ARL6IP1
4.2563e-30	0.45701	0.474	0.25	1.1738e-25	HMGB2+Mal	MTHFD2
4.63956e-30	0.406829	0.387	0.182	1.2795e-25	HMGB2+Mal	RHNO1
4.99179e-30	0.554162	0.694	0.516	1.37664e-25	HMGB2+Mal	CDK4
7.77889e-30	0.774383	0.87	0.761	2.14526e-25	HMGB2+Mal	HNRNPA3
1.19765e-29	0.300549	0.328	0.137	3.30287e-25	HMGB2+Mal	COQ2
1.22773e-29	0.479218	0.53	0.308	3.38583e-25	HMGB2+Mal	BUB3
1.25737e-29	0.352438	0.46	0.235	3.46757e-25	HMGB2+Mal	CCDC109B
1.39207e-29	0.511262	0.889	0.857	3.83905e-25	HMGB2+Mal	SET
1.75165e-29	0.269453	0.233	0.078	4.83069e-25	HMGB2+Mal	GPSM2
2.218e-29	0.499221	0.68	0.498	6.11679e-25	HMGB2+Mal	POLD2
2.28223e-29	0.526077	0.771	0.619	6.29394e-25	HMGB2+Mal	CRNDE
2.32515e-29	0.265202	0.273	0.099	6.4123e-25	HMGB2+Mal	FANCA
3.20276e-29	0.483417	0.364	0.166	8.83257e-25	HMGB2+Mal	METTL10
6.2107e-29	0.649126	0.751	0.584	1.71279e-24	HMGB2+Mal	PAFAH1B3
1.95174e-28	0.65261	0.796	0.672	5.3825e-24	HMGB2+Mal	NCL
2.34512e-28	0.518959	0.676	0.504	6.46737e-24	HMGB2+Mal	C9orf142
3.03963e-28	0.609469	0.733	0.602	8.38269e-24	HMGB2+Mal	BCL7C
3.35057e-28	0.515279	0.828	0.689	9.2402e-24	HMGB2+Mal	NME4
4.65653e-28	0.521398	0.682	0.484	1.28418e-23	HMGB2+Mal	TIMM10
4.76327e-28	0.478177	0.759	0.596	1.31362e-23	HMGB2+Mal	PSMG3
1.05531e-27	0.319585	0.332	0.141	2.91035e-23	HMGB2+Mal	ACOT7
1.05964e-27	0.380927	0.302	0.129	2.92229e-23	HMGB2+Mal	UNG
1.67646e-27	0.350994	0.5	0.279	4.62335e-23	HMGB2+Mal	TFDP1
1.80208e-27	0.431159	0.625	0.411	4.96979e-23	HMGB2+Mal	SLC2A4RG
1.94638e-27	0.466017	0.909	0.808	5.36771e-23	HMGB2+Mal	NDUFS8
2.23897e-27	0.592036	0.617	0.425	6.17464e-23	HMGB2+Mal	EIF4EBP1
2.33545e-27	0.523156	0.134	0.03	6.4407e-23	HMGB2+Mal	GTSF1
2.43816e-27	0.520187	0.802	0.66	6.72396e-23	HMGB2+Mal	TCEA1
2.93161e-27	0.332757	0.364	0.167	8.0848e-23	HMGB2+Mal	APITD1
4.99159e-27	0.318591	0.478	0.256	1.37658e-22	HMGB2+Mal	CMC2
7.98695e-27	0.620585	0.708	0.53	2.20264e-22	HMGB2+Mal	LSM2
1.05611e-26	0.428966	0.498	0.283	2.91254e-22	HMGB2+Mal	CBX5
1.25936e-26	0.255008	0.348	0.156	3.47307e-22	HMGB2+Mal	ATAD3A
1.29329e-26	0.322759	0.407	0.202	3.56664e-22	HMGB2+Mal	LYAR
1.37382e-26	0.390219	0.911	0.874	3.78872e-22	HMGB2+Mal	AURKAIP1
1.71507e-26	0.347239	0.13	0.029	4.72981e-22	HMGB2+Mal	HIST1H2BJ
1.85263e-26	0.406242	0.502	0.286	5.10919e-22	HMGB2+Mal	MAGOHB
2.24436e-26	0.414157	0.551	0.334	6.1895e-22	HMGB2+Mal	PAICS
3.73505e-26	0.54169	0.925	0.857	1.03005e-21	HMGB2+Mal	LDHB
3.77589e-26	0.557675	0.654	0.458	1.04132e-21	HMGB2+Mal	IDH2
4.69914e-26	0.497487	0.686	0.527	1.29593e-21	HMGB2+Mal	ZDHHC12
5.29029e-26	0.308264	0.393	0.193	1.45896e-21	HMGB2+Mal	RP11-382A20.3
9.23555e-26	0.408302	0.601	0.386	2.54698e-21	HMGB2+Mal	EBP
9.46347e-26	0.409819	0.634	0.412	2.60984e-21	HMGB2+Mal	TPGS2
1.12764e-25	0.450185	0.739	0.554	3.1098e-21	HMGB2+Mal	FDPS
1.22726e-25	0.472275	0.686	0.495	3.38453e-21	HMGB2+Mal	HNRNPR
1.25346e-25	0.37326	0.532	0.313	3.45679e-21	HMGB2+Mal	RNASEH2B
1.59786e-25	0.446394	0.939	0.924	4.40659e-21	HMGB2+Mal	PSMA7
1.6628e-25	0.497625	0.792	0.667	4.58567e-21	HMGB2+Mal	CYC1
1.67982e-25	0.389942	0.723	0.539	4.63262e-21	HMGB2+Mal	POP7
2.30108e-25	0.509111	0.992	0.962	6.34592e-21	HMGB2+Mal	ENO1
2.7403e-25	0.412543	0.379	0.191	7.5572e-21	HMGB2+Mal	SAE1
2.97591e-25	0.929893	0.484	0.303	8.20698e-21	HMGB2+Mal	HIST1H4C
6.77076e-25	0.447505	0.628	0.435	1.86724e-20	HMGB2+Mal	SSRP1
8.10221e-25	0.389825	0.405	0.206	2.23443e-20	HMGB2+Mal	AC013461.1
1.18935e-24	0.77556	0.842	0.757	3.27998e-20	HMGB2+Mal	HN1
1.67812e-24	0.464462	0.571	0.37	4.62792e-20	HMGB2+Mal	TPRKB
1.79101e-24	0.389334	0.97	0.973	4.93924e-20	HMGB2+Mal	NPM1
2.43255e-24	0.579602	0.682	0.537	6.70847e-20	HMGB2+Mal	HES4
3.58789e-24	0.382833	0.581	0.375	9.8947e-20	HMGB2+Mal	GAMT
3.87203e-24	0.686648	0.662	0.501	1.06783e-19	HMGB2+Mal	ILF2
4.66254e-24	0.406999	0.978	0.97	1.28583e-19	HMGB2+Mal	CFL1
4.7762e-24	0.355628	0.312	0.143	1.31718e-19	HMGB2+Mal	REEP4
5.06129e-24	0.374549	0.937	0.904	1.3958e-19	HMGB2+Mal	NAP1L1
7.37357e-24	0.361311	1	0.998	2.03348e-19	HMGB2+Mal	GAPDH
8.69632e-24	0.291273	0.366	0.179	2.39827e-19	HMGB2+Mal	SMC1A
9.71396e-24	0.342795	0.381	0.193	2.67892e-19	HMGB2+Mal	SAC3D1
1.2491e-23	0.355318	0.387	0.199	3.44478e-19	HMGB2+Mal	CMSS1
2.07973e-23	0.366464	0.393	0.205	5.73547e-19	HMGB2+Mal	ARL6IP6
3.31116e-23	0.570718	0.814	0.684	9.13151e-19	HMGB2+Mal	PDCD5
3.60512e-23	0.466188	0.563	0.376	9.94219e-19	HMGB2+Mal	TOMM40
4.87693e-23	0.417687	0.543	0.339	1.34496e-18	HMGB2+Mal	ITGAE
8.53627e-23	0.310102	0.449	0.248	2.35413e-18	HMGB2+Mal	DDX39A
1.11228e-22	0.270387	0.283	0.124	3.06744e-18	HMGB2+Mal	TMEM237
1.24683e-22	0.484125	0.872	0.794	3.4385e-18	HMGB2+Mal	SRSF3
1.29876e-22	0.324112	0.285	0.124	3.58173e-18	HMGB2+Mal	PPIL1
1.91164e-22	0.43686	0.84	0.753	5.27191e-18	HMGB2+Mal	LSM7
2.61718e-22	0.430985	0.909	0.866	7.21765e-18	HMGB2+Mal	SLC25A3
2.62712e-22	0.466358	0.458	0.271	7.24506e-18	HMGB2+Mal	BRIX1
3.14828e-22	0.483609	0.891	0.804	8.68232e-18	HMGB2+Mal	CYCS
3.16699e-22	0.479168	0.644	0.458	8.73392e-18	HMGB2+Mal	PARP1
7.24508e-22	0.352525	0.99	0.994	1.99805e-17	HMGB2+Mal	RPSA
7.9285e-22	0.354333	0.383	0.204	2.18652e-17	HMGB2+Mal	GMPS
8.12504e-22	0.342197	0.557	0.345	2.24072e-17	HMGB2+Mal	NXT1
1.2335e-21	0.369541	0.974	0.961	3.40176e-17	HMGB2+Mal	SUMO2
1.51977e-21	0.496347	0.763	0.645	4.19122e-17	HMGB2+Mal	NME1
1.60578e-21	0.414187	0.731	0.586	4.42841e-17	HMGB2+Mal	MRPL11
1.6126e-21	0.409494	1	0.997	4.44722e-17	HMGB2+Mal	ACTB
2.75493e-21	0.371385	0.573	0.376	7.59755e-17	HMGB2+Mal	BAZ1B
3.44288e-21	0.416065	0.966	0.956	9.49478e-17	HMGB2+Mal	HSP90AA1
4.276e-21	0.414377	0.796	0.666	1.17924e-16	HMGB2+Mal	VDAC1
5.40405e-21	0.394501	0.68	0.506	1.49033e-16	HMGB2+Mal	FIBP
1.27903e-20	0.280742	0.281	0.13	3.52732e-16	HMGB2+Mal	NUP37
1.69198e-20	0.383791	0.81	0.669	4.66615e-16	HMGB2+Mal	PDAP1
1.7698e-20	0.282227	0.332	0.161	4.88075e-16	HMGB2+Mal	CDCA7L
1.86634e-20	0.523711	0.733	0.572	5.147e-16	HMGB2+Mal	2024-09-07
2.16684e-20	0.425014	0.84	0.747	5.97572e-16	HMGB2+Mal	PFDN2
2.2602e-20	0.338356	0.128	0.035	6.23318e-16	HMGB2+Mal	PPP1R14A
2.2716e-20	0.35844	0.504	0.321	6.26462e-16	HMGB2+Mal	POLR3K
2.28949e-20	0.32567	0.492	0.301	6.31395e-16	HMGB2+Mal	EMC8
2.36379e-20	0.307815	0.947	0.946	6.51886e-16	HMGB2+Mal	TMA7
2.63957e-20	0.426559	0.763	0.642	7.27939e-16	HMGB2+Mal	POLR2E
3.31674e-20	0.310996	1	0.998	9.14691e-16	HMGB2+Mal	RPS7
3.61624e-20	0.382987	0.877	0.827	9.97288e-16	HMGB2+Mal	ARPC1A
4.86485e-20	0.374063	0.868	0.821	1.34163e-15	HMGB2+Mal	SEC11A
5.21442e-20	0.281853	0.383	0.209	1.43803e-15	HMGB2+Mal	RAC3
5.46658e-20	0.316919	0.451	0.264	1.50757e-15	HMGB2+Mal	POLE3
6.51335e-20	0.418466	0.638	0.457	1.79625e-15	HMGB2+Mal	UBE2E3
7.19627e-20	0.307891	0.425	0.244	1.98459e-15	HMGB2+Mal	TMEM97
7.83346e-20	0.538863	0.611	0.43	2.16031e-15	HMGB2+Mal	CCT2
1.23029e-19	0.461756	0.777	0.669	3.39288e-15	HMGB2+Mal	BLOC1S1
1.24201e-19	0.28475	0.381	0.21	3.42522e-15	HMGB2+Mal	RPA2
1.30529e-19	0.31616	0.47	0.29	3.59974e-15	HMGB2+Mal	SIGMAR1
1.33521e-19	0.320643	0.182	0.067	3.68225e-15	HMGB2+Mal	FBXO17
1.82115e-19	0.389522	0.838	0.772	5.02237e-15	HMGB2+Mal	MDH2
2.40993e-19	0.416136	0.783	0.677	6.6461e-15	HMGB2+Mal	ARPC5L
2.79754e-19	0.410674	0.769	0.63	7.71505e-15	HMGB2+Mal	ADRM1
3.10331e-19	0.489839	0.98	0.97	8.5583e-15	HMGB2+Mal	KRT18
4.02106e-19	0.421518	0.804	0.699	1.10893e-14	HMGB2+Mal	PGAM1
5.16211e-19	0.430517	0.982	0.967	1.42361e-14	HMGB2+Mal	TPI1
5.23239e-19	0.457214	0.958	0.954	1.44299e-14	HMGB2+Mal	KRT8
5.40148e-19	0.476392	0.51	0.334	1.48962e-14	HMGB2+Mal	MRPL15
5.65695e-19	0.460929	0.52	0.346	1.56007e-14	HMGB2+Mal	RBBP7
5.91085e-19	0.510021	0.834	0.75	1.6301e-14	HMGB2+Mal	ATP5B
7.56414e-19	0.402086	0.233	0.101	2.08604e-14	HMGB2+Mal	MDFI
8.01115e-19	0.473118	0.547	0.377	2.20931e-14	HMGB2+Mal	COTL1
8.96365e-19	0.64988	0.927	0.877	2.47199e-14	HMGB2+Mal	ANXA1
9.20157e-19	0.264566	0.233	0.101	2.53761e-14	HMGB2+Mal	CD3EAP
1.13689e-18	0.490203	0.506	0.333	3.1353e-14	HMGB2+Mal	VBP1
1.24751e-18	0.350652	0.441	0.272	3.44039e-14	HMGB2+Mal	PRKDC
1.25943e-18	0.368211	0.848	0.75	3.47326e-14	HMGB2+Mal	SRSF2
1.47099e-18	0.478046	0.812	0.776	4.0567e-14	HMGB2+Mal	PLP2
1.54642e-18	0.348545	0.893	0.844	4.26473e-14	HMGB2+Mal	TCEB1
1.74755e-18	0.339951	0.352	0.196	4.81938e-14	HMGB2+Mal	SNRNP40
2.36002e-18	0.513629	0.982	0.976	6.50845e-14	HMGB2+Mal	CALM2
4.04071e-18	0.260599	0.291	0.143	1.11435e-13	HMGB2+Mal	RAD51C
4.26875e-18	0.580986	0.953	0.894	1.17724e-13	HMGB2+Mal	PRDX1
5.41048e-18	0.380654	0.715	0.569	1.4921e-13	HMGB2+Mal	GSTO1
5.99975e-18	0.321592	0.138	0.045	1.65461e-13	HMGB2+Mal	HMGA2
6.57334e-18	0.320019	0.348	0.19	1.81279e-13	HMGB2+Mal	ISYNA1
7.23496e-18	0.444638	0.571	0.4	1.99526e-13	HMGB2+Mal	PSMD14
7.32625e-18	0.337487	0.545	0.37	2.02043e-13	HMGB2+Mal	NAP1L4
7.81666e-18	0.256242	0.393	0.227	2.15568e-13	HMGB2+Mal	NR2C2AP
1.03637e-17	0.356033	0.674	0.519	2.8581e-13	HMGB2+Mal	MRPS26
1.05988e-17	0.387464	0.739	0.608	2.92294e-13	HMGB2+Mal	CCT6A
1.11958e-17	0.350721	0.621	0.441	3.08758e-13	HMGB2+Mal	FAM136A
1.4943e-17	0.291777	0.524	0.34	4.12097e-13	HMGB2+Mal	CHCHD3
1.53622e-17	0.403212	0.628	0.468	4.23659e-13	HMGB2+Mal	UBE2N
1.78423e-17	0.498551	0.883	0.825	4.92056e-13	HMGB2+Mal	SNRPE
2.96764e-17	0.328534	0.543	0.382	8.18415e-13	HMGB2+Mal	SLC43A3
3.24272e-17	0.445947	0.943	0.923	8.94276e-13	HMGB2+Mal	ARPC1B
3.82365e-17	0.68908	0.767	0.727	1.05449e-12	HMGB2+Mal	AP3S1
4.20469e-17	0.25036	0.314	0.164	1.15957e-12	HMGB2+Mal	VSIG10
5.20402e-17	0.321051	0.464	0.293	1.43516e-12	HMGB2+Mal	MAD2L2
5.84531e-17	0.390089	0.706	0.549	1.61202e-12	HMGB2+Mal	PRMT1
7.07764e-17	0.364375	0.937	0.898	1.95187e-12	HMGB2+Mal	ANAPC11
8.62352e-17	0.468533	0.518	0.361	2.3782e-12	HMGB2+Mal	SNRPA1
9.78061e-17	0.362979	0.609	0.459	2.6973e-12	HMGB2+Mal	MRPL17
1.02959e-16	0.380437	0.692	0.557	2.83941e-12	HMGB2+Mal	SRSF10
1.09502e-16	0.690349	0.595	0.443	3.01986e-12	HMGB2+Mal	ANP32A
1.10012e-16	0.378548	0.502	0.333	3.03391e-12	HMGB2+Mal	AKR1B1
1.18215e-16	0.358649	0.759	0.661	3.26015e-12	HMGB2+Mal	LSM8
1.26414e-16	0.475676	0.642	0.509	3.48626e-12	HMGB2+Mal	ATG12
1.33783e-16	0.386916	0.362	0.212	3.68947e-12	HMGB2+Mal	HAT1
1.35191e-16	0.286697	0.542	0.364	3.7283e-12	HMGB2+Mal	PTPMT1
1.79207e-16	0.3878	0.785	0.703	4.94217e-12	HMGB2+Mal	SLC25A39
2.1205e-16	0.34662	0.482	0.321	5.84791e-12	HMGB2+Mal	STIP1
2.17706e-16	0.355127	0.597	0.445	6.0039e-12	HMGB2+Mal	ATP1B3
2.35047e-16	0.323009	0.403	0.243	6.48212e-12	HMGB2+Mal	NAE1
2.57882e-16	0.377735	0.441	0.276	7.11187e-12	HMGB2+Mal	PEG10
2.64445e-16	0.436228	0.826	0.736	7.29288e-12	HMGB2+Mal	SRP9
2.85577e-16	0.381913	0.579	0.412	7.87563e-12	HMGB2+Mal	RBM17
2.9533e-16	0.298016	0.504	0.329	8.14462e-12	HMGB2+Mal	IMPA2
3.29729e-16	0.271168	0.35	0.2	9.09326e-12	HMGB2+Mal	IMMP1L
3.90931e-16	0.355472	0.575	0.404	1.07811e-11	HMGB2+Mal	ABHD12
4.26026e-16	0.38966	0.804	0.694	1.17489e-11	HMGB2+Mal	ACP1
4.32441e-16	0.347815	0.745	0.644	1.19259e-11	HMGB2+Mal	STOML2
4.88804e-16	0.367361	0.688	0.543	1.34802e-11	HMGB2+Mal	BOLA3
4.91625e-16	0.440717	0.751	0.633	1.3558e-11	HMGB2+Mal	NUDC
5.43961e-16	0.394255	0.666	0.519	1.50014e-11	HMGB2+Mal	SMS
5.72519e-16	0.345734	0.318	0.176	1.57889e-11	HMGB2+Mal	COPS3
6.18447e-16	0.384221	0.731	0.627	1.70555e-11	HMGB2+Mal	HSBP1L1
6.48475e-16	0.278992	0.344	0.196	1.78837e-11	HMGB2+Mal	CENPV
7.00523e-16	0.288629	0.98	0.978	1.9319e-11	HMGB2+Mal	NDUFA4
7.33384e-16	0.290102	0.306	0.164	2.02253e-11	HMGB2+Mal	YEATS4
9.12578e-16	0.359673	0.646	0.501	2.51671e-11	HMGB2+Mal	EBNA1BP2
1.14649e-15	0.386398	0.804	0.713	3.16179e-11	HMGB2+Mal	GTF3A
1.23603e-15	0.45161	0.919	0.882	3.40872e-11	HMGB2+Mal	SUB1
1.26535e-15	0.48622	0.765	0.674	3.48957e-11	HMGB2+Mal	BANF1
1.61388e-15	0.258423	0.998	0.996	4.45076e-11	HMGB2+Mal	RPL14
1.71436e-15	0.299699	0.713	0.586	4.72785e-11	HMGB2+Mal	MRPS16
1.83777e-15	0.349919	0.644	0.52	5.06819e-11	HMGB2+Mal	PIN1
1.94337e-15	0.357521	0.704	0.568	5.35942e-11	HMGB2+Mal	GLRX3
2.04422e-15	0.340363	0.874	0.847	5.63755e-11	HMGB2+Mal	PRELID1
2.12844e-15	0.331916	0.763	0.672	5.86982e-11	HMGB2+Mal	HNRNPD
2.32918e-15	0.377585	0.698	0.583	6.42342e-11	HMGB2+Mal	RDX
2.42317e-15	0.265634	0.296	0.158	6.68263e-11	HMGB2+Mal	NFYB
2.42742e-15	0.412729	0.789	0.687	6.69434e-11	HMGB2+Mal	HNRNPF
2.46989e-15	0.275396	0.257	0.13	6.81147e-11	HMGB2+Mal	SLFN13
2.71021e-15	0.327081	0.832	0.725	7.4742e-11	HMGB2+Mal	SUMO3
2.87244e-15	0.418061	0.352	0.209	7.92161e-11	HMGB2+Mal	ACTL6A
2.93555e-15	0.414123	0.721	0.588	8.09566e-11	HMGB2+Mal	LYPLA1
3.61754e-15	0.341764	0.555	0.389	9.97646e-11	HMGB2+Mal	ELAVL1
3.9718e-15	0.389653	0.621	0.49	1.09534e-10	HMGB2+Mal	SRM
4.89605e-15	0.531217	0.907	0.866	1.35023e-10	HMGB2+Mal	ATP5G3
9.12512e-15	0.349038	0.737	0.645	2.51653e-10	HMGB2+Mal	KPNB1
1.01343e-14	0.326984	0.514	0.364	2.79484e-10	HMGB2+Mal	MRPL37
1.08268e-14	0.284291	0.913	0.913	2.9858e-10	HMGB2+Mal	PARK7
1.11631e-14	0.37272	0.423	0.271	3.07857e-10	HMGB2+Mal	RAD1
1.222e-14	0.352625	0.824	0.736	3.37004e-10	HMGB2+Mal	PPP1CA
1.2819e-14	0.349915	0.85	0.817	3.53523e-10	HMGB2+Mal	NHP2
1.48287e-14	0.254303	0.31	0.173	4.08945e-10	HMGB2+Mal	INO80C
1.55255e-14	0.384295	0.664	0.534	4.28162e-10	HMGB2+Mal	CCT8
1.6114e-14	0.277014	0.3	0.169	4.44393e-10	HMGB2+Mal	RNF26
1.64786e-14	0.465847	0.964	0.945	4.54446e-10	HMGB2+Mal	HSP90AB1
1.71047e-14	0.555466	0.974	0.936	4.71713e-10	HMGB2+Mal	UBB
1.79634e-14	0.284101	0.368	0.222	4.95394e-10	HMGB2+Mal	TCTEX1D2
2.40434e-14	0.466664	0.808	0.735	6.63069e-10	HMGB2+Mal	TNFRSF12A
2.97933e-14	0.369787	0.559	0.422	8.21639e-10	HMGB2+Mal	DCTPP1
3.18037e-14	0.285158	0.441	0.282	8.77083e-10	HMGB2+Mal	FAM192A
3.76756e-14	0.424799	0.374	0.238	1.03902e-09	HMGB2+Mal	NSMCE4A
4.44402e-14	0.569073	0.85	0.762	1.22557e-09	HMGB2+Mal	YWHAE
5.25729e-14	0.345793	0.658	0.537	1.44986e-09	HMGB2+Mal	OLA1
5.61911e-14	0.276661	0.455	0.295	1.54964e-09	HMGB2+Mal	NIPA2
5.62971e-14	0.482428	0.502	0.363	1.55256e-09	HMGB2+Mal	RBM42
5.68937e-14	0.336769	0.814	0.753	1.56902e-09	HMGB2+Mal	MRPS15
6.11986e-14	0.312646	0.415	0.27	1.68774e-09	HMGB2+Mal	DKC1
6.51039e-14	0.301838	0.794	0.723	1.79544e-09	HMGB2+Mal	UBE2I
6.55353e-14	0.350139	0.516	0.359	1.80733e-09	HMGB2+Mal	CBX1
6.56618e-14	0.357604	0.644	0.503	1.81082e-09	HMGB2+Mal	PRDX3
7.29516e-14	0.321517	0.603	0.445	2.01186e-09	HMGB2+Mal	MRPL13
9.38327e-14	0.437894	0.563	0.424	2.58772e-09	HMGB2+Mal	MDH1
9.43933e-14	0.313351	0.563	0.403	2.60318e-09	HMGB2+Mal	NUTF2
1.03797e-13	0.340232	0.626	0.494	2.86251e-09	HMGB2+Mal	PSMC3
1.18463e-13	0.478815	0.686	0.579	3.26697e-09	HMGB2+Mal	VPS29
1.18972e-13	0.415051	0.68	0.586	3.28101e-09	HMGB2+Mal	HP1BP3
1.23654e-13	0.495341	0.573	0.445	3.41014e-09	HMGB2+Mal	GLO1
1.37845e-13	0.396478	0.688	0.581	3.8015e-09	HMGB2+Mal	ECHS1
1.4842e-13	0.321273	0.814	0.716	4.09313e-09	HMGB2+Mal	H2AFY
1.52536e-13	0.349929	0.706	0.595	4.20664e-09	HMGB2+Mal	NAA10
1.61049e-13	0.264662	0.387	0.241	4.44142e-09	HMGB2+Mal	FTSJ2
1.70042e-13	0.912578	0.607	0.491	4.68943e-09	HMGB2+Mal	SNRPD3
1.78917e-13	0.341112	0.561	0.408	4.93417e-09	HMGB2+Mal	ATG3
1.88459e-13	0.309112	0.374	0.234	5.19731e-09	HMGB2+Mal	RUVBL1
1.98146e-13	0.350883	0.725	0.616	5.46446e-09	HMGB2+Mal	RBMX
2.03089e-13	0.396884	0.885	0.801	5.60078e-09	HMGB2+Mal	PSMB3
2.4264e-13	0.344756	0.713	0.576	6.69154e-09	HMGB2+Mal	COPS6
2.78894e-13	0.278343	0.632	0.477	7.69134e-09	HMGB2+Mal	SRSF1
3.04323e-13	0.388412	0.854	0.791	8.39262e-09	HMGB2+Mal	SSBP1
3.42231e-13	0.300267	0.605	0.468	9.43804e-09	HMGB2+Mal	COA1
4.36113e-13	0.386082	0.729	0.613	1.20271e-08	HMGB2+Mal	CCT3
4.66849e-13	0.275584	0.891	0.897	1.28748e-08	HMGB2+Mal	ATP5D
4.72181e-13	0.33205	0.561	0.424	1.30218e-08	HMGB2+Mal	NOP56
4.85145e-13	0.350405	0.8	0.722	1.33793e-08	HMGB2+Mal	SFN
4.87081e-13	0.262595	0.923	0.93	1.34327e-08	HMGB2+Mal	SHFM1
5.00856e-13	0.305937	0.565	0.426	1.38126e-08	HMGB2+Mal	AHCY
5.59129e-13	0.295068	0.812	0.753	1.54197e-08	HMGB2+Mal	SRSF9
5.99244e-13	0.315349	0.658	0.514	1.65259e-08	HMGB2+Mal	UQCRC1
6.21496e-13	0.301596	0.897	0.861	1.71396e-08	HMGB2+Mal	RHOA
6.88457e-13	0.265211	0.587	0.451	1.89863e-08	HMGB2+Mal	ORMDL1
7.68094e-13	0.313461	0.64	0.511	2.11825e-08	HMGB2+Mal	GCHFR
7.99638e-13	0.348706	0.437	0.3	2.20524e-08	HMGB2+Mal	NUDT8
8.84338e-13	0.385639	0.785	0.709	2.43883e-08	HMGB2+Mal	SRSF7
8.86988e-13	0.254871	0.433	0.289	2.44614e-08	HMGB2+Mal	WBP11
9.07063e-13	0.297099	0.664	0.526	2.5015e-08	HMGB2+Mal	PPP1CC
9.31713e-13	0.327999	0.545	0.404	2.56948e-08	HMGB2+Mal	FKBP4
9.36857e-13	0.311149	0.429	0.284	2.58366e-08	HMGB2+Mal	ATIC
9.67743e-13	0.310852	0.427	0.285	2.66884e-08	HMGB2+Mal	RSRC1
1.02994e-12	0.280804	0.464	0.329	2.84035e-08	HMGB2+Mal	NABP2
1.10088e-12	0.655725	0.652	0.554	3.03599e-08	HMGB2+Mal	SNRPC
1.23337e-12	0.383666	0.668	0.553	3.40139e-08	HMGB2+Mal	POLR2H
1.42118e-12	0.251255	0.439	0.294	3.91933e-08	HMGB2+Mal	TMEM18
1.50387e-12	0.31004	0.921	0.871	4.14736e-08	HMGB2+Mal	CALM1
2.08054e-12	0.294818	0.84	0.802	5.73771e-08	HMGB2+Mal	FAM96B
2.08222e-12	0.288131	0.514	0.363	5.74234e-08	HMGB2+Mal	NUDT21
2.35186e-12	0.408387	0.516	0.375	6.48595e-08	HMGB2+Mal	VDAC3
2.49762e-12	0.31933	0.67	0.562	6.88792e-08	HMGB2+Mal	TXNL4A
2.69472e-12	0.279944	0.881	0.884	7.43151e-08	HMGB2+Mal	C19orf43
2.85762e-12	0.302405	0.816	0.719	7.88074e-08	HMGB2+Mal	HNRNPA0
3.08722e-12	0.258142	0.502	0.347	8.51393e-08	HMGB2+Mal	XPO1
3.20713e-12	0.359525	0.577	0.449	8.84462e-08	HMGB2+Mal	HSD17B10
4.29408e-12	0.250796	0.688	0.546	1.18422e-07	HMGB2+Mal	TSTA3
4.97455e-12	0.307696	0.5	0.358	1.37188e-07	HMGB2+Mal	C3orf14
5.12448e-12	0.807306	0.636	0.552	1.41323e-07	HMGB2+Mal	SSB
5.4137e-12	0.512896	0.727	0.652	1.49299e-07	HMGB2+Mal	PTMS
5.46251e-12	0.572308	0.721	0.619	1.50645e-07	HMGB2+Mal	PSMA4
6.6649e-12	0.298603	0.583	0.445	1.83805e-07	HMGB2+Mal	ITGB1BP1
7.24577e-12	0.320213	0.656	0.525	1.99824e-07	HMGB2+Mal	PRPF40A
7.406e-12	0.385989	0.615	0.496	2.04243e-07	HMGB2+Mal	METRN
7.6188e-12	0.285695	0.913	0.916	2.10111e-07	HMGB2+Mal	TBCA
8.16315e-12	0.322777	0.806	0.756	2.25123e-07	HMGB2+Mal	UBE2D2
8.19593e-12	0.323657	0.698	0.582	2.26027e-07	HMGB2+Mal	CCT4
8.27796e-12	0.306808	0.605	0.469	2.28289e-07	HMGB2+Mal	C11orf73
9.05673e-12	0.342409	0.879	0.836	2.49767e-07	HMGB2+Mal	HNRNPC
9.71761e-12	0.307076	0.603	0.486	2.67992e-07	HMGB2+Mal	PRRG4
9.83686e-12	0.263317	0.846	0.785	2.71281e-07	HMGB2+Mal	POLR2J
1.01021e-11	0.322672	0.587	0.477	2.78596e-07	HMGB2+Mal	SNX5
1.04694e-11	0.317911	0.794	0.745	2.88726e-07	HMGB2+Mal	SPATS2L
1.09093e-11	0.275641	0.864	0.825	3.00856e-07	HMGB2+Mal	GADD45GIP1
1.21135e-11	0.270276	0.65	0.539	3.34067e-07	HMGB2+Mal	CISD2
1.24256e-11	0.281655	0.547	0.417	3.42674e-07	HMGB2+Mal	ECI1
1.40573e-11	0.334875	0.812	0.729	3.87671e-07	HMGB2+Mal	POLR2I
1.42515e-11	0.368799	0.397	0.269	3.93028e-07	HMGB2+Mal	HDAC1
1.48383e-11	0.303612	0.51	0.376	4.09211e-07	HMGB2+Mal	IFT22
1.50093e-11	0.321308	0.739	0.607	4.13927e-07	HMGB2+Mal	AKR1A1
1.55085e-11	0.322539	0.909	0.877	4.27694e-07	HMGB2+Mal	ATP5J2
1.64582e-11	0.27109	0.599	0.457	4.53883e-07	HMGB2+Mal	UPF3A
1.7001e-11	0.340016	0.632	0.502	4.68853e-07	HMGB2+Mal	CCT7
1.75234e-11	0.261648	0.563	0.416	4.8326e-07	HMGB2+Mal	LSM6
1.76202e-11	0.371316	0.593	0.483	4.8593e-07	HMGB2+Mal	DNAJC8
2.03632e-11	0.258956	0.435	0.288	5.61576e-07	HMGB2+Mal	SCCPDH
2.42436e-11	0.416541	0.751	0.651	6.68591e-07	HMGB2+Mal	FBL
3.07314e-11	0.253243	0.862	0.829	8.47511e-07	HMGB2+Mal	NDUFC2
3.61831e-11	0.252148	0.425	0.303	9.97858e-07	HMGB2+Mal	CD320
3.66624e-11	0.331761	0.741	0.626	1.01107e-06	HMGB2+Mal	NDUFA12
3.66648e-11	0.369632	0.763	0.686	1.01114e-06	HMGB2+Mal	AP2S1
3.80878e-11	0.303123	0.427	0.298	1.05038e-06	HMGB2+Mal	COPS8
3.93123e-11	0.382316	0.605	0.497	1.08415e-06	HMGB2+Mal	CALM3
4.1028e-11	0.28466	0.862	0.8	1.13147e-06	HMGB2+Mal	MRPL20
4.21813e-11	0.253002	0.47	0.338	1.16328e-06	HMGB2+Mal	ERI3
4.25443e-11	0.266611	0.713	0.624	1.17329e-06	HMGB2+Mal	RNPS1
4.3041e-11	0.258745	0.413	0.274	1.18698e-06	HMGB2+Mal	PFN2
4.74081e-11	0.562499	0.702	0.696	1.30742e-06	HMGB2+Mal	MT1E
4.75891e-11	0.289207	0.407	0.28	1.31241e-06	HMGB2+Mal	CDC25B
5.82288e-11	0.273632	0.771	0.71	1.60583e-06	HMGB2+Mal	C7orf50
6.34648e-11	0.277639	0.561	0.425	1.75023e-06	HMGB2+Mal	DENR
6.59204e-11	0.262438	0.907	0.916	1.81795e-06	HMGB2+Mal	TRMT112
6.61557e-11	0.425178	0.52	0.403	1.82444e-06	HMGB2+Mal	ARL3
6.68939e-11	0.331028	0.698	0.604	1.8448e-06	HMGB2+Mal	SNHG15
7.13189e-11	0.443758	0.593	0.481	1.96683e-06	HMGB2+Mal	C1QBP
7.73905e-11	0.253276	0.425	0.29	2.13428e-06	HMGB2+Mal	ANAPC15
7.8814e-11	0.508896	0.923	0.877	2.17353e-06	HMGB2+Mal	CLIC1
8.61827e-11	0.26437	0.526	0.385	2.37675e-06	HMGB2+Mal	NAA50
9.37113e-11	0.265222	0.567	0.439	2.58437e-06	HMGB2+Mal	DAZAP1
9.88747e-11	0.29259	0.457	0.33	2.72677e-06	HMGB2+Mal	MRPS11
1.03295e-10	0.317357	0.666	0.56	2.84866e-06	HMGB2+Mal	RCN1
1.05706e-10	0.268772	0.409	0.282	2.91515e-06	HMGB2+Mal	RUSC1
1.05745e-10	0.433779	0.595	0.5	2.91624e-06	HMGB2+Mal	XRCC5
1.26414e-10	0.291453	0.781	0.696	3.48625e-06	HMGB2+Mal	PSMA1
1.2663e-10	0.286203	0.666	0.533	3.49219e-06	HMGB2+Mal	ODC1
1.29224e-10	0.330794	0.472	0.346	3.56375e-06	HMGB2+Mal	HDAC2
1.29425e-10	0.343533	0.781	0.704	3.56928e-06	HMGB2+Mal	EIF3I
1.31693e-10	0.285001	0.664	0.548	3.63183e-06	HMGB2+Mal	KXD1
1.42488e-10	0.2974	0.727	0.629	3.92954e-06	HMGB2+Mal	GTF2A2
1.8707e-10	0.329146	0.704	0.601	5.15902e-06	HMGB2+Mal	TBCB
1.87391e-10	0.314005	0.599	0.476	5.16788e-06	HMGB2+Mal	ARL2
2.0431e-10	0.303062	0.128	0.055	5.63447e-06	HMGB2+Mal	CLDN6
2.13125e-10	0.258538	0.528	0.403	5.87755e-06	HMGB2+Mal	HMG20B
2.19883e-10	0.415979	0.543	0.42	6.06393e-06	HMGB2+Mal	POLR2G
2.22489e-10	0.298393	0.585	0.465	6.13581e-06	HMGB2+Mal	CHTOP
2.24842e-10	0.272007	0.753	0.646	6.2007e-06	HMGB2+Mal	NAA38
2.32406e-10	0.548082	0.174	0.089	6.40928e-06	HMGB2+Mal	GSTM3
2.52623e-10	0.320097	0.785	0.737	6.96684e-06	HMGB2+Mal	KIF5B
2.61433e-10	0.300815	0.739	0.655	7.20979e-06	HMGB2+Mal	HINT2
2.73425e-10	0.263703	0.482	0.345	7.54052e-06	HMGB2+Mal	SUCLG1
3.2061e-10	0.303765	0.69	0.569	8.84177e-06	HMGB2+Mal	PTBP1
3.31624e-10	0.259374	0.666	0.561	9.14552e-06	HMGB2+Mal	EIF2AK1
3.57812e-10	0.257963	0.403	0.274	9.86774e-06	HMGB2+Mal	MRPL19
3.67295e-10	0.277852	0.769	0.736	1.01293e-05	HMGB2+Mal	C17orf89
3.84041e-10	0.258273	0.609	0.473	1.05911e-05	HMGB2+Mal	MTCH2
3.87733e-10	0.32898	0.65	0.543	1.06929e-05	HMGB2+Mal	PSMD7
4.13725e-10	0.26785	0.455	0.324	1.14097e-05	HMGB2+Mal	NIFK
4.20206e-10	0.347526	0.834	0.735	1.15884e-05	HMGB2+Mal	HMGN3
4.71967e-10	0.265181	0.674	0.576	1.30159e-05	HMGB2+Mal	DDX46
5.15612e-10	0.468728	0.316	0.199	1.42195e-05	HMGB2+Mal	ID3
5.99928e-10	0.32141	0.731	0.672	1.65448e-05	HMGB2+Mal	MRPL12
7.86587e-10	0.255439	0.595	0.474	2.16925e-05	HMGB2+Mal	UBE2V2
8.14897e-10	0.277834	0.836	0.813	2.24732e-05	HMGB2+Mal	MINOS1
9.20504e-10	0.316599	0.611	0.505	2.53856e-05	HMGB2+Mal	UQCC2
1.01636e-09	0.258783	0.976	0.976	2.80291e-05	HMGB2+Mal	ANXA2
1.16877e-09	0.570425	0.836	0.78	3.22325e-05	HMGB2+Mal	MORF4L1
1.24056e-09	0.323433	0.625	0.531	3.42122e-05	HMGB2+Mal	LAGE3
1.27778e-09	0.27981	0.474	0.35	3.52385e-05	HMGB2+Mal	DCUN1D5
1.28636e-09	0.300492	0.646	0.548	3.54751e-05	HMGB2+Mal	HNRNPH3
1.76877e-09	0.263841	0.518	0.397	4.8779e-05	HMGB2+Mal	MKKS
2.0214e-09	0.302751	0.731	0.638	5.57462e-05	HMGB2+Mal	SNF8
2.08114e-09	0.294275	0.814	0.752	5.73937e-05	HMGB2+Mal	COX17
2.16101e-09	0.27509	0.729	0.641	5.95965e-05	HMGB2+Mal	ZC3H15
2.26357e-09	0.304084	0.581	0.462	6.24247e-05	HMGB2+Mal	RNASEH2C
2.33068e-09	0.331811	0.419	0.309	6.42754e-05	HMGB2+Mal	CDC123
2.55879e-09	0.2626	0.383	0.271	7.05662e-05	HMGB2+Mal	HMGXB4
2.5649e-09	0.259492	0.844	0.853	7.07348e-05	HMGB2+Mal	GNB2
2.58356e-09	0.288946	0.686	0.608	7.12494e-05	HMGB2+Mal	SF3B2
2.71882e-09	0.29663	0.802	0.764	7.49796e-05	HMGB2+Mal	RAD23A
2.75164e-09	0.2512	0.441	0.319	7.58847e-05	HMGB2+Mal	MBD4
2.81377e-09	0.250241	0.777	0.731	7.75981e-05	HMGB2+Mal	C20orf24
2.8539e-09	0.278368	0.759	0.661	7.8705e-05	HMGB2+Mal	TUFM
2.91072e-09	0.275458	0.52	0.405	8.02717e-05	HMGB2+Mal	COMMD7
3.1756e-09	0.284763	0.804	0.749	8.75767e-05	HMGB2+Mal	ZNF706
3.26442e-09	0.275726	0.834	0.785	9.00261e-05	HMGB2+Mal	FUS
3.35801e-09	0.414986	0.682	0.608	9.26072e-05	HMGB2+Mal	PSMB6
3.47098e-09	0.382825	0.844	0.804	9.57226e-05	HMGB2+Mal	NOP10
5.73009e-09	0.26921	0.939	0.928	0.000158024	HMGB2+Mal	PKM
5.78342e-09	0.423088	0.64	0.526	0.000159495	HMGB2+Mal	PAIP1
5.83869e-09	0.270037	0.741	0.665	0.000161019	HMGB2+Mal	SRRM1
6.04294e-09	0.319156	0.514	0.405	0.000166652	HMGB2+Mal	GCSH
6.30317e-09	0.303658	0.739	0.642	0.000173829	HMGB2+Mal	PCNP
6.54264e-09	0.256789	0.783	0.707	0.000180433	HMGB2+Mal	PPP4C
7.06487e-09	0.27747	0.632	0.519	0.000194835	HMGB2+Mal	RHOD
7.33169e-09	0.35801	0.702	0.613	0.000202193	HMGB2+Mal	EIF5A
7.90905e-09	0.29199	0.684	0.589	0.000218116	HMGB2+Mal	DNAJC19
7.93678e-09	0.254282	0.925	0.922	0.000218881	HMGB2+Mal	SOD1
8.80903e-09	0.363827	0.666	0.601	0.000242935	HMGB2+Mal	H1FX
9.7243e-09	0.379362	0.666	0.572	0.000268177	HMGB2+Mal	GDI2
9.77526e-09	0.273323	0.593	0.464	0.000269582	HMGB2+Mal	NUDT5
9.90859e-09	0.267563	0.579	0.473	0.000273259	HMGB2+Mal	RBBP4
1.05973e-08	0.376875	0.646	0.548	0.000292251	HMGB2+Mal	HNRNPM
1.08215e-08	0.348653	0.796	0.741	0.000298434	HMGB2+Mal	EIF1AX
1.08998e-08	0.306017	0.48	0.372	0.000300595	HMGB2+Mal	HSPB11
1.09379e-08	0.405766	0.571	0.46	0.000301646	HMGB2+Mal	CXCL14
1.17354e-08	0.354279	0.666	0.596	0.000323638	HMGB2+Mal	NONO
1.17696e-08	0.283024	0.528	0.422	0.000324582	HMGB2+Mal	TCP1
1.29349e-08	0.449588	0.781	0.714	0.000356718	HMGB2+Mal	SERBP1
1.45774e-08	0.322418	0.593	0.487	0.000402015	HMGB2+Mal	CTNNBIP1
1.9194e-08	0.255846	0.656	0.536	0.000529331	HMGB2+Mal	ARPP19
1.933e-08	0.268946	0.464	0.341	0.000533082	HMGB2+Mal	NPM3
2.22004e-08	0.295437	0.822	0.803	0.000612241	HMGB2+Mal	CNIH4
2.30121e-08	0.275362	0.621	0.522	0.000634627	HMGB2+Mal	U2SURP
2.86989e-08	0.356008	0.615	0.522	0.000791459	HMGB2+Mal	CWC15
3.04288e-08	0.277361	0.587	0.483	0.000839165	HMGB2+Mal	NAA20
3.20356e-08	0.26799	0.52	0.417	0.000883477	HMGB2+Mal	SMAGP
3.52757e-08	0.459978	0.504	0.404	0.000972832	HMGB2+Mal	BTF3L4
3.70677e-08	0.255531	0.836	0.849	0.00102225	HMGB2+Mal	PCBD1
3.92971e-08	0.280199	0.445	0.339	0.00108374	HMGB2+Mal	SMARCB1
3.96383e-08	0.250509	0.516	0.396	0.00109314	HMGB2+Mal	PRKRA
4.43611e-08	0.275667	0.522	0.416	0.00122339	HMGB2+Mal	UFD1L
4.50295e-08	0.310582	0.636	0.544	0.00124182	HMGB2+Mal	TOMM22
4.75717e-08	0.252236	0.64	0.53	0.00131193	HMGB2+Mal	EIF3J
4.80839e-08	0.268987	0.706	0.643	0.00132606	HMGB2+Mal	APOA1BP
5.25497e-08	0.295825	0.763	0.681	0.00144921	HMGB2+Mal	PSMB7
5.94604e-08	0.26254	0.377	0.269	0.0016398	HMGB2+Mal	2024-09-11
6.56946e-08	0.327278	0.789	0.724	0.00181172	HMGB2+Mal	RBM8A
6.7201e-08	0.307233	0.642	0.575	0.00185327	HMGB2+Mal	NDUFA6
7.45647e-08	0.255689	0.644	0.574	0.00205634	HMGB2+Mal	DPM2
7.52816e-08	0.312606	0.538	0.426	0.00207612	HMGB2+Mal	BZW2
8.48139e-08	0.274039	0.783	0.714	0.002339	HMGB2+Mal	ETFB
1.02155e-07	0.327731	0.798	0.712	0.00281724	HMGB2+Mal	PSME2
1.12381e-07	0.280617	0.648	0.548	0.00309925	HMGB2+Mal	COX20
1.3475e-07	0.335022	0.352	0.255	0.00371613	HMGB2+Mal	BCCIP
1.41517e-07	0.315472	0.557	0.47	0.00390275	HMGB2+Mal	PDLIM2
1.62823e-07	0.292323	0.225	0.144	0.00449034	HMGB2+Mal	TPM2
1.71976e-07	0.373308	0.502	0.412	0.00474274	HMGB2+Mal	NELFE
1.73227e-07	0.255524	0.733	0.641	0.00477724	HMGB2+Mal	NDUFB3
2.32824e-07	0.296298	0.372	0.274	0.00642081	HMGB2+Mal	SDHA
2.39244e-07	0.257064	0.737	0.662	0.00659788	HMGB2+Mal	KHDRBS1
2.42131e-07	0.322722	0.516	0.416	0.0066775	HMGB2+Mal	ADK
2.52787e-07	0.267117	0.879	0.879	0.00697137	HMGB2+Mal	APRT
2.61292e-07	0.402965	0.111	0.055	0.00720592	HMGB2+Mal	ALDH1A1
2.76563e-07	0.306721	0.826	0.766	0.00762706	HMGB2+Mal	SUMO1
3.37478e-07	0.439717	0.994	0.984	0.00930697	HMGB2+Mal	H3F3A
3.67274e-07	0.316304	0.838	0.809	0.0101287	HMGB2+Mal	CNBP
3.71172e-07	0.258287	0.625	0.54	0.0102362	HMGB2+Mal	PFDN4
4.0273e-07	0.253546	0.532	0.436	0.0111065	HMGB2+Mal	CFDP1
4.3001e-07	0.282391	0.607	0.547	0.0118588	HMGB2+Mal	TSPAN4
4.39304e-07	0.321023	0.374	0.282	0.0121151	HMGB2+Mal	CCDC167
4.48606e-07	0.373394	0.551	0.465	0.0123717	HMGB2+Mal	MEA1
4.80283e-07	0.26753	0.407	0.311	0.0132453	HMGB2+Mal	SRPK1
4.80838e-07	0.403485	0.761	0.694	0.0132606	HMGB2+Mal	ERH
4.89714e-07	0.600869	0.864	0.809	0.0135053	HMGB2+Mal	SNRPD2
5.49588e-07	0.267623	0.5	0.395	0.0151565	HMGB2+Mal	MRPL9
7.68e-07	0.328624	0.672	0.584	0.0211799	HMGB2+Mal	COPZ1
9.12629e-07	0.265151	0.791	0.753	0.0251685	HMGB2+Mal	IFT57
9.44396e-07	0.295549	0.33	0.241	0.0260445	HMGB2+Mal	DRG1
1.08718e-06	0.354886	0.433	0.342	0.0299823	HMGB2+Mal	UBA2
1.1372e-06	0.264564	0.794	0.741	0.0313617	HMGB2+Mal	UXT
1.14081e-06	0.290485	0.644	0.565	0.0314613	HMGB2+Mal	EIF4A1
1.44864e-06	0.261853	0.599	0.509	0.0399507	HMGB2+Mal	STRAP
1.50037e-06	0.293612	0.901	0.885	0.0413772	HMGB2+Mal	NDUFB11
0	2.2138	0.994	0.952	0	FBXO2+Mal	ZFAS1
0	1.90894	0.86	0.166	0	FBXO2+Mal	TNNC2
0	1.64756	0.923	0.389	0	FBXO2+Mal	BIRC3
0	1.59295	0.962	0.652	0	FBXO2+Mal	SNHG7
0	1.50369	0.838	0.233	0	FBXO2+Mal	FBXO2
0	1.34169	0.987	0.892	0	FBXO2+Mal	ARPC1B
0	1.21438	0.998	0.986	0	FBXO2+Mal	EEF1D
0	1.04988	0.996	0.993	0	FBXO2+Mal	RPSA
0	0.903914	0.999	0.999	0	FBXO2+Mal	RPL13A
0	0.85712	0.998	0.999	0	FBXO2+Mal	RPS20
0	0.823394	0.999	1	0	FBXO2+Mal	RPL8
0	0.751114	0.999	0.998	0	FBXO2+Mal	RPL30
5.9549e-307	1.00172	0.996	0.97	1.64224e-302	FBXO2+Mal	PABPC1
2.03835e-298	0.71439	0.999	0.998	5.62135e-294	FBXO2+Mal	RPL18A
2.73658e-298	1.47203	0.83	0.227	7.54694e-294	FBXO2+Mal	LY6D
3.34003e-291	1.31805	0.854	0.316	9.21113e-287	FBXO2+Mal	FAM83A
1.04584e-283	0.743698	0.999	0.999	2.88421e-279	FBXO2+Mal	RPL13
1.94876e-283	2.26762	0.836	0.276	5.3743e-279	FBXO2+Mal	CXCL14
1.29323e-282	1.97357	0.916	0.446	3.56648e-278	FBXO2+Mal	NUPR1
6.43143e-271	1.69943	0.888	0.474	1.77366e-266	FBXO2+Mal	ASS1
1.65294e-267	0.72335	0.999	0.998	4.55849e-263	FBXO2+Mal	RPS3A
1.28271e-266	1.23343	0.933	0.623	3.53747e-262	FBXO2+Mal	AP3S1
3.39041e-260	1.21849	0.895	0.347	9.35007e-256	FBXO2+Mal	S100P
5.38799e-259	1.34106	0.96	0.606	1.4859e-254	FBXO2+Mal	CRABP2
1.36641e-249	0.700831	0.999	0.997	3.7683e-245	FBXO2+Mal	RPL7
8.11885e-248	1.11986	0.95	0.772	2.23902e-243	FBXO2+Mal	SNHG8
1.07976e-236	0.671272	0.998	0.995	2.97777e-232	FBXO2+Mal	RPL14
1.6803e-234	0.875023	0.991	0.977	4.63392e-230	FBXO2+Mal	EEF1B2
5.65492e-234	0.989494	0.761	0.273	1.55951e-229	FBXO2+Mal	NPDC1
8.13515e-231	0.933568	1	0.998	2.24351e-226	FBXO2+Mal	GAPDH
2.12973e-230	1.02853	0.579	0.11	5.87337e-226	FBXO2+Mal	APCDD1
2.49774e-229	1.0528	0.791	0.315	6.88827e-225	FBXO2+Mal	NAPRT
9.46992e-227	1.09058	0.969	0.804	2.61161e-222	FBXO2+Mal	S100A14
1.4082e-222	0.945158	0.945	0.819	3.88352e-218	FBXO2+Mal	MTDH
1.82879e-222	1.53042	0.955	0.641	5.04344e-218	FBXO2+Mal	C15orf48
1.47224e-219	0.993384	0.91	0.63	4.06014e-215	FBXO2+Mal	PDXK
1.9111e-216	1.2074	0.996	0.978	5.27043e-212	FBXO2+Mal	CSTB
1.16184e-207	1.48899	0.794	0.33	3.20412e-203	FBXO2+Mal	CCL20
3.39335e-204	0.75504	0.563	0.111	9.35817e-200	FBXO2+Mal	IL20RB
9.72222e-199	0.760558	0.988	0.954	2.68119e-194	FBXO2+Mal	SLC25A6
2.77573e-197	0.911206	0.966	0.86	7.65491e-193	FBXO2+Mal	BRI3
1.1857e-196	1.07998	0.925	0.572	3.26992e-192	FBXO2+Mal	MT1E
3.15242e-196	0.563034	0.999	0.998	8.69375e-192	FBXO2+Mal	RPL21
2.51388e-194	0.934315	0.755	0.294	6.93279e-190	FBXO2+Mal	TNNT1
1.99176e-193	0.563583	0.999	1	5.49287e-189	FBXO2+Mal	RPLP1
3.53709e-193	1.02534	0.896	0.569	9.75459e-189	FBXO2+Mal	C3
2.30848e-189	1.1005	0.938	0.733	6.36634e-185	FBXO2+Mal	CCND1
3.12626e-186	1.0025	0.994	0.96	8.6216e-182	FBXO2+Mal	HSPB1
1.67929e-178	0.69753	0.999	0.999	4.63113e-174	FBXO2+Mal	RPS2
9.25595e-175	0.884442	0.762	0.374	2.55261e-170	FBXO2+Mal	METRN
1.27008e-173	0.62851	0.444	0.069	3.50262e-169	FBXO2+Mal	ONECUT3
2.39294e-173	0.777007	0.928	0.752	6.59925e-169	FBXO2+Mal	C16orf13
6.8316e-171	0.769279	0.938	0.776	1.88402e-166	FBXO2+Mal	ARPC1A
9.09362e-171	0.65756	0.997	0.996	2.50784e-166	FBXO2+Mal	RPLP0
4.8036e-170	0.635976	0.44	0.073	1.32474e-165	FBXO2+Mal	UNC5B-AS1
9.29685e-170	0.508623	0.997	0.999	2.56388e-165	FBXO2+Mal	RPL28
7.85671e-169	0.959905	0.988	0.961	2.16672e-164	FBXO2+Mal	ALDOA
8.69873e-169	0.706952	0.987	0.956	2.39894e-164	FBXO2+Mal	EEF2
8.81181e-169	0.497186	0.998	0.998	2.43012e-164	FBXO2+Mal	RPL9
1.9381e-167	0.563582	0.996	0.996	5.3449e-163	FBXO2+Mal	RPL6
4.83827e-164	0.776302	0.645	0.242	1.3343e-159	FBXO2+Mal	SEMA3B
1.07464e-160	0.730153	0.936	0.805	2.96364e-156	FBXO2+Mal	GNB2
3.28547e-160	0.488319	0.999	0.998	9.06067e-156	FBXO2+Mal	RPS9
1.72741e-159	0.550937	0.999	1	4.76386e-155	FBXO2+Mal	RPL12
2.29944e-157	0.820181	0.879	0.612	6.34139e-153	FBXO2+Mal	PLPP2
8.39862e-153	0.499158	0.993	0.993	2.31617e-148	FBXO2+Mal	NACA
9.28474e-152	0.657053	0.521	0.138	2.56055e-147	FBXO2+Mal	STEAP2
3.60731e-151	0.884826	0.726	0.348	9.94824e-147	FBXO2+Mal	PDLIM2
2.31136e-149	0.828039	0.661	0.284	6.37428e-145	FBXO2+Mal	ZFAND2A
3.56015e-148	0.726782	0.995	0.966	9.81818e-144	FBXO2+Mal	ANXA2
1.47498e-147	0.51304	0.993	0.985	4.06769e-143	FBXO2+Mal	HINT1
3.17193e-145	0.490634	0.999	0.998	8.74754e-141	FBXO2+Mal	RPL7A
3.25024e-144	0.738186	0.959	0.893	8.96351e-140	FBXO2+Mal	HSPA8
4.67481e-143	0.945764	0.947	0.716	1.28922e-138	FBXO2+Mal	C8orf4
1.18032e-142	0.398976	0.999	0.999	3.25508e-138	FBXO2+Mal	RPS27A
3.46538e-142	0.793364	0.676	0.28	9.55682e-138	FBXO2+Mal	CLIC6
1.26864e-141	0.704448	0.445	0.095	3.49864e-137	FBXO2+Mal	CH25H
5.10652e-141	0.813835	0.45	0.096	1.40827e-136	FBXO2+Mal	PSCA
1.70536e-140	0.582014	0.395	0.07	4.70305e-136	FBXO2+Mal	MTRNR2L1
2.42047e-140	0.620712	0.992	0.977	6.67516e-136	FBXO2+Mal	TXN
1.61571e-139	0.777706	0.85	0.612	4.4558e-135	FBXO2+Mal	TCEA3
8.07593e-138	0.406498	1	0.999	2.22718e-133	FBXO2+Mal	RPL32
9.62669e-138	0.481689	0.999	0.998	2.65485e-133	FBXO2+Mal	TPT1
1.66675e-137	0.439642	0.999	0.999	4.59655e-133	FBXO2+Mal	RPS3
3.06552e-137	0.562458	0.993	0.984	8.4541e-133	FBXO2+Mal	RPL4
6.42758e-137	0.769425	0.815	0.481	1.7726e-132	FBXO2+Mal	STOM
3.51089e-136	0.480739	0.348	0.048	9.68234e-132	FBXO2+Mal	FLNC
8.87424e-136	0.593816	0.99	0.97	2.44734e-131	FBXO2+Mal	RAC1
5.40016e-135	0.438692	0.998	0.998	1.48926e-130	FBXO2+Mal	RPL29
1.24521e-134	0.573539	0.531	0.162	3.43405e-130	FBXO2+Mal	PFN2
9.60324e-133	0.510292	0.322	0.038	2.64838e-128	FBXO2+Mal	PRSS3
8.86095e-132	0.402049	0.998	0.996	2.44367e-127	FBXO2+Mal	RPS11
1.98811e-131	0.785495	0.756	0.413	5.48281e-127	FBXO2+Mal	RAMP1
1.08245e-130	0.823276	0.782	0.465	2.98518e-126	FBXO2+Mal	TXNRD1
1.42319e-129	1.12107	0.864	0.632	3.92486e-125	FBXO2+Mal	MRPS6
4.54847e-129	0.710251	0.65	0.299	1.25438e-124	FBXO2+Mal	RHOF
3.06224e-126	0.803614	0.788	0.522	8.44505e-122	FBXO2+Mal	SNHG15
9.75994e-126	0.693982	0.945	0.84	2.6916e-121	FBXO2+Mal	TKT
4.73077e-125	0.60345	0.494	0.148	1.30465e-120	FBXO2+Mal	PITX1
6.84146e-125	0.796955	0.744	0.353	1.88674e-120	FBXO2+Mal	MMP7
7.05897e-125	0.687907	0.944	0.865	1.94672e-120	FBXO2+Mal	PPA1
1.55995e-123	0.638244	0.878	0.689	4.30204e-119	FBXO2+Mal	ZNF706
2.50323e-121	0.603504	0.944	0.878	6.90341e-117	FBXO2+Mal	EIF3H
2.90694e-121	0.63424	0.954	0.909	8.01675e-117	FBXO2+Mal	EIF3E
3.8014e-121	0.646917	0.747	0.445	1.04835e-116	FBXO2+Mal	FAM195A
1.73356e-119	0.756093	0.714	0.368	4.78081e-115	FBXO2+Mal	TNFAIP2
2.8749e-119	0.635067	0.933	0.849	7.92839e-115	FBXO2+Mal	APRT
3.24555e-119	0.712418	0.933	0.759	8.95057e-115	FBXO2+Mal	PHLDA2
1.87196e-117	0.654537	0.76	0.443	5.16248e-113	FBXO2+Mal	TSPAN4
1.58118e-115	0.671017	0.683	0.378	4.36056e-111	FBXO2+Mal	CRACR2B
4.38906e-115	0.541756	0.527	0.165	1.21041e-110	FBXO2+Mal	AZGP1
9.55037e-114	0.675709	0.737	0.441	2.6338e-109	FBXO2+Mal	LYN
1.80838e-113	0.614713	0.615	0.291	4.98715e-109	FBXO2+Mal	FAM102A
1.99508e-113	0.524793	0.553	0.207	5.50204e-109	FBXO2+Mal	GAS6
5.05253e-113	0.615307	0.81	0.548	1.39339e-108	FBXO2+Mal	HSBP1L1
6.08636e-113	0.585294	0.558	0.223	1.6785e-108	FBXO2+Mal	MROH6
8.75039e-112	0.393731	0.999	0.999	2.41318e-107	FBXO2+Mal	RPL15
1.69812e-111	0.499768	0.982	0.946	4.68306e-107	FBXO2+Mal	GUK1
1.12565e-110	0.631979	0.767	0.503	3.10431e-106	FBXO2+Mal	FBXW5
1.6217e-110	0.700786	0.758	0.462	4.47232e-106	FBXO2+Mal	PLEC
4.70113e-110	0.446815	0.384	0.091	1.29648e-105	FBXO2+Mal	SLC4A11
5.42889e-109	0.622398	0.515	0.201	1.49718e-104	FBXO2+Mal	REEP6
1.07218e-108	0.627984	0.824	0.616	2.95686e-104	FBXO2+Mal	RBCK1
1.67165e-108	0.550855	0.938	0.882	4.61008e-104	FBXO2+Mal	ARL6IP4
1.85669e-107	0.418494	0.364	0.083	5.12037e-103	FBXO2+Mal	STRA6
2.64579e-107	0.580881	0.549	0.207	7.29657e-103	FBXO2+Mal	BCAT1
6.82004e-106	0.667941	0.856	0.696	1.88083e-101	FBXO2+Mal	TAF1D
1.94908e-105	0.455947	0.397	0.107	5.37518e-101	FBXO2+Mal	FRGCA
3.7275e-104	0.623046	0.888	0.734	1.02797e-99	FBXO2+Mal	MYDGF
1.82306e-103	0.633337	0.983	0.928	5.02762e-99	FBXO2+Mal	LDHA
4.65676e-103	0.574879	0.495	0.177	1.28424e-98	FBXO2+Mal	STEAP1
9.32875e-103	0.379102	0.282	0.043	2.57268e-98	FBXO2+Mal	LINC01589
8.41485e-102	0.645602	0.862	0.69	2.32065e-97	FBXO2+Mal	TPM4
3.36181e-101	0.585326	0.857	0.653	9.27119e-97	FBXO2+Mal	GTF3A
4.63552e-101	0.410931	0.314	0.059	1.27838e-96	FBXO2+Mal	KLK11
5.2903e-101	0.697821	0.673	0.341	1.45896e-96	FBXO2+Mal	TGM2
5.59993e-101	0.609682	0.702	0.442	1.54435e-96	FBXO2+Mal	TSC22D4
1.39826e-100	0.492202	0.454	0.155	3.85613e-96	FBXO2+Mal	SLC22A18AS
1.47623e-100	0.602035	0.579	0.249	4.07115e-96	FBXO2+Mal	FHL2
5.1625e-100	0.343514	0.997	0.999	1.42371e-95	FBXO2+Mal	RPS7
2.19844e-99	0.491934	0.452	0.152	6.06285e-95	FBXO2+Mal	TMEM64
5.12318e-99	0.626274	0.804	0.573	1.41287e-94	FBXO2+Mal	KRTCAP3
8.19423e-99	0.491018	0.513	0.204	2.25981e-94	FBXO2+Mal	ESPN
2.39272e-98	0.650911	0.629	0.293	6.59863e-94	FBXO2+Mal	CTSE
1.56679e-97	0.611803	0.899	0.765	4.32089e-93	FBXO2+Mal	TRAM1
7.06001e-97	0.595033	0.694	0.396	1.94701e-92	FBXO2+Mal	PRRG4
8.96711e-97	0.633003	0.829	0.641	2.47295e-92	FBXO2+Mal	NME4
1.38723e-96	0.350612	0.997	0.998	3.8257e-92	FBXO2+Mal	RPL24
2.55561e-96	0.52437	0.552	0.236	7.04786e-92	FBXO2+Mal	SH3BP5
3.09364e-96	0.598552	0.847	0.536	8.53163e-92	FBXO2+Mal	LGALS1
7.58726e-96	1.34904	0.221	0.021	2.09242e-91	FBXO2+Mal	PRSS2
8.76208e-96	0.601786	0.92	0.793	2.41641e-91	FBXO2+Mal	SYNGR2
6.13069e-95	0.544132	0.629	0.314	1.69072e-90	FBXO2+Mal	NBL1
9.65776e-95	0.546712	0.917	0.798	2.66342e-90	FBXO2+Mal	ATF4
1.42698e-94	0.628231	0.707	0.448	3.93532e-90	FBXO2+Mal	EPB41L4A-AS1
2.35978e-94	0.663555	0.799	0.583	6.50781e-90	FBXO2+Mal	CHP1
4.63465e-94	0.611178	0.688	0.407	1.27814e-89	FBXO2+Mal	TRIM2
5.13953e-94	0.608496	0.794	0.592	1.41738e-89	FBXO2+Mal	GIPC1
6.77376e-94	0.583253	0.654	0.376	1.86807e-89	FBXO2+Mal	PPP1R35
1.66935e-92	0.441335	0.44	0.149	4.60373e-88	FBXO2+Mal	AFAP1-AS1
1.80416e-92	0.659997	0.973	0.926	4.97552e-88	FBXO2+Mal	CLDN4
3.64185e-92	0.632066	0.697	0.418	1.00435e-87	FBXO2+Mal	HSPH1
7.03677e-92	0.583759	0.85	0.689	1.9406e-87	FBXO2+Mal	NFIC
1.58032e-91	0.606051	0.791	0.57	4.35821e-87	FBXO2+Mal	ADRM1
1.85247e-91	0.518387	0.593	0.286	5.10874e-87	FBXO2+Mal	NRP2
3.61178e-91	0.709383	0.652	0.367	9.96056e-87	FBXO2+Mal	SLC5A3
3.69602e-91	0.576499	0.873	0.73	1.01929e-86	FBXO2+Mal	MDH2
1.16033e-90	0.483591	0.402	0.122	3.19995e-86	FBXO2+Mal	FGFBP1
3.03203e-90	0.501203	0.941	0.874	8.36172e-86	FBXO2+Mal	YWHAZ
8.33569e-90	0.354556	0.295	0.06	2.29882e-85	FBXO2+Mal	FEZF1-AS1
1.20241e-89	0.506575	0.495	0.207	3.316e-85	FBXO2+Mal	ATAD3C
9.44521e-89	0.544416	0.897	0.781	2.6048e-84	FBXO2+Mal	ATP6V0B
1.19906e-88	0.425617	0.999	0.992	3.30676e-84	FBXO2+Mal	B2M
2.43001e-88	0.746116	0.754	0.491	6.70147e-84	FBXO2+Mal	KLF4
3.81328e-88	0.69774	0.588	0.292	1.05163e-83	FBXO2+Mal	RGS2
3.85779e-88	0.526954	0.537	0.244	1.0639e-83	FBXO2+Mal	ASPHD1
5.90773e-88	0.33235	0.998	0.998	1.62923e-83	FBXO2+Mal	RPS17
1.08454e-87	0.530697	0.433	0.154	2.99094e-83	FBXO2+Mal	GCLC
1.72656e-87	0.56447	0.741	0.507	4.76151e-83	FBXO2+Mal	YWHAG
1.99967e-87	0.526889	0.944	0.833	5.51469e-83	FBXO2+Mal	MAL2
6.28153e-87	0.533585	0.958	0.908	1.73232e-82	FBXO2+Mal	PSMA7
9.56706e-87	0.565457	0.878	0.76	2.6384e-82	FBXO2+Mal	VDAC2
3.7025e-86	0.443006	0.447	0.17	1.02108e-81	FBXO2+Mal	SLC16A5
8.09464e-85	0.590207	0.949	0.894	2.23234e-80	FBXO2+Mal	SQSTM1
1.03632e-84	0.519933	0.615	0.317	2.85795e-80	FBXO2+Mal	EGFL7
1.95084e-84	0.54682	0.883	0.787	5.38002e-80	FBXO2+Mal	NHP2
4.59049e-84	0.311816	0.287	0.061	1.26596e-79	FBXO2+Mal	AC004556.1
8.56099e-84	0.436803	0.441	0.159	2.36095e-79	FBXO2+Mal	DNAJC12
9.09677e-84	0.567207	0.668	0.406	2.50871e-79	FBXO2+Mal	SQRDL
4.16189e-83	0.494235	0.411	0.147	1.14777e-78	FBXO2+Mal	CSF1
4.19914e-83	0.565717	0.843	0.679	1.15804e-78	FBXO2+Mal	C20orf24
8.96634e-83	0.514816	0.613	0.336	2.47274e-78	FBXO2+Mal	IFRD2
1.06056e-82	0.317499	0.999	0.997	2.92481e-78	FBXO2+Mal	RPS13
1.32667e-82	0.598882	0.845	0.644	3.65868e-78	FBXO2+Mal	PDZK1IP1
1.65736e-82	0.529521	0.694	0.414	4.57066e-78	FBXO2+Mal	PDLIM4
2.89887e-82	0.528329	0.815	0.611	7.99449e-78	FBXO2+Mal	CYC1
4.95133e-82	0.58004	0.687	0.439	1.36548e-77	FBXO2+Mal	ATG12
1.00023e-81	0.564074	0.663	0.41	2.75844e-77	FBXO2+Mal	TPD52L2
1.23312e-81	0.573171	0.658	0.325	3.40069e-77	FBXO2+Mal	IGFBP3
2.51945e-81	0.486797	0.589	0.284	6.94815e-77	FBXO2+Mal	VSTM2L
3.93955e-81	0.563211	0.783	0.585	1.08645e-76	FBXO2+Mal	TRIP6
1.28776e-80	0.36817	0.998	0.995	3.5514e-76	FBXO2+Mal	RPS5
3.16845e-80	0.489166	0.581	0.31	8.73796e-76	FBXO2+Mal	TRAF7
8.2642e-80	0.443262	0.962	0.911	2.2791e-75	FBXO2+Mal	SHFM1
1.0597e-79	0.443369	0.537	0.244	2.92245e-75	FBXO2+Mal	ASAP1
6.37229e-79	0.54354	0.781	0.576	1.75735e-74	FBXO2+Mal	C19orf60
7.91392e-79	0.289427	0.243	0.043	2.1825e-74	FBXO2+Mal	SLCO1B3
1.07422e-78	0.503197	0.87	0.712	2.96247e-74	FBXO2+Mal	HSPD1
6.41235e-78	0.282827	0.999	0.999	1.7684e-73	FBXO2+Mal	RPL19
7.53729e-78	0.718527	0.174	0.014	2.07863e-73	FBXO2+Mal	PRSS1
1.22869e-77	0.285109	0.255	0.051	3.38848e-73	FBXO2+Mal	FBXL16
1.27551e-77	0.599442	0.786	0.569	3.51759e-73	FBXO2+Mal	TSC22D3
1.30139e-77	0.772489	0.862	0.7	3.58898e-73	FBXO2+Mal	ATF3
4.01009e-77	0.418281	0.365	0.116	1.1059e-72	FBXO2+Mal	CSTA
4.14512e-77	0.417024	0.447	0.173	1.14314e-72	FBXO2+Mal	PRKCDBP
1.22731e-76	0.347963	0.329	0.094	3.38468e-72	FBXO2+Mal	ALOX5
1.94082e-76	0.513714	0.817	0.657	5.35241e-72	FBXO2+Mal	C19orf24
3.48792e-76	0.506918	0.767	0.543	9.61897e-72	FBXO2+Mal	RHBDD2
1.36806e-75	0.506058	0.645	0.381	3.77284e-71	FBXO2+Mal	C9orf3
3.63634e-75	0.550086	0.578	0.301	1.00283e-70	FBXO2+Mal	COTL1
4.24497e-75	0.55366	0.869	0.735	1.17068e-70	FBXO2+Mal	PPP1R14B
6.40713e-75	0.504813	0.731	0.512	1.76696e-70	FBXO2+Mal	TXNL1
2.49537e-74	0.460522	0.943	0.889	6.88174e-70	FBXO2+Mal	NAP1L1
1.27362e-73	0.485775	0.71	0.475	3.5124e-69	FBXO2+Mal	SHARPIN
1.70535e-73	0.55503	0.883	0.763	4.703e-69	FBXO2+Mal	CNIH4
2.66348e-73	0.549735	0.663	0.419	7.34534e-69	FBXO2+Mal	UGDH
4.50196e-73	0.488885	0.65	0.391	1.24155e-68	FBXO2+Mal	UBE2F
6.20637e-73	0.891544	0.854	0.661	1.71159e-68	FBXO2+Mal	GDF15
7.13114e-73	0.4596	0.852	0.724	1.96663e-68	FBXO2+Mal	RAD23A
3.99904e-72	0.527134	0.873	0.685	1.10285e-67	FBXO2+Mal	SPATS2L
4.31813e-72	0.569163	0.541	0.29	1.19085e-67	FBXO2+Mal	ST3GAL1
5.76685e-72	0.361909	0.973	0.925	1.59038e-67	FBXO2+Mal	DYNLL1
7.21431e-72	0.354362	0.332	0.103	1.98956e-67	FBXO2+Mal	TGFBR3L
1.71576e-71	0.473073	0.443	0.187	4.73171e-67	FBXO2+Mal	PTP4A3
1.96873e-71	0.44577	0.925	0.858	5.42937e-67	FBXO2+Mal	ATP6V1F
3.64122e-71	0.790229	0.369	0.128	1.00418e-66	FBXO2+Mal	SPRR1B
4.22659e-71	0.453346	0.904	0.821	1.16561e-66	FBXO2+Mal	PRELID1
4.62941e-71	0.667884	0.623	0.376	1.2767e-66	FBXO2+Mal	NTHL1
8.37125e-71	0.479728	0.847	0.697	2.30862e-66	FBXO2+Mal	VPS28
1.02618e-70	0.284406	0.24	0.05	2.83e-66	FBXO2+Mal	RP11-60L3.1
2.43045e-70	0.627365	0.852	0.685	6.70269e-66	FBXO2+Mal	TNFRSF12A
3.50276e-70	0.34976	0.343	0.112	9.6599e-66	FBXO2+Mal	TNFRSF1B
3.89276e-70	0.455186	0.888	0.802	1.07354e-65	FBXO2+Mal	SSU72
4.48066e-70	0.379234	0.275	0.07	1.23568e-65	FBXO2+Mal	NECAB1
6.41887e-70	0.330142	0.999	0.994	1.7702e-65	FBXO2+Mal	GNB2L1
1.04033e-69	0.492126	0.872	0.731	2.86903e-65	FBXO2+Mal	PLP2
2.93503e-69	0.512031	0.694	0.47	8.09423e-65	FBXO2+Mal	TMBIM1
4.17381e-69	0.473625	0.713	0.453	1.15105e-64	FBXO2+Mal	PMAIP1
2.21732e-68	0.520907	0.935	0.901	6.11492e-64	FBXO2+Mal	SH3BGRL3
2.63138e-68	0.393795	0.349	0.124	7.25683e-64	FBXO2+Mal	TMC8
7.17368e-68	0.483626	0.822	0.648	1.97836e-63	FBXO2+Mal	CTTN
7.97247e-68	0.262671	0.235	0.049	2.19865e-63	FBXO2+Mal	UNC5B
1.12283e-67	0.366224	0.371	0.135	3.09655e-63	FBXO2+Mal	TEX9
1.36278e-67	0.485298	0.702	0.512	3.75827e-63	FBXO2+Mal	MAP2K2
1.55271e-67	0.256921	0.999	0.999	4.28205e-63	FBXO2+Mal	RPS14
2.38303e-67	0.523771	0.718	0.507	6.57191e-63	FBXO2+Mal	ADAM15
3.62974e-67	0.452402	0.542	0.298	1.00101e-62	FBXO2+Mal	DNAJC5
2.31589e-66	0.258502	0.204	0.035	6.38676e-62	FBXO2+Mal	KLK10
5.25106e-66	0.501205	0.805	0.618	1.44814e-61	FBXO2+Mal	ANXA4
7.66001e-66	0.429628	0.587	0.333	2.11248e-61	FBXO2+Mal	FKBP4
8.85135e-66	0.278328	0.213	0.04	2.44102e-61	FBXO2+Mal	CDH23
1.02438e-65	0.431927	0.915	0.815	2.82504e-61	FBXO2+Mal	PTP4A2
1.37359e-65	0.457901	0.72	0.498	3.78807e-61	FBXO2+Mal	TXNL4A
1.84048e-65	0.464693	0.765	0.515	5.07569e-61	FBXO2+Mal	SLC9A3R2
1.86108e-65	0.54343	0.611	0.381	5.13248e-61	FBXO2+Mal	COMTD1
2.01813e-65	0.392976	0.419	0.183	5.5656e-61	FBXO2+Mal	RHBDF2
8.86955e-65	0.587282	0.828	0.679	2.44604e-60	FBXO2+Mal	SFN
1.22544e-64	0.382071	0.928	0.859	3.37952e-60	FBXO2+Mal	C19orf43
3.85096e-64	0.43067	0.958	0.902	1.06202e-59	FBXO2+Mal	HSPE1
1.5595e-63	0.281032	0.268	0.072	4.30079e-59	FBXO2+Mal	PTPRN2
2.65752e-62	0.393154	0.377	0.15	7.3289e-58	FBXO2+Mal	SLC6A8
4.85794e-62	0.472266	0.497	0.241	1.33972e-57	FBXO2+Mal	ITGB8
5.35371e-62	0.49583	0.686	0.482	1.47645e-57	FBXO2+Mal	SEC11C
5.90793e-62	0.334652	0.311	0.101	1.62929e-57	FBXO2+Mal	RIC3
1.65025e-61	0.368331	0.453	0.209	4.55105e-57	FBXO2+Mal	LEMD1
1.71871e-61	0.426403	0.991	0.962	4.73985e-57	FBXO2+Mal	KRT19
1.75535e-61	0.446704	0.836	0.711	4.84092e-57	FBXO2+Mal	PGLS
4.0432e-61	0.447782	0.908	0.835	1.11503e-56	FBXO2+Mal	SET
7.71341e-61	0.454728	0.934	0.878	2.1272e-56	FBXO2+Mal	C6orf48
1.21802e-60	0.527773	0.629	0.413	3.35904e-56	FBXO2+Mal	BAG3
1.28535e-60	0.456751	0.857	0.741	3.54474e-56	FBXO2+Mal	HEBP2
3.51483e-60	0.299668	0.319	0.11	9.69319e-56	FBXO2+Mal	FA2H
3.61525e-60	0.438896	0.706	0.507	9.97014e-56	FBXO2+Mal	MFSD10
3.78206e-60	0.469099	0.613	0.389	1.04302e-55	FBXO2+Mal	HSF1
8.56186e-60	0.400333	0.485	0.256	2.36119e-55	FBXO2+Mal	ADGRG1
1.22891e-58	0.494152	0.689	0.461	3.38909e-54	FBXO2+Mal	EMP1
5.75723e-58	0.279455	0.244	0.067	1.58773e-53	FBXO2+Mal	CD164L2
6.39319e-58	0.361237	0.405	0.182	1.76312e-53	FBXO2+Mal	FAS
6.99676e-58	0.51316	0.508	0.271	1.92957e-53	FBXO2+Mal	AKR1B1
1.37577e-57	0.381967	0.349	0.135	3.7941e-53	FBXO2+Mal	HIST3H2A
1.50082e-57	0.442102	0.475	0.229	4.13896e-53	FBXO2+Mal	GEM
2.37357e-57	0.329572	0.269	0.082	6.54583e-53	FBXO2+Mal	KISS1R
2.463e-57	0.28432	0.25	0.07	6.79245e-53	FBXO2+Mal	WNT10A
2.49785e-57	0.390757	0.473	0.244	6.88857e-53	FBXO2+Mal	RILPL2
3.12882e-57	0.278892	0.285	0.09	8.62865e-53	FBXO2+Mal	LINC01133
6.92954e-57	0.279035	0.247	0.069	1.91103e-52	FBXO2+Mal	LRRC4
7.33103e-57	0.458554	0.668	0.468	2.02175e-52	FBXO2+Mal	EFHD2
1.06279e-56	0.327657	0.323	0.12	2.93098e-52	FBXO2+Mal	SGCE
1.51457e-56	0.432398	0.836	0.714	4.17687e-52	FBXO2+Mal	POLR1D
1.52369e-56	0.436967	0.865	0.775	4.20203e-52	FBXO2+Mal	FAM96B
2.89471e-56	0.395031	0.896	0.821	7.98304e-52	FBXO2+Mal	PCBD1
4.78024e-56	0.404476	0.471	0.248	1.3183e-51	FBXO2+Mal	ELK3
4.97561e-56	0.265056	0.255	0.074	1.37217e-51	FBXO2+Mal	CSF2RA
6.13629e-56	0.469605	0.545	0.325	1.69227e-51	FBXO2+Mal	PRR15L
1.82373e-55	0.445633	0.584	0.371	5.02948e-51	FBXO2+Mal	PKN1
2.15201e-55	0.434926	0.668	0.465	5.9348e-51	FBXO2+Mal	NANS
2.38611e-55	0.387065	0.902	0.823	6.58042e-51	FBXO2+Mal	TCEB1
2.53423e-55	0.322503	0.31	0.115	6.9889e-51	FBXO2+Mal	GOLGA7B
2.6219e-55	0.305131	0.305	0.109	7.23067e-51	FBXO2+Mal	SECTM1
3.87152e-55	0.369791	0.41	0.191	1.06769e-50	FBXO2+Mal	CDCP1
4.51177e-55	0.446871	0.724	0.511	1.24426e-50	FBXO2+Mal	RBPMS
6.31559e-55	0.363331	0.42	0.199	1.74171e-50	FBXO2+Mal	LY96
6.5258e-55	0.408735	0.514	0.278	1.79969e-50	FBXO2+Mal	MYADM
6.93553e-55	0.404349	0.951	0.93	1.91268e-50	FBXO2+Mal	CCNI
9.48854e-55	0.26343	0.269	0.085	2.61675e-50	FBXO2+Mal	METTL22
9.62054e-55	0.407014	0.471	0.245	2.65315e-50	FBXO2+Mal	ABHD11-AS1
1.52668e-54	0.32596	0.369	0.154	4.21027e-50	FBXO2+Mal	CDC42EP5
7.39403e-54	0.415459	0.718	0.528	2.03913e-49	FBXO2+Mal	ERGIC1
8.96159e-54	0.259074	0.242	0.07	2.47143e-49	FBXO2+Mal	RHBDL1
1.14532e-53	0.433618	0.663	0.462	3.15857e-49	FBXO2+Mal	RHOD
1.79613e-53	0.354812	0.589	0.323	4.95337e-49	FBXO2+Mal	AQP1
1.82294e-53	0.30578	0.989	0.982	5.02731e-49	FBXO2+Mal	OAZ1
2.01734e-53	0.357805	0.394	0.182	5.56341e-49	FBXO2+Mal	FAM126A
2.22189e-53	0.445772	0.824	0.726	6.12752e-49	FBXO2+Mal	MRPS15
9.00255e-53	0.325738	0.306	0.114	2.48272e-48	FBXO2+Mal	SDCBP2
1.08526e-52	0.370641	0.319	0.124	2.99294e-48	FBXO2+Mal	RBPMS-AS1
1.58286e-52	0.314101	0.295	0.107	4.36521e-48	FBXO2+Mal	ST8SIA4
1.61585e-52	0.463878	0.93	0.823	4.45619e-48	FBXO2+Mal	SLC34A2
1.70847e-52	0.321292	0.982	0.968	4.71161e-48	FBXO2+Mal	COX4I1
1.73989e-52	0.402893	0.589	0.373	4.79827e-48	FBXO2+Mal	CYB561
3.29073e-52	0.386697	0.427	0.211	9.07516e-48	FBXO2+Mal	SORBS3
7.15182e-52	0.369949	0.844	0.651	1.97233e-47	FBXO2+Mal	MT2A
9.78421e-52	0.445547	0.507	0.282	2.69829e-47	FBXO2+Mal	VSIG2
2.02905e-51	0.302528	0.983	0.892	5.5957e-47	FBXO2+Mal	MDK
2.82271e-51	0.43571	0.641	0.433	7.78447e-47	FBXO2+Mal	SRM
3.2392e-51	0.395324	0.762	0.547	8.93308e-47	FBXO2+Mal	TMC5
3.4848e-51	0.384144	0.628	0.422	9.61039e-47	FBXO2+Mal	PRELID3B
6.10391e-51	0.35146	0.827	0.602	1.68334e-46	FBXO2+Mal	CD99
1.03186e-50	0.334174	0.912	0.862	2.84566e-46	FBXO2+Mal	COX5A
1.05607e-50	0.449164	0.653	0.433	2.91244e-46	FBXO2+Mal	NQO1
1.59987e-50	0.301147	0.36	0.149	4.41211e-46	FBXO2+Mal	FGFR2
1.60654e-50	0.334989	0.395	0.183	4.43051e-46	FBXO2+Mal	RIPK2
4.27679e-50	0.454162	0.62	0.41	1.17945e-45	FBXO2+Mal	SOCS3
4.93085e-50	0.423933	0.644	0.448	1.35983e-45	FBXO2+Mal	TP53TG1
8.92282e-50	0.47194	0.775	0.618	2.46073e-45	FBXO2+Mal	PRSS8
9.80181e-50	0.320081	0.35	0.149	2.70314e-45	FBXO2+Mal	MB
1.35972e-49	0.25915	0.534	0.286	3.74983e-45	FBXO2+Mal	CAV1
1.59712e-49	0.258825	0.276	0.097	4.40455e-45	FBXO2+Mal	ZNF467
2.09905e-49	0.38449	0.541	0.326	5.78876e-45	FBXO2+Mal	ZFAND1
4.63008e-49	0.424321	0.753	0.61	1.27688e-44	FBXO2+Mal	NME3
5.75483e-49	0.259094	0.987	0.977	1.58707e-44	FBXO2+Mal	TOMM7
2.2652e-48	0.352006	0.957	0.908	6.24696e-44	FBXO2+Mal	OCIAD2
2.30217e-48	0.509837	0.441	0.219	6.34894e-44	FBXO2+Mal	PEG10
2.37731e-48	0.410458	0.829	0.707	6.55613e-44	FBXO2+Mal	RAB34
3.84955e-48	0.377714	0.447	0.24	1.06163e-43	FBXO2+Mal	LPIN1
5.63999e-48	0.265388	0.285	0.107	1.5554e-43	FBXO2+Mal	MAPRE3
5.72484e-48	0.268037	0.472	0.232	1.5788e-43	FBXO2+Mal	MAP1B
6.00155e-48	0.386392	0.706	0.512	1.65511e-43	FBXO2+Mal	RALBP1
7.29481e-48	0.387834	0.844	0.716	2.01176e-43	FBXO2+Mal	CEBPB
8.77882e-48	0.313801	0.353	0.158	2.42102e-43	FBXO2+Mal	ATF5
1.51275e-47	0.437389	0.556	0.362	4.17186e-43	FBXO2+Mal	DNAJB9
1.56143e-47	0.39379	0.804	0.691	4.30611e-43	FBXO2+Mal	STUB1
1.76421e-47	0.367809	0.575	0.364	4.86535e-43	FBXO2+Mal	SLC2A4RG
1.76892e-47	0.407678	0.594	0.397	4.87832e-43	FBXO2+Mal	MAFG
2.70574e-47	0.382205	0.744	0.587	7.4619e-43	FBXO2+Mal	EBPL
3.18652e-47	0.279258	0.999	0.997	8.78778e-43	FBXO2+Mal	EIF1
5.6977e-47	0.464475	0.707	0.557	1.57131e-42	FBXO2+Mal	UBE2H
6.17977e-47	0.308348	0.335	0.146	1.70426e-42	FBXO2+Mal	MARVELD1
7.3083e-47	0.313335	0.403	0.202	2.01548e-42	FBXO2+Mal	MAPKAPK5-AS1
8.02309e-47	0.47866	0.682	0.524	2.21261e-42	FBXO2+Mal	MANF
8.80675e-47	0.482164	0.735	0.562	2.42873e-42	FBXO2+Mal	ZFP36L2
1.25574e-46	0.422388	0.676	0.503	3.46307e-42	FBXO2+Mal	TSTA3
1.31741e-46	0.387346	0.584	0.386	3.63315e-42	FBXO2+Mal	MBOAT7
1.43895e-46	0.428926	0.87	0.767	3.96833e-42	FBXO2+Mal	DNAJB1
2.70444e-46	0.283379	0.324	0.134	7.4583e-42	FBXO2+Mal	SEMA3A
3.21907e-46	0.283262	0.279	0.105	8.87754e-42	FBXO2+Mal	LINC01503
5.07442e-46	0.361435	0.517	0.316	1.39942e-41	FBXO2+Mal	P4HTM
5.39127e-46	0.559676	0.957	0.904	1.48681e-41	FBXO2+Mal	KRT7
6.89108e-46	0.298299	0.328	0.143	1.90042e-41	FBXO2+Mal	FBXO44
1.06836e-45	0.393854	0.455	0.256	2.94632e-41	FBXO2+Mal	FKBP11
1.42242e-45	0.328037	0.448	0.238	3.92275e-41	FBXO2+Mal	RAB27B
2.42966e-45	0.366331	0.781	0.63	6.70052e-41	FBXO2+Mal	VDAC1
2.83497e-45	0.268266	0.325	0.135	7.81828e-41	FBXO2+Mal	SNHG18
3.99294e-45	0.368947	0.763	0.621	1.10117e-40	FBXO2+Mal	MPG
8.67144e-45	0.4474	0.708	0.539	2.39141e-40	FBXO2+Mal	IFRD1
1.08255e-44	0.347169	0.568	0.374	2.98545e-40	FBXO2+Mal	TEX264
1.56099e-44	0.260317	0.263	0.096	4.30491e-40	FBXO2+Mal	ARNTL2
2.22348e-44	0.381751	0.602	0.411	6.13193e-40	FBXO2+Mal	CMC1
5.06236e-44	0.37118	0.475	0.276	1.3961e-39	FBXO2+Mal	PLLP
5.56241e-44	0.323424	0.487	0.274	1.534e-39	FBXO2+Mal	MBP
5.81253e-44	0.358697	0.614	0.425	1.60298e-39	FBXO2+Mal	ARMC10
6.10958e-44	0.522354	0.148	0.03	1.6849e-39	FBXO2+Mal	SPRR3
7.38205e-44	0.390609	0.691	0.517	2.03582e-39	FBXO2+Mal	PHLDA3
7.59938e-44	0.298873	0.35	0.161	2.09576e-39	FBXO2+Mal	KCNQ3
1.11316e-43	0.418873	0.687	0.547	3.06987e-39	FBXO2+Mal	FAM173A
1.76235e-43	0.283843	0.978	0.97	4.86022e-39	FBXO2+Mal	NPM1
2.94047e-43	0.463069	0.606	0.404	8.10922e-39	FBXO2+Mal	DDIT4
2.9711e-43	0.382032	0.66	0.49	8.19369e-39	FBXO2+Mal	ESYT2
3.87278e-43	0.387877	0.652	0.455	1.06804e-38	FBXO2+Mal	AHNAK
3.88315e-43	0.347432	0.449	0.245	1.0709e-38	FBXO2+Mal	FBXO32
6.01568e-43	0.424117	0.695	0.556	1.659e-38	FBXO2+Mal	MKNK2
8.26399e-43	0.367874	0.713	0.558	2.27904e-38	FBXO2+Mal	MAF1
9.74968e-43	0.388563	0.734	0.568	2.68877e-38	FBXO2+Mal	IDS
1.0029e-42	0.431828	0.527	0.337	2.7658e-38	FBXO2+Mal	ZNF503
1.21504e-42	0.400957	0.857	0.759	3.35084e-38	FBXO2+Mal	CAPN2
1.59608e-42	0.312508	0.881	0.798	4.40166e-38	FBXO2+Mal	ANP32B
1.7414e-42	0.395945	0.564	0.343	4.80244e-38	FBXO2+Mal	B3GNT7
2.21625e-42	0.365492	0.529	0.338	6.11197e-38	FBXO2+Mal	GARS
3.01997e-42	0.285526	0.374	0.187	8.32849e-38	FBXO2+Mal	CCDC88B
3.24141e-42	0.367126	0.496	0.295	8.93916e-38	FBXO2+Mal	OAS1
3.70879e-42	0.394491	0.451	0.247	1.02281e-37	FBXO2+Mal	AC009133.12
3.83695e-42	0.34218	0.471	0.271	1.05815e-37	FBXO2+Mal	SLCO3A1
3.93576e-42	0.313907	0.416	0.23	1.0854e-37	FBXO2+Mal	TMEM129
4.69361e-42	0.398891	0.721	0.588	1.2944e-37	FBXO2+Mal	SH3YL1
8.64157e-42	0.340733	0.836	0.707	2.38317e-37	FBXO2+Mal	NDUFV2
1.26313e-41	0.382714	0.849	0.741	3.48347e-37	FBXO2+Mal	PON2
2.35436e-41	0.339283	0.492	0.298	6.49285e-37	FBXO2+Mal	RAB17
3.88635e-41	0.256397	0.168	0.043	1.07178e-36	FBXO2+Mal	SLC30A2
4.50981e-41	0.345894	0.907	0.818	1.24371e-36	FBXO2+Mal	TSPO
9.0943e-41	0.337494	0.909	0.849	2.50803e-36	FBXO2+Mal	LAMTOR4
1.00311e-40	0.290459	0.306	0.137	2.76636e-36	FBXO2+Mal	PTK6
1.3158e-40	0.354949	0.651	0.47	3.62872e-36	FBXO2+Mal	SCNN1A
1.33842e-40	0.375344	0.585	0.41	3.69109e-36	FBXO2+Mal	TMEM245
2.44972e-40	0.261438	0.305	0.133	6.75584e-36	FBXO2+Mal	RTN4RL2
2.80957e-40	0.297201	0.494	0.286	7.74825e-36	FBXO2+Mal	AHCYL2
7.29589e-40	0.307723	0.433	0.246	2.01206e-35	FBXO2+Mal	MBD2
9.24631e-40	0.394752	0.768	0.66	2.54995e-35	FBXO2+Mal	TMEM205
1.13996e-39	0.342073	0.724	0.574	3.14379e-35	FBXO2+Mal	DGUOK
1.33009e-39	0.380405	0.855	0.741	3.66811e-35	FBXO2+Mal	DNAJA1
1.50432e-39	0.364562	0.545	0.357	4.14862e-35	FBXO2+Mal	MAOA
1.94492e-39	0.34722	0.685	0.485	5.36369e-35	FBXO2+Mal	HES4
4.16242e-39	0.335288	0.991	0.975	1.14791e-34	FBXO2+Mal	MT-ND1
4.42048e-39	0.374959	0.647	0.489	1.21908e-34	FBXO2+Mal	IMPDH2
5.30764e-39	0.253376	0.292	0.128	1.46374e-34	FBXO2+Mal	STX1A
5.61755e-39	0.330145	0.357	0.18	1.54921e-34	FBXO2+Mal	BIK
6.08469e-39	0.366898	0.642	0.484	1.67804e-34	FBXO2+Mal	UBE2R2
7.73282e-39	0.324793	0.503	0.309	2.13256e-34	FBXO2+Mal	PPP1R16A
1.46254e-38	0.262582	0.355	0.179	4.03339e-34	FBXO2+Mal	CD40
1.62611e-38	0.356307	0.682	0.529	4.48448e-34	FBXO2+Mal	GOLGA4
2.21205e-38	0.290818	0.376	0.198	6.10039e-34	FBXO2+Mal	FERMT1
2.39197e-38	0.368977	0.601	0.42	6.59657e-34	FBXO2+Mal	PKP3
2.74086e-38	0.34205	0.763	0.642	7.55876e-34	FBXO2+Mal	SSNA1
2.93736e-38	0.284476	0.941	0.902	8.10066e-34	FBXO2+Mal	TBCA
3.87345e-38	0.262761	0.308	0.143	1.06822e-33	FBXO2+Mal	DBNDD1
4.71752e-38	0.379323	0.671	0.513	1.301e-33	FBXO2+Mal	PRMT1
5.13318e-38	0.373352	0.573	0.408	1.41563e-33	FBXO2+Mal	PNPLA2
5.49589e-38	0.278651	0.348	0.173	1.51566e-33	FBXO2+Mal	RPP25
6.5742e-38	0.335738	0.573	0.39	1.81303e-33	FBXO2+Mal	KCNK1
9.65679e-38	0.270445	0.975	0.956	2.66315e-33	FBXO2+Mal	EDF1
1.69306e-37	0.338093	0.797	0.687	4.66911e-33	FBXO2+Mal	PSMB2
1.83541e-37	0.346601	0.602	0.434	5.06169e-33	FBXO2+Mal	BCL7B
2.46856e-37	0.292877	0.416	0.235	6.8078e-33	FBXO2+Mal	TMEM184A
4.85074e-37	0.288381	0.94	0.873	1.33774e-32	FBXO2+Mal	KRT10
6.53885e-37	0.642335	0.5	0.296	1.80328e-32	FBXO2+Mal	CXCL1
7.28202e-37	0.26822	0.324	0.157	2.00824e-32	FBXO2+Mal	SLC7A5
7.69605e-37	0.355254	0.597	0.443	2.12242e-32	FBXO2+Mal	ATG101
8.59312e-37	0.432186	0.833	0.713	2.36981e-32	FBXO2+Mal	RAB11FIP1
9.58754e-37	0.358442	0.563	0.386	2.64405e-32	FBXO2+Mal	CLSTN1
9.72899e-37	0.360444	0.752	0.634	2.68306e-32	FBXO2+Mal	AUP1
1.08935e-36	0.272605	0.308	0.145	3.00421e-32	FBXO2+Mal	KIFC2
1.23159e-36	0.350746	0.677	0.536	3.39647e-32	FBXO2+Mal	GLRX3
1.47163e-36	0.343368	0.538	0.35	4.05847e-32	FBXO2+Mal	EHF
2.4701e-36	0.313514	0.367	0.19	6.81203e-32	FBXO2+Mal	C10orf54
2.82842e-36	0.259947	0.291	0.132	7.80021e-32	FBXO2+Mal	F12
3.03168e-36	0.341247	0.484	0.31	8.36077e-32	FBXO2+Mal	DEDD2
3.03403e-36	0.341841	0.519	0.346	8.36724e-32	FBXO2+Mal	STAP2
3.1682e-36	0.569714	0.621	0.424	8.73727e-32	FBXO2+Mal	CP
4.6417e-36	0.289001	0.971	0.953	1.28009e-31	FBXO2+Mal	COX6C
5.42862e-36	0.331843	0.432	0.243	1.4971e-31	FBXO2+Mal	CALD1
7.12184e-36	0.312557	0.66	0.51	1.96406e-31	FBXO2+Mal	KXD1
7.93161e-36	0.400929	0.475	0.289	2.18738e-31	FBXO2+Mal	KLF2
8.71708e-36	0.348092	0.68	0.537	2.404e-31	FBXO2+Mal	MTPN
1.15185e-35	0.285579	0.381	0.204	3.17656e-31	FBXO2+Mal	BOP1
1.43511e-35	0.286857	0.467	0.281	3.95775e-31	FBXO2+Mal	BIN1
2.83652e-35	0.332981	0.615	0.45	7.82254e-31	FBXO2+Mal	GSDMD
3.25551e-35	0.288574	0.393	0.222	8.97806e-31	FBXO2+Mal	TJP3
4.24296e-35	0.300323	0.723	0.572	1.17012e-30	FBXO2+Mal	WDR45B
4.59684e-35	0.321137	0.598	0.432	1.26772e-30	FBXO2+Mal	AZIN1
5.25848e-35	0.371677	0.556	0.38	1.45018e-30	FBXO2+Mal	PRSS22
9.56642e-35	0.344772	0.561	0.4	2.63823e-30	FBXO2+Mal	UBE2M
1.00539e-34	0.325482	0.723	0.598	2.77266e-30	FBXO2+Mal	MBNL1
1.15416e-34	0.276913	0.193	0.067	3.18294e-30	FBXO2+Mal	IL1RN
1.86391e-34	0.277657	0.414	0.24	5.14028e-30	FBXO2+Mal	UBAC1
5.24247e-34	0.376512	0.602	0.418	1.44577e-29	FBXO2+Mal	MACC1
6.0294e-34	0.313159	0.846	0.764	1.66279e-29	FBXO2+Mal	POLR2J
6.74269e-34	0.315087	0.519	0.355	1.8595e-29	FBXO2+Mal	NT5C3A
9.44521e-34	0.308537	0.484	0.313	2.6048e-29	FBXO2+Mal	URM1
1.11353e-33	0.296323	0.524	0.345	3.07089e-29	FBXO2+Mal	HYAL2
1.67574e-33	0.33713	0.518	0.352	4.62135e-29	FBXO2+Mal	TATDN1
1.74202e-33	0.351232	0.808	0.697	4.80413e-29	FBXO2+Mal	CFLAR
1.86846e-33	0.328083	0.43	0.262	5.15285e-29	FBXO2+Mal	WNT7B
3.61486e-33	0.300989	0.805	0.71	9.96905e-29	FBXO2+Mal	KIF5B
3.6527e-33	0.342654	0.736	0.596	1.00734e-28	FBXO2+Mal	FAM120A
5.91004e-33	0.286296	0.458	0.286	1.62987e-28	FBXO2+Mal	TMEM43
6.52103e-33	0.312874	0.529	0.358	1.79837e-28	FBXO2+Mal	ADAM9
6.94522e-33	0.287129	0.848	0.722	1.91535e-28	FBXO2+Mal	ICAM1
7.38915e-33	0.316153	0.423	0.254	2.03778e-28	FBXO2+Mal	EVA1C
8.90548e-33	0.309125	0.484	0.326	2.45595e-28	FBXO2+Mal	KCMF1
1.12269e-32	0.332018	0.646	0.501	3.09617e-28	FBXO2+Mal	LARP1
1.14044e-32	0.305331	0.865	0.811	3.1451e-28	FBXO2+Mal	GADD45GIP1
1.69459e-32	0.330644	0.579	0.419	4.67333e-28	FBXO2+Mal	NFATC3
1.7342e-32	0.313403	0.715	0.564	4.78259e-28	FBXO2+Mal	PSMG3
1.79177e-32	0.274266	0.878	0.81	4.94135e-28	FBXO2+Mal	MZT2A
1.89719e-32	0.36453	0.757	0.644	5.23207e-28	FBXO2+Mal	LITAF
1.94776e-32	0.296419	0.73	0.588	5.37153e-28	FBXO2+Mal	CRNDE
2.0278e-32	0.310188	0.624	0.434	5.59228e-28	FBXO2+Mal	TSPAN1
4.38053e-32	0.252195	0.981	0.962	1.20806e-27	FBXO2+Mal	TPI1
4.81527e-32	0.555207	0.66	0.518	1.32796e-27	FBXO2+Mal	B4GALT1
1.02044e-31	0.267199	0.369	0.207	2.81417e-27	FBXO2+Mal	ZNRF1
1.42683e-31	0.314804	0.431	0.27	3.9349e-27	FBXO2+Mal	CORO2A
1.45246e-31	0.279082	0.382	0.214	4.0056e-27	FBXO2+Mal	GPC1
1.60345e-31	0.267217	0.418	0.253	4.42199e-27	FBXO2+Mal	AKT1S1
1.62633e-31	0.382147	0.902	0.835	4.48509e-27	FBXO2+Mal	SDC4
1.79244e-31	0.300085	0.831	0.728	4.94319e-27	FBXO2+Mal	CAST
2.06781e-31	0.267012	0.367	0.21	5.7026e-27	FBXO2+Mal	CARS2
3.38234e-31	0.289336	0.394	0.235	9.32782e-27	FBXO2+Mal	TWF2
3.42012e-31	0.272426	0.744	0.586	9.43202e-27	FBXO2+Mal	TRIB1
4.3085e-31	0.283869	0.484	0.312	1.1882e-26	FBXO2+Mal	GPCPD1
6.27129e-31	0.288341	0.759	0.635	1.7295e-26	FBXO2+Mal	RPL17
6.48491e-31	0.305932	0.592	0.433	1.78841e-26	FBXO2+Mal	FASTK
8.65818e-31	0.323686	0.773	0.652	2.38775e-26	FBXO2+Mal	BNIP3
9.73527e-31	0.338592	0.65	0.502	2.68479e-26	FBXO2+Mal	PYCARD
1.11943e-30	0.314284	0.527	0.362	3.08718e-26	FBXO2+Mal	TM7SF3
1.42398e-30	0.307879	0.594	0.431	3.92706e-26	FBXO2+Mal	ISG20
1.62041e-30	0.318537	0.752	0.573	4.46876e-26	FBXO2+Mal	SLC22A31
1.87349e-30	0.274648	0.568	0.391	5.16672e-26	FBXO2+Mal	DCBLD2
2.0515e-30	0.263721	0.322	0.164	5.65764e-26	FBXO2+Mal	MUC16
3.10975e-30	0.314304	0.708	0.574	8.57608e-26	FBXO2+Mal	CALU
3.83725e-30	0.276751	0.812	0.732	1.05824e-25	FBXO2+Mal	SRSF9
5.46596e-30	0.27292	0.403	0.242	1.5074e-25	FBXO2+Mal	GNA15
9.04467e-30	0.555689	0.461	0.303	2.49434e-25	FBXO2+Mal	G0S2
1.07057e-29	0.281812	0.556	0.396	2.95241e-25	FBXO2+Mal	VGLL4
1.38243e-29	0.304404	0.86	0.797	3.81245e-25	FBXO2+Mal	TMED2
1.9149e-29	0.324564	0.694	0.553	5.28092e-25	FBXO2+Mal	PIM3
2.35223e-29	0.254432	0.348	0.194	6.48697e-25	FBXO2+Mal	RAB40C
2.37622e-29	0.332198	0.487	0.324	6.55315e-25	FBXO2+Mal	EFNA5
2.46796e-29	0.306036	0.686	0.559	6.80614e-25	FBXO2+Mal	NDUFS4
2.90834e-29	0.330285	0.581	0.43	8.02061e-25	FBXO2+Mal	IAH1
3.99377e-29	0.313732	0.543	0.39	1.1014e-24	FBXO2+Mal	STK24
4.16965e-29	0.261611	0.347	0.192	1.14991e-24	FBXO2+Mal	CTD-3252C9.4
[truncated: 90 more rows]
