# Supplementary material for: Revealing the significance of tissue-resident memory T cells in lung adenocarcinoma through bioinformatic analysis and experimental validation
Source: Front Immunol. 2025 Jun 26;16:1600863. doi: 10.3389/fimmu.2025.1600863 (PMC12240778; doi:10.3389/fimmu.2025.1600863)
Supplement: Supplementary Table 6 — KEGG GSEA and GO-BP GSEA enrichment analysis of the DEGs between the low- and high-risk score groups in the scRNA-seq data. [file Table6.xlsx]

## Sheet: KEGG
Supplementary Table 6. KEGG GSEA and GO-BP GSEA enrichment analysis for the DEGs between low- and high-risk score groups in scRNA-seq data.
ID	Description	setSize	enrichmentScore	NES	pvalue	p.adjust	qvalues	rank	leading_edge	core_enrichment
KEGG_CYTOKINE_CYTOKINE_RECEPTOR_INTERACTION	KEGG_CYTOKINE_CYTOKINE_RECEPTOR_INTERACTION	246	0.568399	1.53842	0.00028959	0.00028959	0.0354711	1966	tags=12%, list=7%, signal=11%	CCL20/CXCL14/CXCL1/IL20RB/TNFRSF12A/VEGFA/CXCL2/FAS/CSF1/TNFRSF1B/CXCL3/CXCL8/CD40/IL15/LTBR/IFNGR2/TNFRSF1A/CSF2RA/KITLG/KDR/TNFRSF10B/CLCF1/TNFSF10/PDGFA/IL18/IL15RA/CXCL6/IL1B/VEGFB
KEGG_GLYCOLYSIS_GLUCONEOGENESIS	KEGG_GLYCOLYSIS_GLUCONEOGENESIS	59	0.762524	1.75419	0.000413467	0.000413467	0.0354711	946	tags=20%, list=3%, signal=20%	GAPDH/LDHA/ALDOA/TPI1/PKM/ENO1/PGAM1/PGK1/ENO2/PFKP/ACSS2/ALDH3A1
KEGG_DNA_REPLICATION	KEGG_DNA_REPLICATION	36	0.792053	1.63853	0.0058647	0.0058647	0.23147	3289	tags=64%, list=12%, signal=56%	SSBP1/MCM7/POLD2/RNASEH2B/PCNA/RPA3/RNASEH2A/RFC2/RNASEH1/FEN1/MCM4/RFC3/PRIM1/POLD1/MCM2/RFC4/POLD3/RPA2/MCM3/POLE2/MCM5/RFC5/LIG1
KEGG_DRUG_METABOLISM_OTHER_ENZYMES	KEGG_DRUG_METABOLISM_OTHER_ENZYMES	47	0.732839	1.61718	0.00770758	0.00770758	0.23147	2419	tags=28%, list=9%, signal=25%	TK1/IMPDH2/UPP1/ITPA/CES2/HPRT1/GMPS/UCK1/CDA/XDH/UCKL1/TK2/UCK2
KEGG_PENTOSE_PHOSPHATE_PATHWAY	KEGG_PENTOSE_PHOSPHATE_PATHWAY	27	0.808955	1.58788	0.00822492	0.00822492	0.23147	903	tags=26%, list=3%, signal=25%	ALDOA/TKT/PFKP/PGLS/TALDO1/G6PD/PRPS2
KEGG_PYRIMIDINE_METABOLISM	KEGG_PYRIMIDINE_METABOLISM	97	0.61948	1.51143	0.0091792	0.0091792	0.23147	2718	tags=38%, list=10%, signal=35%	TK1/NME4/TYMS/TXNRD1/DUT/DTYMK/RRM2/POLD2/NME1/NT5C3A/POLR2J/NME3/UPP1/ITPA/NUDT2/POLR2E/POLR1D/DCTD/CMPK1/POLR3K/RRM1/DCK/ENTPD8/UCK1/CDA/UCKL1/PRIM1/POLD1/NME6/POLR2B/NT5C/TK2/UCK2/POLR2G/POLR2D/POLD3/CTPS1
KEGG_LINOLEIC_ACID_METABOLISM	KEGG_LINOLEIC_ACID_METABOLISM	28	-0.83073	-1.57464	0.0094434	0.0094434	0.23147	272	tags=25%, list=1%, signal=25%	PLA2G12B/CYP2J2/PLA2G6/AKR1B10/PLA2G12A/PLA2G10/PLA2G1B
KEGG_PATHOGENIC_ESCHERICHIA_COLI_INFECTION	KEGG_PATHOGENIC_ESCHERICHIA_COLI_INFECTION	54	0.708116	1.60934	0.0130845	0.0130845	0.280628	1247	tags=37%, list=5%, signal=35%	TUBA1B/ARPC1B/TUBA1C/ARPC1A/TUBB4B/ACTG1/ACTB/KRT18/YWHAZ/RHOA/CTTN/LY96/ARPC4/YWHAQ/ARPC5L/NCL/TUBB/TUBA4A/CTNNB1/ARPC3
KEGG_RIBOSOME	KEGG_RIBOSOME	87	0.592289	1.42404	0.0180482	0.0180482	0.337848	1862	tags=55%, list=7%, signal=52%	RPSA/RPL8/RPS20/RPS3A/RPLP0/RPL13A/RPL14/RPS2/RPL7/RPL18A/RPL30/RPL4/RPL13/RPL6/RPLP1/RPL12/RPL21/RPL7A/RPL29/RPS3/RPL9/RPL35/RPL32/RPS27A/RPS17/RPL28/RPS7/RPS9/RPS5/RPL15/RPL17/RPL36/RPS24/RSL24D1/RPS13/RPL22L1/RPS15/RPS11/RPL11/RPL22/RPS21/RPL26/MRPL13/RPLP2/RPL41/RPL39/RPL19/RPL24
KEGG_HOMOLOGOUS_RECOMBINATION	KEGG_HOMOLOGOUS_RECOMBINATION	26	0.774752	1.51311	0.0216636	0.0216636	0.337848	3152	tags=54%, list=11%, signal=48%	SSBP1/POLD2/NBN/RPA3/RAD50/RAD51C/POLD1/RAD51/MUS81/POLD3/XRCC2/RPA2/BRCA2/RAD54L
KEGG_MISMATCH_REPAIR	KEGG_MISMATCH_REPAIR	23	0.78817	1.49604	0.0220012	0.0220012	0.337848	3289	tags=70%, list=12%, signal=61%	SSBP1/POLD2/PCNA/RPA3/RFC2/PMS2/MSH6/RFC3/POLD1/EXO1/RFC4/POLD3/MLH1/RPA2/RFC5/LIG1
KEGG_MATURITY_ONSET_DIABETES_OF_THE_YOUNG	KEGG_MATURITY_ONSET_DIABETES_OF_THE_YOUNG	23	-0.807499	-1.47676	0.0236286	0.0236286	0.337848	3432	tags=17%, list=12%, signal=15%	HHEX/HNF1B/FOXA2/HES1
KEGG_RNA_DEGRADATION	KEGG_RNA_DEGRADATION	51	0.653049	1.46038	0.0298824	0.0298824	0.3944	2720	tags=45%, list=10%, signal=41%	ENO1/HSPD1/LSM4/LSM5/ENO2/LSM7/EXOSC8/LSM8/LSM6/LSM1/EXOSC4/LSM3/CNOT10/EXOSC3/CNOT8/EXOSC2/EXOSC7/ZCCHC7/EXOSC10/CNOT4/MPHOSPH6/DCP1A/DCPS
KEGG_NOTCH_SIGNALING_PATHWAY	KEGG_NOTCH_SIGNALING_PATHWAY	47	-0.707144	-1.45233	0.0327368	0.0327368	0.40121	5032	tags=57%, list=18%, signal=47%	KAT2A/MAML1/HDAC1/NUMBL/DTX3/PSEN2/RFNG/NOTCH1/DVL2/MAML3/APH1A/NCSTN/CREBBP/PSEN1/NOTCH3/MAML2/HDAC2/CIR1/DTX3L/NOTCH2/SNW1/EP300/DTX4/DVL3/PSENEN/NUMB/HES1
KEGG_UBIQUITIN_MEDIATED_PROTEOLYSIS	KEGG_UBIQUITIN_MEDIATED_PROTEOLYSIS	129	0.554441	1.40794	0.03683	0.03683	0.406758	1814	tags=21%, list=7%, signal=20%	BIRC3/FBXO2/UBE2C/UBE2S/CDC20/UBE2F/SOCS3/UBE2M/UBE2D2/STUB1/UBE2N/UBE2D3/UBE2R2/MDM2/CDC34/UBE2E3/SKP1/UBE2J2/UBE2K/UBE2L6/UBE2E2/BRCA1/UBE2I/PIAS2/ANAPC10/PML/UBE2E1
KEGG_METABOLISM_OF_XENOBIOTICS_BY_CYTOCHROME_P450	KEGG_METABOLISM_OF_XENOBIOTICS_BY_CYTOCHROME_P450	64	-0.6553	-1.4052	0.0398089	0.0398089	0.406758	2212	tags=22%, list=8%, signal=20%	MGST1/GSTZ1/MGST3/CYP1B1/GSTA1/CYP2S1/ADH5/MGST2/AKR1C2/AKR1C1/ADH1C/AKR1C3/GSTP1/EPHX1
KEGG_LEISHMANIA_INFECTION	KEGG_LEISHMANIA_INFECTION	69	-0.655264	-1.41698	0.0403015	0.0403015	0.406758	2536	tags=30%, list=9%, signal=28%	STAT1/HLA-DPA1/NFKBIB/TGFB2/HLA-DMA/MAPK14/TGFB1/TLR2/MAPK13/FCGR2A/MAPK1/JAK1/ITGB1/HLA-DPB1/HLA-DQB1/PTGS2/HLA-DRB1/NFKBIA/MARCKSL1/FOS/JUN
KEGG_NATURAL_KILLER_CELL_MEDIATED_CYTOTOXICITY	KEGG_NATURAL_KILLER_CELL_MEDIATED_CYTOTOXICITY	119	0.530429	1.33822	0.0437279	0.0437279	0.411575	2299	tags=20%, list=8%, signal=19%	RAC1/HLA-A/CHP1/FAS/HLA-C/HLA-B/MAP2K2/HRAS/IFNGR2/ICAM1/SHC1/TNFRSF10B/RAC3/NFATC3/TNFSF10/MAP2K1/PTK2B/PTPN11/ITGB2/NFATC2/PAK1/KRAS/PPP3CA/RAF1
KEGG_CELL_CYCLE	KEGG_CELL_CYCLE	124	0.53829	1.36435	0.0462263	0.0462263	0.411575	2239	tags=32%, list=8%, signal=30%	PTTG1/SFN/CDK1/CDC20/CCNB1/CCND1/YWHAG/CCNB2/YWHAZ/MCM7/MAD2L1/YWHAQ/CCNA2/PLK1/SMAD3/CDK4/DBF4/PCNA/MDM2/BUB3/SKP1/MAD2L2/CHEK1/MCM4/E2F1/E2F4/TFDP1/PKMYT1/ORC6/CDC6/CDC45/PRKDC/ANAPC10/CDKN2C/CHEK2/CUL1/SMAD2/E2F2/TTK/BUB1
KEGG_PROTEASOME	KEGG_PROTEASOME	43	0.658648	1.42838	0.047975	0.047975	0.411575	1967	tags=49%, list=7%, signal=45%	PSMB2/PSMA7/PSMA1/PSMB9/PSMB4/PSMD7/PSMD14/PSMD13/PSMA2/PSMB8/PSMC3/PSMC5/PSMD3/PSMC2/PSMB3/PSMB6/PSMB7/POMP/PSMA4/PSMB10/PSMD1

## Sheet: GO-BP
Supplementary Table 6. KEGG GSEA and GO-BP GSEA enrichment analysis for the DEGs between low- and high-risk score groups in scRNA-seq data.
ID	Description	setSize	enrichmentScore	NES	pvalue	p.adjust	qvalues	rank	leading_edge	core_enrichment
GOBP_EPITHELIAL_TUBE_MORPHOGENESIS	GOBP_EPITHELIAL_TUBE_MORPHOGENESIS	330	-0.609396	-1.54628	6.29759e-05	6.29759e-05	0.184927	3109	tags=26%, list=11%, signal=23%	DVL2/SRC/NPNT/BCL10/STK4/PRKACB/SIX4/TMEM59L/EDN1/PLXND1/HNF1B/OVOL2/DAG1/EPHA4/PRKD2/HIF1A/SOX11/BMP4/TGFB2/IFT172/LRP5/CECR2/MICAL2/EPHA2/EXT1/ESRP2/RGMA/PHACTR4/AGT/IFT57/SOX9/HHIP/SKI/PSEN1/ILK/PKD1/TGFB1/TEAD2/PTK7/HECTD1/NOTCH2/SPRY2/MTHFR/LGR4/LMO4/MMP14/TGFBR2/ARHGAP35/FOXP1/GPC3/DLG1/MEF2C/NRP1/AHI1/DVL3/CXCR4/KDM5B/MET/EFNB2/YAP1/MTSS1/PBX1/CSNK2B/PLXNB2/VASP/SPRY1/MESP1/DDR1/BRD2/IRX3/…
GOBP_SYNAPTIC_TRANSMISSION_GLUTAMATERGIC	GOBP_SYNAPTIC_TRANSMISSION_GLUTAMATERGIC	106	-0.737775	-1.67111	8.46521e-05	8.46521e-05	0.184927	2938	tags=21%, list=11%, signal=19%	VPS54/CACNB4/HDAC6/RAB3GAP1/OPHN1/TPRG1L/EXT1/DKK1/NF1/PSEN1/CCL2/DTNBP1/MEF2C/NAPA/UNC13B/RNF167/STXBP1/SLC38A2/PTGS2/GLUL/LRRK2/PLAT
GOBP_ORGANELLE_FISSION	GOBP_ORGANELLE_FISSION	465	0.498303	1.43485	0.000236869	0.000236869	0.184927	3189	tags=35%, list=12%, signal=32%	UBE2C/UBE2S/PTTG1/CKS2/BIRC5/BNIP3/FBXW5/MKI67/TOP2A/CDC20/NUSAP1/RAN/CCNB1/EREG/CENPF/ZWINT/HSPA1A/FLNA/CCNB2/RHOA/PRC1/RALBP1/CDT1/MAD2L1/CALR/MZT1/TPX2/CHMP2A/PSMD13/SPC25/PLK1/MFF/BAZ1B/AURKAIP1/AURKB/AURKA/ANLN/MND1/CDCA8/ASPM/RANBP1/RRS1/PIN1/MYBL2/NEK2/BUB3/CENPK/KIFC2/RAD51AP1/CHMP4C/CEP55/KIF20B/RAB11A/VPS4A/C11orf80/MAD2L2/TRIP13/CHEK1/KNSTRN/CDCA5/USP44/RAD50/DCTN2/KDR/KIFC1/TGFA/NUF2/…
GOBP_NUCLEOSIDE_MONOPHOSPHATE_BIOSYNTHETIC_PROCESS	GOBP_NUCLEOSIDE_MONOPHOSPHATE_BIOSYNTHETIC_PROCESS	39	0.841782	1.78718	0.000247974	0.000247974	0.184927	2509	tags=62%, list=9%, signal=56%	TK1/TYMS/APRT/DUT/IMPDH2/DGUOK/PAICS/UPP1/NUDT2/PRPS2/HPRT1/SHMT1/CMPK1/ATIC/GMPS/DCK/ENTPD8/UCK1/CDA/UCKL1/PPAT/TK2/UCK2/RFK
GOBP_REGULATION_OF_CANONICAL_WNT_SIGNALING_PATHWAY	GOBP_REGULATION_OF_CANONICAL_WNT_SIGNALING_PATHWAY	240	-0.617193	-1.52193	0.000255975	0.000255975	0.184927	3718	tags=35%, list=13%, signal=30%	KPNA1/RNF220/BICC1/WLS/ADNP/HHEX/CSNK1G3/DDIT3/NOTCH1/LMBR1L/SRC/ZBED3/STK4/PPM1A/RNF146/ANKRD6/CTDNEP1/PLEKHA4/OTUD5/SMURF2/FGF9/TLE1/TNKS2/CBY1/LZTS2/RPS12/ZNRF3/LIMD1/CSNK1A1/CHD8/PPM1B/JADE1/SOX9/CCNYL1/DKK1/KREMEN1/SCEL/PSEN1/ILK/MAPK14/VPS35/USP8/USP34/GNAQ/TGFB1/IFT20/COL1A1/PTK7/PFDN5/IGFBP2/LGR4/ATP6AP2/TLE4/XIAP/GPC3/IGFBP4/KANK1/RBMS3/WWTR1/TRPM4/CSNK1D/EGFR/YAP1/MLLT3/DAB2/BAMBI/TMEM9…
GOBP_TRANSMEMBRANE_RECEPTOR_PROTEIN_SERINE_THREONINE_KINASE_SIGNALING_PATHWAY	GOBP_TRANSMEMBRANE_RECEPTOR_PROTEIN_SERINE_THREONINE_KINASE_SIGNALING_PATHWAY	355	-0.576884	-1.47063	0.000308377	0.000308377	0.184927	3707	tags=30%, list=13%, signal=27%	SMAD5/GDF11/ARRB2/PBLD/ACVR2B/LNPEP/ZMIZ2/DACT2/CHRDL2/FERMT2/NOTCH1/USP9X/TAB1/BCL9/FBXL15/HTRA1/SRC/PRDM16/NPNT/ZMIZ1/ZFYVE9/EID2/PTK2/PPM1A/BMPR2/CDKN1C/MTMR4/RGMB/CRIM1/SMURF2/FGF9/OVOL2/SOX11/SCUBE3/BMP4/SMAD6/TGFB2/SNX25/TMEM100/ACVR1B/EXT1/ZNF451/RGMA/DKK1/ARID4B/SORL1/CREBBP/FAM89B/PTPRK/COL1A2/SKI/BMP3/ILK/THBS1/MAPK14/GCNT2/TGFB1/DNM2/LTBP1/FURIN/PPARA/SPTBN1/LTBP4/HDAC2/COL3A1/PMEPA1/H…
GOBP_RENAL_SYSTEM_DEVELOPMENT	GOBP_RENAL_SYSTEM_DEVELOPMENT	315	-0.586107	-1.48541	0.000375983	0.000375983	0.184927	3898	tags=30%, list=14%, signal=26%	VANGL2/TRAF3IP1/IRX1/FMN1/PDGFD/PRDM1/SMAD5/GDF11/PECAM1/MYC/BICC1/NUP107/ACVR2B/NUP160/DACT2/TTC8/NOTCH1/NUP133/CNTRL/NPNT/SERPINF1/DYNC2H1/SGPL1/APH1A/SIX4/TMEM59L/CDKN1C/PLXND1/HNF1B/STAT1/EPHA4/SOX11/BMP4/SMAD6/TGFB2/EXT1/LIF/AGT/SOX9/PROM1/NF1/OVOL1/ILK/ARL3/HSPB11/ACAT1/PKD1/IFT27/IFT20/NOTCH3/PTK7/LAMB2/COL4A4/ADAMTS1/KANK2/MPV17/NOTCH2/AP1B1/FOXC1/LGR4/GPC3/DLG1/MEF2C/BAG6/IL6R/NRP1/AHI1/…
GOBP_NUCLEAR_CHROMOSOME_SEGREGATION	GOBP_NUCLEAR_CHROMOSOME_SEGREGATION	316	0.523387	1.44978	0.000419233	0.000419233	0.184927	3066	tags=38%, list=11%, signal=34%	UBE2C/PTTG1/BIRC5/TOP2A/CDC20/NUSAP1/RAN/CCNB1/ACTB/CENPF/GEM/BCL7B/ZWINT/HSPA1A/FLNA/CCNB2/RHOA/PRC1/CDT1/MAD2L1/MZT1/TPX2/CHMP2A/SPC25/PLK1/NEK6/BAZ1B/AURKB/BCL7C/AURKA/MND1/CDCA8/ASPM/RRS1/MYBL2/NEK2/BUB3/CENPK/KIFC2/CHMP4C/CEP55/RAB11A/VPS4A/MAD2L2/TRIP13/KNSTRN/CDCA5/TACC3/USP44/DCTN2/KIFC1/NUF2/KIF23/RACGAP1/SPDL1/DLGAP5/PSMG2/RAD51C/TERF1/NCAPD2/KMT5A/NUDC/CDC6/CENPE/CHMP1A/NDC80/NCAPG2/PS…
GOBP_REGULATION_OF_WNT_SIGNALING_PATHWAY	GOBP_REGULATION_OF_WNT_SIGNALING_PATHWAY	316	-0.582484	-1.47622	0.000450556	0.000450556	0.184927	3733	tags=41%, list=14%, signal=35%	TMEM132A/WWOX/CCAR2/FOXO1/FRAT1/ABL1/GSK3A/HDAC1/TSC2/SHH/SPIN1/CSNK1G1/TRABD2A/ATP6V1C2/AXIN2/FZD7/TTC21B/DAAM2/CCDC88C/LATS1/SOX13/APC/CTNNBIP1/NLK/CRBN/RNF43/KPNA1/RNF220/BICC1/WLS/ADNP/HHEX/LZIC/CSNK1G3/DDIT3/NOTCH1/LMBR1L/SRC/ZBED3/SNX3/STK4/PPM1A/RNF146/ANKRD6/CTDNEP1/PLEKHA4/OTUD5/HNF1B/SMURF2/FGF9/TLE1/TNKS2/IFT80/TAX1BP3/CBY1/LZTS2/RPS12/ZNRF3/LIMD1/PPP2CA/HMGXB4/CSNK1A1/CHD8/PPM1B/JADE1…
GOBP_BINDING_OF_SPERM_TO_ZONA_PELLUCIDA	GOBP_BINDING_OF_SPERM_TO_ZONA_PELLUCIDA	34	0.846202	1.7467	0.000459105	0.000459105	0.184927	1643	tags=26%, list=6%, signal=25%	ALDOA/B4GALT1/VDAC2/CCT4/CCT7/CCT2/CCT8/CCT5/PAEP
GOBP_CHROMOSOME_SEGREGATION	GOBP_CHROMOSOME_SEGREGATION	413	0.494157	1.40106	0.000466509	0.000466509	0.184927	3071	tags=37%, list=11%, signal=33%	UBE2C/PTTG1/BIRC5/MKI67/TOP2A/CDC20/NUSAP1/RAN/CCNB1/ACTB/CENPF/GEM/RPS3/BCL7B/ZWINT/HSPA1A/FLNA/CCNB2/RHOA/PRC1/CDT1/MAD2L1/MZT1/TPX2/MAPRE3/CENPW/CHMP2A/NTMT1/SPC25/PLK1/SKA2/TUBB/NEK6/BAZ1B/AURKB/BCL7C/CENPH/AURKA/MND1/CDCA8/ASPM/RRS1/MYBL2/NEK2/BUB3/CENPK/KIFC2/CHMP4C/CEP55/RAB11A/CENPN/VPS4A/MAD2L2/TLK1/TRIP13/KNSTRN/HDAC3/CDCA5/CCDC69/TACC3/USP44/DCTN2/KIFC1/NUF2/KIF23/RACGAP1/SPDL1/NUP37/D…
GOBP_PYRUVATE_METABOLIC_PROCESS	GOBP_PYRUVATE_METABOLIC_PROCESS	108	0.688001	1.67123	0.000479826	0.000479826	0.184927	1763	tags=22%, list=6%, signal=21%	NUPR1/GAPDH/LDHA/ALDOA/TPI1/SLC16A3/PKM/ENO1/PGAM1/VDAC1/PGK1/DDIT4/ENO2/PFKP/ARL2/FOXK1/APP/PDK1/SIRT6/JMJD8/LDHB/EIF6/MLST8/HK1
GOBP_NEPHRON_DEVELOPMENT	GOBP_NEPHRON_DEVELOPMENT	150	-0.67065	-1.57125	0.000509492	0.000509492	0.184927	3844	tags=33%, list=14%, signal=29%	IRX1/FMN1/PDGFD/PECAM1/MYC/NUP107/NUP160/NOTCH1/NUP133/NPNT/SIX4/TMEM59L/HNF1B/STAT1/BMP4/EXT1/LIF/AGT/SOX9/PROM1/ILK/ACAT1/PKD1/NOTCH3/LAMB2/COL4A4/MPV17/NOTCH2/FOXC1/LGR4/GPC3/DLG1/MEF2C/IL6R/AHI1/COL4A3/WWTR1/YAP1/MTSS1/PBX1/IRX3/IQGAP1/BMP2/MAGED1/BASP1/IRX2/TACSTD2/HES1/CD24/EGR1
GOBP_RESPIRATORY_GASEOUS_EXCHANGE_BY_RESPIRATORY_SYSTEM	GOBP_RESPIRATORY_GASEOUS_EXCHANGE_BY_RESPIRATORY_SYSTEM	71	-0.764707	-1.65132	0.000523623	0.000523623	0.184927	1163	tags=20%, list=4%, signal=19%	GAA/CFAP221/FUT8/ADH5/TRAF4/NR4A2/MAN1A2/ZFAND5/MAFB/HNMT/SFTPB/SFTPA2/SFTPA1/SFTPC
GOBP_CANONICAL_WNT_SIGNALING_PATHWAY	GOBP_CANONICAL_WNT_SIGNALING_PATHWAY	292	-0.590373	-1.48274	0.000589086	0.000589086	0.184927	3718	tags=33%, list=13%, signal=29%	KPNA1/RNF220/BICC1/WLS/FRAT2/ADNP/HHEX/CSNK1G3/DDIT3/NOTCH1/LRP6/LMBR1L/BCL9/DVL2/SRC/ZBED3/STK4/PPM1A/RNF146/ANKRD6/CTDNEP1/PLEKHA4/EDN1/OTUD5/SMURF2/FGF9/TLE1/TNKS2/CBY1/LZTS2/RPS12/ZNRF3/LRP5/LIMD1/CSNK1A1/EXT1/CHD8/PPM1B/JADE1/SOX9/CCNYL1/DKK1/KREMEN1/SCEL/PSEN1/ILK/MAPK14/VPS35/USP8/USP34/GNAQ/TGFB1/IFT20/COL1A1/PTK7/FZD5/PFDN5/IGFBP2/LGR4/ATP6AP2/TLE4/XIAP/GPC3/IGFBP4/TCF7L1/KANK1/NR4A2/DVL…
GOBP_KIDNEY_EPITHELIUM_DEVELOPMENT	GOBP_KIDNEY_EPITHELIUM_DEVELOPMENT	144	-0.672559	-1.5694	0.000594229	0.000594229	0.184927	2796	tags=29%, list=10%, signal=26%	SIX4/TMEM59L/HNF1B/STAT1/EPHA4/BMP4/SMAD6/EXT1/LIF/AGT/SOX9/PROM1/ILK/ACAT1/PKD1/LAMB2/KANK2/NOTCH2/FOXC1/LGR4/GPC3/DLG1/MEF2C/AHI1/CRLF1/WWTR1/EFNB2/YAP1/MTSS1/CAT/PBX1/SDC1/SPRY1/IRX3/IQGAP1/BMP2/MAGED1/BASP1/IRX2/TACSTD2/HES1/CD24
GOBP_CELLULAR_RESPONSE_TO_CALCIUM_ION	GOBP_CELLULAR_RESPONSE_TO_CALCIUM_ION	87	-0.740245	-1.63814	0.000617061	0.000617061	0.184927	3258	tags=28%, list=12%, signal=24%	ADD1/GPLD1/BRAF/EDN1/SYT7/SLC25A24/CPNE2/SLC25A23/NCSTN/CAMK2D/PLCG2/ITPKC/CPNE3/RYR1/MEF2C/AKR1C3/IQGAP1/JUND/TUBA1A/FOSB/LGMN/JUNB/FOS/JUN
GOBP_B_CELL_RECEPTOR_SIGNALING_PATHWAY	GOBP_B_CELL_RECEPTOR_SIGNALING_PATHWAY	73	-0.756331	-1.63504	0.000676431	0.000676431	0.191458	1374	tags=26%, list=5%, signal=25%	GPS2/IGHM/IGHA2/PLCG2/SLC39A10/FOXP1/MEF2C/PLEKHA1/RFTN1/MAPK1/IGLC3/CD81/NFKBIA/NFKBIZ/IGHG1/IGHG4/IGHA1/IGHG3/IGKC
GOBP_GLOMERULUS_DEVELOPMENT	GOBP_GLOMERULUS_DEVELOPMENT	68	-0.747476	-1.60059	0.000777078	0.000777078	0.208369	2361	tags=29%, list=9%, signal=27%	BMP4/EXT1/PROM1/NOTCH3/LAMB2/COL4A4/MPV17/NOTCH2/FOXC1/LGR4/MEF2C/IL6R/COL4A3/WWTR1/MTSS1/IQGAP1/BASP1/HES1/CD24/EGR1
GOBP_NEPHRON_EPITHELIUM_DEVELOPMENT	GOBP_NEPHRON_EPITHELIUM_DEVELOPMENT	114	-0.692644	-1.58464	0.000834067	0.000834067	0.212468	2796	tags=30%, list=10%, signal=27%	SIX4/TMEM59L/HNF1B/STAT1/BMP4/EXT1/LIF/AGT/SOX9/PROM1/ILK/ACAT1/PKD1/LAMB2/NOTCH2/FOXC1/LGR4/GPC3/DLG1/MEF2C/AHI1/WWTR1/YAP1/MTSS1/PBX1/IRX3/IQGAP1/BMP2/MAGED1/BASP1/IRX2/TACSTD2/HES1/CD24
GOBP_NUCLEOSIDE_DIPHOSPHATE_METABOLIC_PROCESS	GOBP_NUCLEOSIDE_DIPHOSPHATE_METABOLIC_PROCESS	130	0.627332	1.56532	0.000921719	0.000921719	0.223615	1653	tags=22%, list=6%, signal=21%	NUPR1/GAPDH/LDHA/ALDOA/TPI1/PKM/NME4/ENO1/PGAM1/PGK1/DTYMK/RRM2/GUK1/DDIT4/ENO2/PFKP/NME1/NME3/BAD/ARL2/CMPK1/FOXK1/APP/SIRT6/RRM1/JMJD8/EIF6/MLST8/ENTPD8
GOBP_DEFENSE_RESPONSE_TO_FUNGUS	GOBP_DEFENSE_RESPONSE_TO_FUNGUS	45	0.782888	1.68572	0.00103462	0.00103462	0.233678	914	tags=11%, list=3%, signal=11%	GAPDH/S100A9/COTL1/S100A8/CLEC7A
GOBP_HETEROPHILIC_CELL_CELL_ADHESION_VIA_PLASMA_MEMBRANE_CELL_ADHESION_MOLECULES	GOBP_HETEROPHILIC_CELL_CELL_ADHESION_VIA_PLASMA_MEMBRANE_CELL_ADHESION_MOLECULES	46	-0.795977	-1.59399	0.00105493	0.00105493	0.233678	930	tags=13%, list=3%, signal=13%	AMIGO2/CD164/CXADR/ALCAM/CEACAM6/CEACAM5
GOBP_REGULATION_OF_SYNAPTIC_TRANSMISSION_GLUTAMATERGIC	GOBP_REGULATION_OF_SYNAPTIC_TRANSMISSION_GLUTAMATERGIC	76	-0.733695	-1.59496	0.00110159	0.00110159	0.233845	2938	tags=20%, list=11%, signal=18%	HDAC6/RAB3GAP1/OPHN1/TPRG1L/DKK1/PSEN1/CCL2/DTNBP1/MEF2C/RNF167/STXBP1/SLC38A2/PTGS2/GLUL/LRRK2
GOBP_LEUKOCYTE_ACTIVATION_INVOLVED_IN_INFLAMMATORY_RESPONSE	GOBP_LEUKOCYTE_ACTIVATION_INVOLVED_IN_INFLAMMATORY_RESPONSE	46	-0.789308	-1.58063	0.00128261	0.00128261	0.243971	1741	tags=22%, list=6%, signal=20%	CST7/TLR2/CX3CL1/LDLR/CTSC/GRN/LRRK2/AGER/CLU/JUN
GOBP_NUCLEOTIDE_PHOSPHORYLATION	GOBP_NUCLEOTIDE_PHOSPHORYLATION	100	0.666696	1.59632	0.00133281	0.00133281	0.243971	1763	tags=24%, list=6%, signal=23%	NUPR1/GAPDH/LDHA/ALDOA/TPI1/PKM/NME4/ENO1/PGAM1/PGK1/DDIT4/ENO2/PFKP/NME1/NME3/ARL2/CMPK1/FOXK1/APP/SIRT6/JMJD8/EIF6/MLST8/HK1
GOBP_MITOTIC_NUCLEAR_DIVISION	GOBP_MITOTIC_NUCLEAR_DIVISION	280	0.528287	1.44833	0.00133448	0.00133448	0.243971	3189	tags=44%, list=12%, signal=39%	UBE2C/UBE2S/BIRC5/FBXW5/MKI67/CDC20/NUSAP1/RAN/CCNB1/EREG/CENPF/ZWINT/HSPA1A/FLNA/RHOA/PRC1/CDT1/MAD2L1/MZT1/TPX2/CHMP2A/SPC25/PLK1/BAZ1B/AURKAIP1/AURKB/AURKA/ANLN/CDCA8/RANBP1/RRS1/PIN1/MYBL2/NEK2/BUB3/CENPK/KIFC2/CHMP4C/CEP55/KIF20B/RAB11A/VPS4A/MAD2L2/TRIP13/CHEK1/KNSTRN/CDCA5/USP44/DCTN2/KIFC1/TGFA/NUF2/KIF23/RACGAP1/SPDL1/DLGAP5/PSMG2/DAPK3/PKMYT1/PHB2/UBE2I/NCAPD2/KMT5A/NUDC/CENPE/CHMP1A/ND…
GOBP_ANTIGEN_PROCESSING_AND_PRESENTATION_VIA_MHC_CLASS_IB	GOBP_ANTIGEN_PROCESSING_AND_PRESENTATION_VIA_MHC_CLASS_IB	24	0.87126	1.68086	0.00134083	0.00134083	0.243971	1414	tags=29%, list=5%, signal=28%	B2M/HLA-A/HLA-C/HLA-B/HLA-F/AP3D1/TAP2
GOBP_CELL_CELL_SIGNALING_BY_WNT	GOBP_CELL_CELL_SIGNALING_BY_WNT	436	-0.542668	-1.40935	0.0014833	0.0014833	0.260587	4850	tags=39%, list=18%, signal=33%	RYK/TMEM132A/WWOX/CCAR2/FOXO1/FRAT1/TCF7/ABL1/GSK3A/DLX3/HDAC1/TSC2/SHH/SPIN1/CSNK1G1/BCL9L/TRABD2A/ATP6V1C2/AXIN2/MARK2/FZD7/TTC21B/DAAM2/PYGO2/CCDC88C/LATS1/MED12/SOX13/FBXW4/APC/STRN/CTNNBIP1/NLK/VANGL2/CRBN/RNF43/KPNA1/RNF220/BICC1/CELSR1/WLS/FRAT2/ADNP/HHEX/LZIC/CSNK1G3/FERMT2/DDIT3/NOTCH1/ZBTB33/LRP6/LMBR1L/BCL9/LDB1/DVL2/SRC/AMOTL2/CDC42/ZBED3/SNX3/STK4/PPM1A/RNF146/ANKRD6/CTDNEP1/PLEKHA4/…
GOBP_RESPONSE_TO_BMP	GOBP_RESPONSE_TO_BMP	161	-0.629592	-1.48814	0.00186996	0.00186996	0.30871	3350	tags=26%, list=12%, signal=23%	CHRDL2/NOTCH1/USP9X/FBXL15/HTRA1/PPM1A/BMPR2/RGMB/CRIM1/SMURF2/SOX11/SCUBE3/BMP4/SMAD6/TGFB2/TMEM100/EXT1/RGMA/SOX9/DKK1/SORL1/SKI/BMP3/ILK/TGFB1/NOTCH2/XIAP/GPC3/NUMA1/SKIL/TRIM33/TOB1/BAMBI/FSTL1/COL2A1/SPINT2/SPINT1/BMP2/KCNQ1OT1/HES1/DDX5/EGR1
GOBP_IMMUNE_RESPONSE_INHIBITING_SIGNAL_TRANSDUCTION	GOBP_IMMUNE_RESPONSE_INHIBITING_SIGNAL_TRANSDUCTION	11	0.952848	1.61931	0.00201875	0.00201875	0.30871	114	tags=18%, list=0%, signal=18%	IL20RB/LYN
GOBP_ANTIMICROBIAL_HUMORAL_IMMUNE_RESPONSE_MEDIATED_BY_ANTIMICROBIAL_PEPTIDE	GOBP_ANTIMICROBIAL_HUMORAL_IMMUNE_RESPONSE_MEDIATED_BY_ANTIMICROBIAL_PEPTIDE	66	0.703908	1.58392	0.00205312	0.00205312	0.30871	527	tags=15%, list=2%, signal=15%	GAPDH/CXCL14/S100A9/CXCL1/RPL30/KRT6A/HMGN2/CXCL2/CXCL3/CXCL8
GOBP_SISTER_CHROMATID_SEGREGATION	GOBP_SISTER_CHROMATID_SEGREGATION	243	0.53629	1.44555	0.00212614	0.00212614	0.30871	3040	tags=42%, list=11%, signal=38%	UBE2C/BIRC5/TOP2A/CDC20/NUSAP1/RAN/CCNB1/ACTB/CENPF/BCL7B/ZWINT/HSPA1A/FLNA/RHOA/PRC1/CDT1/MAD2L1/MZT1/TPX2/CHMP2A/SPC25/PLK1/NEK6/BAZ1B/AURKB/BCL7C/CDCA8/RRS1/MYBL2/NEK2/BUB3/CENPK/KIFC2/CHMP4C/CEP55/RAB11A/VPS4A/MAD2L2/TRIP13/KNSTRN/CDCA5/TACC3/USP44/DCTN2/KIFC1/NUF2/KIF23/RACGAP1/SPDL1/DLGAP5/PSMG2/RAD51C/NCAPD2/KMT5A/NUDC/CDC6/CENPE/CHMP1A/NDC80/NCAPG2/SMC2/NAA10/KIF2C/AAAS/CHEK2/KPNB1/KIF14/…
GOBP_KIDNEY_MORPHOGENESIS	GOBP_KIDNEY_MORPHOGENESIS	98	-0.690626	-1.5559	0.00212719	0.00212719	0.30871	2796	tags=26%, list=10%, signal=23%	SIX4/TMEM59L/HNF1B/STAT1/BMP4/LIF/AGT/SOX9/ILK/PKD1/LGR4/GPC3/DLG1/AHI1/WWTR1/PBX1/IRX3/BMP2/MAGED1/BASP1/IRX2/LRRK2/TACSTD2/HES1/SOX4
GOBP_POSITIVE_REGULATION_OF_WNT_SIGNALING_PATHWAY	GOBP_POSITIVE_REGULATION_OF_WNT_SIGNALING_PATHWAY	138	-0.656142	-1.53185	0.00212936	0.00212936	0.30871	3663	tags=38%, list=13%, signal=33%	RNF220/WLS/ADNP/HHEX/CSNK1G3/SRC/ZBED3/PPM1A/RNF146/ANKRD6/CTDNEP1/PLEKHA4/SMURF2/FGF9/TNKS2/RPS12/PPM1B/DKK1/SKI/SCEL/ILK/VPS35/USP8/USP34/TGFB1/TLR2/COL1A1/PTK7/LGR4/ATP6AP2/ZRANB1/XIAP/GPC3/KANK1/TRPM4/CSNK1D/MACF1/EGFR/YAP1/MLLT3/DAB2/BAMBI/TMEM9/WNK1/CSNK1E/DDX3X/JUP/SMARCA4/PBXIP1/BMP2/PPM1N/LRRK2/SOX4
GOBP_RENAL_TUBULE_DEVELOPMENT	GOBP_RENAL_TUBULE_DEVELOPMENT	99	-0.682984	-1.54203	0.00218138	0.00218138	0.30871	3844	tags=35%, list=14%, signal=31%	IRX1/FMN1/MYC/TTC8/NOTCH1/NPNT/SIX4/TMEM59L/HNF1B/STAT1/BMP4/LIF/AGT/SOX9/PROM1/ILK/ACAT1/PKD1/NOTCH2/LGR4/GPC3/DLG1/MEF2C/AHI1/WWTR1/YAP1/MTSS1/PBX1/IRX3/BMP2/MAGED1/IRX2/TACSTD2/HES1/CD24
GOBP_RESPONSE_TO_CALCIUM_ION	GOBP_RESPONSE_TO_CALCIUM_ION	147	-0.629654	-1.4693	0.00231024	0.00231024	0.31811	2747	tags=22%, list=10%, signal=20%	EDN1/SYT7/SLC25A24/CPNE2/SLC25A23/NCSTN/CAMK2D/PLCG2/PDCD6/MNAT1/THBS1/CALM3/ITPKC/CPNE3/RYR1/S100A16/SEC31A/MEF2C/CALM1/ITPR3/AKR1C3/SDC1/IQGAP1/JUND/TUBA1A/TXNIP/FOSB/LGMN/JUNB/FOS/AQP3/JUN
GOBP_MITOTIC_SISTER_CHROMATID_SEGREGATION	GOBP_MITOTIC_SISTER_CHROMATID_SEGREGATION	195	0.550364	1.43853	0.00243025	0.00243025	0.325829	3040	tags=47%, list=11%, signal=42%	BIRC5/CDC20/NUSAP1/RAN/CCNB1/CENPF/ZWINT/HSPA1A/FLNA/RHOA/PRC1/CDT1/MAD2L1/MZT1/TPX2/CHMP2A/SPC25/PLK1/BAZ1B/AURKB/CDCA8/RRS1/MYBL2/NEK2/BUB3/CENPK/KIFC2/CHMP4C/CEP55/RAB11A/VPS4A/MAD2L2/TRIP13/KNSTRN/CDCA5/USP44/DCTN2/KIFC1/NUF2/KIF23/RACGAP1/SPDL1/DLGAP5/PSMG2/NCAPD2/KMT5A/NUDC/CENPE/CHMP1A/NDC80/NCAPG2/SMC2/NAA10/KIF2C/AAAS/CHEK2/KPNB1/KIF14/NAA50/FBXO5/KIF4A/SPAG5/PPP2R1A/TTK/CHMP3/BUB1/SPC24…
GOBP_RETINA_DEVELOPMENT_IN_CAMERA_TYPE_EYE	GOBP_RETINA_DEVELOPMENT_IN_CAMERA_TYPE_EYE	149	-0.627688	-1.46919	0.00261066	0.00261066	0.341042	4301	tags=31%, list=16%, signal=26%	BBS4/SDK1/ZHX2/BAX/ZNF513/CLIC4/PRDM1/MED1/GDF11/ACVR2B/XRN2/TTC8/THRB/TSPAN12/MERTK/NAGLU/NOTCH1/HIPK1/SLC1A1/SLC4A5/SERPINF1/BMPR2/SCAPER/HIF1A/TGFB2/LRP5/CLN8/SOX9/PROM1/PTPRM/SKI/PSEN1/CYP1B1/LAMB2/PFDN5/GNB1/MEGF11/ATP8A2/DTNBP1/NRP1/AHI1/MFSD2A/SMARCA4/STAT3/LPCAT1/HES1
GOBP_STEROL_HOMEOSTASIS	GOBP_STEROL_HOMEOSTASIS	82	-0.707907	-1.54823	0.00281635	0.00281635	0.352537	2485	tags=24%, list=9%, signal=22%	TTC39B/EPHX2/LRP5/ACSM3/NPC1/CNBP/FABP3/ABCA1/TMEM97/AKR1C1/LDLR/MED13/LIMA1/PLA2G10/MALL/MYLIP/APOE/NPC2/XBP1/CD24
GOBP_CARBOHYDRATE_CATABOLIC_PROCESS	GOBP_CARBOHYDRATE_CATABOLIC_PROCESS	154	0.580241	1.47696	0.00283705	0.00283705	0.352537	1763	tags=16%, list=6%, signal=15%	NUPR1/GAPDH/LDHA/ALDOA/TPI1/PKM/ENO1/PGAM1/PGK1/DDIT4/ENO2/PFKP/IDS/BAD/ARL2/GALE/FOXK1/APP/SIRT6/JMJD8/HEXB/EIF6/MLST8/HK1
GOBP_MYOTUBE_DIFFERENTIATION	GOBP_MYOTUBE_DIFFERENTIATION	114	-0.660677	-1.51151	0.00358493	0.00358493	0.425268	2151	tags=19%, list=8%, signal=18%	DOCK5/EHD2/SKI/DYRK1B/MAPK14/RBM38/TANC1/RCAN1/RYR1/MMP14/MEF2C/SORT1/KLF5/ITGB1/FLOT1/MYH9/CD81/ATP11A/PLD3/CEACAM5/XBP1/SCGB3A1
GOBP_CELLULAR_RESPONSE_TO_GLUCAGON_STIMULUS	GOBP_CELLULAR_RESPONSE_TO_GLUCAGON_STIMULUS	10	0.954222	1.57995	0.0035893	0.0035893	0.425268	582	tags=20%, list=2%, signal=20%	ASS1/GJB2
GOBP_ASSOCIATIVE_LEARNING	GOBP_ASSOCIATIVE_LEARNING	84	-0.703376	-1.54589	0.00404278	0.00404278	0.454264	2529	tags=24%, list=9%, signal=22%	SLC1A1/BRAF/B3GAT1/SHANK2/MECP2/HIF1A/CLN8/AGT/NF1/IFT20/TANC1/ITGB1/PGRMC1/EIF4A3/NRGN/TUBA1A/PPP1R1B/LGMN/BTG2/FOS
GOBP_ANTIGEN_PROCESSING_AND_PRESENTATION_OF_PEPTIDE_ANTIGEN_VIA_MHC_CLASS_IB	GOBP_ANTIGEN_PROCESSING_AND_PRESENTATION_OF_PEPTIDE_ANTIGEN_VIA_MHC_CLASS_IB	17	0.88454	1.61736	0.00419378	0.00419378	0.454264	1414	tags=35%, list=5%, signal=34%	B2M/HLA-A/HLA-C/HLA-B/HLA-F/TAP2
GOBP_PROTEIN_FOLDING	GOBP_PROTEIN_FOLDING	201	0.536932	1.40975	0.00457786	0.00457786	0.454264	2658	tags=36%, list=10%, signal=33%	HSPA8/B2M/HSPB1/HSPD1/PPIA/HSPE1/ERO1A/FKBP4/PTGES3/FKBP11/P4HB/HSPH1/TBCA/LMAN1/HSPA1A/PDIA4/CCT4/PRDX4/CALR/BAG3/DNAJC2/ANP32E/DNAJA1/DNAJC5/GRPEL1/PPIH/PDIA3/HSP90B1/FKBP9/DNAJB6/PFDN4/FKBP10/CCT7/DNAJC25/RIC3/CD74/VBP1/CCT6A/CCT2/ARL2/CCT8/HSPA6/PPIB/DNAJC7/CHORDC1/CCT5/TRAP1/DNAJC3/NUDCD2/ERP44/PDIA6/PFDN2/NUDC/CHCHD4/NUDCD3/DNAJB2/DNAJC10/FKBP5/DNAJB12/PPIL3/CANX/QSOX2/VAPA/HSPA4L/MKKS/PPIL…
GOBP_RIBONUCLEOSIDE_DIPHOSPHATE_METABOLIC_PROCESS	GOBP_RIBONUCLEOSIDE_DIPHOSPHATE_METABOLIC_PROCESS	113	0.613353	1.49455	0.00475243	0.00475243	0.454264	1763	tags=22%, list=6%, signal=21%	NUPR1/GAPDH/LDHA/ALDOA/TPI1/PKM/ENO1/PGAM1/PGK1/RRM2/GUK1/DDIT4/ENO2/PFKP/BAD/ARL2/CMPK1/FOXK1/APP/SIRT6/RRM1/JMJD8/EIF6/MLST8/HK1
GOBP_POSITIVE_REGULATION_OF_CANONICAL_WNT_SIGNALING_PATHWAY	GOBP_POSITIVE_REGULATION_OF_CANONICAL_WNT_SIGNALING_PATHWAY	103	-0.654654	-1.48485	0.00486732	0.00486732	0.454264	3663	tags=41%, list=13%, signal=35%	RNF220/WLS/ADNP/HHEX/CSNK1G3/SRC/ZBED3/PPM1A/RNF146/CTDNEP1/PLEKHA4/SMURF2/FGF9/TNKS2/RPS12/PPM1B/SCEL/ILK/VPS35/USP8/USP34/TGFB1/COL1A1/PTK7/LGR4/ATP6AP2/XIAP/GPC3/KANK1/TRPM4/CSNK1D/EGFR/YAP1/BAMBI/TMEM9/WNK1/CSNK1E/DDX3X/JUP/PPM1N/LRRK2/SOX4
GOBP_PEPTIDYL_CYSTEINE_MODIFICATION	GOBP_PEPTIDYL_CYSTEINE_MODIFICATION	48	0.741174	1.61623	0.00487808	0.00487808	0.454264	2484	tags=35%, list=9%, signal=32%	GAPDH/S100A9/S100A8/TXN/PARK7/ZDHHC12/CHCHD4/NCOA7/GOLGA7B/ZDHHC3/ZDHHC7/RAB6A/ATP2B4/RAB3D/PRDX3/TMX3/ZDHHC18
GOBP_RESPONSE_TO_MONOSACCHARIDE	GOBP_RESPONSE_TO_MONOSACCHARIDE	186	-0.591833	-1.42203	0.00493982	0.00493982	0.454264	4040	tags=30%, list=15%, signal=25%	UBTF/RUNX2/FKBP1B/ZBED6/EIF2B5/PPP3CB/GPAM/RAB11FIP2/ACVR2B/IGF1R/GPR68/EIF2B2/GPLD1/SERPINF1/SLC29A1/ZBED3/HNF1B/SLC12A7/HIF1A/NR0B2/ERN1/RBM4/SLC12A6/LRP5/ITGA2/THBS1/VAMP2/ZBTB20/TGFBR2/SOD2/SMARCB1/COL4A3/UNC13B/TRPM4/MPC2/IRS2/PFKFB2/CPB2/TXN2/TCF7L2/CCDC186/CAT/UCP2/FOXA2/AQP4/SMARCA4/PTGS2/TRA2B/HLA-DRB1/TXNIP/GLUL/AGER/XBP1/EGR1/SOX4
GOBP_MACROPHAGE_ACTIVATION	GOBP_MACROPHAGE_ACTIVATION	102	-0.661652	-1.49769	0.0050084	0.0050084	0.454264	1933	tags=19%, list=7%, signal=17%	PLCG2/THBS1/CST7/PJA2/TLR2/MFHAS1/FOXP1/CX3CL1/LDLR/CTSC/PLA2G10/GRN/CEBPA/JUND/LRRK2/AGER/ADGRF5/CLU/JUN
GOBP_RIBONUCLEOSIDE_MONOPHOSPHATE_BIOSYNTHETIC_PROCESS	GOBP_RIBONUCLEOSIDE_MONOPHOSPHATE_BIOSYNTHETIC_PROCESS	32	0.785484	1.60316	0.00513596	0.00513596	0.454264	2509	tags=53%, list=9%, signal=48%	APRT/IMPDH2/PAICS/UPP1/NUDT2/PRPS2/HPRT1/CMPK1/ATIC/GMPS/DCK/UCK1/CDA/UCKL1/PPAT/UCK2/RFK
GOBP_PYRIMIDINE_CONTAINING_COMPOUND_BIOSYNTHETIC_PROCESS	GOBP_PYRIMIDINE_CONTAINING_COMPOUND_BIOSYNTHETIC_PROCESS	34	0.783685	1.61765	0.0052302	0.0052302	0.454264	2419	tags=47%, list=9%, signal=43%	NME4/TYMS/DUT/DTYMK/NME1/NME3/UPP1/SHMT1/CMPK1/DCK/UCK1/CDA/UCKL1/NME6/TK2/UCK2
GOBP_METANEPHROS_DEVELOPMENT	GOBP_METANEPHROS_DEVELOPMENT	90	-0.67582	-1.50296	0.00526317	0.00526317	0.454264	2861	tags=28%, list=10%, signal=25%	APH1A/SIX4/HNF1B/STAT1/BMP4/LIF/SOX9/NF1/ACAT1/PKD1/LAMB2/LGR4/GPC3/WWTR1/ID3/YAP1/NIPBL/SPRY1/IRX3/RDH10/BASP1/IRX2/HES1/CTSH/EGR1
GOBP_LIPID_CATABOLIC_PROCESS	GOBP_LIPID_CATABOLIC_PROCESS	315	-0.537566	-1.36239	0.00532416	0.00532416	0.454264	4147	tags=27%, list=15%, signal=23%	ACOT8/CYP2W1/GDPD1/GALC/YWHAH/ECI2/LCT/PLA2G4F/PLPP6/SLC25A17/LIPA/MLYCD/SLC27A2/PEX2/VPS54/ABCD4/HSD17B14/NUDT7/PLCH1/FITM2/HADHB/GPLD1/PAFAH1B2/GCDH/SGPL1/PLBD1/NUDT19/ACOXL/SCARF1/AIG1/STS/PEX7/ACADVL/ABHD4/DAGLB/SMPDL3B/RAB7A/PHYH/PRKCD/SORL1/PLCG2/PAFAH1B1/CYP1B1/ACAT1/AKT1/HSD17B4/CPT2/PCCB/APOC1/PPARA/THRA/HEXA/IDH1/MGLL/MCEE/ACADS/MGST2/ACADM/ACOX1/FUCA1/ABHD2/SIRT2/BDH2/MFSD2A/RARRES2/IV…
GOBP_PYRIMIDINE_NUCLEOTIDE_METABOLIC_PROCESS	GOBP_PYRIMIDINE_NUCLEOTIDE_METABOLIC_PROCESS	51	0.726061	1.58706	0.00532634	0.00532634	0.454264	3245	tags=53%, list=12%, signal=47%	NME4/TYMS/DUT/DTYMK/NME1/NTHL1/NME3/UPP1/MBD4/DCTD/SHMT1/CMPK1/DCK/UCK1/CDA/SMUG1/UNG/UCKL1/NME6/NT5C/UCK2/CTPS1/DCTPP1/NEIL2/DHODH/PRPS1/NT5M
GOBP_NEURAL_RETINA_DEVELOPMENT	GOBP_NEURAL_RETINA_DEVELOPMENT	75	-0.681498	-1.48421	0.00539263	0.00539263	0.454264	4301	tags=31%, list=16%, signal=26%	BBS4/SDK1/ZHX2/PRDM1/GDF11/TTC8/THRB/TSPAN12/NAGLU/NOTCH1/HIPK1/SLC1A1/TGFB2/SOX9/PROM1/PTPRM/PSEN1/MEGF11/ATP8A2/AHI1/SMARCA4/STAT3/HES1
GOBP_MESENCHYME_DEVELOPMENT	GOBP_MESENCHYME_DEVELOPMENT	295	-0.549345	-1.38121	0.00546278	0.00546278	0.454264	3470	tags=29%, list=13%, signal=25%	POFUT2/LIMS1/SEMA4D/FOXA1/MYC/PHLDB2/PDPN/USF3/FERMT2/ANXA6/NOTCH1/AKNA/LRP6/NUP133/PTK2/CDC42/FAM172A/HEY1/BMPR2/SIX4/EDN1/IL6/OTUD5/OLFM1/EFNA1/STAT1/FGF9/OVOL2/DAG1/EPHA4/HIF1A/SOX11/TAPT1/BMP4/TGFB2/TMEM100/PPP2CA/EXT1/PHACTR4/FN1/SOX9/DKK1/ADIPOR1/PDCD6/FGFR1/GCNT2/TGFB1/TEAD2/PHLDB1/COL1A1/MDM4/HDAC2/PTK7/ZNF750/SPRY2/FOXC1/TGFBR2/EPB41L5/MEF2C/NRP1/WWTR1/YAP1/MAPK1/DAB2/BAMBI/TCF7L2/HPN/SP…
GOBP_ROSTROCAUDAL_NEURAL_TUBE_PATTERNING	GOBP_ROSTROCAUDAL_NEURAL_TUBE_PATTERNING	11	-0.924672	-1.46059	0.00560854	0.00560854	0.454264	1189	tags=27%, list=4%, signal=26%	ATP6AP2/SSBP3/HES1
GOBP_OSSIFICATION	GOBP_OSSIFICATION	385	-0.525875	-1.35002	0.00568407	0.00568407	0.454264	3350	tags=29%, list=12%, signal=26%	CHRDL2/FERMT2/NOTCH1/CTSK/GPLD1/FBXL15/UFL1/NPNT/TXLNG/PLXNB1/PTK2/BMPR2/RXRB/ASF1A/IL6/RRAS2/CRIM1/FGF9/PEX7/RDH14/HIF1A/IFT80/TP53INP2/REST/SOX11/TAPT1/SCUBE3/BMP4/SMAD6/LRP5/LIMD1/TOB2/EPHA2/EXT1/BCOR/FGF18/SNRNP200/SOX9/DKK1/NF1/KLF10/COL1A2/KREMEN1/SKI/BMP3/ILK/FBL/MAPK14/DHX9/AKT1/HSD17B4/SRGN/CCDC47/COL1A1/FAM20C/NBR1/VCAN/CLTC/THRA/ATP6V1B1/RYR1/PTN/NAB2/IL6ST/FOXC1/ADRB2/LGR4/BMP1/MMP14/…
GOBP_LEUKOCYTE_CHEMOTAXIS	GOBP_LEUKOCYTE_CHEMOTAXIS	228	0.508456	1.35533	0.00574372	0.00574372	0.454264	1404	tags=14%, list=5%, signal=14%	CCL20/S100A9/CXCL1/SAA1/CH25H/S100A14/RAC1/RPL13A/LYN/PPIA/S100A8/NBL1/MDK/CKLF/VEGFA/CXCL2/GAS6/TREM1/PLEC/BSG/CSF1/ANXA1/CALR/CXCL3/CXCL8/ALOX5/HMGB1/BST1/CD74/PPIB/MIF/ANO6/C1QBP
GOBP_NEURAL_TUBE_DEVELOPMENT	GOBP_NEURAL_TUBE_DEVELOPMENT	161	-0.603775	-1.42712	0.00578953	0.00578953	0.454264	4022	tags=33%, list=15%, signal=28%	LRP2/MIB1/IFT140/VANGL2/GPR161/FOXA1/RNF220/CELSR1/NOTCH1/ITPK1/TMEM107/DVL2/NUP133/BCL10/STK4/PRKACB/OVOL2/HIF1A/SOX11/CBY1/BMP4/TGFB2/IFT172/CECR2/EPHA2/RGMA/PHACTR4/IFT57/NF1/SKI/PSEN1/PKD1/TGFB1/TEAD2/PTK7/HECTD1/MTHFR/ATP6AP2/LMO4/ARHGAP35/DVL3/SSBP3/PLXNB2/VASP/BRD2/SPINT2/SPINT1/DLC1/HES1/ZFP36L1/CITED2/FOLR1/SOX4
GOBP_RESPONSE_TO_FUNGUS	GOBP_RESPONSE_TO_FUNGUS	55	0.720298	1.58046	0.00591959	0.00591959	0.454264	914	tags=9%, list=3%, signal=9%	GAPDH/S100A9/COTL1/S100A8/CLEC7A
GOBP_ANTIMICROBIAL_HUMORAL_RESPONSE	GOBP_ANTIMICROBIAL_HUMORAL_RESPONSE	105	0.605551	1.46858	0.00596807	0.00596807	0.454264	865	tags=14%, list=3%, signal=14%	GAPDH/CXCL14/S100A9/CXCL1/PRSS2/RPL30/KRT6A/HLA-A/HMGN2/CXCL2/PRSS3/CXCL3/CXCL8/WFDC10B/WFDC3
GOBP_REGULATION_OF_CHROMOSOME_ORGANIZATION	GOBP_REGULATION_OF_CHROMOSOME_ORGANIZATION	241	0.502462	1.34659	0.00615239	0.00615239	0.454264	2644	tags=34%, list=10%, signal=31%	UBE2C/BIRC5/TOP2A/CDC20/CCNB1/SSBP1/ACTB/CENPF/BCL7B/ZWINT/HNRNPA2B1/CCT4/HNRNPA1/CDT1/MAD2L1/NABP2/SPC25/PLK1/NEK6/BAZ1B/NBN/AURKB/DNMT1/BCL7C/INO80C/CDCA8/CTNNB1/NEK2/BUB3/CENPV/CCT7/MAD2L2/CCT6A/TRIP13/FEN1/CDCA5/CCT2/TACC3/USP44/RAD50/CCT8/NUF2/CCT5/SPDL1/MAPKAPK5/TERF2IP/DLGAP5/PSMG2/SIRT6/MCRS1/TERF1/NCAPD2/CDC6/CENPE/ACD/NDC80/PML/NCAPG2/SMC2/GNL3/NAA10/FBXO5/RNF4/PKIB/CTCF/EID3/TRIM28/TTK…
GOBP_ARTERY_DEVELOPMENT	GOBP_ARTERY_DEVELOPMENT	100	-0.658454	-1.486	0.00616667	0.00616667	0.454264	4050	tags=36%, list=15%, signal=31%	SLC2A10/LRP2/HEY2/PRDM1/ACVR2B/NDST1/DDIT3/NOTCH1/TAB1/CNTRL/ZMIZ1/HEY1/BMPR2/EDN1/PLXND1/BMP4/SMAD6/TGFB2/ARID2/NF1/NOTCH3/COL3A1/HECTD1/FOXC1/TGFBR2/EGR2/NRP1/EFNB2/LDLR/APOE/HES1/CITED2/ADGRF5/FOLR1/HPGD/SOX4
GOBP_ADP_METABOLIC_PROCESS	GOBP_ADP_METABOLIC_PROCESS	91	0.640759	1.52137	0.00620987	0.00620987	0.454264	1763	tags=23%, list=6%, signal=22%	NUPR1/GAPDH/LDHA/ALDOA/TPI1/PKM/ENO1/PGAM1/PGK1/DDIT4/ENO2/PFKP/BAD/ARL2/FOXK1/APP/SIRT6/JMJD8/EIF6/MLST8/HK1
GOBP_NEGATIVE_REGULATION_OF_NUCLEAR_DIVISION	GOBP_NEGATIVE_REGULATION_OF_NUCLEAR_DIVISION	62	0.688059	1.52726	0.00624134	0.00624134	0.454264	2246	tags=42%, list=8%, signal=39%	BIRC5/CDC20/CCNB1/CENPF/ZWINT/CDT1/MAD2L1/SPC25/PLK1/AURKAIP1/AURKB/CDCA8/BUB3/MAD2L2/TRIP13/CHEK1/USP44/NUF2/SPDL1/PSMG2/NDC80/FBXO5/NME6/TTK/BUB1/SPC24
GOBP_REGULATION_OF_FAT_CELL_DIFFERENTIATION	GOBP_REGULATION_OF_FAT_CELL_DIFFERENTIATION	129	-0.636843	-1.46767	0.00632431	0.00632431	0.454264	3317	tags=35%, list=12%, signal=31%	FERMT2/DDIT3/GATA2/RORA/HDAC6/TRIO/STK4/IL6/GPS2/DUSP10/TAF8/LRP5/SAV1/CREBL2/RORC/CARM1/JDP2/RREB1/MAPK14/AAMDC/AKT1/TGFB1/SLC7A10/SOD2/LMO3/LRP3/SORT1/WWTR1/SIRT2/RARRES2/TRPM4/KLF5/YAP1/HNRNPU/WIF1/ID4/ADIRF/ID2/PTGS2/BMP2/CEBPA/HES1/ZFP36L1/XBP1/ZFP36
GOBP_CELL_DIFFERENTIATION_INVOLVED_IN_KIDNEY_DEVELOPMENT	GOBP_CELL_DIFFERENTIATION_INVOLVED_IN_KIDNEY_DEVELOPMENT	57	-0.732615	-1.53606	0.00640885	0.00640885	0.454264	2536	tags=28%, list=9%, signal=26%	STAT1/BMP4/EXT1/LIF/PROM1/LAMB2/NOTCH2/LGR4/MEF2C/WWTR1/YAP1/MTSS1/IQGAP1/BASP1/HES1/CD24
GOBP_NUCLEOSIDE_TRIPHOSPHATE_METABOLIC_PROCESS	GOBP_NUCLEOSIDE_TRIPHOSPHATE_METABOLIC_PROCESS	234	0.504284	1.34403	0.00647516	0.00647516	0.454264	1763	tags=23%, list=6%, signal=22%	NUPR1/GAPDH/LDHA/ALDOA/TPI1/HSPA8/PKM/NME4/ENO1/PGAM1/TYMS/PGK1/DUT/DTYMK/RAN/DDIT4/IMPDH2/DGUOK/ENO2/HSPA1A/NDUFV2/PFKP/RHOA/NDUFAB1/STOML2/NDUFS7/NME1/NDUFS4/NME3/NDUFB10/TSPO/OLA1/ITPA/NUDT2/NDUFB9/BAD/MT-ND1/ARL2/CMPK1/NDUFS8/NDUFB7/NDUFB8/FOXK1/APP/SIRT6/JMJD8/NDUFS3/NUDT15/EIF6/MLST8/UCK1/SMPDL3A/NDUFC1/HK1
GOBP_DEOXYRIBONUCLEOTIDE_METABOLIC_PROCESS	GOBP_DEOXYRIBONUCLEOTIDE_METABOLIC_PROCESS	43	0.736753	1.57555	0.00647887	0.00647887	0.454264	2315	tags=42%, list=8%, signal=38%	TYMS/DUT/DTYMK/RRM2/GUK1/DGUOK/NTHL1/UPP1/MBD4/SHMT1/RRM1/NUDT15/DCK/SMUG1/XDH/UNG/NT5C/DERA
GOBP_LYMPHOCYTE_CHEMOTAXIS	GOBP_LYMPHOCYTE_CHEMOTAXIS	59	0.690069	1.53636	0.00650893	0.00650893	0.454264	388	tags=10%, list=1%, signal=10%	CCL20/SAA1/CH25H/CKLF/GAS6/PLEC
GOBP_SERTOLI_CELL_DEVELOPMENT	GOBP_SERTOLI_CELL_DEVELOPMENT	14	-0.906556	-1.51872	0.00670314	0.00670314	0.461496	2029	tags=50%, list=7%, signal=46%	SOX9/ARID4B/HSD17B4/ATRX/RAB13/ARID4A/SDC1
GOBP_CHROMOSOME_SEPARATION	GOBP_CHROMOSOME_SEPARATION	77	0.638817	1.4787	0.00681408	0.00681408	0.462879	3189	tags=49%, list=12%, signal=44%	BIRC5/CDC20/CCNB1/CENPF/ZWINT/CDT1/MAD2L1/SPC25/PLK1/AURKB/CDCA8/BUB3/MAD2L2/TRIP13/USP44/NUF2/SPDL1/DLGAP5/PSMG2/NCAPD2/NDC80/NCAPG2/SMC2/FBXO5/CSNK2A2/PPP2R1A/TTK/BUB1/SPC24/NCAPG/ZWILCH/NCAPH/NCAPD3/CDC16/BUB1B/RAD21/ESPL1/NSMCE2
GOBP_ORGAN_OR_TISSUE_SPECIFIC_IMMUNE_RESPONSE	GOBP_ORGAN_OR_TISSUE_SPECIFIC_IMMUNE_RESPONSE	31	-0.79523	-1.5069	0.00702809	0.00702809	0.471135	957	tags=19%, list=3%, signal=19%	BPIFB1/OTUD7B/IL6/IL6R/PLA2G1B/PIGR
GOBP_POSITIVE_REGULATION_OF_BLOOD_PRESSURE	GOBP_POSITIVE_REGULATION_OF_BLOOD_PRESSURE	32	-0.778015	-1.48797	0.00715031	0.00715031	0.473103	2057	tags=28%, list=7%, signal=26%	AGT/PDE4D/ADRB1/ADH5/NR2F2/WNK1/ID2/TPM1/TAC3
GOBP_DEOXYRIBONUCLEOTIDE_BIOSYNTHETIC_PROCESS	GOBP_DEOXYRIBONUCLEOTIDE_BIOSYNTHETIC_PROCESS	14	0.903997	1.59202	0.0074689	0.0074689	0.487847	1641	tags=64%, list=6%, signal=60%	TYMS/DUT/DTYMK/RRM2/GUK1/DGUOK/SHMT1/RRM1/DCK
GOBP_MITOTIC_CELL_CYCLE_CHECKPOINT_SIGNALING	GOBP_MITOTIC_CELL_CYCLE_CHECKPOINT_SIGNALING	132	0.569758	1.4245	0.00757288	0.00757288	0.488378	2480	tags=36%, list=9%, signal=33%	BIRC5/CDK1/CDC20/CCNB1/CCND1/CENPF/ZWINT/RBBP8/CDT1/MAD2L1/NABP2/SPC25/PLK1/NBN/AURKB/MDM2/CDCA8/BUB3/CHMP4C/VPS4A/MAD2L2/TRIP13/CHEK1/USP44/RAD50/NUF2/SPDL1/RPL26/NAE1/DTL/CLSPN/PSMG2/GTSE1/BRCA1/CDC6/UIMC1/PRKDC/NDC80/PML/CHEK2/TIPIN/TTK/BUB1/SPC24/RFWD3/FANCD2/MUS81/ZWILCH
GOBP_CELL_AGGREGATION	GOBP_CELL_AGGREGATION	19	-0.857978	-1.49329	0.00775113	0.00775113	0.488512	2029	tags=37%, list=7%, signal=34%	SOX9/MAPK14/PKD1/THRA/BMP1/COL2A1/MGP
GOBP_UREA_TRANSPORT	GOBP_UREA_TRANSPORT	10	-0.916165	-1.42561	0.00776674	0.00776674	0.488512	15	tags=40%, list=0%, signal=40%	UPK3A/AQP7/AQP11/AQP3
GOBP_INTESTINAL_ABSORPTION	GOBP_INTESTINAL_ABSORPTION	38	-0.76798	-1.50204	0.00790963	0.00790963	0.491433	2620	tags=34%, list=10%, signal=31%	KCNQ1/UGCG/LPCAT3/ACO1/NPC1/TJP2/IREB2/PLS1/AKR1C1/LDLR/LIMA1/F11R/EZR
GOBP_POSITIVE_REGULATION_OF_FAT_CELL_DIFFERENTIATION	GOBP_POSITIVE_REGULATION_OF_FAT_CELL_DIFFERENTIATION	66	-0.71835	-1.53541	0.00811091	0.00811091	0.496083	2200	tags=33%, list=8%, signal=31%	LRP5/SAV1/CREBL2/CARM1/RREB1/MAPK14/AAMDC/AKT1/LMO3/RARRES2/TRPM4/KLF5/HNRNPU/WIF1/ADIRF/ID2/PTGS2/BMP2/CEBPA/ZFP36L1/XBP1/ZFP36
GOBP_EPITHELIAL_CELL_DIFFERENTIATION_INVOLVED_IN_KIDNEY_DEVELOPMENT	GOBP_EPITHELIAL_CELL_DIFFERENTIATION_INVOLVED_IN_KIDNEY_DEVELOPMENT	47	-0.737647	-1.48575	0.00823681	0.00823681	0.496083	2536	tags=30%, list=9%, signal=27%	STAT1/BMP4/EXT1/LIF/PROM1/LAMB2/NOTCH2/MEF2C/WWTR1/YAP1/MTSS1/IQGAP1/BASP1/CD24
GOBP_CYTOPLASMIC_TRANSLATION	GOBP_CYTOPLASMIC_TRANSLATION	152	0.545978	1.38701	0.00853371	0.00853371	0.496083	1862	tags=41%, list=7%, signal=39%	RPSA/PKM/PABPC1/RPL8/RPS20/RPS3A/RPLP0/RPL13A/RPL14/RPS2/RPL7/RPL18A/RPL30/RPL4/EIF3E/RPL13/RPL6/EIF3H/RPLP1/RPL12/RPL21/RPL7A/RPL29/RPS3/RPL9/RPL35/YBX1/RPL32/RPS27A/RPS17/RPL28/RPS7/EIF2S2/RPS9/RPS5/RPL15/EIF3F/RPL17/RPL36/RPS24/EIF3I/SLBP/RPS13/ZC3H15/EIF2S3/RPL22L1/RPS15/RPS11/RPL11/RPL22/EIF3B/RPS21/SH3BGRL/EIF3M/EIF3A/RPL26/RPLP2/RPS14/RPL41/RPL39/MCTS1/RPL19/RPL24
GOBP_MITOTIC_SISTER_CHROMATID_SEPARATION	GOBP_MITOTIC_SISTER_CHROMATID_SEPARATION	60	0.685031	1.51719	0.00853464	0.00853464	0.496083	3189	tags=52%, list=12%, signal=46%	BIRC5/CDC20/CCNB1/CENPF/ZWINT/CDT1/MAD2L1/SPC25/PLK1/AURKB/CDCA8/BUB3/MAD2L2/TRIP13/USP44/NUF2/SPDL1/DLGAP5/PSMG2/NDC80/FBXO5/PPP2R1A/TTK/BUB1/SPC24/ZWILCH/CDC16/BUB1B/RAD21/ESPL1/NSMCE2
GOBP_NEUTROPHIL_CHEMOTAXIS	GOBP_NEUTROPHIL_CHEMOTAXIS	102	0.61104	1.46402	0.00856003	0.00856003	0.496083	527	tags=14%, list=2%, signal=14%	CCL20/S100A9/CXCL1/SAA1/RAC1/PPIA/S100A8/MDK/CKLF/CXCL2/TREM1/BSG/CXCL3/CXCL8
GOBP_RESPONSE_TO_CHEMOKINE	GOBP_RESPONSE_TO_CHEMOKINE	95	0.630601	1.49807	0.00856871	0.00856871	0.496083	527	tags=8%, list=2%, signal=8%	CCL20/CXCL1/LYN/CXCL2/RHOA/CIB1/CXCL3/CXCL8
GOBP_RESPONSE_TO_FIBROBLAST_GROWTH_FACTOR	GOBP_RESPONSE_TO_FIBROBLAST_GROWTH_FACTOR	106	-0.638975	-1.44732	0.00876048	0.00876048	0.501487	3079	tags=31%, list=11%, signal=28%	RAB14/CCL5/SETX/DSTYK/KIF16B/FGF9/PRKD2/EGR3/EXT1/FGF18/HHIP/SHISA2/THBS1/FGFR1/COL1A1/FAM20C/CRKL/SPRY2/CCL2/FLRT3/CHURC1/NR4A1/KDM5B/SPRY4/FGFR3/SPRY1/IQGAP1/CREB3L1/ZFP36L1/CD44/ZFP36/IER2/SCGB1A1
GOBP_GRANULOCYTE_CHEMOTAXIS	GOBP_GRANULOCYTE_CHEMOTAXIS	126	0.57701	1.42794	0.00897652	0.00897652	0.508144	527	tags=13%, list=2%, signal=13%	CCL20/S100A9/CXCL1/SAA1/S100A14/RAC1/PPIA/S100A8/MDK/CKLF/CXCL2/TREM1/BSG/CSF1/ANXA1/CXCL3/CXCL8
GOBP_BRANCHING_MORPHOGENESIS_OF_AN_EPITHELIAL_TUBE	GOBP_BRANCHING_MORPHOGENESIS_OF_AN_EPITHELIAL_TUBE	154	-0.587541	-1.38293	0.00911124	0.00911124	0.50977	4051	tags=31%, list=15%, signal=26%	CTNNBIP1/FKBPL/CLIC4/MED1/FOXA1/MYC/CELSR1/NOTCH1/SRC/NPNT/STK4/SIX4/TMEM59L/EDN1/PLXND1/HNF1B/DAG1/BMP4/LRP5/EPHA2/EXT1/ESRP2/AGT/SOX9/HHIP/ILK/PKD1/SPRY2/LGR4/MMP14/TGFBR2/GPC3/DLG1/NRP1/KDM5B/MET/YAP1/PBX1/SPRY1/DDR1/RDH10/BMP2/NKX2-1/MAGED1/AREG/TACSTD2/CTSH
GOBP_REGULATION_OF_CELL_CYCLE_G2_M_PHASE_TRANSITION	GOBP_REGULATION_OF_CELL_CYCLE_G2_M_PHASE_TRANSITION	99	0.595823	1.42502	0.0092588	0.0092588	0.50977	2058	tags=31%, list=7%, signal=29%	CDK1/NPM1/CCNB1/CCND1/CENPF/RBBP8/NABP2/PLK1/RNASEH2B/CDK4/NBN/ATF5/AURKB/AURKA/CHMP4C/RAB11A/VPS4A/CHEK1/RAD50/AVEN/NAE1/APP/DTL/CLSPN/BRCA1/RRM1/RAD51C/CDC6/UIMC1/KIF14/FBXO5
GOBP_ARTERY_MORPHOGENESIS	GOBP_ARTERY_MORPHOGENESIS	71	-0.690168	-1.49036	0.00934753	0.00934753	0.50977	2827	tags=31%, list=10%, signal=28%	ZMIZ1/HEY1/BMPR2/EDN1/BMP4/TGFB2/ARID2/NF1/NOTCH3/COL3A1/FOXC1/TGFBR2/NRP1/EFNB2/LDLR/APOE/HES1/CITED2/ADGRF5/FOLR1/HPGD/SOX4
GOBP_MITOTIC_CELL_CYCLE_PHASE_TRANSITION	GOBP_MITOTIC_CELL_CYCLE_PHASE_TRANSITION	426	0.44635	1.27591	0.00941445	0.00941445	0.50977	2266	tags=26%, list=8%, signal=24%	UBE2C/UBE2S/CKS2/BIRC5/CKS1B/CDK1/KLF4/RRM2/CDC20/CCNB1/CCND1/ACTB/CENPF/BCL7B/CDKN3/ZWINT/CCNI/CCNB2/RBBP8/EIF4EBP1/CDT1/MAD2L1/ANXA1/ZFP36L2/CCNA2/CHMP2A/NABP2/SPC25/PLK1/CCNJL/RNASEH2B/CDK4/NEK6/NBN/DBF4/EZH2/AURKB/BCL7C/MDM2/AURKA/ANLN/CDCA8/MELK/CDC34/BUB3/BCAT1/FOXM1/CHMP4C/TAF10/RAB11A/VPS4A/MAD2L2/TRIP13/CHEK1/CDCA5/CALM2/TACC3/USP44/RAD50/E2F1/E2F4/CDK10/NUF2/UBE2E2/AVEN/TFDP1/IQGAP3/GPN…
GOBP_NADH_REGENERATION	GOBP_NADH_REGENERATION	16	0.876764	1.57402	0.00961924	0.00961924	0.50977	402	tags=38%, list=1%, signal=37%	TPI1/PKM/ENO1/PGK1/ENO2/PFKP
GOBP_IMMUNE_RESPONSE_REGULATING_CELL_SURFACE_RECEPTOR_SIGNALING_PATHWAY	GOBP_IMMUNE_RESPONSE_REGULATING_CELL_SURFACE_RECEPTOR_SIGNALING_PATHWAY	311	-0.53219	-1.34692	0.0097862	0.0097862	0.50977	4159	tags=26%, list=15%, signal=23%	GRB2/SPPL3/NR4A3/PRNP/MAP2K4/ZC3H12A/EIF2B5/SHB/BAX/PTPRJ/RAB11FIP2/CEACAM1/PTPN6/EIF2B2/BPIFB1/LAPTM5/KIT/CACNB4/MAPK10/CD3D/GPLD1/SRC/BRAF/CD276/RAB29/RC3H1/BCL10/PTK2/TRBC2/MAP2K7/DENND1B/IFI35/GPS2/IGHM/PRKD2/IGHA2/CBLB/PELI1/PRKCD/DUSP3/PLCG2/CREBBP/PHPT1/PSEN1/PAK2/PDE4D/PJA2/ELF1/SLC39A10/CRKL/IKBKB/SPG21/MFHAS1/EP300/PLSCR1/FOXP1/MEF2C/BAG6/LGALS9/HHLA2/PLEKHA1/RFTN1/MAPK1/IGLC3/NINJ1/HLA…
GOBP_CELLULAR_LIPID_CATABOLIC_PROCESS	GOBP_CELLULAR_LIPID_CATABOLIC_PROCESS	217	-0.558122	-1.35885	0.00989201	0.00989201	0.50977	4382	tags=31%, list=16%, signal=27%	CPT1A/SRD5A3/PLD2/ACOT8/CYP2W1/GDPD1/GALC/ECI2/LCT/PLA2G4F/PLPP6/SLC25A17/MLYCD/SLC27A2/PEX2/VPS54/ABCD4/NUDT7/HADHB/GPLD1/GCDH/SGPL1/PLBD1/NUDT19/ACOXL/AIG1/PEX7/ACADVL/DAGLB/SMPDL3B/PHYH/PRKCD/SORL1/PLCG2/CYP1B1/ACAT1/AKT1/HSD17B4/CPT2/PCCB/APOC1/PPARA/HEXA/IDH1/MGLL/MCEE/ACADS/MGST2/ACADM/ACOX1/FUCA1/ABHD2/SIRT2/BDH2/MFSD2A/IVD/AKT2/ABCD3/NEU1/IRS2/ECHDC2/LDLR/AKR1C3/ECHDC1/PLA2G10/ECH1/SCP2/A…
GOBP_POSITIVE_REGULATION_OF_UBIQUITIN_PROTEIN_LIGASE_ACTIVITY	GOBP_POSITIVE_REGULATION_OF_UBIQUITIN_PROTEIN_LIGASE_ACTIVITY	13	0.889383	1.55846	0.0100374	0.0100374	0.50977	1092	tags=38%, list=4%, signal=37%	UBE2C/UBE2S/CDC20/PLK1/SKP1
GOBP_OPSONIZATION	GOBP_OPSONIZATION	16	-0.870454	-1.50217	0.0100641	0.0100641	0.50977	16	tags=19%, list=0%, signal=19%	SPON2/C4BPA/SFTPA1
GOBP_REGULATION_OF_MIRNA_METABOLIC_PROCESS	GOBP_REGULATION_OF_MIRNA_METABOLIC_PROCESS	78	-0.664777	-1.44938	0.0101401	0.0101401	0.50977	2463	tags=28%, list=9%, signal=26%	HIF1A/REST/BMP4/SMAD6/TGFB2/SOX9/POU2F1/TGFB1/PPARA/ATOH8/FOXO3/KLF5/EGFR/YY1/SMARCA4/BMP2/STAT3/KCNQ1OT1/DDX5/EGR1/FOS/JUN
GOBP_HEART_MORPHOGENESIS	GOBP_HEART_MORPHOGENESIS	249	-0.54929	-1.35876	0.0101888	0.0101888	0.50977	3266	tags=24%, list=12%, signal=22%	NOTCH1/TAB1/DVL2/ZMIZ1/PARVA/PTK2/CDC42/HEY1/BMPR2/EDN1/PLXND1/LEMD2/OLFM1/EFNA1/OVOL2/HIF1A/SOX11/BMP4/SMAD6/TNNC1/TGFB2/IFT172/TMEM100/MICAL2/EXT1/ARID2/SAV1/IFT57/SOX9/DKK1/PSEN1/ILK/GAA/TGFB1/TEAD2/MESP2/MDM4/ADAMTS1/CRKL/RYR1/NOTCH2/FOXC1/INSR/TGFBR2/MEF2C/NRP1/AHI1/YAP1/NIPBL/COL2A1/SPRY1/MESP1/BMP2/TPM1/DLC1/HES1/CITED2/EMP2/FOLR1/JUN/SOX4
GOBP_EOSINOPHIL_MIGRATION	GOBP_EOSINOPHIL_MIGRATION	31	-0.78479	-1.48712	0.0102059	0.0102059	0.50977	1083	tags=29%, list=4%, signal=28%	CCL13/PTGER4/CCL5/CCL2/DAPK2/CCL4/CX3CL1/CCL18/LGALS3
GOBP_CELLULAR_RESPONSE_TO_ZINC_ION	GOBP_CELLULAR_RESPONSE_TO_ZINC_ION	20	0.853674	1.61813	0.0106468	0.0106468	0.510623	2096	tags=35%, list=8%, signal=32%	MT2A/MT1E/MT1X/TSPO/MT1F/MT1G/MT1M
GOBP_POSITIVE_REGULATION_OF_SYNAPTIC_TRANSMISSION_GLUTAMATERGIC	GOBP_POSITIVE_REGULATION_OF_SYNAPTIC_TRANSMISSION_GLUTAMATERGIC	33	-0.774535	-1.47854	0.0108886	0.0108886	0.510623	2938	tags=21%, list=11%, signal=19%	HDAC6/RAB3GAP1/CCL2/DTNBP1/STXBP1/PTGS2/GLUL
GOBP_PATTERN_SPECIFICATION_PROCESS	GOBP_PATTERN_SPECIFICATION_PROCESS	444	-0.5043	-1.31068	0.010992	0.010992	0.510623	4301	tags=25%, list=16%, signal=21%	BBS4/TP53/DAAM2/DAND5/MED12/CRAMP1/POGLUT1/APC/DNAAF1/CTNNBIP1/LRP2/MIB1/IFT140/VANGL2/HEY2/GPR161/IRX1/WDR77/RNF207/SMAD5/GDF11/FOXA1/RNF220/BICC1/ACVR2B/WLS/TTC8/IFT74/HHEX/DYNC2LI1/RFNG/DDIT3/NOTCH1/ARC/LRP6/ABI1/HIPK1/TMEM107/LDB1/FBXL15/DVL2/HES6/DYNC2H1/HEY1/PRKACB/BMPR2/EDN1/HNF1B/OVOL2/HIF1A/BMP4/GALNT11/SMAD6/IFT172/LRP5/MICAL2/EXT1/BCOR/IFT57/HHIP/CELSR2/DKK1/SKI/PSEN1/DNAAF2/HSPB11/MES…
GOBP_MYELOID_LEUKOCYTE_MIGRATION	GOBP_MYELOID_LEUKOCYTE_MIGRATION	228	0.487003	1.29814	0.0110754	0.0110754	0.510623	1404	tags=14%, list=5%, signal=13%	CCL20/S100A9/CXCL1/SAA1/S100A14/RAC1/B4GALT1/RPL13A/LYN/PPIA/S100A8/NBL1/MDK/CKLF/VEGFA/CXCL2/TREM1/CD99/BSG/CSF1/ANXA1/CXCL3/CXCL8/HMGB1/CD47/BST1/CD74/KITLG/PPIB/MIF/ANO6/C1QBP
GOBP_REGULATION_OF_MIRNA_TRANSCRIPTION	GOBP_REGULATION_OF_MIRNA_TRANSCRIPTION	67	-0.687154	-1.47005	0.0111538	0.0111538	0.510623	2463	tags=31%, list=9%, signal=29%	HIF1A/REST/BMP4/SMAD6/TGFB2/SOX9/POU2F1/TGFB1/PPARA/ATOH8/FOXO3/KLF5/EGFR/YY1/SMARCA4/BMP2/STAT3/DDX5/EGR1/FOS/JUN
GOBP_TROPHECTODERMAL_CELL_DIFFERENTIATION	GOBP_TROPHECTODERMAL_CELL_DIFFERENTIATION	19	-0.845465	-1.47151	0.0112102	0.0112102	0.510623	2197	tags=32%, list=8%, signal=29%	CTR9/CUL3/YAP1/CITED2/JUNB/HOPX
GOBP_NEPHRON_MORPHOGENESIS	GOBP_NEPHRON_MORPHOGENESIS	80	-0.669392	-1.46315	0.0112109	0.0112109	0.510623	3045	tags=28%, list=11%, signal=25%	NPNT/SIX4/TMEM59L/HNF1B/STAT1/BMP4/LIF/AGT/SOX9/ILK/PKD1/LGR4/GPC3/DLG1/AHI1/PBX1/IRX3/BMP2/MAGED1/IRX2/TACSTD2/HES1
GOBP_CELL_CHEMOTAXIS	GOBP_CELL_CHEMOTAXIS	285	0.486443	1.33713	0.0112571	0.0112571	0.510623	1404	tags=13%, list=5%, signal=12%	CCL20/CXCL14/S100A9/CXCL1/HMGB2/SAA1/CH25H/S100A14/RAC1/RPL13A/HSPB1/LYN/PPIA/S100A8/NBL1/MDK/CKLF/VEGFA/CXCL2/GAS6/TREM1/PLEC/BSG/CSF1/ANXA1/CALR/CXCL3/CXCL8/ALOX5/HMGB1/BST1/CD74/KDR/PPIB/MIF/ANO6/C1QBP
GOBP_CELL_DIFFERENTIATION_IN_SPINAL_CORD	GOBP_CELL_DIFFERENTIATION_IN_SPINAL_CORD	49	-0.731363	-1.49025	0.01128	0.01128	0.510623	4696	tags=31%, list=17%, signal=25%	SCYL3/SCYL1/SHH/HOXC10/SOX13/SOX6/GIGYF2/NOTCH1/GATA2/DYNC2H1/IFT172/CLN8/ABT1/LMO4/SOX4
GOBP_SENSORY_PERCEPTION_OF_LIGHT_STIMULUS	GOBP_SENSORY_PERCEPTION_OF_LIGHT_STIMULUS	208	-0.571962	-1.38755	0.0113474	0.0113474	0.510623	4539	tags=21%, list=16%, signal=17%	CYP4V2/PDCL/RABGGTA/KIFC3/WDR36/BBS4/ZNF513/ABLIM1/SPATA7/LRAT/PRR4/ADGRV1/ATXN7/ABCA4/CACNB4/LUM/ATF6/RDH11/CRYZ/CLN5/COL18A1/CCDC66/DNAJC19/EML2/CLN8/PITPNA/OAT/COL1A1/LAMB2/ARRB1/ABCC6/DRAM2/MYO9A/ATP8A2/OPA3/CLIC5/EPAS1/COL2A1/RDH10/TIMP3/RGS16/TACSTD2/EFEMP1
GOBP_RESPONSE_TO_GLUCAGON	GOBP_RESPONSE_TO_GLUCAGON	21	0.844391	1.59749	0.0113594	0.0113594	0.510623	968	tags=24%, list=4%, signal=23%	CYC1/ASS1/GJB2/CCNA2/STK11
GOBP_MEIOSIS_I_CELL_CYCLE_PROCESS	GOBP_MEIOSIS_I_CELL_CYCLE_PROCESS	119	0.570317	1.40357	0.0114257	0.0114257	0.510623	3238	tags=29%, list=12%, signal=25%	PTTG1/CKS2/TOP2A/CCNB2/PSMD13/PLK1/AURKA/MND1/RAD51AP1/C11orf80/TRIP13/RAD50/MSH6/RAD51C/TERF1/NDC80/PSMC3IP/FBXO5/RAD51/FANCD2/MUS81/EME2/CCNE2/MLH1/CCNE1/CDC25C/MYBL1/P3H4/BRCA2/RAD21/UBE2B/ESPL1/RAD54L/CDC25A
GOBP_CARTILAGE_CONDENSATION	GOBP_CARTILAGE_CONDENSATION	15	-0.869872	-1.48495	0.0117097	0.0117097	0.513148	2029	tags=47%, list=7%, signal=43%	SOX9/MAPK14/PKD1/THRA/BMP1/COL2A1/MGP
GOBP_DNA_TEMPLATED_DNA_REPLICATION	GOBP_DNA_TEMPLATED_DNA_REPLICATION	155	0.53919	1.37274	0.0118318	0.0118318	0.513148	3837	tags=48%, list=14%, signal=41%	SSBP1/HMGA1/RBBP8/MCM7/CDT1/POLD2/NUCKS1/NBN/DBF4/PCNA/CDC34/RFC2/CHTF18/FEN1/RAD50/MCM4/GINS2/BRCA1/RRM1/TERF1/ORC6/CDC6/SLFN11/CDC45/GMNN/MCM10/RFC3/NOC3L/PRIM1/FBXO5/POLD1/FAM111A/CIZ1/RAD51/TIPIN/MCM8/MCMBP/RFWD3/MUS81/RECQL4/GINS1/EME2/MCM2/LRWD1/RFC4/CCNE2/POLD3/CCNE1/PRIMPOL/MCM3/BRCA2/DNAJA3/DSCC1/POLE2/TRAIP/ORC5/MCM5/TONSL/RFC5/WDR18/LIG1/E2F8/MGME1/WDHD1/MMS22L/GINS4/CDK2/BARD1/ORC1/E2…
GOBP_EMBRYONIC_ORGAN_MORPHOGENESIS	GOBP_EMBRYONIC_ORGAN_MORPHOGENESIS	286	-0.54248	-1.36238	0.0118655	0.0118655	0.513148	3272	tags=20%, list=12%, signal=18%	NAGLU/NOTCH1/HIPK1/GATA2/DVL2/MFAP2/FLVCR1/SIX4/EDN1/KCNQ1/HNF1B/EFNA1/FGF9/OVOL2/HIF1A/SOX11/BMP4/IFT172/MICAL2/EPHA2/TRIOBP/PHACTR4/IFT57/SOX9/SLC44A4/PSEN1/TEAD2/LRIG1/PTK7/BCR/FZD5/ATP6V1B1/NOTCH2/SPRY2/MMP14/TGFBR2/ATP8A2/DLG1/MEF2C/PLS1/AHI1/YAP1/MAPK1/RPL38/NIPBL/MDFI/HPN/MAFB/COL2A1/EIF4A3/MESP1/ID2/RDH10/MYO6/HES1/CITED2/EFEMP1/FOLR1
GOBP_MIRNA_METABOLIC_PROCESS	GOBP_MIRNA_METABOLIC_PROCESS	90	-0.654235	-1.45495	0.0119108	0.0119108	0.513148	2463	tags=27%, list=9%, signal=24%	HIF1A/REST/BMP4/SMAD6/TGFB2/SOX9/POU2F1/TGFB1/PPARA/DICER1/ATOH8/FOXO3/KLF5/EGFR/YY1/SMARCA4/BMP2/STAT3/DDX17/KCNQ1OT1/DDX5/EGR1/FOS/JUN
GOBP_POSITIVE_REGULATION_OF_STRIATED_MUSCLE_CELL_DIFFERENTIATION	GOBP_POSITIVE_REGULATION_OF_STRIATED_MUSCLE_CELL_DIFFERENTIATION	39	-0.759239	-1.48572	0.012116	0.012116	0.513148	2747	tags=28%, list=10%, signal=25%	EDN1/BMP4/MAPK14/TGFB1/MMP14/MEF2C/MORF4L2/EFNB2/MESP1/ATP11A/HOPX
GOBP_TRANSFORMING_GROWTH_FACTOR_BETA_RECEPTOR_SIGNALING_PATHWAY	GOBP_TRANSFORMING_GROWTH_FACTOR_BETA_RECEPTOR_SIGNALING_PATHWAY	204	-0.563793	-1.368	0.0121216	0.0121216	0.513148	3317	tags=32%, list=12%, signal=28%	FERMT2/USP9X/TAB1/BCL9/HTRA1/SRC/PRDM16/NPNT/ZMIZ1/ZFYVE9/EID2/PTK2/PPM1A/CDKN1C/MTMR4/SMURF2/SOX11/SMAD6/TGFB2/SNX25/ZNF451/ARID4B/CREBBP/FAM89B/PTPRK/COL1A2/SKI/THBS1/GCNT2/TGFB1/DNM2/LTBP1/FURIN/PPARA/LTBP4/HDAC2/COL3A1/PMEPA1/SPRY2/FUT8/SNW1/EP300/TGFBR2/OGT/SNX6/NREP/SKIL/CDKN2B/TRIM33/VEPH1/ITGB6/ARID4A/ITGB1/DAB2/BAMBI/SPRY1/BMP2/ID1/NKX2-1/STAT3/CITED2/FOLR1/FOS/JUN/HPGD
GOBP_COGNITION	GOBP_COGNITION	305	-0.531357	-1.34056	0.0122108	0.0122108	0.513148	3537	tags=23%, list=13%, signal=20%	PTPRZ1/CREB1/TTC8/NEDD9/ADNP/KIT/ARC/SLC11A2/DGCR2/SLC1A1/SRC/BRAF/CIC/SERPINF1/HLA-DRA/B3GAT1/SHANK2/MECP2/HIF1A/BTBD9/GATM/NCSTN/CLN8/AGT/DKK1/NF1/UBE3A/EHMT2/CYFIP1/ARF4/PAFAH1B1/PSEN1/ADGRF1/IFT20/PJA2/TANC1/TLR2/RCAN1/THRA/PLK2/PTN/PAIP2/INSR/EP300/ATXN1/MEF2C/EGR2/CAMK2N1/SHROOM4/MFSD2A/ATP8A1/EGFR/ITPR3/MAPK1/RASGRF1/ITGB1/LDLR/PGRMC1/NIPBL/EIF4A3/SGK1/NRGN/PTGS2/TUBA1A/APOE/PPP1R1B/LGMN/B…
GOBP_CELL_CYCLE_CHECKPOINT_SIGNALING	GOBP_CELL_CYCLE_CHECKPOINT_SIGNALING	179	0.521047	1.34519	0.0122913	0.0122913	0.513148	2590	tags=32%, list=9%, signal=30%	BIRC5/CDK1/CDC20/CCNB1/CCND1/CENPF/ZWINT/RBBP8/CDT1/MAD2L1/NABP2/SPC25/PLK1/RNASEH2B/NBN/AURKB/MDM2/CDCA8/BUB3/CHMP4C/RHNO1/VPS4A/MAD2L2/TRIP13/CHEK1/USP44/RAD50/E2F1/NUF2/SPDL1/RPL26/NAE1/DTL/CLSPN/PSMG2/GTSE1/BRCA1/CDC6/CDC45/UIMC1/FBXO6/PRKDC/NDC80/PML/WDR76/PTPN11/CHEK2/RAD51/TIPIN/TTK/BUB1/SPC24/RFWD3/FANCD2/MUS81/ZWILCH/EIF2AK4/EME2
GOBP_POSITIVE_REGULATION_OF_UBIQUITIN_PROTEIN_TRANSFERASE_ACTIVITY	GOBP_POSITIVE_REGULATION_OF_UBIQUITIN_PROTEIN_TRANSFERASE_ACTIVITY	33	0.754708	1.54948	0.0124686	0.0124686	0.513148	1998	tags=39%, list=7%, signal=37%	UBE2C/UBE2S/RPS2/CDC20/STUB1/UBE2N/PLK1/PIN1/SKP1/DCUN1D5/TRIB3/PTEN/DCUN1D4
GOBP_RESPONSE_TO_ZINC_ION	GOBP_RESPONSE_TO_ZINC_ION	49	0.69767	1.5201	0.0126639	0.0126639	0.513148	721	tags=12%, list=3%, signal=12%	MT2A/MT1E/MT1X/ASS1/S100A8/TSPO
GOBP_MUSCLE_CELL_PROLIFERATION	GOBP_MUSCLE_CELL_PROLIFERATION	193	-0.564348	-1.36206	0.012688	0.012688	0.513148	2800	tags=28%, list=10%, signal=26%	BMPR2/EDN1/IL6/XRCC5/STAT1/FGF9/MAP3K5/SIX5/BMP4/ERN1/TGFB2/ITGA2/POLDIP2/ARID2/SAV1/AKIRIN1/NPR1/AGT/RUNX1/NF1/MNAT1/SKI/THBS1/MAPK14/AKT1/TGFB1/NOTCH3/JARID2/ADAMTS1/FOXC1/APOD/TGFBR2/FOXP1/SOD2/MEF2C/IL6R/GJA1/GNAI3/NDRG2/CX3CL1/XRCC6/YAP1/CXADR/TCF7L2/PRKAR1A/HBEGF/ID2/PTGS2/BMP2/TPM1/APOE/CITED2/FOS/JUN/HPGD
GOBP_DENDRITE_MORPHOGENESIS	GOBP_DENDRITE_MORPHOGENESIS	135	-0.610334	-1.41924	0.0129555	0.0129555	0.513148	4404	tags=36%, list=16%, signal=31%	RAP2A/FYN/WASL/FBXW8/SRCIN1/TBC1D24/YWHAH/SEMA4D/HECW2/CAPRIN1/ANAPC2/RAPGEF2/MINK1/TAOK2/PQBP1/ARC/ABI1/SLC11A2/HDAC6/CDC42/EPHB3/ANKRD27/EFNA1/STAU2/EPHA4/OBSL1/CELSR2/UBE3A/CDKL5/TMEM106B/PAFAH1B1/FARP1/DBN1/PTN/KIDINS220/SIPA1L1/TNIK/DTNBP1/NRP1/PHACTR1/SDC2/RERE/DHX36/ITGB1/TANC2/BAIAP2/NEDD4L/ID1/LRRK2
GOBP_ACUTE_INFLAMMATORY_RESPONSE	GOBP_ACUTE_INFLAMMATORY_RESPONSE	107	0.594424	1.44669	0.01297	0.01297	0.513148	1957	tags=17%, list=7%, signal=16%	NUPR1/SAA1/C3/IL20RB/B4GALT1/ASS1/S100A8/HP/F12/SAA2/CEBPB/PARK7/SIGIRR/ANO6/EIF2AK1/RHBDD3/IL1B/TFR2
GOBP_NEUTROPHIL_MIGRATION	GOBP_NEUTROPHIL_MIGRATION	122	0.572198	1.41111	0.0129805	0.0129805	0.513148	527	tags=12%, list=2%, signal=12%	CCL20/S100A9/CXCL1/SAA1/RAC1/PPIA/S100A8/MDK/CKLF/CXCL2/TREM1/CD99/BSG/CXCL3/CXCL8
GOBP_ANTIGEN_RECEPTOR_MEDIATED_SIGNALING_PATHWAY	GOBP_ANTIGEN_RECEPTOR_MEDIATED_SIGNALING_PATHWAY	191	-0.567371	-1.37059	0.0131559	0.0131559	0.513148	4159	tags=30%, list=15%, signal=26%	GRB2/SPPL3/PRNP/ZC3H12A/EIF2B5/SHB/BAX/PTPRJ/CEACAM1/PTPN6/EIF2B2/LAPTM5/CACNB4/CD3D/BRAF/CD276/RAB29/RC3H1/BCL10/TRBC2/DENND1B/GPS2/IGHM/PRKD2/IGHA2/CBLB/DUSP3/PLCG2/PHPT1/PSEN1/PDE4D/ELF1/SLC39A10/CRKL/IKBKB/SPG21/FOXP1/MEF2C/HHLA2/PLEKHA1/RFTN1/MAPK1/IGLC3/HLA-DPB1/WNK1/HLA-DQB1/CD81/HLA-DRB1/NFKBIA/EZR/NFKBIZ/IGHG1/IGHG4/IGHA1/LGALS3/IGHG3/IGKC
GOBP_GRANULOCYTE_MIGRATION	GOBP_GRANULOCYTE_MIGRATION	150	0.544365	1.38178	0.0132208	0.0132208	0.513148	527	tags=12%, list=2%, signal=12%	CCL20/S100A9/CXCL1/SAA1/S100A14/RAC1/PPIA/S100A8/MDK/CKLF/CXCL2/TREM1/CD99/BSG/CSF1/ANXA1/CXCL3/CXCL8
GOBP_POSITIVE_REGULATION_OF_MYOBLAST_PROLIFERATION	GOBP_POSITIVE_REGULATION_OF_MYOBLAST_PROLIFERATION	13	0.876496	1.53587	0.0132351	0.0132351	0.513148	1020	tags=31%, list=4%, signal=30%	FGFBP1/MALAT1/CTNNB1/SIX1
GOBP_GLOMERULAR_EPITHELIAL_CELL_DIFFERENTIATION	GOBP_GLOMERULAR_EPITHELIAL_CELL_DIFFERENTIATION	22	-0.823243	-1.47693	0.0134071	0.0134071	0.513148	2361	tags=36%, list=9%, signal=33%	BMP4/EXT1/PROM1/LAMB2/NOTCH2/IQGAP1/BASP1/CD24
GOBP_PHAGOCYTOSIS_RECOGNITION	GOBP_PHAGOCYTOSIS_RECOGNITION	28	-0.792038	-1.47593	0.0134771	0.0134771	0.513148	16	tags=11%, list=0%, signal=11%	SPON2/C4BPA/SFTPA1
GOBP_HISTONE_DEACETYLATION	GOBP_HISTONE_DEACETYLATION	89	-0.631012	-1.40199	0.0138938	0.0138938	0.513148	2938	tags=33%, list=11%, signal=29%	HDAC6/HDAC5/HDAC10/GATAD2A/PRKD2/ELK4/CAMK2D/PINK1/RCOR1/JDP2/RCOR3/MIER1/BAZ2A/AKAP8L/HDAC2/C6orf89/CHD3/CHD4/MORF4L2/SIRT2/MORF4L1/GATAD2B/NIPBL/BCL6/SFPQ/SDR16C5/MBIP/LRRK2/HOPX
GOBP_CELLULAR_RESPONSE_TO_TYPE_II_INTERFERON	GOBP_CELLULAR_RESPONSE_TO_TYPE_II_INTERFERON	111	0.569311	1.3844	0.0139715	0.0139715	0.513148	1291	tags=15%, list=5%, signal=15%	CCL20/GAPDH/RPL13A/ASS1/ACTG1/STX4/PTPN2/CDC42EP4/CD47/FLNB/CASP1/IRF1/KIF5B/IFNGR2/NR1H3/NR1H2/VAMP3
GOBP_RESPONSE_TO_EPIDERMAL_GROWTH_FACTOR	GOBP_RESPONSE_TO_EPIDERMAL_GROWTH_FACTOR	46	-0.72209	-1.44603	0.0139948	0.0139948	0.513148	2029	tags=41%, list=7%, signal=38%	SOX9/DUSP3/BECN1/AKT1/COL1A1/GAREM1/FOXC1/TPR/EGFR/EEF1A1/MAPK1/ERBB2/DAB2/BAIAP2/IQGAP1/ID1/ZFP36L1/ZFP36/FOS
GOBP_REGULATION_OF_GENE_SILENCING_BY_RNA	GOBP_REGULATION_OF_GENE_SILENCING_BY_RNA	37	-0.750131	-1.46643	0.0141024	0.0141024	0.513148	2697	tags=38%, list=10%, signal=34%	IL6/BMP4/LIMD1/PUM2/DHX9/TGFB1/WTIP/PUM1/EIF4G1/ADAR/NEAT1/STAT3/KCNQ1OT1/ZFP36
GOBP_MONOATOMIC_ANION_HOMEOSTASIS	GOBP_MONOATOMIC_ANION_HOMEOSTASIS	21	-0.826179	-1.48423	0.0141116	0.0141116	0.513148	2620	tags=38%, list=10%, signal=35%	KCNQ1/SLC12A7/SLC12A6/ATP6V1B1/WNK1/SLC12A2/CA12/CKB
GOBP_REGULATION_OF_SISTER_CHROMATID_SEGREGATION	GOBP_REGULATION_OF_SISTER_CHROMATID_SEGREGATION	101	0.568962	1.3617	0.0142513	0.0142513	0.513148	2246	tags=32%, list=8%, signal=29%	UBE2C/BIRC5/CDC20/CCNB1/ACTB/CENPF/BCL7B/ZWINT/CDT1/MAD2L1/SPC25/PLK1/NEK6/AURKB/BCL7C/CDCA8/BUB3/MAD2L2/TRIP13/TACC3/USP44/NUF2/SPDL1/DLGAP5/PSMG2/CDC6/CENPE/NDC80/FBXO5/TTK/BUB1/SPC24
GOBP_EMBRYONIC_ORGAN_DEVELOPMENT	GOBP_EMBRYONIC_ORGAN_DEVELOPMENT	443	-0.498767	-1.29592	0.0143179	0.0143179	0.513148	3272	tags=23%, list=12%, signal=20%	NAGLU/NOTCH1/HIPK1/GATA2/DVL2/VPS52/MFAP2/CDC42/FLVCR1/STK4/HEY1/SIX4/EDN1/CDKN1C/ARNT/A2M/KCNQ1/HNF1B/EFNA1/THOC5/FGF9/OVOL2/HIF1A/CDC40/SOX11/BMP4/COL18A1/TGFB2/IFT172/MICAL2/EPHA2/ARID2/TRIOBP/PHACTR4/LIF/IFT57/COL27A1/SOX9/SLC44A4/NCOA1/PSEN1/RBBP6/PKD1/AKT1/TGFB1/TEAD2/PIFO/LRIG1/RPL10/PTK7/GGNBP2/BCR/FZD5/ATP6V1B1/SENP2/HECTD1/NOTCH2/SPRY2/FOXC1/TEAD3/MMP14/TGFBR2/ATP8A2/DLG1/MEF2C/PLS1/AHI…
GOBP_POSITIVE_REGULATION_OF_T_CELL_MIGRATION	GOBP_POSITIVE_REGULATION_OF_T_CELL_MIGRATION	33	0.74847	1.53667	0.014531	0.014531	0.513148	1496	tags=15%, list=5%, signal=14%	CCL20/RHOA/PYCARD/ABL2/APP
GOBP_INTESTINAL_LIPID_ABSORPTION	GOBP_INTESTINAL_LIPID_ABSORPTION	19	-0.837713	-1.45801	0.0145488	0.0145488	0.513148	2305	tags=37%, list=8%, signal=34%	CD36/UGCG/LPCAT3/NPC1/AKR1C1/LDLR/LIMA1
GOBP_SKELETAL_MUSCLE_CONTRACTION	GOBP_SKELETAL_MUSCLE_CONTRACTION	41	0.714134	1.51853	0.0145717	0.0145717	0.513148	362	tags=10%, list=1%, signal=10%	TNNC2/TNNT1/C12orf57/GSTO1
GOBP_REGULATION_OF_LIPID_METABOLIC_PROCESS	GOBP_REGULATION_OF_LIPID_METABOLIC_PROCESS	319	-0.520074	-1.31927	0.0145735	0.0145735	0.513148	4118	tags=30%, list=15%, signal=26%	NR4A3/LACTB/NCOR1/ABCG1/SLC27A1/PIP4K2C/PIBF1/MBTPS2/CEACAM1/ARV1/MLYCD/IGF1R/CREB1/ATG14/KIT/LDLRAP1/FITM2/MTMR9/H6PD/MID1IP1/GPLD1/RORA/SRC/PTK2/CDC42/PIP4K2B/CTDNEP1/SORBS1/MTMR4/ERLIN2/GPS2/TTC39B/REST/ACADVL/PRKAG2/EPHX2/DNAJC19/NR1D2/DAGLB/CERS2/NCOA2/CREBL2/RORC/SOX9/WDTC1/PRKCD/ADIPOR1/SORL1/PLCG2/LPCAT3/ADGRF1/MTMR3/PDK2/AKT1/TGFB1/APOC1/PPARA/PIK3IP1/MBTPS1/FMO5/THRA/ZBTB20/IDH1/ORMDL3/…
GOBP_POSITIVE_REGULATION_OF_LYMPHOCYTE_MIGRATION	GOBP_POSITIVE_REGULATION_OF_LYMPHOCYTE_MIGRATION	40	0.693224	1.46239	0.0146046	0.0146046	0.513148	1829	tags=15%, list=7%, signal=14%	CCL20/RHOA/PYCARD/ABL2/APP/PTK2B
GOBP_RESPONSE_TO_TRANSFORMING_GROWTH_FACTOR_BETA	GOBP_RESPONSE_TO_TRANSFORMING_GROWTH_FACTOR_BETA	264	-0.544729	-1.35407	0.0147068	0.0147068	0.513202	3240	tags=32%, list=12%, signal=28%	PDGFD/LIMS1/SMAD5/ARRB2/PBLD/IGF1R/ZMIZ2/FERMT2/USP9X/CTSK/TAB1/BCL9/HTRA1/SRC/PRDM16/NPNT/ZMIZ1/ZFYVE9/EID2/PTK2/PPM1A/EDN1/CDKN1C/MTMR4/SMURF2/OVOL2/SOX11/SMAD6/TGFB2/SNX25/ZNF451/SOX9/ARID4B/CREBBP/FAM89B/PTPRK/COL1A2/SKI/THBS1/PAK2/GCNT2/TGFB1/DNM2/LTBP1/FURIN/PPARA/COL1A1/LTBP4/HDAC2/COL3A1/PMEPA1/CRKL/SPRY2/FUT8/SNW1/EP300/TGFBR2/EPB41L5/OGT/MEF2C/SNX6/NREP/SKIL/CDKN2B/TRIM33/VEPH1/ZFHX3/IT…
GOBP_INTESTINAL_CHOLESTEROL_ABSORPTION	GOBP_INTESTINAL_CHOLESTEROL_ABSORPTION	15	-0.861959	-1.47144	0.0148845	0.0148845	0.515868	1928	tags=40%, list=7%, signal=37%	CD36/LPCAT3/NPC1/AKR1C1/LDLR/LIMA1
GOBP_CELL_MIGRATION_INVOLVED_IN_HEART_DEVELOPMENT	GOBP_CELL_MIGRATION_INVOLVED_IN_HEART_DEVELOPMENT	20	-0.824738	-1.45751	0.0150113	0.0150113	0.516747	3266	tags=35%, list=12%, signal=31%	NOTCH1/CDC42/EDN1/BMP4/FLRT3/MESP1/FOLR1
GOBP_POSITIVE_REGULATION_OF_HETEROTYPIC_CELL_CELL_ADHESION	GOBP_POSITIVE_REGULATION_OF_HETEROTYPIC_CELL_CELL_ADHESION	15	-0.858817	-1.46608	0.0153934	0.0153934	0.520265	1688	tags=33%, list=6%, signal=31%	GCNT2/FLOT1/CEACAM6/CD44/AGER
GOBP_DNA_REPLICATION	GOBP_DNA_REPLICATION	269	0.477591	1.3043	0.0155181	0.0155181	0.520265	3350	tags=37%, list=12%, signal=33%	NAP1L1/DUT/SET/CDK1/NFIC/RRM2/SSBP1/EREG/HMGA1/PTMS/RBBP8/MCM7/CDT1/POLD2/LPIN1/DNAJC2/NUCKS1/CCNA2/NBN/DBF4/PCNA/SSRP1/INO80C/RPA3/CDC34/RNASEH2A/RFC2/CHTF18/RNASEH1/CHEK1/FEN1/RAD50/MCM4/TOP1MT/GINS2/CHAF1A/DTL/BRCA1/RRM1/MCRS1/TERF1/ORC6/CDC6/SLFN11/CDC45/GMNN/TBRG1/FAM111B/MCM10/RFC3/NOC3L/PRIM1/FBXO5/POLD1/FAM111A/CIZ1/RAD51/PPP2R1A/TIPIN/MCM8/MCMBP/KCTD13/RFWD3/REPIN1/MUS81/RECQL4/ESCO2/GIN…
GOBP_REGULATION_OF_CELL_MORPHOGENESIS	GOBP_REGULATION_OF_CELL_MORPHOGENESIS	235	-0.541881	-1.33491	0.0156066	0.0156066	0.520265	3433	tags=33%, list=12%, signal=29%	KIT/PALM3/PDPN/FITM2/ARHGAP18/FERMT2/TAOK2/CDC42SE2/ARC/DVL2/SPARC/SRC/SH3KBP1/PLXNB1/PARVA/HDAC6/PTK2/PLXNA1/BRWD3/BCL11A/BRWD1/ANKRD27/PLXND1/MYH10/PARVB/PLXNA3/STAU2/DAG1/EPHA4/STRIP1/PALM/ARAP1/LIMD1/FN1/MYO10/OBSL1/ITSN2/CDKL5/CYFIP1/RHOU/FGD6/PAFAH1B1/RREB1/FGD4/WTIP/CAPZB/DBN1/MYO9A/SHROOM3/ZRANB1/ARHGAP35/CCL2/DLG1/KANK1/DVL3/CXCR4/MFSD2A/MACF1/DHX36/CDC42EP1/EPS8/BAMBI/HPN/PLXNB2/F11R/BA…
GOBP_NEGATIVE_REGULATION_OF_CHROMOSOME_ORGANIZATION	GOBP_NEGATIVE_REGULATION_OF_CHROMOSOME_ORGANIZATION	90	0.600759	1.42395	0.0156767	0.0156767	0.520265	2701	tags=41%, list=10%, signal=37%	BIRC5/TOP2A/CDC20/CCNB1/CENPF/ZWINT/HNRNPA1/CDT1/MAD2L1/SPC25/PLK1/BAZ1B/NBN/AURKB/CDCA8/BUB3/MAD2L2/TRIP13/USP44/RAD50/NUF2/SPDL1/TERF2IP/PSMG2/TERF1/ACD/NDC80/NAA10/FBXO5/TTK/BUB1/SPC24/EXOSC10/POT1/ZWILCH/MCM2/HNRNPC
GOBP_REGULATION_OF_MITOTIC_NUCLEAR_DIVISION	GOBP_REGULATION_OF_MITOTIC_NUCLEAR_DIVISION	115	0.555808	1.35481	0.01585	0.01585	0.520265	3189	tags=45%, list=12%, signal=40%	BIRC5/FBXW5/MKI67/CDC20/NUSAP1/CCNB1/EREG/CENPF/ZWINT/CDT1/MAD2L1/SPC25/PLK1/AURKAIP1/AURKB/AURKA/CDCA8/PIN1/NEK2/BUB3/KIF20B/MAD2L2/TRIP13/CHEK1/USP44/TGFA/NUF2/SPDL1/DLGAP5/PSMG2/DAPK3/PKMYT1/NDC80/IL1B/FBXO5/NME6/TTK/BUB1/SPC24/BTC/BORA/ZWILCH/IGF1/CDC25C/CDCA2/CDC16/BUB1B/RAD21/RCC1/SH2B1/ESPL1/NSMCE2
GOBP_RESPONSE_TO_CARBOHYDRATE	GOBP_RESPONSE_TO_CARBOHYDRATE	213	-0.551597	-1.33929	0.0159979	0.0159979	0.520265	4040	tags=31%, list=15%, signal=26%	UBTF/RUNX2/FKBP1B/ZBED6/MAP2K4/EIF2B5/PPP3CB/GPAM/RAB11FIP2/ACVR2B/IGF1R/GPR68/EIF2B2/ADNP/COLEC12/GPLD1/SERPINF1/SLC29A1/ZBED3/MAP2K7/HNF1B/SLC12A7/HIF1A/MAP2K3/NR0B2/ERN1/RBM4/SLC12A6/LRP5/ITGA2/KAT7/THBS1/VAMP2/ZBTB20/RPS6KA2/TGFBR2/SOD2/SMARCB1/COL4A3/UNC13B/MAPK13/TRPM4/MPC2/IRS2/PFKFB2/CPB2/TXN2/ERCC1/TCF7L2/CCDC186/CAT/UCP2/FOXA2/AQP4/SMARCA4/PTGS2/TRA2B/HLA-DRB1/TXNIP/GLUL/ZFP36L1/AGER/XB…
GOBP_RAS_PROTEIN_SIGNAL_TRANSDUCTION	GOBP_RAS_PROTEIN_SIGNAL_TRANSDUCTION	327	-0.516069	-1.30825	0.0160003	0.0160003	0.520265	4404	tags=36%, list=16%, signal=31%	RAP2A/NKIRAS1/GNA13/RASGRP3/CDC42SE1/BRK1/TP53/STMN3/SHOC2/CRK/GRB2/GBF1/MAPRE2/RAPGEF6/RASA2/FARP2/KBTBD7/BRAP/CELSR1/RB1/CADM4/GIT2/MADD/RAPGEF2/PDPN/RASGRP1/RAP2B/NOTCH1/CDC42SE2/SYNJ2BP/RAB9A/SRC/PIK3CB/MCF2L/CDC42/ARHGAP42/ARHGAP29/OPHN1/ARHGAP1/TNFAIP1/NISCH/F2R/GABARAP/RANGRF/AUTS2/TAX1BP3/RIT1/TGFB2/RAB15/STK19/MYO9B/DOCK5/RHOV/SOS2/PHACTR4/NF1/SGSM3/RAPGEF5/COL1A2/G3BP2/CYFIP1/SYDE2/RHOU…
GOBP_VIRAL_TRANSCRIPTION	GOBP_VIRAL_TRANSCRIPTION	51	-0.707778	-1.46177	0.0160294	0.0160294	0.520265	2481	tags=39%, list=9%, signal=36%	CHD1/REST/SP1/GTF2B/DHX9/TAF11/USF2/RSF1/TRIM27/SNW1/EP300/SMARCB1/CCL4/TRIM8/HPN/SMARCA4/IFITM3/HEXIM1/ZFP36/JUN
GOBP_DIGESTIVE_SYSTEM_PROCESS	GOBP_DIGESTIVE_SYSTEM_PROCESS	100	-0.631536	-1.42525	0.0161234	0.0161234	0.520265	2740	tags=22%, list=10%, signal=20%	HIP1R/KCNQ1/UGCG/SOX9/LPCAT3/ACO1/NPC1/TJP2/IREB2/MUC4/PLS1/AKR1C1/LDLR/WNK1/LIMA1/TFF3/COPA/F11R/SGK1/SPINK1/EZR/AQP5
GOBP_ANIMAL_ORGAN_FORMATION	GOBP_ANIMAL_ORGAN_FORMATION	67	-0.674373	-1.44271	0.0163779	0.0163779	0.520265	1099	tags=22%, list=4%, signal=22%	LEMD2/BMP4/EXT1/DKK1/TGFBR2/MEF2C/MAPK1/SPRY1/MESP1/RDH10/BMP2/HES1/CITED2/EMP2/FOLR1
GOBP_DNA_BIOSYNTHETIC_PROCESS	GOBP_DNA_BIOSYNTHETIC_PROCESS	188	0.508381	1.31906	0.0167126	0.0167126	0.520265	3142	tags=34%, list=11%, signal=30%	TK1/TYMS/KLF4/NHP2/PTGES3/CENPF/HNRNPA2B1/CCT4/HNRNPA1/POLD2/DNAJC2/NABP2/PCNA/AURKB/CTNNB1/NEK2/CCT7/RFC2/CHTF18/MAD2L2/CCT6A/CHEK1/CCT2/RAD50/CCT8/GINS2/CCT5/TFDP1/MAPKAPK5/TERF2IP/DTL/RRM1/TERF1/PDGFA/ACD/PTK2B/RFC3/POLD1/PKIB/GFER/HNRNPD/TK2/GAR1/EXOSC10/POT1/DKC1/TCP1/GINS1/RFC4/POLD3/HNRNPC/JADE2/PRIMPOL/VCP/LOX/PIF1/GRHL2/POLL/PARP4/DSCC1/POLE2/SH2B1/RFC5
GOBP_PHOSPHOLIPID_TRANSPORT	GOBP_PHOSPHOLIPID_TRANSPORT	97	-0.628205	-1.41626	0.0169511	0.0169511	0.520265	3450	tags=31%, list=13%, signal=27%	ABCA4/SPNS1/OSBPL8/TMEM30B/PITPNC1/SCARB2/ATP11B/PITPNA/PRKCD/PITPNB/TMEM41B/APOC1/GLTP/ATP9A/ABCA3/ATP10B/CLPTM1L/PLSCR1/ATP8A2/ABCA1/MFSD2A/ATP8A1/LDLR/TMEM30A/PLA2G10/DBI/ATP11A/SCP2/APOE/NPC2
GOBP_KILLING_OF_CELLS_OF_ANOTHER_ORGANISM	GOBP_KILLING_OF_CELLS_OF_ANOTHER_ORGANISM	31	0.760384	1.54669	0.0169517	0.0169517	0.520265	914	tags=16%, list=3%, signal=16%	GAPDH/RPL30/KRT6A/HMGN2/CLEC7A
GOBP_RESPONSE_TO_LIGHT_INTENSITY	GOBP_RESPONSE_TO_LIGHT_INTENSITY	17	-0.842429	-1.44772	0.0169538	0.0169538	0.520265	2362	tags=29%, list=9%, signal=27%	RDH11/EXT1/AKT2/CAT/MT-ND3
GOBP_CELLULAR_RESPONSE_TO_COPPER_ION	GOBP_CELLULAR_RESPONSE_TO_COPPER_ION	25	0.78776	1.53315	0.0170852	0.0170852	0.520265	2096	tags=36%, list=8%, signal=33%	MT2A/MT1E/MT1X/HSF1/AQP1/MT1F/APP/MT1G/MT1M
GOBP_METANEPHRIC_NEPHRON_DEVELOPMENT	GOBP_METANEPHRIC_NEPHRON_DEVELOPMENT	40	-0.729626	-1.43733	0.0171297	0.0171297	0.520265	2536	tags=25%, list=9%, signal=23%	STAT1/BMP4/LIF/SOX9/PKD1/LAMB2/LGR4/IRX2/HES1/EGR1
GOBP_NEUROENDOCRINE_CELL_DIFFERENTIATION	GOBP_NEUROENDOCRINE_CELL_DIFFERENTIATION	16	-0.856154	-1.47749	0.0171744	0.0171744	0.520265	3266	tags=31%, list=12%, signal=28%	NOTCH1/GATA2/BCCIP/BMP2/HES1
GOBP_GLOMERULAR_EPITHELIUM_DEVELOPMENT	GOBP_GLOMERULAR_EPITHELIUM_DEVELOPMENT	25	-0.810194	-1.49197	0.0173585	0.0173585	0.520265	2361	tags=36%, list=9%, signal=33%	BMP4/EXT1/PROM1/LAMB2/NOTCH2/FOXC1/IQGAP1/BASP1/CD24
GOBP_CELL_CYCLE_G2_M_PHASE_TRANSITION	GOBP_CELL_CYCLE_G2_M_PHASE_TRANSITION	138	0.54507	1.36622	0.0174049	0.0174049	0.520265	2266	tags=32%, list=8%, signal=29%	CDK1/NPM1/CCNB1/CCND1/CENPF/CCNB2/RBBP8/CCNA2/NABP2/PLK1/RNASEH2B/CDK4/NBN/ATF5/AURKB/AURKA/MELK/FOXM1/CHMP4C/RAB11A/VPS4A/CHEK1/CALM2/RAD50/AVEN/NAE1/APP/DTL/CLSPN/BRCA1/RRM1/PKMYT1/RAD51C/CDC6/UIMC1/PPME1/NDC80/ENSA/KHDRBS1/CHEK2/KIF14/FBXO5/VPS4B/CCNY
GOBP_AV_NODE_CELL_TO_BUNDLE_OF_HIS_CELL_COMMUNICATION	GOBP_AV_NODE_CELL_TO_BUNDLE_OF_HIS_CELL_COMMUNICATION	12	-0.882514	-1.42326	0.0174585	0.0174585	0.520265	778	tags=25%, list=3%, signal=24%	GJC1/TRPM4/CXADR
GOBP_ACTIN_FILAMENT_BASED_MOVEMENT	GOBP_ACTIN_FILAMENT_BASED_MOVEMENT	123	-0.597752	-1.37687	0.0174652	0.0174652	0.520265	4262	tags=33%, list=15%, signal=28%	PIK3CA/MYO1E/SRI/WASL/CCDC88C/FGF13/SUN2/RNF207/CACNA1D/TNNT2/SCN1B/PDPN/PARVA/MYH10/KCNQ1/RANGRF/GPD1L/TNNC1/MYO9B/CAMK2D/MYO1C/LIMCH1/PDE4D/AKAP9/MYL6/EPB41L5/DLG1/GJA1/TRPM4/MYO1B/FNBP1L/JUP/ATP1A1/MYH9/SYNE2/NEDD4L/ACTN4/TPM1/MYO6/EMP2
GOBP_GLUCOSE_CATABOLIC_PROCESS	GOBP_GLUCOSE_CATABOLIC_PROCESS	24	0.789103	1.52236	0.0175855	0.0175855	0.520265	1763	tags=38%, list=6%, signal=35%	TPI1/PKM/ENO1/PGK1/ENO2/PFKP/BAD/FOXK1/HK1
GOBP_STEM_CELL_DIFFERENTIATION	GOBP_STEM_CELL_DIFFERENTIATION	241	-0.531103	-1.31207	0.0176071	0.0176071	0.520265	4866	tags=36%, list=18%, signal=30%	PTPRC/SETD6/KDM4C/SLC9A1/DMRTA2/NSUN2/CDK6/ABL1/HDAC1/SHH/EFNB1/OSR1/TP53/ERCC2/PHF5A/SOX6/RUNX2/HMGA2/BATF/RBBP7/SEMA4D/MED1/METTL3/FOXA1/KIT/ANXA6/NOTCH1/LRP6/LMBR1L/UFL1/CDC42/CDK13/FAM172A/YTHDF2/EDN1/OTUD5/A2M/HNF1B/XRCC5/OVOL2/GATAD2A/HIF1A/REST/SOX11/TAPT1/BMP4/TGFB2/OCIAD1/EXT1/PHACTR4/LIF/FN1/SOX9/NFE2L2/PDCD6/MAPK14/TEAD2/HDAC2/CHD2/JARID2/CHD3/PTN/FOXC1/CHD4/MEF2C/NRP1/PUM1/MTF2/LBH/GA…
GOBP_PURINE_NUCLEOSIDE_MONOPHOSPHATE_BIOSYNTHETIC_PROCESS	GOBP_PURINE_NUCLEOSIDE_MONOPHOSPHATE_BIOSYNTHETIC_PROCESS	20	0.835147	1.58302	0.0177445	0.0177445	0.520265	2209	tags=55%, list=8%, signal=51%	APRT/IMPDH2/DGUOK/PAICS/NUDT2/PRPS2/HPRT1/ATIC/GMPS/DCK/PPAT
GOBP_METANEPHRIC_TUBULE_MORPHOGENESIS	GOBP_METANEPHRIC_TUBULE_MORPHOGENESIS	11	-0.900442	-1.42232	0.0178466	0.0178466	0.520265	2029	tags=36%, list=7%, signal=34%	SOX9/PKD1/LGR4/HES1
GOBP_REGULATION_OF_UBIQUITIN_PROTEIN_TRANSFERASE_ACTIVITY	GOBP_REGULATION_OF_UBIQUITIN_PROTEIN_TRANSFERASE_ACTIVITY	57	0.664995	1.4739	0.0178525	0.0178525	0.520265	2058	tags=40%, list=7%, signal=37%	UBE2C/UBE2S/RPS20/RPS2/CDC20/MAD2L1/RPS7/STUB1/UBE2N/PLK1/PIN1/PARK7/BUB3/RPS15/SKP1/RPL11/MAD2L2/USP44/DCUN1D5/TRIB3/PTEN/DCUN1D4/FBXO5
GOBP_NON_MEMBRANE_BOUNDED_ORGANELLE_ASSEMBLY	GOBP_NON_MEMBRANE_BOUNDED_ORGANELLE_ASSEMBLY	378	0.442522	1.24046	0.0178707	0.0178707	0.520265	2329	tags=25%, list=8%, signal=23%	RPSA/TNNT1/BIRC5/RPLP0/LSM4/KRT8/KRT19/NPM1/CDC20/RPL6/ACTG1/CENPF/RPS3/CENPA/PPP1R35/HSPA1A/FLNA/TRAF7/PLEC/CCNB2/RHOA/PRC1/AUP1/BOP1/FLNC/RPS5/MZT1/TPX2/MAPRE3/CENPW/CHMP2A/PLK1/TUBB/NEK6/AURKB/CENPH/AURKA/ANLN/CDCA8/ASPM/RRS1/MYBL2/NEK2/CENPK/RPS15/KIFC2/CHMP4C/FSCN1/RAB11A/CENPN/RPL11/HDAC3/MRPS2/CCDC69/CFLAR/E2F4/KIFC1/KIF23/RACGAP1/MRTO4/C1QBP/DLGAP5/RPS14/BRCA1/POC1B/HAUS2/EIF6/SQLE/LSM3/C…
GOBP_SENSORY_ORGAN_MORPHOGENESIS	GOBP_SENSORY_ORGAN_MORPHOGENESIS	259	-0.51451	-1.27997	0.0181247	0.0181247	0.521583	3514	tags=22%, list=13%, signal=20%	BLOC1S5/TTC8/THRB/TSPAN12/NAGLU/NOTCH1/HIPK1/GATA2/SLC1A1/DVL2/MFAP2/SIX4/EDN1/KCNQ1/FGF9/STAU2/HIF1A/SOX11/BMP4/IFT172/LRP5/EPHA2/TRIOBP/PHACTR4/SOX9/PROM1/PTPRM/NF1/SLC44A4/SKI/LRIG1/HDAC2/BAK1/PTK7/BCR/FZD5/ATP6V1B1/RING1/MEGF11/NOTCH2/SPRY2/ATP8A2/PLS1/AHI1/MFSD2A/MAPK1/PRKCI/YY1/RPL38/NIPBL/HPN/MAFB/COL2A1/STAT3/MYO6/CITED2/EFEMP1/AQP5
GOBP_GENERATION_OF_PRECURSOR_METABOLITES_AND_ENERGY	GOBP_GENERATION_OF_PRECURSOR_METABOLITES_AND_ENERGY	465	0.424195	1.22146	0.018136	0.018136	0.521583	1769	tags=18%, list=6%, signal=18%	NUPR1/GAPDH/LDHA/ALDOA/TPI1/PKM/ENO1/PGAM1/PGK1/CYC1/AKR1B1/BNIP3/PHLDA2/PRELID1/TKT/MDH2/CDK1/DDIT4/ASPH/CCNB1/PTGES3/DGUOK/ENO2/COX5A/PPP1CC/CHCHD2/NDUFV2/PLEC/PFKP/RHOA/NDUFAB1/UQCRH/UQCRC1/COX8A/STOML2/NDUFS7/CYB561/COX6C/NDUFS4/PGLS/COX6A1/TALDO1/DHRS3/IDO1/G6PD/NDUFB10/NDUFB9/SRD5A1/COX4I1/ACSS2/SLC25A22/PRPS2/ETFB/PARK7/SHMT2/ETFA/MT-ND1/AIFM2/ARL2/DEGS1/PHKG1/NDUFS8/NDUFB7/SURF1/DNAJC15/C…
GOBP_NEGATIVE_REGULATION_OF_SYNAPSE_ORGANIZATION	GOBP_NEGATIVE_REGULATION_OF_SYNAPSE_ORGANIZATION	12	-0.880721	-1.42037	0.0182231	0.0182231	0.521583	1972	tags=33%, list=7%, signal=31%	DKK1/TLR2/PGRMC1/PTPN13
GOBP_REGULATION_OF_NUCLEAR_DIVISION	GOBP_REGULATION_OF_NUCLEAR_DIVISION	141	0.532095	1.34074	0.0183914	0.0183914	0.522325	3189	tags=39%, list=12%, signal=35%	BIRC5/FBXW5/MKI67/CDC20/NUSAP1/CCNB1/EREG/CENPF/ZWINT/CDT1/MAD2L1/CALR/SPC25/PLK1/AURKAIP1/AURKB/AURKA/CDCA8/PIN1/NEK2/BUB3/RAD51AP1/KIF20B/MAD2L2/TRIP13/CHEK1/USP44/TGFA/NUF2/SPDL1/DLGAP5/PSMG2/DAPK3/PKMYT1/NDC80/IL1B/FBXO5/NME6/TTK/BUB1/SPC24/BTC/BORA/ZWILCH/IGF1/CDC25C/CDCA2/CDC16/BUB1B/RAD21/UBE2B/RCC1/SH2B1/ESPL1/NSMCE2
GOBP_MUSCLE_SYSTEM_PROCESS	GOBP_MUSCLE_SYSTEM_PROCESS	404	0.434572	1.23076	0.0184541	0.0184541	0.522325	1762	tags=11%, list=6%, signal=10%	TNNC2/ALDOA/TNNT1/ENO1/TPM4/FBXO32/RGS2/ASPH/CALD1/SLC6A8/GAMT/GLRX3/C12orf57/GSTO1/FLNA/RHOA/DSG2/TNFRSF1B/MTPN/CTTN/SOD1/G6PD/SMAD3/EZH2/TWF1/IL15/MYOF/PTAFR/HMOX1/ATP2A2/CALM2/CFLAR/TNFRSF1A/CACNB1/NMU/CAV1/CD38/PKP2/DAPK3/BIN1/ROCK1/RAP1GDS1/TPM3/TMEM38B
GOBP_T_HELPER_17_CELL_DIFFERENTIATION	GOBP_T_HELPER_17_CELL_DIFFERENTIATION	29	-0.792046	-1.48333	0.0186392	0.0186392	0.522475	4002	tags=38%, list=15%, signal=32%	BATF/ZC3H12A/IRF4/RORA/RC3H1/IL6/RORC/IL6R/STAT3/NFKBIZ/JUNB
GOBP_MEMORY	GOBP_MEMORY	121	-0.605246	-1.38498	0.0187009	0.0187009	0.522475	5119	tags=35%, list=19%, signal=28%	CHST10/ADCY1/KAT2A/CTNS/HRH1/MAPT/PAK6/CPEB3/FGF13/PRNP/PRKCZ/PPP3CB/CCND2/SPG11/CREB1/ADNP/ARC/SLC1A1/CIC/SERPINF1/MECP2/BTBD9/EHMT2/PSEN1/ADGRF1/PJA2/RCAN1/PLK2/PTN/PAIP2/INSR/ATXN1/CAMK2N1/ITPR3/RASGRF1/LDLR/PGRMC1/SGK1/PTGS2/TUBA1A/APOE/LGMN
GOBP_CD4_POSITIVE_ALPHA_BETA_T_CELL_ACTIVATION	GOBP_CD4_POSITIVE_ALPHA_BETA_T_CELL_ACTIVATION	112	-0.599004	-1.36642	0.0188645	0.0188645	0.522475	4002	tags=30%, list=15%, signal=26%	BATF/PRKCZ/ZC3H12A/SHB/PTGER4/BCL3/IRF4/RORA/BRAF/RC3H1/ATP7A/HLA-DRA/IL6/CBLB/RORC/RUNX1/SH3RF1/TGFBR2/FOXP1/TOX/NKG7/IL6R/LGALS9/CD83/BCL6/TMEM98/CD81/SEMA4A/STAT3/HLA-DRB1/NFKBIZ/AGER/CD55/JUNB
GOBP_ISOTYPE_SWITCHING_TO_IGG_ISOTYPES	GOBP_ISOTYPE_SWITCHING_TO_IGG_ISOTYPES	15	0.864363	1.53164	0.0189721	0.0189721	0.522475	1043	tags=27%, list=4%, signal=26%	HSPD1/NDFIP1/CD40/IL27RA
GOBP_PROTEIN_NITROSYLATION	GOBP_PROTEIN_NITROSYLATION	15	0.8645	1.53188	0.0189721	0.0189721	0.522475	172	tags=27%, list=1%, signal=27%	GAPDH/S100A9/S100A8/TXN
GOBP_CARDIAC_NEURAL_CREST_CELL_DIFFERENTIATION_INVOLVED_IN_HEART_DEVELOPMENT	GOBP_CARDIAC_NEURAL_CREST_CELL_DIFFERENTIATION_INVOLVED_IN_HEART_DEVELOPMENT	16	-0.852738	-1.4716	0.0192098	0.0192098	0.526177	2913	tags=44%, list=11%, signal=39%	CDC42/EDN1/BMP4/MAPK1/HES1/CITED2/FOLR1
GOBP_MUSCLE_CONTRACTION	GOBP_MUSCLE_CONTRACTION	323	0.448815	1.25013	0.0197851	0.0197851	0.539037	1762	tags=10%, list=6%, signal=9%	TNNC2/ALDOA/TNNT1/ENO1/TPM4/RGS2/ASPH/CALD1/SLC6A8/GAMT/C12orf57/GSTO1/FLNA/RHOA/DSG2/CTTN/SOD1/MYOF/PTAFR/ATP2A2/CALM2/CACNB1/NMU/CAV1/CD38/PKP2/DAPK3/BIN1/ROCK1/RAP1GDS1/TPM3/TMEM38B
GOBP_REGULATION_OF_EPITHELIAL_CELL_MIGRATION	GOBP_REGULATION_OF_EPITHELIAL_CELL_MIGRATION	219	-0.548707	-1.34126	0.0199549	0.0199549	0.540771	3285	tags=37%, list=12%, signal=33%	DCN/NOTCH1/GPLD1/GATA2/SYNJ2BP/SPARC/SRC/P2RX4/RAB25/PIK3CB/SERPINF1/HDAC6/PTK2/BMPR2/EDN1/HDAC5/APOH/EFNA1/EVL/EMC10/MECP2/PRKD2/HIF1A/DUSP10/MAP2K3/BMP4/SASH1/PTPRG/TGFB2/MAP3K3/ITGA2/DOCK5/EPHA2/FGF18/SP100/AGT/SP1/SOX9/PTPRM/NFE2L2/NF1/ADIPOR1/PLCG2/PDCD6/RREB1/THBS1/FGFR1/MAPK14/ARF6/AKT1/TGFB1/SVBP/PLK2/PTN/PATZ1/ATOH8/TGFBR2/FOXP1/EPB41L5/MEF2C/NRP1/PLPP3/MET/MACF1/IRS2/NR2F2/CSNK2B/JUP/HB…
GOBP_STEROID_METABOLIC_PROCESS	GOBP_STEROID_METABOLIC_PROCESS	302	-0.516487	-1.30164	0.0204196	0.0204196	0.542059	4578	tags=31%, list=17%, signal=26%	SIRT1/BAAT/CYP4V2/APOL1/FAXDC2/OSBP/SRD5A3/PCSK9/SCAP/ACOT8/LBR/ABCG1/LRP2/YWHAH/PLPP6/MBTPS2/MED1/LIPA/ARV1/HMGCS1/SLC27A2/IGF1R/ACLY/HSD17B14/KIT/LDLRAP1/ABCA5/H6PD/RORA/HDLBP/SULT1A2/SGPL1/BDH1/ERLIN2/SCARF1/STS/DHRS11/CYB5R1/TTC39B/MECP2/REST/ACADVL/NR0B2/DHRS4/PRKAG2/EPHX2/SC5D/LRP5/CLN8/RORC/LPCAT3/FDFT1/CYP1B1/NPC1/HSD17B4/APOC1/HSD17B1/PMVK/TM7SF2/MBTPS1/FMO5/CBR1/HSD17B8/FDX1/ABCA1/ACBD3…
GOBP_LEARNING	GOBP_LEARNING	147	-0.572714	-1.33643	0.0205541	0.0205541	0.542059	3232	tags=21%, list=12%, signal=19%	ARC/SLC1A1/BRAF/CIC/B3GAT1/SHANK2/MECP2/HIF1A/CLN8/AGT/DKK1/NF1/UBE3A/ARF4/IFT20/TANC1/TLR2/PTN/INSR/ATXN1/ATP8A1/ITGB1/PGRMC1/EIF4A3/NRGN/PTGS2/TUBA1A/PPP1R1B/LGMN/BTG2/FOS
GOBP_REGULATION_OF_COMPLEMENT_DEPENDENT_CYTOTOXICITY	GOBP_REGULATION_OF_COMPLEMENT_DEPENDENT_CYTOTOXICITY	11	-0.896489	-1.41607	0.0206311	0.0206311	0.542059	2231	tags=27%, list=8%, signal=25%	TGFB2/CD59/CD55
GOBP_REGULATION_OF_T_CELL_MIGRATION	GOBP_REGULATION_OF_T_CELL_MIGRATION	45	0.679336	1.46275	0.0208102	0.0208102	0.542059	1496	tags=13%, list=5%, signal=13%	CCL20/RHOA/PYCARD/IL27RA/ABL2/APP
GOBP_REGULATION_OF_MICROGLIAL_CELL_ACTIVATION	GOBP_REGULATION_OF_MICROGLIAL_CELL_ACTIVATION	17	-0.834497	-1.43409	0.0208363	0.0208363	0.542059	2697	tags=41%, list=10%, signal=37%	IL6/CST7/CX3CL1/LDLR/CTSC/GRN/LRRK2
GOBP_REVERSE_CHOLESTEROL_TRANSPORT	GOBP_REVERSE_CHOLESTEROL_TRANSPORT	17	-0.833944	-1.43314	0.0210952	0.0210952	0.542059	935	tags=29%, list=3%, signal=28%	ABCG1/ABCA5/ABCA1/APOE/CLU
GOBP_GLYCOLYTIC_PROCESS_THROUGH_FRUCTOSE_6_PHOSPHATE	GOBP_GLYCOLYTIC_PROCESS_THROUGH_FRUCTOSE_6_PHOSPHATE	19	0.830633	1.55813	0.0211442	0.0211442	0.542059	402	tags=32%, list=1%, signal=31%	TPI1/PKM/ENO1/PGK1/ENO2/PFKP
GOBP_REGULATION_OF_CHROMOSOME_SEGREGATION	GOBP_REGULATION_OF_CHROMOSOME_SEGREGATION	124	0.53986	1.32921	0.0211519	0.0211519	0.542059	3189	tags=42%, list=12%, signal=37%	UBE2C/BIRC5/MKI67/CDC20/CCNB1/ACTB/CENPF/BCL7B/ZWINT/CDT1/MAD2L1/SPC25/PLK1/NEK6/AURKB/BCL7C/CDCA8/BUB3/MAD2L2/TRIP13/TACC3/USP44/NUF2/SPDL1/DLGAP5/PSMG2/NCAPD2/CDC6/CENPE/NDC80/NCAPG2/SMC2/KIF2C/FBXO5/CSNK2A2/TTK/BUB1/SPC24/NCAPG/SMC5/ZWILCH/NCAPH/SMARCD3/KAT2B/CDCA2/NCAPD3/CDC16/BUB1B/RAD21/ESPL1/RAD18/NSMCE2
GOBP_SMAD_PROTEIN_SIGNAL_TRANSDUCTION	GOBP_SMAD_PROTEIN_SIGNAL_TRANSDUCTION	76	-0.646838	-1.40614	0.0212233	0.0212233	0.542059	4050	tags=38%, list=15%, signal=33%	SLC2A10/RUNX2/SMAD5/GDF11/PBLD/LNPEP/ZMIZ2/ZMIZ1/BMPR2/OVOL2/BMP4/SMAD6/TGFB2/FAM89B/SKI/BMP3/TGFB1/SPTBN1/HEXA/ATOH8/WWTR1/VEPH1/ITGB6/TOB1/DAB2/SUB1/BMP2/FOS/JUN
GOBP_NEUROPEPTIDE_SIGNALING_PATHWAY	GOBP_NEUROPEPTIDE_SIGNALING_PATHWAY	92	-0.619734	-1.38414	0.0212936	0.0212936	0.542059	889	tags=5%, list=3%, signal=5%	SORL1/SORT1/PCSK1N/NTS/TAC3
GOBP_CALCIUM_MEDIATED_SIGNALING_USING_INTRACELLULAR_CALCIUM_SOURCE	GOBP_CALCIUM_MEDIATED_SIGNALING_USING_INTRACELLULAR_CALCIUM_SOURCE	21	0.823339	1.55767	0.0213461	0.0213461	0.542059	1718	tags=19%, list=6%, signal=18%	CCL20/KDR/ADGRL1/DMTN
GOBP_QUATERNARY_AMMONIUM_GROUP_TRANSPORT	GOBP_QUATERNARY_AMMONIUM_GROUP_TRANSPORT	29	-0.786283	-1.47254	0.0213548	0.0213548	0.542059	3801	tags=41%, list=14%, signal=36%	SLC6A20/SLC44A3/SLC7A6/SLC44A4/PSEN1/SLC44A1/SLC16A9/SLC22A3/SLC6A14/SLC44A2/SLC25A29/SLC38A2
GOBP_LYMPHOCYTE_MIGRATION	GOBP_LYMPHOCYTE_MIGRATION	114	0.560929	1.36437	0.0213856	0.0213856	0.542059	445	tags=8%, list=2%, signal=8%	CCL20/SAA1/CH25H/CKLF/GAS6/CD99/PLEC/RHOA/PYCARD
GOBP_EPITHELIAL_TUBE_FORMATION	GOBP_EPITHELIAL_TUBE_FORMATION	138	-0.595465	-1.39019	0.0218083	0.0218083	0.547618	2933	tags=26%, list=11%, signal=23%	BCL10/STK4/PRKACB/SIX4/HNF1B/OVOL2/HIF1A/SOX11/BMP4/TGFB2/IFT172/CECR2/RGMA/PHACTR4/IFT57/SOX9/SKI/TGFB1/TEAD2/PTK7/HECTD1/MTHFR/LMO4/ARHGAP35/DVL3/PLXNB2/VASP/BRD2/IRX3/SPINT2/SPINT1/IRX2/DLC1/CITED2/FOLR1/SOX4
GOBP_REGULATION_OF_TAU_PROTEIN_KINASE_ACTIVITY	GOBP_REGULATION_OF_TAU_PROTEIN_KINASE_ACTIVITY	11	-0.895368	-1.4143	0.0218968	0.0218968	0.547618	1972	tags=55%, list=7%, signal=51%	DKK1/SORL1/HSP90AA1/NAB2/CLU/EGR1
GOBP_MYOBLAST_FUSION	GOBP_MYOBLAST_FUSION	44	-0.720254	-1.43092	0.0219274	0.0219274	0.547618	2151	tags=23%, list=8%, signal=21%	DOCK5/EHD2/DYRK1B/MAPK14/TANC1/ITGB1/FLOT1/MYH9/CD81/SCGB3A1
GOBP_LONG_TERM_MEMORY	GOBP_LONG_TERM_MEMORY	36	-0.737648	-1.43854	0.0222586	0.0222586	0.55318	5119	tags=50%, list=19%, signal=41%	CHST10/ADCY1/KAT2A/CTNS/CPEB3/PRNP/PRKCZ/CCND2/ARC/MECP2/BTBD9/EHMT2/PJA2/CAMK2N1/RASGRF1/LDLR/SGK1/APOE
GOBP_ESTROGEN_METABOLIC_PROCESS	GOBP_ESTROGEN_METABOLIC_PROCESS	38	-0.736538	-1.44055	0.0227985	0.0227985	0.55853	2900	tags=24%, list=11%, signal=21%	SGPL1/DHRS11/CYP1B1/HSD17B4/HSD17B1/HSD17B8/SULT1A1/PLEKHA1/HSD17B11
GOBP_HEXOSE_CATABOLIC_PROCESS	GOBP_HEXOSE_CATABOLIC_PROCESS	41	0.68872	1.46449	0.0229449	0.0229449	0.55853	1763	tags=24%, list=6%, signal=23%	TPI1/PKM/ENO1/PGK1/ENO2/PFKP/BAD/GALE/FOXK1/HK1
GOBP_SKELETAL_SYSTEM_MORPHOGENESIS	GOBP_SKELETAL_SYSTEM_MORPHOGENESIS	218	-0.536406	-1.30948	0.0230124	0.0230124	0.55853	2900	tags=20%, list=11%, signal=18%	SGPL1/FLVCR1/BMPR2/SIX4/PEX7/CSRNP1/IFT80/SOX11/BMP4/LRP5/EXT1/FGF18/COL27A1/SOX9/HHIP/SKI/PSEN1/FGFR1/MAPK14/PKD1/COL1A1/COL3A1/THRA/NAB2/FOXC1/BMP1/MMP14/TGFBR2/ACP5/DLG1/MEF2C/TRIP11/PLEKHA1/FOXN3/ZFAND5/NIPBL/MDFI/FGFR3/COL2A1/EIF4A3/RDH10/ALPL/MGP/CITED2
GOBP_REPLACEMENT_OSSIFICATION	GOBP_REPLACEMENT_OSSIFICATION	29	-0.783527	-1.46738	0.023083	0.023083	0.55853	2513	tags=45%, list=9%, signal=41%	PEX7/IFT80/BMP4/EXT1/FGF18/COL1A1/NAB2/FOXC1/MMP14/MEF2C/FGFR3/COL2A1/ALPL
GOBP_LIPID_HOMEOSTASIS	GOBP_LIPID_HOMEOSTASIS	145	-0.596646	-1.39567	0.0236325	0.0236325	0.55853	2831	tags=28%, list=10%, signal=25%	RCN3/ACACA/ACOXL/TTC39B/TLCD2/ABHD4/EPHX2/LRP5/NR1D2/CLN8/ACSM3/TLCD1/FUNDC2/NPC1/USF2/CNBP/ZBTB20/ORMDL3/SAR1B/ABCA3/FABP3/ACOX1/ABCA1/ORMDL2/TMEM97/AKR1C1/IRS2/ITGB6/LDLR/MED13/LIMA1/DDX3X/PLA2G10/CEBPA/MALL/MYLIP/APOE/NPC2/XBP1/CD24
GOBP_REGULATION_OF_FERTILIZATION	GOBP_REGULATION_OF_FERTILIZATION	14	-0.868444	-1.45487	0.023737	0.023737	0.55853	388	tags=14%, list=1%, signal=14%	MYH9/PLAT
GOBP_NEGATIVE_REGULATION_OF_VIRAL_TRANSCRIPTION	GOBP_NEGATIVE_REGULATION_OF_VIRAL_TRANSCRIPTION	15	-0.840812	-1.43534	0.0237896	0.0237896	0.55853	1345	tags=33%, list=5%, signal=32%	TRIM27/TRIM8/IFITM3/HEXIM1/ZFP36
GOBP_REGULATION_OF_UBIQUITIN_PROTEIN_LIGASE_ACTIVITY	GOBP_REGULATION_OF_UBIQUITIN_PROTEIN_LIGASE_ACTIVITY	26	0.772242	1.51793	0.0238098	0.0238098	0.55853	1186	tags=46%, list=4%, signal=44%	UBE2C/UBE2S/RPS20/CDC20/MAD2L1/RPS7/PLK1/RPS15/SKP1/RPL11/MAD2L2/USP44
GOBP_CHAPERONE_MEDIATED_PROTEIN_FOLDING	GOBP_CHAPERONE_MEDIATED_PROTEIN_FOLDING	66	0.629283	1.416	0.0238109	0.0238109	0.55853	1940	tags=41%, list=7%, signal=38%	HSPA8/HSPB1/HSPE1/ERO1A/FKBP4/PTGES3/FKBP11/HSPH1/HSPA1A/PDIA4/CCT4/DNAJC5/DNAJB6/CCT7/CD74/CCT6A/CCT2/CCT8/HSPA6/PPIB/DNAJC7/CHORDC1/CCT5/TRAP1/DNAJB2/FKBP5/DNAJB12
GOBP_MESENCHYMAL_CELL_DIFFERENTIATION	GOBP_MESENCHYMAL_CELL_DIFFERENTIATION	238	-0.533639	-1.31577	0.0239091	0.0239091	0.55853	3470	tags=28%, list=13%, signal=25%	PHLDB2/PDPN/USF3/FERMT2/ANXA6/NOTCH1/AKNA/LRP6/PTK2/CDC42/FAM172A/HEY1/EDN1/IL6/OTUD5/OLFM1/EFNA1/STAT1/OVOL2/DAG1/EPHA4/HIF1A/SOX11/TAPT1/BMP4/TGFB2/TMEM100/PPP2CA/EXT1/PHACTR4/FN1/SOX9/ADIPOR1/PDCD6/FGFR1/GCNT2/TGFB1/PHLDB1/COL1A1/HDAC2/ZNF750/SPRY2/FOXC1/TGFBR2/EPB41L5/MEF2C/NRP1/WWTR1/MAPK1/DAB2/BAMBI/TCF7L2/HPN/SPRY1/FOXA2/RDH10/SEMA4A/BMP2/NKX2-1/RGCC/DDX17/HES1/DDX5/CITED2/EMP2/FOLR1/S100A4
GOBP_REGULATION_OF_MITOTIC_SISTER_CHROMATID_SEGREGATION	GOBP_REGULATION_OF_MITOTIC_SISTER_CHROMATID_SEGREGATION	52	0.673415	1.47566	0.0239293	0.0239293	0.55853	2246	tags=44%, list=8%, signal=41%	BIRC5/CDC20/CCNB1/CENPF/ZWINT/CDT1/MAD2L1/SPC25/PLK1/AURKB/CDCA8/BUB3/MAD2L2/TRIP13/USP44/NUF2/SPDL1/PSMG2/NDC80/FBXO5/TTK/BUB1/SPC24
GOBP_MORPHOGENESIS_OF_EMBRYONIC_EPITHELIUM	GOBP_MORPHOGENESIS_OF_EMBRYONIC_EPITHELIUM	151	-0.577625	-1.35514	0.0240107	0.0240107	0.55853	2933	tags=25%, list=11%, signal=23%	BCL10/STK4/PRKACB/SIX4/HNF1B/OVOL2/HIF1A/SOX11/BMP4/TGFB2/IFT172/CECR2/RGMA/PHACTR4/IFT57/SOX9/SKI/TGFB1/TEAD2/PTK7/HECTD1/MTHFR/LMO4/ARHGAP35/EPB41L5/DVL3/PLXNB2/VASP/BRD2/IRX3/SPINT2/RDH10/SPINT1/IRX2/DLC1/CITED2/FOLR1/SOX4
GOBP_NEURAL_TUBE_FORMATION	GOBP_NEURAL_TUBE_FORMATION	105	-0.611837	-1.38554	0.0240107	0.0240107	0.55853	3109	tags=30%, list=11%, signal=27%	DVL2/BCL10/STK4/PRKACB/OVOL2/HIF1A/SOX11/BMP4/TGFB2/IFT172/CECR2/RGMA/PHACTR4/IFT57/SKI/TGFB1/TEAD2/PTK7/HECTD1/MTHFR/LMO4/ARHGAP35/DVL3/PLXNB2/VASP/BRD2/SPINT2/SPINT1/DLC1/CITED2/FOLR1/SOX4
GOBP_REGULATION_OF_T_HELPER_17_CELL_DIFFERENTIATION	GOBP_REGULATION_OF_T_HELPER_17_CELL_DIFFERENTIATION	20	-0.810578	-1.43249	0.0240936	0.0240936	0.55853	134	tags=25%, list=0%, signal=25%	BATF/ZC3H12A/RC3H1/NFKBIZ/JUNB
GOBP_RESPONSE_TO_INTERLEUKIN_6	GOBP_RESPONSE_TO_INTERLEUKIN_6	35	-0.745708	-1.44288	0.0241183	0.0241183	0.55853	4097	tags=43%, list=15%, signal=37%	RIPK1/ST3GAL6/SBNO2/SRC/IL6/CTR9/IL6ST/IL6R/YAP1/JAK1/FOXA2/AQP4/CHI3L1/CEBPA/STAT3
GOBP_RESPONSE_TO_MUSCLE_STRETCH	GOBP_RESPONSE_TO_MUSCLE_STRETCH	26	-0.783044	-1.44446	0.0244383	0.0244383	0.561089	2923	tags=27%, list=11%, signal=24%	PTK2/EDN1/DMD/MAPK14/NFKBIA/FOS/JUN
GOBP_MONOSACCHARIDE_BIOSYNTHETIC_PROCESS	GOBP_MONOSACCHARIDE_BIOSYNTHETIC_PROCESS	87	0.572043	1.35401	0.0244855	0.0244855	0.561089	1546	tags=17%, list=6%, signal=16%	TPI1/PGK1/AKR1B1/ATF4/MDH2/ATF3/NNMT/ENO2/G6PD/PTPN2/STK11/PGP/WDR5/SIRT6/MDH1
GOBP_MITOTIC_SPINDLE_ORGANIZATION	GOBP_MITOTIC_SPINDLE_ORGANIZATION	127	0.525864	1.3029	0.0245592	0.0245592	0.561089	2495	tags=41%, list=9%, signal=37%	BIRC5/CDC20/RAN/CCNB1/STMN1/HSPA1A/FLNA/RHOA/PRC1/MZT1/TPX2/CHMP2A/SPC25/PLK1/NEK6/AURKB/CENPH/AURKA/CDCA8/MYBL2/NEK2/KIFC2/CHMP4C/RAB11A/MAP4/TACC3/DCTN2/KIFC1/NUF2/KIF23/RACGAP1/DLGAP5/NUDC/CENPE/CHMP1A/NDC80/AAAS/CHEK2/KPNB1/KIF4A/MAP1S/TTK/CHMP3/VPS4B/KIF2A/KIF11/SBDS/BORA/KIF15/CKAP5/TUBG1/PSRC1
GOBP_SENSORY_SYSTEM_DEVELOPMENT	GOBP_SENSORY_SYSTEM_DEVELOPMENT	378	-0.499659	-1.27945	0.0250578	0.0250578	0.564013	3952	tags=24%, list=14%, signal=21%	IFT140/BAX/ZNF513/CLIC4/PRDM1/MED1/GDF11/SLC25A25/ACVR2B/XRN2/SLC6A3/TTC8/THRB/TSPAN12/CRYAB/MERTK/NAGLU/NOTCH1/SALL2/B9D1/HIPK1/SLC1A1/SLC4A5/SERPINF1/MFAP2/RAB3GAP1/BMPR2/CDKN1C/ZDHHC16/SCAPER/FGF9/STAU2/HIF1A/ATF6/SOX11/SIX5/BMP4/TGFB2/IFT172/LRP5/EPHA2/CLN8/RAB18/PHACTR4/SOX9/PROM1/PTPRM/NF1/SLC44A4/SKI/PSEN1/CYP1B1/SIPA1L3/HDAC2/BAK1/LAMB2/FZD5/PFDN5/GNB1/RING1/MEGF11/CPAMD8/PXDN/NOTCH2/SPRY…
GOBP_CALCIUM_MEDIATED_SIGNALING	GOBP_CALCIUM_MEDIATED_SIGNALING	180	0.489413	1.26528	0.0250882	0.0250882	0.564013	2681	tags=17%, list=10%, signal=15%	CCL20/FHL2/HINT1/CHP1/GSTO1/CIB1/CXCL8/CLEC7A/BST1/ATP2A2/CALM2/KDR/NFATC3/ADGRL1/PTBP1/DMTN/TMEM38B/PTK2B/NFATC2/PPP3CA/ATP2B4/HTT/GRIN1/SULT1A3/TNNI3/ATP1B1/MCU/IGF1/SYK/PLCE1
GOBP_HIPPO_SIGNALING	GOBP_HIPPO_SIGNALING	44	-0.70884	-1.40824	0.0251851	0.0251851	0.564013	3091	tags=57%, list=11%, signal=51%	LATS1/CORO7/MOB3B/SRC/AMOTL2/WWC2/STK4/WWC1/SHANK2/MAP2K3/SOX11/LIMD1/SAV1/AMOTL1/MAPK14/WTIP/TEAD2/WWC3/TEAD3/MARK3/WWTR1/YAP1/NEK8/ARRDC3/CIT
GOBP_RESPONSE_TO_COPPER_ION	GOBP_RESPONSE_TO_COPPER_ION	38	0.692309	1.4544	0.0251871	0.0251871	0.564013	2096	tags=32%, list=8%, signal=29%	MT2A/MT1E/MT1X/CDK1/HSF1/SOD1/AQP1/PARK7/MT1F/APP/MT1G/MT1M
GOBP_REGULATION_OF_NEUROTRANSMITTER_LEVELS	GOBP_REGULATION_OF_NEUROTRANSMITTER_LEVELS	204	-0.538144	-1.30576	0.0252408	0.0252408	0.564013	3523	tags=24%, list=13%, signal=21%	CADPS2/GPM6B/STX3/PIP5K1C/ALDH9A1/SLC6A3/CASK/ALDH5A1/CACNB4/LIN7B/BRAF/SLC29A1/RAB3GAP1/TPRG1L/SYT7/SLC30A1/DAGLB/SNAP23/CLN8/FBXL20/SNAP29/NF1/SLC44A4/SLC1A7/PSEN1/SNAPIN/STXBP3/CALM3/VAMP2/PREPL/ZNF219/PDZD11/DTNBP1/MEF2C/NAPA/SLC22A3/UNC13B/NR4A1/PNKD/ITGB1/STXBP1/RAP1A/SLC38A2/COMT/FLOT1/HNMT/SNCG/LRRK2
GOBP_POSITIVE_REGULATION_OF_NOTCH_SIGNALING_PATHWAY	GOBP_POSITIVE_REGULATION_OF_NOTCH_SIGNALING_PATHWAY	41	-0.721346	-1.42113	0.0257667	0.0257667	0.570773	3433	tags=37%, list=12%, signal=32%	KIT/RFNG/AAK1/NOTCH1/SRC/EPN2/ZMIZ1/TSPAN14/TGFB2/IL6ST/YAP1/PRKCI/MESP1/STAT3/HES1
GOBP_PYRIDINE_CONTAINING_COMPOUND_BIOSYNTHETIC_PROCESS	GOBP_PYRIDINE_CONTAINING_COMPOUND_BIOSYNTHETIC_PROCESS	30	0.755408	1.52827	0.0259446	0.0259446	0.570773	2611	tags=40%, list=9%, signal=36%	PDXK/NAPRT/NNMT/IDO1/AFMID/KYNU/PSAT1/NAMPT/NMRK1/NADSYN1/PNPO/NMNAT2
GOBP_MESONEPHROS_DEVELOPMENT	GOBP_MESONEPHROS_DEVELOPMENT	102	-0.60902	-1.37855	0.0261569	0.0261569	0.570773	3824	tags=27%, list=14%, signal=24%	FMN1/SMAD5/GDF11/MYC/NPNT/SIX4/TMEM59L/HNF1B/BMP4/SMAD6/AGT/SOX9/ILK/PKD1/FOXC1/LGR4/GPC3/DLG1/CRLF1/CAT/PBX1/SDC1/SPRY1/BMP2/MAGED1/BASP1/TACSTD2/HES1
GOBP_TRANSLATIONAL_INITIATION	GOBP_TRANSLATIONAL_INITIATION	116	0.535752	1.31388	0.0262512	0.0262512	0.570773	2738	tags=40%, list=10%, signal=36%	RPS3A/RPL13A/HSPB1/ATF4/NPM1/EIF3E/EIF3H/RPS3/TMED2/EIF4EBP1/RPS17/EIF2S2/EIF4H/RPS5/EIF3F/EIF3I/BZW1/SLBP/COPS5/EIF2S3/EIF1/EIF3B/LARP1/SH3BGRL/EIF4B/EIF3M/EIF3A/MTIF3/DNAJC3/BZW2/EIF2B1/EIF2AK1/EIF6/MCTS1/EIF4G2/ABCE1/KHDRBS1/DHX29/EIF1AD/RPS6KB2/UHMK1/EIF2AK4/CDC123/POLR2G/POLR2D/EIF1AY
GOBP_NUCLEOTIDE_SALVAGE	GOBP_NUCLEOTIDE_SALVAGE	17	0.831701	1.52075	0.0262872	0.0262872	0.570773	2419	tags=59%, list=9%, signal=54%	APRT/NAPRT/DGUOK/UPP1/HPRT1/DCK/UCK1/CDA/UCKL1/UCK2
GOBP_ORGAN_GROWTH	GOBP_ORGAN_GROWTH	156	-0.573622	-1.35384	0.0264273	0.0264273	0.570773	2922	tags=26%, list=11%, signal=23%	WWC2/FLVCR1/STK4/EDN1/WWC1/FGF9/IFT80/TGFB2/EXT1/ARID2/SAV1/AGT/COL27A1/SOX9/RUNX1/UBE3A/EHMT2/SKI/MAPK14/AKT1/PPARA/WWC3/JARID2/SPRY2/FOXC1/TGFBR2/FOXP1/MEF2C/SERP1/YAP1/CXADR/YY1/FGFR3/PRKAR1A/MESP1/AKAP13/BASP1/DUSP6/CITED2/IGF2
GOBP_PHARYNGEAL_ARCH_ARTERY_MORPHOGENESIS	GOBP_PHARYNGEAL_ARCH_ARTERY_MORPHOGENESIS	10	-0.880341	-1.36987	0.0268567	0.0268567	0.570773	2800	tags=70%, list=10%, signal=63%	BMPR2/EDN1/BMP4/TGFB2/HES1/ADGRF5/FOLR1
GOBP_PYRIDINE_CONTAINING_COMPOUND_METABOLIC_PROCESS	GOBP_PYRIDINE_CONTAINING_COMPOUND_METABOLIC_PROCESS	84	0.58976	1.39258	0.0269467	0.0269467	0.570773	2327	tags=30%, list=8%, signal=27%	PDXK/PGAM1/NAPRT/TKT/MDH2/NQO1/NNMT/PGLS/TALDO1/IDO1/G6PD/AFMID/PRPS2/KYNU/CD38/PSAT1/NAMPT/MDH1/LDHB/MLST8/NMRK1/NADSYN1/RPE/DERA/PNPO
GOBP_STRIATED_MUSCLE_ADAPTATION	GOBP_STRIATED_MUSCLE_ADAPTATION	41	0.679296	1.44445	0.0270488	0.0270488	0.570773	3374	tags=32%, list=12%, signal=28%	TNNT1/SMAD3/EZH2/IL15/ATP2A2/CFLAR/PPARG/PPP3CA/ATP2B4/ERRFI1/IGFBP5/GTF2IRD1/LMNA
GOBP_RIBOSE_PHOSPHATE_METABOLIC_PROCESS	GOBP_RIBOSE_PHOSPHATE_METABOLIC_PROCESS	428	0.42534	1.21535	0.0270821	0.0270821	0.570773	1896	tags=18%, list=7%, signal=17%	NUPR1/GAPDH/LDHA/ALDOA/TPI1/HSPA8/PKM/NME4/ENO1/PGAM1/PGK1/HINT1/APRT/TKT/RAN/GUK1/DDIT4/IMPDH2/DGUOK/ENO2/HSPA1A/NDUFV2/PFKP/RHOA/PAICS/NDUFAB1/STOML2/NDUFS7/NME1/NDUFS4/NME3/G6PD/NDUFB10/ACOT7/RNASEH2B/UPP1/TSPO/SULT2B1/OLA1/ITPA/NUDT2/NDUFB9/BAD/ACSS2/PRPS2/ELOVL6/HPRT1/MT-ND1/ARL2/CMPK1/NDUFS8/NDUFB7/MVD/PRTFDC1/NDUFB8/FOXK1/APP/PDK1/ATIC/SIRT6/JMJD8/NDUFS3/GMPS/ACSL3/EIF6/DCK/MLST8/UCK1/CDA/…
GOBP_FRUCTOSE_1_6_BISPHOSPHATE_METABOLIC_PROCESS	GOBP_FRUCTOSE_1_6_BISPHOSPHATE_METABOLIC_PROCESS	10	0.899818	1.48987	0.0272858	0.0272858	0.570773	402	tags=20%, list=1%, signal=20%	ALDOA/PFKP
GOBP_SERTOLI_CELL_DIFFERENTIATION	GOBP_SERTOLI_CELL_DIFFERENTIATION	21	-0.808448	-1.45237	0.0273587	0.0273587	0.570773	2029	tags=38%, list=7%, signal=35%	SOX9/SAFB2/ARID4B/HSD17B4/ATRX/RAB13/ARID4A/SDC1
GOBP_MEIOTIC_CELL_CYCLE_PROCESS	GOBP_MEIOTIC_CELL_CYCLE_PROCESS	191	0.483182	1.25669	0.0273964	0.0273964	0.570773	3303	tags=27%, list=12%, signal=24%	PTTG1/CKS2/TOP2A/CDC20/EREG/CCNB2/CALR/PSMD13/PLK1/AURKA/MND1/ASPM/RAD51AP1/C11orf80/TRIP13/RAD50/MSH6/NUF2/RAD51C/TERF1/NCAPD2/NDC80/PSMC3IP/SMC2/FBXO5/RAD51/PPP2R1A/FANCA/TTK/BUB1/FANCD2/MUS81/TUBG1/EME2/NCAPH/CCNE2/MLH1/CCNE1/CDC25C/MYBL1/P3H4/BRCA2/NCAPD3/KIF18A/BUB1B/RAD21/UBE2B/ESPL1/RAD54L/CDC25A/FIGNL1/ACTR3
GOBP_REGULATION_OF_COLLATERAL_SPROUTING	GOBP_REGULATION_OF_COLLATERAL_SPROUTING	19	0.813636	1.52624	0.0275406	0.0275406	0.570773	543	tags=21%, list=2%, signal=21%	CRABP2/EFNA5/IFRD1/SPP1
GOBP_GLIAL_CELL_ACTIVATION	GOBP_GLIAL_CELL_ACTIVATION	50	-0.712578	-1.467	0.0275756	0.0275756	0.570773	1802	tags=22%, list=7%, signal=21%	PSEN1/CST7/TLR2/CX3CL1/LDLR/CTSC/GRN/LRRK2/AGER/CLU/JUN
GOBP_CARDIAC_CHAMBER_FORMATION	GOBP_CARDIAC_CHAMBER_FORMATION	14	-0.864374	-1.44805	0.0275938	0.0275938	0.570773	993	tags=43%, list=4%, signal=41%	NOTCH1/SOX11/MEF2C/MESP1/BMP2/SOX4
GOBP_LEUKOCYTE_MIGRATION	GOBP_LEUKOCYTE_MIGRATION	375	0.431805	1.21026	0.0277282	0.0277282	0.570773	1988	tags=15%, list=7%, signal=14%	CCL20/S100A9/CXCL1/SAA1/CH25H/S100A14/RAC1/B4GALT1/RPL13A/LYN/PPIA/S100A8/NBL1/MDK/CKLF/VEGFA/CXCL2/GAS6/TREM1/CD99/PLEC/RHOA/BSG/PYCARD/CSF1/ANXA1/CALR/CXCL3/CXCL8/AIMP1/ALOX5/PTAFR/HMGB1/CD47/ITGA3/BST1/IL27RA/CD74/HMOX1/ICAM1/KITLG/PPIB/ABL2/MIF/ANO6/C1QBP/APP/HSD3B7/CNN2/ROCK1/YES1/CXCL6/PTK2B/MYD88/IL1B/VEGFB/ITGB2
GOBP_MONOSACCHARIDE_CATABOLIC_PROCESS	GOBP_MONOSACCHARIDE_CATABOLIC_PROCESS	49	0.661338	1.44094	0.0277843	0.0277843	0.570773	1763	tags=24%, list=6%, signal=23%	TPI1/PKM/ENO1/PGK1/ENO2/PFKP/IDS/BAD/GALE/FOXK1/HEXB/HK1
GOBP_PYRIMIDINE_CONTAINING_COMPOUND_METABOLIC_PROCESS	GOBP_PYRIMIDINE_CONTAINING_COMPOUND_METABOLIC_PROCESS	84	0.589111	1.39105	0.027809	0.027809	0.570773	2780	tags=32%, list=10%, signal=29%	TK1/NME4/TYMS/DUT/DTYMK/NME1/NT5C3A/NTHL1/NME3/UPP1/MBD4/DCTD/SHMT1/CMPK1/DCK/UCK1/CDA/SMUG1/UNG/UCKL1/NME6/NT5C/TK2/UCK2/CTPS1/DCTPP1/NEIL2
GOBP_AMACRINE_CELL_DIFFERENTIATION	GOBP_AMACRINE_CELL_DIFFERENTIATION	10	-0.878963	-1.36773	0.0278607	0.0278607	0.570773	81	tags=20%, list=0%, signal=20%	GDF11/HES1
GOBP_MYD88_DEPENDENT_TOLL_LIKE_RECEPTOR_SIGNALING_PATHWAY	GOBP_MYD88_DEPENDENT_TOLL_LIKE_RECEPTOR_SIGNALING_PATHWAY	19	0.811872	1.52294	0.0278959	0.0278959	0.570773	2631	tags=37%, list=10%, signal=33%	HSPD1/TNIP1/IRAK3/IRF1/IRAK1/MYD88/IRAK4
GOBP_EMBRYONIC_HEART_TUBE_DEVELOPMENT	GOBP_EMBRYONIC_HEART_TUBE_DEVELOPMENT	84	-0.633031	-1.39129	0.0282331	0.0282331	0.573888	4079	tags=32%, list=15%, signal=27%	DNAAF1/MIB1/VANGL2/RNF207/MED1/NOTCH1/DVL2/CDC42/EDN1/OVOL2/HIF1A/IFT172/MICAL2/IFT57/PSEN1/TEAD2/PIFO/NOTCH2/FOXC1/TGFBR2/MEF2C/AHI1/YAP1/MESP1/HES1/CITED2/FOLR1
GOBP_MONOSACCHARIDE_METABOLIC_PROCESS	GOBP_MONOSACCHARIDE_METABOLIC_PROCESS	243	0.461079	1.24282	0.0282976	0.0282976	0.573888	1600	tags=14%, list=6%, signal=13%	GAPDH/ALDOA/IGFBP3/TPI1/PKM/ENO1/PGK1/B4GALT1/AKR1B1/ATF4/MDH2/PMAIP1/ATF3/OAS1/SLC2A1/NNMT/ENO2/GSTO1/PFKP/IDS/GCLC/G6PD/PTPN2/BAD/STK11/PGP/WDR5/GALE/FOXK1/PDK1/MAN2A1/SIRT6/MDH1/HEXB
GOBP_REGULATION_OF_ACUTE_INFLAMMATORY_RESPONSE_TO_ANTIGENIC_STIMULUS	GOBP_REGULATION_OF_ACUTE_INFLAMMATORY_RESPONSE_TO_ANTIGENIC_STIMULUS	14	0.868092	1.52879	0.0283861	0.0283861	0.573888	927	tags=21%, list=3%, signal=21%	C3/IL20RB/PARK7
GOBP_CARDIAC_VENTRICLE_DEVELOPMENT	GOBP_CARDIAC_VENTRICLE_DEVELOPMENT	120	-0.589906	-1.34854	0.0287756	0.0287756	0.57622	4246	tags=27%, list=15%, signal=23%	DAND5/FKBP1A/LRP2/HEY2/TNNT2/PRDM1/MED1/NOTCH1/CNTRL/HEY1/BMPR2/HIF1A/SOX11/BMP4/SMAD6/TNNC1/TGFB2/SAV1/TGFB1/MDM4/PTK7/HECTD1/FOXC1/LMO4/TGFBR2/MEF2C/TRIP11/MESP1/TPM1/HES1/CITED2/SOX4
GOBP_MEIOTIC_CHROMOSOME_SEGREGATION	GOBP_MEIOTIC_CHROMOSOME_SEGREGATION	92	0.572137	1.35735	0.0288596	0.0288596	0.57622	3398	tags=35%, list=12%, signal=31%	PTTG1/TOP2A/CCNB2/PLK1/AURKA/MND1/ASPM/TRIP13/NUF2/RAD51C/TERF1/NDC80/PSMC3IP/SMC2/FBXO5/PPP2R1A/TTK/BUB1/FANCD2/MUS81/EME2/NCAPH/CCNE2/MLH1/CCNE1/P3H4/BUB1B/RAD21/UBE2B/ESPL1/ACTR3/HORMAD1
GOBP_P38MAPK_CASCADE	GOBP_P38MAPK_CASCADE	52	-0.681518	-1.41008	0.0288762	0.0288762	0.57622	2435	tags=37%, list=9%, signal=33%	DUSP10/MAP2K3/MAP3K5/BMP4/SASH1/MAP3K3/MAPK14/PJA2/GADD45G/MFHAS1/DLG1/MAPKAPK2/LGALS9/BMP2/GADD45B/EZR/ZFP36L1/AGER/ZFP36
GOBP_EMBRYONIC_HEART_TUBE_MORPHOGENESIS	GOBP_EMBRYONIC_HEART_TUBE_MORPHOGENESIS	71	-0.647168	-1.39751	0.0289574	0.0289574	0.57622	4079	tags=32%, list=15%, signal=28%	BBS4/DNAAF1/MIB1/VANGL2/RNF207/NOTCH1/DVL2/OVOL2/HIF1A/IFT172/MICAL2/IFT57/PSEN1/TEAD2/NOTCH2/TGFBR2/MEF2C/AHI1/YAP1/MESP1/HES1/CITED2/FOLR1
GOBP_RESPONSE_TO_SALT	GOBP_RESPONSE_TO_SALT	366	-0.498946	-1.27419	0.029067	0.029067	0.57622	3594	tags=23%, list=13%, signal=20%	ADGRV1/VPS54/IGF1R/TAF1/SLC6A3/CDH1/AHCYL1/ADD1/GPLD1/SLC1A1/BRAF/P2RX4/UFL1/PEA15/ATP7A/BCL11A/EDN1/SYT7/SLC25A24/CPNE2/SLC25A23/NEK7/DAXX/NCSTN/ITGA2/SIPA1/CAMK2D/DNMT3A/NFE2L2/PPP5C/PLCG2/PDCD6/UBE3A/EHMT2/MNAT1/IMPA2/THBS1/GNAQ/DNM2/HSP90AA1/CALM3/COL1A1/NT5E/LRP11/ITPKC/HDAC2/IGFBP2/ABCC6/GNB1/CRKL/CPNE3/RYR1/S100A16/MTHFR/SEC31A/SOD2/MEF2C/CALM1/CXCR4/MAPK13/TRPM4/ITPR3/DAB2/AKR1C3/CAT/SLC1…
GOBP_INTERLEUKIN_5_PRODUCTION	GOBP_INTERLEUKIN_5_PRODUCTION	19	-0.81011	-1.40997	0.0292414	0.0292414	0.57743	2559	tags=32%, list=9%, signal=29%	PRKCZ/IL17RA/IL1RAP/PDE4D/LGALS9/SCGB1A1
GOBP_CALCIUM_INDEPENDENT_CELL_CELL_ADHESION_VIA_PLASMA_MEMBRANE_CELL_ADHESION_MOLECULES	GOBP_CALCIUM_INDEPENDENT_CELL_CELL_ADHESION_VIA_PLASMA_MEMBRANE_CELL_ADHESION_MOLECULES	22	-0.794407	-1.4252	0.029465	0.029465	0.5796	810	tags=41%, list=3%, signal=40%	CLDN23/CLDN7/CX3CL1/CLDN9/CLDN6/BMP2/CLDN10/CLDN18/CLDN3
GOBP_MULTI_MULTICELLULAR_ORGANISM_PROCESS	GOBP_MULTI_MULTICELLULAR_ORGANISM_PROCESS	202	-0.548175	-1.33039	0.0295872	0.0295872	0.579765	2170	tags=17%, list=8%, signal=16%	THBD/ITGA2/ACVR1B/LIF/AGT/AKT1/MAGED2/IGFBP2/PTN/TEAD3/TGFBR2/GJA1/ACSL4/LGALS9/ASH1L/NR2F2/CLIC5/UCP2/SLC38A2/DDR1/AQP4/PTGS2/MAFF/ARHGDIB/FOSB/CITED2/TPPP3/EMP2/IGFBP7/JUNB/TAC3/FOS/HPGD/SCGB1A1
GOBP_CYTOSOLIC_TRANSPORT	GOBP_CYTOSOLIC_TRANSPORT	165	-0.56045	-1.3261	0.0298005	0.0298005	0.581707	4611	tags=47%, list=17%, signal=39%	PIKFYVE/PIK3R4/ARFIP1/VTI1A/DNAJC13/RILP/TBC1D23/GBF1/DENND5A/CORO7/WIPI1/GOLT1A/ARL8B/VPS13C/EEA1/USP7/VPS54/ATG14/LAPTM5/BET1L/RAB9A/SNX2/SRC/RAB14/VPS52/SNX1/RAB29/SNX3/STX8/ANKRD27/HEATR5A/SYT7/KIF16B/STX6/GAK/TMEM87A/MON2/STX5/ANKFY1/SGSM2/CLN5/VPS13A/AP1G1/KLHL20/VPS53/RAB7A/EVI5/SORL1/HOOK1/VTI1B/VPS35/BECN1/ACTR2/ATP9A/DCTN1/TBC1D10A/EPS15/CLTC/PREPL/TRIM27/HOOK3/GOSR1/SRSF10/SNX6/SORT1/K…
GOBP_NEGATIVE_REGULATION_OF_MITOTIC_CELL_CYCLE_PHASE_TRANSITION	GOBP_NEGATIVE_REGULATION_OF_MITOTIC_CELL_CYCLE_PHASE_TRANSITION	169	0.503993	1.292	0.0301517	0.0301517	0.582838	2309	tags=32%, list=8%, signal=29%	BIRC5/CDK1/KLF4/CDC20/CCNB1/CCND1/CENPF/ZWINT/RBBP8/CDT1/MAD2L1/ZFP36L2/NABP2/SPC25/PLK1/NBN/EZH2/AURKB/MDM2/CDCA8/BUB3/CHMP4C/VPS4A/MAD2L2/TRIP13/CHEK1/USP44/RAD50/NUF2/AVEN/GPNMB/SPDL1/RPL26/NAE1/DTL/CLSPN/PSMG2/GTSE1/BRCA1/NACC2/CDC6/SLFN11/UIMC1/PRKDC/NDC80/PML/TPRA1/PTEN/CHEK2/FBXO5/TTK/BUB1/SPC24/RFWD3
GOBP_REGULATION_OF_LIPID_CATABOLIC_PROCESS	GOBP_REGULATION_OF_LIPID_CATABOLIC_PROCESS	57	-0.680659	-1.42713	0.0301644	0.0301644	0.582838	2161	tags=25%, list=8%, signal=23%	DAGLB/PRKCD/SORL1/AKT1/APOC1/PPARA/THRA/IDH1/MFSD2A/RARRES2/AKT2/IRS2/LDLR/HPGD
GOBP_BONE_MORPHOGENESIS	GOBP_BONE_MORPHOGENESIS	96	-0.619571	-1.39388	0.0302016	0.0302016	0.582838	3299	tags=27%, list=12%, signal=24%	ANXA6/TMEM107/BMPR2/PEX7/IFT80/BMP4/LRP5/EXT1/FGF18/COL27A1/SOX9/SKI/COL1A1/COL3A1/NAB2/FOXC1/MMP14/TGFBR2/ACP5/MEF2C/TRIP11/FOXN3/FGFR3/COL2A1/ALPL/CITED2
GOBP_REGULATION_OF_ENDOPEPTIDASE_ACTIVITY	GOBP_REGULATION_OF_ENDOPEPTIDASE_ACTIVITY	307	0.438805	1.22054	0.0306264	0.0306264	0.587578	1569	tags=19%, list=6%, signal=18%	GAPDH/BIRC3/S100A9/BIRC5/SFN/ANP32B/HSPD1/LYN/PRELID1/CTSD/S100A8/PMAIP1/HSPE1/KLF4/ASPH/EGLN3/SERPINB1/VEGFA/ARL6IP1/RPS3/RIPK2/PSMB9/GAS6/FAS/HSF1/RHOA/PYCARD/FAM162A/NOL3/IFI16/PIH1D1/SMAD3/BCL2L12/AQP1/MBP/RHBDF2/ST20/BAD/GPX1/CAST/CLEC7A/PSMB8/DNAJB6/PARK7/HMGB1/CASP1/PRR7/TIMP1/ARL6IP5/AIM2/FNIP1/POR/TNFSF10/BOK/BIN1/CYCS/SERPINH1
GOBP_PLASMA_MEMBRANE_FUSION	GOBP_PLASMA_MEMBRANE_FUSION	20	-0.798936	-1.41191	0.0306779	0.0306779	0.587578	37	tags=15%, list=0%, signal=15%	NSF/CD9/FOLR1
GOBP_REGULATION_OF_RAS_PROTEIN_SIGNAL_TRANSDUCTION	GOBP_REGULATION_OF_RAS_PROTEIN_SIGNAL_TRANSDUCTION	182	-0.541027	-1.29674	0.0309472	0.0309472	0.589154	4185	tags=35%, list=15%, signal=30%	STMN3/SHOC2/CRK/GBF1/MAPRE2/RASA2/KBTBD7/CADM4/GIT2/MADD/RASGRP1/NOTCH1/CDC42SE2/SRC/PIK3CB/MCF2L/ARHGAP42/OPHN1/TNFAIP1/F2R/GABARAP/AUTS2/TGFB2/STK19/MYO9B/NF1/SGSM3/SYDE2/ARF6/CYTH1/DNM2/PSD3/CUL3/COL3A1/BCR/ARRB1/ARHGEF2/KANK2/NOTCH2/CYTH3/SPRY2/ARHGAP35/DENND3/OGT/KANK1/NRP1/ABCA1/CYTH2/RGL2/SPRY4/MET/NET1/RASGRF1/ITGB1/EPS8/ARFGEF3/BCL6/FLOT1/SPRY1/F11R/AKAP13/APOE/ARHGDIB/DLC1
GOBP_TRIGLYCERIDE_RICH_LIPOPROTEIN_PARTICLE_REMODELING	GOBP_TRIGLYCERIDE_RICH_LIPOPROTEIN_PARTICLE_REMODELING	12	-0.865147	-1.39525	0.0309914	0.0309914	0.589154	156	tags=25%, list=1%, signal=25%	LCAT/LPL/APOE
GOBP_REGULATION_OF_GLUCAN_BIOSYNTHETIC_PROCESS	GOBP_REGULATION_OF_GLUCAN_BIOSYNTHETIC_PROCESS	24	-0.769489	-1.40799	0.0312182	0.0312182	0.591258	3175	tags=38%, list=12%, signal=33%	INPP5K/SORBS1/AKT1/PPP1R3B/EPM2AIP1/INSR/AKT2/IRS2/IGF2
GOBP_NEGATIVE_REGULATION_OF_NEURAL_PRECURSOR_CELL_PROLIFERATION	GOBP_NEGATIVE_REGULATION_OF_NEURAL_PRECURSOR_CELL_PROLIFERATION	22	-0.791045	-1.41917	0.0319833	0.0319833	0.60307	3179	tags=68%, list=12%, signal=60%	LIMS2/PROX1/WNT5A/APPL2/TP53/GATA2/KIFAP3/NF1/ILK/CTNNA1/PTN/SIRT2/SPINT2/SPINT1/BTG2
GOBP_GAMMA_DELTA_T_CELL_ACTIVATION	GOBP_GAMMA_DELTA_T_CELL_ACTIVATION	26	-0.770895	-1.42205	0.0321637	0.0321637	0.60307	616	tags=27%, list=2%, signal=26%	CD3E/PTPRC/TCF7/SOX13/EGR3/CXADR/SOX4
GOBP_REGULATION_OF_PROTEIN_LOCALIZATION_TO_CHROMOSOME_TELOMERIC_REGION	GOBP_REGULATION_OF_PROTEIN_LOCALIZATION_TO_CHROMOSOME_TELOMERIC_REGION	13	0.846675	1.48362	0.0323137	0.0323137	0.60307	2537	tags=77%, list=9%, signal=70%	CCT4/CCT7/CCT6A/CCT2/CCT8/CCT5/TERF1/GNL3/DKC1/TCP1
GOBP_SMALL_GTPASE_MEDIATED_SIGNAL_TRANSDUCTION	GOBP_SMALL_GTPASE_MEDIATED_SIGNAL_TRANSDUCTION	475	-0.4763	-1.23915	0.0324254	0.0324254	0.60307	4691	tags=38%, list=17%, signal=32%	F2RL1/ABL1/IQSEC2/TSC2/RERG/SRGAP3/SOS1/ARFGEF2/ARHGAP17/RAP2A/ARHGEF5/NKIRAS1/GNA13/RASGRP3/CDC42SE1/BRK1/TP53/TNK2/PLD2/CCDC88C/RALGAPB/ARHGAP27/STMN3/SHOC2/CRK/GRB2/GBF1/ARHGAP32/RAP1GAP2/DOCK1/SH2D3A/MAPRE2/ARHGAP40/RAPGEF6/RASA2/PLEKHG1/RHOT2/FARP2/KBTBD7/BRAP/CELSR1/RB1/CHML/CADM4/USO1/DOCK11/GIT2/MADD/RAPGEF2/PDPN/ARHGAP18/RASGRP1/RRAD/RAP2B/NOTCH1/CDC42SE2/DOCK8/SYNJ2BP/RAB9A/SRC/RRAGC/AR…
GOBP_STRIATED_MUSCLE_CELL_DIFFERENTIATION	GOBP_STRIATED_MUSCLE_CELL_DIFFERENTIATION	264	-0.524005	-1.30255	0.032536	0.032536	0.60307	2151	tags=19%, list=8%, signal=17%	DOCK5/EHD2/AGT/OBSL1/DKK1/SKI/DYRK1B/MAPK14/AKT1/TGFB1/CFL2/RBM38/IFT20/TANC1/PPARA/RCAN1/RYR1/MMP14/FOXP1/ACADM/MEF2C/MORF4L2/SORT1/KLF5/EFNB2/CXADR/YY1/ITGB1/HNRNPU/MYL9/KDM6B/FLOT1/SDC1/MYH9/PRKAR1A/MESP1/IRX3/AKAP13/CD81/SPAG9/BMP2/ATP11A/TPM1/PLD3/CEACAM5/XBP1/IGF2/HOPX/SCGB3A1
GOBP_REGULATION_OF_TRANS_SYNAPTIC_SIGNALING	GOBP_REGULATION_OF_TRANS_SYNAPTIC_SIGNALING	457	-0.480574	-1.24866	0.0325521	0.0325521	0.60307	3458	tags=20%, list=13%, signal=18%	RAPGEF2/ADNP/KIT/CASK/CACNB4/CDH1/ARC/SLC1A1/SRC/BRAF/PICK1/HDAC6/TRIO/AKAP12/RAB3GAP1/SYNGR1/OPHN1/RNF19A/TPRG1L/EDN1/SYT7/SLC30A1/PTPRS/SHANK2/STAU2/MECP2/EPHA4/BTBD9/SLC6A6/NCSTN/PACSIN2/FBXL20/AGT/PINK1/DKK1/NF1/UBE3A/CDKL5/CYFIP1/PAFAH1B1/PSEN1/HIP1/VPS35/NGDN/USP8/SNAPIN/SLC7A10/CALM3/BCR/AKAP9/DLGAP4/VAMP2/PREPL/PLK2/SNX14/DBN1/PTN/PAIP2/ADRB2/SIPA1L1/CCL2/DTNBP1/MEF2C/EGR2/RNF167/CX3CL1/C…
GOBP_COLLATERAL_SPROUTING	GOBP_COLLATERAL_SPROUTING	26	0.748753	1.47176	0.0328086	0.0328086	0.60562	1623	tags=27%, list=6%, signal=25%	CRABP2/EFNA5/IFRD1/SPP1/COBL/APP/DVL1
GOBP_PYRIMIDINE_RIBONUCLEOTIDE_BIOSYNTHETIC_PROCESS	GOBP_PYRIMIDINE_RIBONUCLEOTIDE_BIOSYNTHETIC_PROCESS	22	0.774546	1.47908	0.0330614	0.0330614	0.608083	3049	tags=59%, list=11%, signal=53%	NME4/NME1/NME3/UPP1/CMPK1/DCK/UCK1/CDA/UCKL1/NME6/UCK2/CTPS1/DHODH
GOBP_MUSCLE_CELL_DIFFERENTIATION	GOBP_MUSCLE_CELL_DIFFERENTIATION	360	-0.495222	-1.26355	0.0332005	0.0332005	0.608446	2911	tags=21%, list=11%, signal=19%	SETD3/CD9/HEY1/BMPR2/SIX4/EDN1/ALPK3/ASF1A/HDAC5/LAMC1/FGF9/MECP2/CBY1/BMP4/RBM4/DOCK5/EHD2/AGT/SOX9/OBSL1/DKK1/DMD/ANKRD17/QKI/SKI/DYRK1B/MAPK14/AKT1/TGFB1/CFL2/RBM38/IFT20/TANC1/PPARA/RCAN1/LAMB2/RYR1/MMP14/FOXP1/SOD2/ACADM/MEF2C/MORF4L2/SORT1/KLF5/EFNB2/ACTN1/CXADR/NINJ1/YY1/ITGB1/HNRNPU/MYL9/KDM6B/FLOT1/SDC1/MYH9/PRKAR1A/MESP1/IRX3/ID2/AKAP13/CD81/SPAG9/BMP2/ACTN4/ATP11A/TPM1/SYNE1/HES1/PLD3/…
GOBP_POSITIVE_REGULATION_OF_APOPTOTIC_SIGNALING_PATHWAY	GOBP_POSITIVE_REGULATION_OF_APOPTOTIC_SIGNALING_PATHWAY	128	0.520273	1.29229	0.0334708	0.0334708	0.609358	1542	tags=23%, list=6%, signal=21%	NUPR1/S100A9/G0S2/TNFRSF12A/S100A8/PMAIP1/RBCK1/ATF3/EIF5A/RPS3/FAS/TRAF7/PYCARD/HYAL2/RPS7/SOD1/DEDD2/PTPN2/PDIA3/CTSL/BAD/LTBR/PARK7/RPL11/CAV1/RPL26/TNFSF10/BOK/NACC2
GOBP_ENDOCHONDRAL_BONE_MORPHOGENESIS	GOBP_ENDOCHONDRAL_BONE_MORPHOGENESIS	58	-0.679025	-1.42679	0.0334895	0.0334895	0.609358	2800	tags=34%, list=10%, signal=31%	ANXA6/BMPR2/PEX7/IFT80/BMP4/EXT1/FGF18/COL27A1/SOX9/COL1A1/COL3A1/NAB2/FOXC1/MMP14/TGFBR2/MEF2C/TRIP11/FGFR3/COL2A1/ALPL
GOBP_GLUCOSE_6_PHOSPHATE_METABOLIC_PROCESS	GOBP_GLUCOSE_6_PHOSPHATE_METABOLIC_PROCESS	27	0.73791	1.46585	0.0336428	0.0336428	0.609411	2315	tags=37%, list=8%, signal=34%	PGAM1/TKT/PGLS/TALDO1/G6PD/PRPS2/MLST8/HK1/RPE/DERA
GOBP_REGULATION_OF_GLUCOSE_IMPORT	GOBP_REGULATION_OF_GLUCOSE_IMPORT	50	-0.701317	-1.44382	0.03381	0.03381	0.609411	3521	tags=40%, list=13%, signal=35%	OPN3/RNASEL/OSBPL8/PEA15/SORBS1/ASPSCR1/PRKAG2/CREBL2/NFE2L2/HK2/MAPK14/STXBP3/AKT1/INSR/GPC3/OCLN/AKT2/IRS2/PRKCI/PLA2G1B
GOBP_SYNCYTIUM_FORMATION	GOBP_SYNCYTIUM_FORMATION	61	-0.662879	-1.40668	0.0338513	0.0338513	0.609411	2403	tags=20%, list=9%, signal=18%	SH3PXD2A/DOCK5/EHD2/DYRK1B/MAPK14/TANC1/ITGB1/ERCC1/FLOT1/MYH9/CD81/SCGB3A1
GOBP_POSITIVE_REGULATION_OF_KINASE_ACTIVITY	GOBP_POSITIVE_REGULATION_OF_KINASE_ACTIVITY	405	-0.484928	-1.25252	0.0340314	0.0340314	0.610497	4081	tags=29%, list=15%, signal=25%	CEMIP/PRNP/ZNF622/SRCIN1/HMGA2/PRKCZ/SLC27A1/PIBF1/ANG/MAP4K2/CCND2/PDGFD/ACVR2B/IGF1R/CACUL1/ATG14/NEDD9/RAPGEF2/ADNP/KIT/OSBPL8/EPHA1/RASGRP1/FERMT2/TAOK2/MERTK/TAB1/ABI1/PPP2R3C/SLC1A1/DVL2/SRC/CCL5/AXL/PTK2/CDC42/DSTYK/EDN1/MAP2K7/EFNA1/XRCC5/DAG1/EPHA4/TPD52L1/MAP2K3/MAP3K5/TOM1L1/DAXX/TNFSF15/ERN1/PRKAG2/SASH1/TGFB2/PPP2CA/EPHA2/FGF18/AGT/CCND3/PINK1/RANBP2/DKK1/PRKCD/MNAT1/PSEN1/THBS1/FGFR…
GOBP_POSITIVE_REGULATION_OF_SMOOTH_MUSCLE_CELL_PROLIFERATION	GOBP_POSITIVE_REGULATION_OF_SMOOTH_MUSCLE_CELL_PROLIFERATION	80	-0.625242	-1.36665	0.0342532	0.0342532	0.61232	3091	tags=36%, list=11%, signal=32%	SRC/CCL5/EDN1/IL6/STAT1/FGF9/MAP3K5/BMP4/ERN1/ITGA2/AGT/NF1/MNAT1/THBS1/AKT1/TGFB1/NOTCH3/ADAMTS1/TGFBR2/FOXP1/IL6R/GJA1/GNAI3/CX3CL1/HBEGF/ID2/PTGS2/JUN/HPGD
GOBP_SPERM_EGG_RECOGNITION	GOBP_SPERM_EGG_RECOGNITION	45	0.647171	1.39349	0.0346834	0.0346834	0.617841	1643	tags=20%, list=6%, signal=19%	ALDOA/B4GALT1/VDAC2/CCT4/CCT7/CCT2/CCT8/CCT5/PAEP
GOBP_MICROTUBULE_CYTOSKELETON_ORGANIZATION_INVOLVED_IN_MITOSIS	GOBP_MICROTUBULE_CYTOSKELETON_ORGANIZATION_INVOLVED_IN_MITOSIS	158	0.496048	1.26912	0.0349234	0.0349234	0.61995	2495	tags=38%, list=9%, signal=35%	BIRC5/CDC20/NUSAP1/RAN/CCNB1/STMN1/CENPA/HSPA1A/FLNA/RHOA/PRC1/MAD2L1/MZT1/TPX2/CHMP2A/SPC25/PLK1/NEK6/AURKB/CENPH/AURKA/CDCA8/MYBL2/NEK2/SAPCD2/KIFC2/CHMP4C/RAB11A/MAP4/TACC3/DCTN2/KIFC1/NUF2/KIF23/RACGAP1/SPDL1/DLGAP5/NUDC/CENPE/CHMP1A/NDC80/AAAS/NSFL1C/CHEK2/KPNB1/KIF4A/MAP1S/TTK/CHMP3/VPS4B/KIF2A/KIF11/SBDS/HTT/BORA/KIF15/CKAP5/TUBG1/FBXW11/PSRC1
GOBP_PYRIMIDINE_NUCLEOSIDE_MONOPHOSPHATE_METABOLIC_PROCESS	GOBP_PYRIMIDINE_NUCLEOSIDE_MONOPHOSPHATE_METABOLIC_PROCESS	20	0.800131	1.51664	0.0356643	0.0356643	0.630903	2419	tags=55%, list=9%, signal=50%	TYMS/DUT/UPP1/SHMT1/CMPK1/DCK/UCK1/CDA/UCKL1/NT5C/UCK2
GOBP_MORPHOGENESIS_OF_A_BRANCHING_STRUCTURE	GOBP_MORPHOGENESIS_OF_A_BRANCHING_STRUCTURE	200	-0.53878	-1.30606	0.0359859	0.0359859	0.632098	3091	tags=24%, list=11%, signal=22%	SRC/NPNT/STK4/PLXNA1/BCL11A/SIX4/TMEM59L/EDN1/PLXND1/HNF1B/FEM1B/DAG1/BMP4/LRP5/EPHA2/EXT1/ESRP2/AGT/SOX9/HHIP/ILK/PKD1/FZD5/BTBD7/SPRY2/LGR4/MMP14/TGFBR2/GPC3/DLG1/NRP1/KDM5B/MET/RERE/YAP1/PBX1/SPRY1/DDR1/SPINT2/RDH10/SPINT1/BMP2/NKX2-1/MAGED1/AREG/LRRK2/TACSTD2/MAP3K13/CTSH
GOBP_NEURON_PROJECTION_ORGANIZATION	GOBP_NEURON_PROJECTION_ORGANIZATION	84	-0.626606	-1.37717	0.0360372	0.0360372	0.632098	4281	tags=39%, list=16%, signal=33%	FYN/WASL/PRNP/SRCIN1/CAPRIN1/ABHD17B/IGF1R/NEDD9/ARC/PICK1/HDAC6/CDC42/EPHB3/EFNA1/STAU2/EPHA4/UBE3A/PAFAH1B1/PSEN1/VPS35/TANC1/DCTN1/DBN1/INSR/SIPA1L1/DTNBP1/PLS1/DHX36/TANC2/BAIAP2/APOE/LRRK2/LGMN
GOBP_SPINDLE_ORGANIZATION	GOBP_SPINDLE_ORGANIZATION	196	0.471765	1.23652	0.036104	0.036104	0.632098	2495	tags=35%, list=9%, signal=32%	BIRC5/CDC20/RAN/CCNB1/STMN1/RPS3/HSPA1A/FLNA/CCNB2/RHOA/PRC1/MZT1/TPX2/MAPRE3/CHMP2A/NTMT1/SPC25/PLK1/TUBB/NEK6/AURKB/CENPH/AURKA/CDCA8/ASPM/MYBL2/NEK2/KIFC2/CHMP4C/RAB11A/MAP4/KNSTRN/HDAC3/CCDC69/TACC3/DCTN2/KIFC1/NUF2/KIF23/RACGAP1/DLGAP5/NUDC/HAUS2/RGS14/CENPE/CHMP1A/NDC80/AAAS/CHEK2/KPNB1/FBXO5/KIF4A/RNF4/SPAG5/TUBGCP4/MAP1S/PPP2R1A/HAUS1/TTK/CHMP3/VPS4B/KIF2A/KIF11/SBDS/BORA/KIF15/CKAP5/TUBG…
GOBP_FAT_CELL_DIFFERENTIATION	GOBP_FAT_CELL_DIFFERENTIATION	229	-0.522491	-1.28362	0.0366645	0.0366645	0.639207	3504	tags=31%, list=13%, signal=28%	CREB1/TTC8/NUDT7/RNASEL/OSBPL8/FERMT2/DDIT3/GATA2/RORA/FBXO9/PRDM16/HDAC6/TRIO/STK4/IL6/DHRS7B/GPS2/DUSP10/CBY1/TAF8/SMAD6/LRP5/SAV1/CREBL2/RORC/CARM1/JDP2/RREB1/ADGRF1/MAPK14/AAMDC/ADRB1/AKT1/TGFB1/SLC7A10/SENP2/ADRB2/EP300/SOD2/LMO3/LRP3/FABP3/EGR2/NR4A2/SORT1/WWTR1/SIRT2/PIAS1/NR4A1/RARRES2/TRPM4/KLF5/AKT2/YAP1/NIPBL/HNRNPU/TCF7L2/ALDH6A1/MAFB/WIF1/ID4/ADIRF/ID2/PTGS2/BMP2/CEBPA/HES1/ZFP36L1/A…
GOBP_CELLULAR_RESPONSE_TO_CARBOHYDRATE_STIMULUS	GOBP_CELLULAR_RESPONSE_TO_CARBOHYDRATE_STIMULUS	134	-0.572619	-1.33103	0.0369629	0.0369629	0.639207	4040	tags=30%, list=15%, signal=26%	UBTF/FKBP1B/ZBED6/MAP2K4/PPP3CB/RAB11FIP2/IGF1R/GPR68/COLEC12/GPLD1/SERPINF1/SLC29A1/MAP2K7/SLC12A7/HIF1A/MAP2K3/ERN1/RBM4/SLC12A6/LRP5/ZBTB20/RPS6KA2/SMARCB1/UNC13B/MAPK13/TRPM4/MPC2/IRS2/CPB2/CCDC186/UCP2/FOXA2/AQP4/SMARCA4/TRA2B/HLA-DRB1/ZFP36L1/AGER/XBP1/SOX4
GOBP_POSITIVE_REGULATION_OF_CELL_CYCLE	GOBP_POSITIVE_REGULATION_OF_CELL_CYCLE	311	0.428062	1.1851	0.0371228	0.0371228	0.639207	2700	tags=27%, list=10%, signal=25%	NUPR1/UBE2C/BIRC5/CDK1/NPM1/RRM2/NUSAP1/CCNB1/EREG/CCND1/RAD23A/PPP1R35/HSF1/RHOA/GIPC1/EIF4EBP1/CDT1/MAD2L1/ANXA1/CALR/FOSL1/MAPRE3/CDK4/DBF4/EZH2/AURKB/MDM2/AURKA/CDCA8/RANBP1/CENPV/RAD51AP1/KIF20B/RHNO1/RAB11A/PTK6/CHEK1/FEN1/CDCA5/CDK10/TGFA/UBE2E2/KIF23/TFDP1/RACGAP1/DLGAP5/APP/DTL/RRM1/KMT2E/RAD51C/PHB2/NCAPD2/FGFR2/CDC6/LSM10/SRPK2/NDC80/NCAPG2/FAM83D/SMC2/NSFL1C/IL1B/PTPN11/PKP4/CHEK2/KIF…
GOBP_INOSITOL_LIPID_MEDIATED_SIGNALING	GOBP_INOSITOL_LIPID_MEDIATED_SIGNALING	165	-0.546894	-1.29402	0.0372578	0.0372578	0.639207	5007	tags=35%, list=18%, signal=29%	TYRO3/SLC9A3R1/PLCG1/HCLS1/F2RL1/TSC2/PIK3C2A/SIRT1/PIK3CA/PLD2/GAB2/PIP5K1C/PRR5L/CEACAM1/EXOC1/PDGFD/SEMA4D/PTPN6/IGF1R/KIT/PLCH1/RASGRP1/DCN/HCST/SRC/CCL5/PLXNB1/PIK3CB/PTK2/EDN1/PI4KA/PIP5K1A/F2R/TGFB2/PI4KB/AGT/FN1/SOX9/NF1/PLCG2/UBE3A/FGFR1/BECN1/AKT1/PIK3IP1/INSR/OGT/SIRT2/PLEKHA1/RGL2/EGFR/ERBB2/CAT/DDR1/ERBB3/EZR/PTPN13/ZFP36L1
GOBP_PROTEIN_FOLDING_IN_ENDOPLASMIC_RETICULUM	GOBP_PROTEIN_FOLDING_IN_ENDOPLASMIC_RETICULUM	12	0.867211	1.50312	0.0373152	0.0373152	0.639207	2092	tags=75%, list=8%, signal=69%	ERO1A/P4HB/CALR/PDIA3/HSP90B1/DNAJC3/DNAJC10/CANX/VAPA
GOBP_UBIQUITIN_RECYCLING	GOBP_UBIQUITIN_RECYCLING	12	0.863986	1.49753	0.0373152	0.0373152	0.639207	1196	tags=25%, list=4%, signal=24%	UBE2C/UBE2S/UBE2K
GOBP_DNA_REPLICATION_INITIATION	GOBP_DNA_REPLICATION_INITIATION	37	0.684184	1.43195	0.0375926	0.0375926	0.639207	3837	tags=62%, list=14%, signal=54%	MCM7/CDT1/NBN/CDC34/MCM4/ORC6/CDC6/CDC45/GMNN/MCM10/NOC3L/PRIM1/CIZ1/MCM2/LRWD1/CCNE2/CCNE1/MCM3/ORC5/MCM5/CDK2/ORC1/GINS3
GOBP_RESPONSE_TO_TYPE_II_INTERFERON	GOBP_RESPONSE_TO_TYPE_II_INTERFERON	133	0.528806	1.31911	0.0376245	0.0376245	0.639207	1291	tags=16%, list=5%, signal=15%	CCL20/GAPDH/RPL13A/ASS1/ACTG1/CD40/STX4/PTPN2/CDC42EP4/NUB1/CD47/FLNB/CASP1/KYNU/IRF1/KIF5B/CD74/IFNGR2/NR1H3/NR1H2/VAMP3
GOBP_PROTEIN_LOCALIZATION_TO_NUCLEOPLASM	GOBP_PROTEIN_LOCALIZATION_TO_NUCLEOPLASM	13	0.840711	1.47317	0.0376766	0.0376766	0.639207	3843	tags=92%, list=14%, signal=79%	CCT4/CCT7/CCT6A/CCT2/CCT8/CCT5/TBRG1/DKC1/TCP1/MEPCE/CCT3/LARP7
GOBP_POSITIVE_REGULATION_OF_MIRNA_METABOLIC_PROCESS	GOBP_POSITIVE_REGULATION_OF_MIRNA_METABOLIC_PROCESS	57	-0.670439	-1.4057	0.0377647	0.0377647	0.639207	2463	tags=28%, list=9%, signal=26%	HIF1A/SMAD6/TGFB2/POU2F1/TGFB1/ATOH8/FOXO3/KLF5/EGFR/SMARCA4/BMP2/STAT3/KCNQ1OT1/EGR1/FOS/JUN
GOBP_MUSCLE_ORGAN_DEVELOPMENT	GOBP_MUSCLE_ORGAN_DEVELOPMENT	325	-0.495514	-1.25665	0.0381992	0.0381992	0.64442	4366	tags=27%, list=16%, signal=23%	MEF2D/PRR14/CAPN3/SRI/FKBP1A/FHL3/MTM1/SOX6/CTF1/LRP2/PPP3CB/SMTN/HEY2/TNNT2/MED1/SPG11/RB1/VPS54/NLN/CREB1/CHKB/JPH1/ZBTB42/CRYAB/NOTCH1/BCL9/TAGLN/EID2/IGSF8/LUC7L/SIX4/LEMD2/DAG1/EGR3/SOX11/BMP4/TNNC1/TGFB2/ZNF609/NR1D2/AKIRIN1/LIF/NF1/DMD/SKI/MAPK14/TGFB1/CFL2/CHD2/KMT5B/RCAN1/COL3A1/HLF/RYR1/FOXC1/EP300/MYL6/MEF2C/EGR2/ZBTB18/SERP1/SIRT2/ID3/NR4A1/KLF5/CD164/ETV1/UQCC2/ZFHX3/UTRN/ITGB1/NR2F2…
GOBP_NEGATIVE_REGULATION_OF_WNT_SIGNALING_PATHWAY	GOBP_NEGATIVE_REGULATION_OF_WNT_SIGNALING_PATHWAY	163	-0.546009	-1.29345	0.0384615	0.0384615	0.645521	4973	tags=39%, list=18%, signal=32%	SLC9A3R1/TLE6/CXXC4/WWOX/FOXO1/GSK3A/HDAC1/TSC2/SHH/TRABD2A/AXIN2/CCDC88C/LATS1/SOX13/APC/CTNNBIP1/NLK/RNF43/BICC1/LZIC/DDIT3/NOTCH1/LMBR1L/STK4/ANKRD6/OTUD5/FGF9/TLE1/IFT80/TAX1BP3/CBY1/LZTS2/ZNRF3/LIMD1/HMGXB4/CSNK1A1/CHD8/JADE1/SOX9/DKK1/SHISA2/KREMEN1/MAPK14/PFDN5/IGFBP2/TLE4/GPC3/IGFBP4/RBMS3/WWTR1/MLLT3/DAB2/TCF7L2/CTNND1/MDFI/CSNK1E/SHISA3/WIF1/MESP1/BMP2/RBX1/APOE/EGR1
GOBP_REGULATION_OF_CELLULAR_RESPIRATION	GOBP_REGULATION_OF_CELLULAR_RESPIRATION	47	0.639929	1.39253	0.0387375	0.0387375	0.645521	1571	tags=23%, list=6%, signal=22%	NUPR1/BNIP3/PRELID1/RHOA/PARK7/SHMT2/ARL2/DNAJC15/CISD1/TRAP1/SLC25A33
GOBP_REGULATION_OF_PROTEIN_UBIQUITINATION	GOBP_REGULATION_OF_PROTEIN_UBIQUITINATION	198	0.479216	1.25613	0.0388132	0.0388132	0.645521	1777	tags=22%, list=6%, signal=21%	BIRC3/FBXO2/UBE2C/UBE2S/RPS20/RPS2/PPIA/CDC20/RPS3/CHP1/RIPK2/HSPA1A/MAD2L1/RPS7/SQSTM1/GCLC/NDFIP1/STUB1/UBE2N/DNAJA1/UBE2V2/VPS28/PLK1/TSPO/DERL1/PIN1/PARK7/BUB3/RPS15/PRR7/SKP1/RPL11/MAD2L2/HDAC3/USP44/UBQLN1/CAV1/CAMLG/FANCI/BRCA1/TICAM1/DCUN1D5/DNAJB2/TRIB3
GOBP_NEGATIVE_REGULATION_OF_CANONICAL_WNT_SIGNALING_PATHWAY	GOBP_NEGATIVE_REGULATION_OF_CANONICAL_WNT_SIGNALING_PATHWAY	128	-0.57462	-1.32461	0.038864	0.038864	0.645521	3312	tags=41%, list=12%, signal=36%	WNT5A/LATS2/GSK3B/AXIN1/SLC9A3R1/TLE6/FOXO1/GSK3A/HDAC1/SHH/AXIN2/CCDC88C/LATS1/SOX13/APC/CTNNBIP1/BICC1/DDIT3/NOTCH1/LMBR1L/STK4/ANKRD6/OTUD5/TLE1/CBY1/LZTS2/ZNRF3/LIMD1/CSNK1A1/CHD8/JADE1/SOX9/DKK1/KREMEN1/MAPK14/PFDN5/IGFBP2/TLE4/GPC3/IGFBP4/RBMS3/WWTR1/MLLT3/DAB2/TCF7L2/CTNND1/SHISA3/MESP1/BMP2/RBX1/APOE/EGR1
GOBP_POSITIVE_REGULATION_OF_SYNAPTIC_TRANSMISSION	GOBP_POSITIVE_REGULATION_OF_SYNAPTIC_TRANSMISSION	150	-0.556981	-1.30494	0.0389805	0.0389805	0.645521	3232	tags=19%, list=12%, signal=17%	ARC/SLC1A1/BRAF/HDAC6/RAB3GAP1/SHANK2/MECP2/EPHA4/NCSTN/PINK1/NF1/SLC7A10/VAMP2/PLK2/PTN/PAIP2/CCL2/DTNBP1/CA2/ITPR3/MAPK1/STXBP1/FLOT1/NRGN/PTGS2/GLUL/APOE/LGMN/AGER
GOBP_REGULATION_OF_CYSTEINE_TYPE_ENDOPEPTIDASE_ACTIVITY	GOBP_REGULATION_OF_CYSTEINE_TYPE_ENDOPEPTIDASE_ACTIVITY	223	0.47491	1.26453	0.0390801	0.0390801	0.645521	1543	tags=21%, list=6%, signal=20%	BIRC3/S100A9/BIRC5/SFN/ANP32B/HSPD1/CTSD/S100A8/PMAIP1/HSPE1/KLF4/ASPH/EGLN3/VEGFA/ARL6IP1/RPS3/RIPK2/PSMB9/GAS6/FAS/HSF1/RHOA/PYCARD/FAM162A/NOL3/IFI16/PIH1D1/SMAD3/BCL2L12/AQP1/ST20/BAD/GPX1/CAST/CLEC7A/DNAJB6/PARK7/HMGB1/CASP1/PRR7/ARL6IP5/AIM2/FNIP1/POR/TNFSF10/BOK/CYCS
GOBP_REGULATION_OF_SMALL_GTPASE_MEDIATED_SIGNAL_TRANSDUCTION	GOBP_REGULATION_OF_SMALL_GTPASE_MEDIATED_SIGNAL_TRANSDUCTION	294	-0.506416	-1.27336	0.0392833	0.0392833	0.645521	4691	tags=38%, list=17%, signal=32%	F2RL1/ABL1/IQSEC2/TSC2/SRGAP3/SOS1/ARFGEF2/ARHGAP17/ARHGEF5/GNA13/CDC42SE1/RALGAPB/ARHGAP27/STMN3/SHOC2/CRK/GBF1/ARHGAP32/RAP1GAP2/MAPRE2/ARHGAP40/RASA2/PLEKHG1/KBTBD7/CADM4/GIT2/MADD/ARHGAP18/RASGRP1/NOTCH1/CDC42SE2/DOCK8/SRC/ARHGAP30/PIK3CB/MCF2L/TRIO/ARHGAP42/ARHGAP29/OPHN1/ARHGAP1/TNFAIP1/F2R/GABARAP/CD2AP/AUTS2/PLEKHG4B/SPATA13/ARHGAP12/ARHGAP31/ARAP1/TGFB2/ARHGAP8/STK19/MYO9B/SIPA1/SOS2/NF1…
GOBP_SIGNAL_RELEASE	GOBP_SIGNAL_RELEASE	453	-0.472487	-1.22625	0.0393185	0.0393185	0.645521	4144	tags=22%, list=15%, signal=19%	CADPS2/STX3/SYT15/FKBP1B/ZBED6/ILDR1/PPP3CB/NMB/RAB11FIP2/PIP5K1C/CRY2/ITPR1/ACVR2B/WLS/GPR68/CREB1/CASK/CACNB4/LIN7B/GPLD1/CAMK2G/BRAF/P2RX4/CCL5/PICK1/RAB3GAP1/TPRG1L/EDN1/SYT7/IL6/F2R/SLC30A1/ABCC4/KCNQ1/UBE2Q1/TMF1/HNF1B/HIF1A/REST/SOX11/NR0B2/RBM4/LRP5/SNAP23/FBXL20/LIF/AGT/PINK1/SNAP29/NF1/SLC44A4/PSEN1/VPS35/SNAPIN/STXBP3/CALM3/LTBP4/VAMP2/PREPL/SNX4/PDZD11/DTNBP1/MEF2C/NAPA/ABCA1/SNX6/GJA…
GOBP_REGULATION_OF_NOTCH_SIGNALING_PATHWAY	GOBP_REGULATION_OF_NOTCH_SIGNALING_PATHWAY	85	-0.617032	-1.35823	0.0394537	0.0394537	0.645521	3887	tags=36%, list=14%, signal=31%	HEY2/METTL3/DLK1/KIT/RFNG/AAK1/NOTCH1/GATA2/SYNJ2BP/SRC/EPN2/ZMIZ1/YTHDF2/TSPAN14/HEY1/CBFA2T2/WWP2/GALNT11/LLGL2/TGFB2/AKT1/ARRB1/IL6ST/MMP14/YAP1/PRKCI/BCL6/MESP1/STAT3/NFKBIA/HES1
GOBP_CELLULAR_RESPONSE_TO_SALT	GOBP_CELLULAR_RESPONSE_TO_SALT	194	-0.525956	-1.27274	0.0395315	0.0395315	0.645521	3332	tags=23%, list=12%, signal=20%	CDH1/ADD1/GPLD1/SLC1A1/BRAF/P2RX4/BCL11A/EDN1/SYT7/SLC25A24/CPNE2/SLC25A23/NEK7/DAXX/NCSTN/SIPA1/CAMK2D/PLCG2/EHMT2/GNAQ/COL1A1/ITPKC/GNB1/CRKL/CPNE3/RYR1/MEF2C/MAPK13/TRPM4/AKR1C3/SLC12A2/BAIAP2/IQGAP1/PTGS2/CEBPA/JUND/TUBA1A/PPP1R1B/FOSB/LGMN/JUNB/EGR1/FOS/JUN
GOBP_OUTFLOW_TRACT_MORPHOGENESIS	GOBP_OUTFLOW_TRACT_MORPHOGENESIS	80	-0.616408	-1.34734	0.0397554	0.0397554	0.647102	3266	tags=30%, list=12%, signal=27%	NOTCH1/DVL2/PARVA/CDC42/BMPR2/EDN1/PLXND1/HIF1A/SOX11/BMP4/SMAD6/TGFB2/ILK/CRKL/RYR1/FOXC1/TGFBR2/MEF2C/NRP1/NIPBL/HES1/CITED2/FOLR1/JUN
GOBP_REGULATION_OF_MRNA_METABOLIC_PROCESS	GOBP_REGULATION_OF_MRNA_METABOLIC_PROCESS	280	-0.502713	-1.25841	0.0402778	0.0402778	0.64958	4011	tags=40%, list=15%, signal=35%	THRAP3/CWC22/SAMD4A/CPEB3/PRMT5/RBMX/KHDRBS3/PNPT1/NBAS/ZC3H12A/CNOT3/SAFB/PDE12/PAN2/PABPC4/PRR5L/WDR77/NUP98/CNOT2/KHDRBS2/SAP18/FASTKD1/EIF4ENIF1/METTL3/CASC3/FASTKD5/RNASEL/GIGYF2/METTL16/TTC5/RBM3/AHCYL1/TBRG4/RBMXL1/SLTM/HNRNPA0/IWS1/CNOT11/RBM47/CPSF6/RC3H1/KHSRP/FAM172A/YTHDF2/SRSF7/ZC3HAV1/IGF2BP3/MEX3D/EXOSC5/REST/TRAF5/CDK11A/TNKS1BP1/DYRK1A/PAIP1/RBM4/RBFOX2/PUM2/CDK11B/TNRC6C/SAFB2/T…
GOBP_PYRIMIDINE_NUCLEOSIDE_TRIPHOSPHATE_BIOSYNTHETIC_PROCESS	GOBP_PYRIMIDINE_NUCLEOSIDE_TRIPHOSPHATE_BIOSYNTHETIC_PROCESS	18	0.799167	1.48505	0.0403028	0.0403028	0.64958	2718	tags=56%, list=10%, signal=50%	NME4/TYMS/DTYMK/NME1/NME3/UCK1/UCKL1/NME6/UCK2/CTPS1
GOBP_KILLING_BY_HOST_OF_SYMBIONT_CELLS	GOBP_KILLING_BY_HOST_OF_SYMBIONT_CELLS	21	0.79372	1.50163	0.0406647	0.0406647	0.64958	1888	tags=24%, list=7%, signal=22%	GAPDH/TREM1/TUSC2/CXCL6/MYD88
GOBP_ESTABLISHMENT_OF_PROTEIN_LOCALIZATION_TO_TELOMERE	GOBP_ESTABLISHMENT_OF_PROTEIN_LOCALIZATION_TO_TELOMERE	17	0.815702	1.49149	0.0407781	0.0407781	0.64958	2914	tags=76%, list=11%, signal=68%	CCT4/NABP2/CCT7/CCT6A/CCT2/CCT8/CCT5/TERF1/ACD/POT1/DKC1/TCP1/BRCA2
GOBP_MYELOID_CELL_DIFFERENTIATION	GOBP_MYELOID_CELL_DIFFERENTIATION	390	-0.480457	-1.2362	0.0407895	0.0407895	0.64958	4051	tags=31%, list=15%, signal=27%	CTNNBIP1/GPR171/GAB2/BATF/PF4/CEBPG/GPR137B/PABPC4/CEACAM1/MAEA/FARP2/MED1/SMAD5/MYC/PTPN6/RB1/VPS54/GPR68/CREB1/NEDD9/SBNO2/KIT/IRF4/NCOA6/TFRC/KAT6A/ABI1/SLC11A2/GATA2/CUL4A/TET2/BRD1/LDB1/SRC/UFL1/CDC42/FLVCR1/CDKN1C/CDK5RAP3/ARNT/DHRS7B/KCNQ1/BPGM/THOC5/STAT1/HIF1A/SH3PXD2A/PIAS3/BMP4/CTR9/TOB2/ACVR1B/EPHA2/LIF/RUNX1/NF1/KLF10/KAT7/RCOR1/KAT8/PURB/PAFAH1B1/PSEN1/MAPK14/TGFB1/SMAP1/TLR2/FAM20C…
GOBP_NOTCH_SIGNALING_PATHWAY	GOBP_NOTCH_SIGNALING_PATHWAY	166	-0.546017	-1.29466	0.0414815	0.0414815	0.64958	4133	tags=36%, list=15%, signal=31%	SORBS2/POGLUT1/MIB1/HEY2/METTL3/FOXA1/DLK1/IFT74/KIT/RFNG/AAK1/NOTCH1/MIB2/GATA2/SYNJ2BP/SRC/EPN2/ZMIZ1/MAML3/YTHDF2/APH1A/TSPAN14/HEY1/CBFA2T2/HNF1B/MECP2/WWP2/NR0B2/GALNT11/LLGL2/TGFB2/IFT172/TMEM100/NCSTN/SOX9/PSEN1/AKT1/MESP2/SEL1L/NOTCH3/MAML2/ARRB1/IL6ST/NOTCH2/FOXC1/DTX4/MMP14/TGFBR2/GMDS/PSENEN/PERP/YAP1/PRKCI/BCL6/MESP1/BMP2/CEBPA/STAT3/NFKBIA/HES1
GOBP_RHO_PROTEIN_SIGNAL_TRANSDUCTION	GOBP_RHO_PROTEIN_SIGNAL_TRANSDUCTION	126	-0.574013	-1.32309	0.041543	0.041543	0.64958	3262	tags=34%, list=12%, signal=30%	CDC42SE2/SYNJ2BP/MCF2L/CDC42/ARHGAP42/ARHGAP29/OPHN1/ARHGAP1/TNFAIP1/F2R/TAX1BP3/MYO9B/RHOV/PHACTR4/COL1A2/RHOU/CUL3/COL3A1/BCR/ARRB1/ARHGAP5/ARHGEF2/HACD3/KANK2/ARHGEF12/ARHGAP35/KANK1/NRP1/ABCA1/MET/NET1/RHOBTB2/ARHGEF1/ITGB1/EPS8/BCL6/FLOT1/F11R/AKAP13/APOE/RHOB/ARHGDIB/DLC1
GOBP_APICAL_JUNCTION_ASSEMBLY	GOBP_APICAL_JUNCTION_ASSEMBLY	71	-0.640008	-1.38204	0.0416025	0.0416025	0.64958	4730	tags=48%, list=17%, signal=40%	CLDN1/PRKCH/MARVELD3/PARD3/PDCD6IP/APC/STRN/VCL/PECAM1/CLDN23/OCEL1/CLDN7/EPHA2/MYO1C/TJP1/TBCD/PAK2/MARVELD2/SLC39A9/FZD5/IKBKB/CTNNA1/PKN2/ESAM/DLG1/OCLN/RHOC/CLDN9/RAB13/CLDN6/F11R/CLDN10/CLDN18/CLDN3
GOBP_SKELETAL_MUSCLE_TISSUE_GROWTH	GOBP_SKELETAL_MUSCLE_TISSUE_GROWTH	10	-0.876645	-1.36412	0.0417362	0.0417362	0.64958	35	tags=30%, list=0%, signal=30%	MTM1/VPS54/IGF2
GOBP_FIBROBLAST_PROLIFERATION	GOBP_FIBROBLAST_PROLIFERATION	100	0.54527	1.30558	0.0418433	0.0418433	0.64958	1891	tags=29%, list=7%, signal=27%	NUPR1/CKS2/CKS1B/CDK1/CCNB1/PTGES3/EREG/GAS6/NDUFS4/CCNA2/RNASEH2B/AQP1/CDK4/HRAS/GPX1/CTNNB1/FTH1/CD74/DAZAP1/WNT7B/E2F1/MIF/CAV1/SIRT6/PDGFA/CDC6/FOSL2/PML/MED25
GOBP_RHYTHMIC_BEHAVIOR	GOBP_RHYTHMIC_BEHAVIOR	44	-0.700702	-1.39208	0.041876	0.041876	0.64958	4292	tags=34%, list=16%, signal=29%	TP53/NCOR1/PER3/NAGLU/KCNQ1/BTBD9/NR1D2/NCOA2/ADRB1/PTGDS/EGR2/ZFHX3/CSNK1E/ID2/EGR1
GOBP_NEGATIVE_REGULATION_OF_GLIOGENESIS	GOBP_NEGATIVE_REGULATION_OF_GLIOGENESIS	42	-0.708553	-1.39466	0.0420168	0.0420168	0.64958	4292	tags=43%, list=16%, signal=36%	TP53/DAAM2/KDM4A/RB1/ASCL2/NOTCH1/DUSP10/SOX11/CERS2/NF1/SKI/DICER1/SIRT2/CDKN2B/LDLR/ID4/TMEM98/HES1
GOBP_NEGATIVE_REGULATION_OF_MEMBRANE_POTENTIAL	GOBP_NEGATIVE_REGULATION_OF_MEMBRANE_POTENTIAL	10	0.883806	1.46336	0.0421569	0.0421569	0.64958	1685	tags=60%, list=6%, signal=56%	BNIP3/PRELID1/PMAIP1/ARL6IP5/HEBP2/PIP5KL1
GOBP_CELL_FATE_COMMITMENT	GOBP_CELL_FATE_COMMITMENT	265	-0.49869	-1.24011	0.0424328	0.0424328	0.64958	4204	tags=23%, list=15%, signal=20%	TP53/LATS1/FGF13/SOX13/SOX6/APC/RUNX2/BATF/RBBP7/HEY2/PRDM1/SMAD5/FOXA1/PDPN/IRF4/NOTCH1/SPDEF/GATA2/BRAF/CDC42/EDN1/IL6/HNF1B/GATAD2A/MGA/BMP4/CTR9/EXT1/SOX9/DKK1/EHMT2/PSEN1/ETS2/NOTCH3/HDAC2/ARHGEF2/CHD3/PAF1/NOTCH2/SPRY2/TEAD3/LMO4/CHD4/MEF2C/TOX/IL6R/NRP1/GATAD2B/ITGB1/NR2F2/TCF7L2/EPAS1/KDM6B/MESP1/FOXA2/ID2/BMP2/NKX2-1/STAT3/MCL1/HES1
GOBP_LOW_DENSITY_LIPOPROTEIN_PARTICLE_REMODELING	GOBP_LOW_DENSITY_LIPOPROTEIN_PARTICLE_REMODELING	15	-0.840549	-1.43489	0.042517	0.042517	0.64958	2057	tags=27%, list=7%, signal=25%	ABCG1/AGT/PLA2G10/APOE
GOBP_REGULATION_OF_MACROPHAGE_ACTIVATION	GOBP_REGULATION_OF_MACROPHAGE_ACTIVATION	56	-0.664892	-1.39071	0.0425197	0.0425197	0.64958	1756	tags=23%, list=6%, signal=22%	THBS1/CST7/PJA2/MFHAS1/CX3CL1/LDLR/CTSC/PLA2G10/GRN/CEBPA/JUND/LRRK2/ADGRF5
GOBP_PYRIMIDINE_NUCLEOSIDE_TRIPHOSPHATE_METABOLIC_PROCESS	GOBP_PYRIMIDINE_NUCLEOSIDE_TRIPHOSPHATE_METABOLIC_PROCESS	23	0.77658	1.4908	0.042586	0.042586	0.64958	2742	tags=52%, list=10%, signal=47%	NME4/TYMS/DUT/DTYMK/NME1/NME3/UCK1/UCKL1/NME6/UCK2/CTPS1/DCTPP1
GOBP_PURINE_NUCLEOBASE_BIOSYNTHETIC_PROCESS	GOBP_PURINE_NUCLEOBASE_BIOSYNTHETIC_PROCESS	11	0.872496	1.48276	0.0427995	0.0427995	0.64958	2209	tags=73%, list=8%, signal=67%	APRT/PAICS/SHMT2/HPRT1/SHMT1/PRTFDC1/GMPS/PPAT
GOBP_REGULATION_OF_STEM_CELL_DIFFERENTIATION	GOBP_REGULATION_OF_STEM_CELL_DIFFERENTIATION	79	-0.619496	-1.3511	0.0428135	0.0428135	0.64958	2901	tags=29%, list=11%, signal=26%	CDK13/YTHDF2/GATAD2A/REST/TGFB2/OCIAD1/SOX9/NFE2L2/TEAD2/HDAC2/CHD3/PTN/FOXC1/CHD4/LBH/GATAD2B/YAP1/DHX36/HNRNPU/STAT3/TACSTD2/HES1/ZFP36
GOBP_SPINAL_CORD_MOTOR_NEURON_DIFFERENTIATION	GOBP_SPINAL_CORD_MOTOR_NEURON_DIFFERENTIATION	29	-0.757291	-1.41824	0.0429043	0.0429043	0.64958	4696	tags=38%, list=17%, signal=32%	SCYL3/SCYL1/SHH/HOXC10/GIGYF2/DYNC2H1/IFT172/CLN8/ABT1/LMO4/SOX4
GOBP_POSITIVE_REGULATION_OF_CELL_CYCLE_PROCESS	GOBP_POSITIVE_REGULATION_OF_CELL_CYCLE_PROCESS	235	0.453628	1.20857	0.0431278	0.0431278	0.64958	3307	tags=37%, list=12%, signal=32%	UBE2C/BIRC5/CDK1/NPM1/RRM2/NUSAP1/CCNB1/EREG/CCND1/PPP1R35/RHOA/GIPC1/CDT1/MAD2L1/ANXA1/CDK4/DBF4/EZH2/AURKB/MDM2/AURKA/CDCA8/RANBP1/CENPV/RAD51AP1/KIF20B/RHNO1/RAB11A/FEN1/CDCA5/CDK10/TGFA/UBE2E2/KIF23/TFDP1/RACGAP1/DLGAP5/APP/DTL/RRM1/KMT2E/RAD51C/PHB2/NCAPD2/CDC6/LSM10/NDC80/NCAPG2/FAM83D/SMC2/NSFL1C/IL1B/PKP4/CHEK2/KIF14/FBXO5/SPAG5/CHMP3/VPS4B/ECT2/BTC/NCAPG/SMC5/SLF1/ADAM17/PLK4/NCAPH/IGF1/…
GOBP_POSITIVE_REGULATION_OF_MUSCLE_CELL_DIFFERENTIATION	GOBP_POSITIVE_REGULATION_OF_MUSCLE_CELL_DIFFERENTIATION	60	-0.66986	-1.41996	0.0431894	0.0431894	0.64958	2911	tags=43%, list=11%, signal=39%	PROX1/ENG/KAT2A/MAML1/MAPK12/SHH/SIRT1/CTH/ARRB2/KIT/SETD3/EDN1/LAMC1/BMP4/RBM4/MAPK14/TGFB1/LAMB2/MMP14/SOD2/MEF2C/MORF4L2/EFNB2/MESP1/ATP11A/HOPX
GOBP_ACTIVATION_OF_GTPASE_ACTIVITY	GOBP_ACTIVATION_OF_GTPASE_ACTIVITY	105	-0.588982	-1.33379	0.0432836	0.0432836	0.64958	5845	tags=46%, list=21%, signal=36%	EVI5L/RANGAP1/TBC1D13/ARHGEF10/TBC1D4/TIAM2/CCDC125/TIAM1/WNT5A/SGSM1/TBC1D15/TBC1D2/NDEL1/TBC1D30/ARHGEF5/RALGAPB/CRK/RAP1GAP2/NEDD9/TBC1D9/EPHA1/RASGRP1/TBC1D7/ARHGAP42/ARHGAP29/PIP5K1A/TBCK/TAX1BP3/SGSM2/SIPA1/EPHA2/EVI5/SGSM3/ARHGEF26/RALGAPA1/SYDE2/SIPA1L3/RALGAPA2/TBC1D10A/ARHGEF19/BCR/RCC2/CRKL/SIPA1L2/SIPA1L1/AKT2/RASGRF1/RAP1GAP
GOBP_DEOXYRIBONUCLEOSIDE_MONOPHOSPHATE_METABOLIC_PROCESS	GOBP_DEOXYRIBONUCLEOSIDE_MONOPHOSPHATE_METABOLIC_PROCESS	23	0.773234	1.48437	0.0433266	0.0433266	0.64958	2297	tags=43%, list=8%, signal=40%	TK1/TYMS/DUT/DGUOK/UPP1/SHMT1/DCK/XDH/NT5C/TK2
GOBP_SPINDLE_ASSEMBLY	GOBP_SPINDLE_ASSEMBLY	132	0.510247	1.27571	0.0435424	0.0435424	0.64958	2398	tags=35%, list=9%, signal=32%	BIRC5/CDC20/RPS3/HSPA1A/FLNA/CCNB2/RHOA/PRC1/MZT1/TPX2/MAPRE3/CHMP2A/PLK1/TUBB/NEK6/AURKB/AURKA/CDCA8/ASPM/MYBL2/NEK2/KIFC2/CHMP4C/RAB11A/HDAC3/CCDC69/KIFC1/KIF23/RACGAP1/HAUS2/CHMP1A/NDC80/AAAS/CHEK2/KPNB1/FBXO5/KIF4A/RNF4/SPAG5/TUBGCP4/HAUS1/CHMP3/VPS4B/KIF2A/KIF11/KIF15
GOBP_PROTEIN_K11_LINKED_UBIQUITINATION	GOBP_PROTEIN_K11_LINKED_UBIQUITINATION	28	0.712333	1.42455	0.0435514	0.0435514	0.64958	2076	tags=29%, list=8%, signal=26%	UBE2C/UBE2S/UBE2T/UBE2D3/UBE2E3/UBE2E2/ANAPC10/RNF4
GOBP_CARDIAC_VENTRICLE_MORPHOGENESIS	GOBP_CARDIAC_VENTRICLE_MORPHOGENESIS	69	-0.639857	-1.3765	0.0436137	0.0436137	0.64958	5453	tags=38%, list=20%, signal=30%	GATA3/BMPR1A/PROX1/ENG/SMAD7/TGFBR3/GSK3A/FKBP1A/LRP2/HEY2/TNNT2/MED1/NOTCH1/HEY1/HIF1A/SOX11/BMP4/TNNC1/TGFB2/TGFB1/FOXC1/TGFBR2/MEF2C/MESP1/TPM1/SOX4
GOBP_PROTEIN_LOCALIZATION_TO_CHROMOSOME	GOBP_PROTEIN_LOCALIZATION_TO_CHROMOSOME	91	0.560834	1.3316	0.0436166	0.0436166	0.64958	3040	tags=44%, list=11%, signal=39%	CDK1/CENPA/CCT4/CDT1/NABP2/PIH1D1/PLK1/EZH2/AURKB/BUB3/CCT7/CCT6A/CDCA5/CCT2/CCT8/CCT5/SPDL1/TERF2IP/SIRT6/TERF1/ACD/NDC80/GNL3/CTCF/TTK/MCM8/SMC5/POT1/ESCO2/ZWILCH/DKC1/SLF1/TCP1/LRWD1/RPA2/VCP/BRCA2/SPIDR/BUB1B/RAD21
GOBP_NEGATIVE_REGULATION_OF_NECROTIC_CELL_DEATH	GOBP_NEGATIVE_REGULATION_OF_NECROTIC_CELL_DEATH	20	0.792065	1.50135	0.043744	0.043744	0.64958	180	tags=15%, list=1%, signal=15%	NUPR1/BIRC3/RBCK1
GOBP_REGULATION_OF_ESTABLISHMENT_OF_PROTEIN_LOCALIZATION_TO_CHROMOSOME	GOBP_REGULATION_OF_ESTABLISHMENT_OF_PROTEIN_LOCALIZATION_TO_CHROMOSOME	12	0.855605	1.48301	0.0438361	0.0438361	0.64958	3434	tags=92%, list=12%, signal=80%	CCT4/CCT7/CCT6A/CCT2/CCT8/CCT5/TERF1/DKC1/TCP1/SPIDR/CCT3
GOBP_PYRIMIDINE_DEOXYRIBONUCLEOTIDE_METABOLIC_PROCESS	GOBP_PYRIMIDINE_DEOXYRIBONUCLEOTIDE_METABOLIC_PROCESS	23	0.770409	1.47895	0.0440672	0.0440672	0.64958	2780	tags=52%, list=10%, signal=47%	TYMS/DUT/DTYMK/NTHL1/UPP1/MBD4/SHMT1/SMUG1/UNG/NT5C/DCTPP1/NEIL2
GOBP_RETINA_MORPHOGENESIS_IN_CAMERA_TYPE_EYE	GOBP_RETINA_MORPHOGENESIS_IN_CAMERA_TYPE_EYE	59	-0.655338	-1.38085	0.0440945	0.0440945	0.64958	4301	tags=34%, list=16%, signal=29%	BBS4/SDK1/ZHX2/PRDM1/TTC8/THRB/TSPAN12/NAGLU/NOTCH1/HIPK1/SLC1A1/LRP5/SOX9/PROM1/PTPRM/MEGF11/ATP8A2/AHI1/MFSD2A/STAT3
GOBP_REGULATION_OF_STRIATED_MUSCLE_CELL_DIFFERENTIATION	GOBP_REGULATION_OF_STRIATED_MUSCLE_CELL_DIFFERENTIATION	78	-0.621135	-1.35423	0.04414	0.04414	0.64958	2747	tags=26%, list=10%, signal=23%	EDN1/HDAC5/BMP4/DKK1/MAPK14/TGFB1/RBM38/PPARA/MMP14/FOXP1/MEF2C/MORF4L2/EFNB2/YY1/MESP1/BMP2/ATP11A/CEACAM5/XBP1/HOPX
GOBP_VENTRICULAR_SEPTUM_MORPHOGENESIS	GOBP_VENTRICULAR_SEPTUM_MORPHOGENESIS	40	-0.706	-1.39078	0.0444811	0.0444811	0.64958	2827	tags=28%, list=10%, signal=25%	NOTCH1/HEY1/BMPR2/SOX11/BMP4/TGFB2/SAV1/TGFBR2/HES1/CITED2/SOX4
GOBP_CARDIAC_NEURAL_CREST_CELL_DEVELOPMENT_INVOLVED_IN_OUTFLOW_TRACT_MORPHOGENESIS	GOBP_CARDIAC_NEURAL_CREST_CELL_DEVELOPMENT_INVOLVED_IN_OUTFLOW_TRACT_MORPHOGENESIS	13	-0.848529	-1.40243	0.0445969	0.0445969	0.64958	2913	tags=38%, list=11%, signal=34%	CDC42/EDN1/BMP4/HES1/FOLR1
GOBP_POSITIVE_REGULATION_OF_CYSTEINE_TYPE_ENDOPEPTIDASE_ACTIVITY	GOBP_POSITIVE_REGULATION_OF_CYSTEINE_TYPE_ENDOPEPTIDASE_ACTIVITY	136	0.505796	1.26697	0.0446158	0.0446158	0.64958	1877	tags=24%, list=7%, signal=22%	S100A9/ANP32B/HSPD1/CTSD/S100A8/PMAIP1/HSPE1/ASPH/EGLN3/RPS3/RIPK2/FAS/HSF1/RHOA/PYCARD/FAM162A/IFI16/SMAD3/ST20/BAD/CLEC7A/HMGB1/CASP1/PRR7/ARL6IP5/AIM2/TNFSF10/BOK/CYCS/ROBO1/PML/XDH
GOBP_STRESS_GRANULE_ASSEMBLY	GOBP_STRESS_GRANULE_ASSEMBLY	28	-0.761801	-1.41958	0.0446281	0.0446281	0.64958	4919	tags=68%, list=18%, signal=56%	PRKAA1/TIA1/MAPT/RPS23/EIF2S1/YTHDF2/UBAP2L/PUM2/ATXN2/G3BP2/DDX6/DAZAP2/PRRC2C/GRB7/CIRBP/LSM14A/DYNC1H1/DDX3X/CSDE1
GOBP_REGULATION_OF_EPITHELIAL_CELL_DIFFERENTIATION	GOBP_REGULATION_OF_EPITHELIAL_CELL_DIFFERENTIATION	145	-0.570751	-1.3351	0.0447887	0.0447887	0.64958	2536	tags=21%, list=9%, signal=20%	STAT1/OVOL2/BMP4/TMEM100/LIF/SOX9/PROM1/GRHL1/IKBKB/ATOH8/SPRY2/FOXC1/VEZF1/AHI1/NUMA1/WWTR1/CDKN2B/YAP1/ETV4/SPRY1/F11R/MESP1/BMP2/ID1/MAFF/HES1/ZFP36L1/BTG1/ZFP36/CD24/AQP3
GOBP_REGULATION_OF_TRANSMEMBRANE_RECEPTOR_PROTEIN_SERINE_THREONINE_KINASE_SIGNALING_PATHWAY	GOBP_REGULATION_OF_TRANSMEMBRANE_RECEPTOR_PROTEIN_SERINE_THREONINE_KINASE_SIGNALING_PATHWAY	262	-0.499541	-1.24225	0.0450704	0.0450704	0.64958	3350	tags=26%, list=12%, signal=23%	CHRDL2/NOTCH1/BCL9/FBXL15/HTRA1/PRDM16/NPNT/EID2/PPM1A/BMPR2/CDKN1C/MTMR4/CRIM1/SMURF2/FGF9/SOX11/SCUBE3/BMP4/SMAD6/TGFB2/SNX25/ACVR1B/ZNF451/RGMA/DKK1/ARID4B/SORL1/CREBBP/FAM89B/SKI/BMP3/ILK/THBS1/TGFB1/DNM2/LTBP1/PPARA/LTBP4/HDAC2/PMEPA1/NOTCH2/SPRY2/SNW1/EP300/TGFBR2/XIAP/GPC3/OGT/SNX6/NREP/NUMA1/SKIL/CDKN2B/TRIM33/VEPH1/TOB1/ARID4A/DAB2/BAMBI/FSTL1/CSNK2B/SPRY1/BMP2/NKX2-1/KCNQ1OT1/HES1/CITED…
GOBP_ENDOTHELIUM_DEVELOPMENT	GOBP_ENDOTHELIUM_DEVELOPMENT	129	-0.56558	-1.30344	0.0451128	0.0451128	0.64958	3887	tags=36%, list=14%, signal=31%	HEY2/CLIC4/RAPGEF6/VCL/CEACAM1/PECAM1/ACVR2B/RAPGEF2/ZDHHC21/PDPN/RAP2B/NOTCH1/ADD1/GSTM3/HEY1/BMPR2/PTPRS/PRKD2/BMP4/TMEM100/TJP1/ARHGEF26/PDE4D/MARVELD2/TJP2/IKBKB/ATOH8/FOXP1/VEZF1/NRP1/CXCR4/MET/NR2F2/FSTL1/CSNK2B/KDM6B/RAP1A/F11R/MESP1/ID1/MSN/SLC40A1/CLDN3/RHOB/EZR/BTG1
GOBP_OSTEOBLAST_DIFFERENTIATION	GOBP_OSTEOBLAST_DIFFERENTIATION	216	-0.51796	-1.26171	0.0451895	0.0451895	0.64958	3057	tags=31%, list=11%, signal=28%	UFL1/NPNT/PTK2/BMPR2/ASF1A/IL6/RRAS2/CRIM1/FGF9/RDH14/IFT80/TP53INP2/REST/SOX11/SCUBE3/BMP4/SMAD6/LRP5/LIMD1/EPHA2/SNRNP200/SOX9/NF1/SKI/BMP3/ILK/FBL/MAPK14/DHX9/AKT1/HSD17B4/CCDC47/COL1A1/FAM20C/NBR1/VCAN/CLTC/IL6ST/LGR4/LRP3/MEF2C/IL6R/GTPBP4/WWTR1/TNC/ID3/SYNCRIP/TRPM4/IFITM1/YAP1/TOB1/HNRNPU/BAMBI/CAT/RRBP1/MRC2/ADAR/ID4/CREB3L1/BMP2/CEBPA/ALPL/JUND/AREG/KCNQ1OT1/DDX5/JUNB/IGF2
GOBP_LOCOMOTORY_BEHAVIOR	GOBP_LOCOMOTORY_BEHAVIOR	194	-0.525247	-1.27103	0.045388	0.045388	0.64958	4078	tags=27%, list=15%, signal=23%	GNG7/ANKH/ZDHHC8/PAK6/FIG4/STRN/NCOR1/PPP3CB/WDR47/CRBN/CCND2/ARRB2/SPG11/SLC6A3/GIGYF2/CACNB4/NAGLU/SLC1A1/OXR1/ATP7A/SHANK2/MECP2/EPHA4/BTBD9/VPS13A/MCOLN3/CLN8/NCOA2/DPP4/UBE3A/PAFAH1B1/VPS35/GAA/NPC1/NAV2/RCAN1/HEXA/ARCN1/SOD2/PUM1/NR4A2/ZFHX3/EPS8/ARRDC3/FOXA2/ID2/NKX2-1/TUBA1A/APOE/SNCG/PPP1R1B/LRRK2/EGR1
GOBP_CONNECTIVE_TISSUE_DEVELOPMENT	GOBP_CONNECTIVE_TISSUE_DEVELOPMENT	250	-0.503015	-1.24489	0.0453901	0.0453901	0.64958	3753	tags=26%, list=14%, signal=22%	VPS13B/PDGFD/SMAD5/FOXA1/SLC25A25/DDRGK1/RB1/PGRMC2/CHRDL2/ANXA6/NOTCH1/CTSK/GPLD1/CHADL/ATP7A/BMPR2/EDN1/DHRS7B/FGF9/HIF1A/IFT80/TAPT1/BMP4/LRP5/PUM2/EXT1/NCOA2/FGF18/RORC/COL27A1/SOX9/SORL1/BMP3/NCOA1/DYRK1B/MAPK14/ACAT1/PKD1/SPTLC2/TGFB1/COL1A1/COL3A1/THRA/ZNF219/BMP1/TGFBR2/MEF2C/TRIP11/IL6R/TRPM4/UBB/FGFR3/COL2A1/ARRDC3/ID4/PBXIP1/BMP2/CHI3L1/CRIP1/MGP/CD44/EFEMP1/XBP1/EGR1
GOBP_PYRIMIDINE_NUCLEOSIDE_MONOPHOSPHATE_BIOSYNTHETIC_PROCESS	GOBP_PYRIMIDINE_NUCLEOSIDE_MONOPHOSPHATE_BIOSYNTHETIC_PROCESS	14	0.850311	1.49748	0.0455705	0.0455705	0.650335	2419	tags=71%, list=9%, signal=65%	TYMS/DUT/UPP1/SHMT1/CMPK1/DCK/UCK1/CDA/UCKL1/UCK2
GOBP_REGULATION_OF_PEPTIDASE_ACTIVITY	GOBP_REGULATION_OF_PEPTIDASE_ACTIVITY	384	0.413125	1.15925	0.0457799	0.0457799	0.650985	1726	tags=18%, list=6%, signal=18%	GAPDH/BIRC3/CSTB/S100A9/BIRC5/SFN/ANP32B/HSPD1/LYN/PRELID1/CTSD/S100A8/PMAIP1/HSPE1/KLF4/ASPH/EGLN3/SERPINB1/VEGFA/ARL6IP1/RPS3/RIPK2/PSMB9/GAS6/FAS/CSTA/HSF1/RHOA/CST6/PYCARD/FAM162A/NOL3/SLCO1B3/IFI16/PIH1D1/SMAD3/BCL2L12/AQP1/MBP/RHBDF2/CTSL/ST20/BAD/GPX1/CAST/WFDC3/CLEC7A/PSMB8/DNAJB6/PARK7/HMGB1/CASP1/PRR7/TIMP1/ARL6IP5/AIM2/CLDN4/FNIP1/PRSS22/CAV1/POR/TNFSF10/BOK/APP/BIN1/CYCS/SERPINH1/WFDC…
GOBP_POSITIVE_REGULATION_OF_INSULIN_SECRETION	GOBP_POSITIVE_REGULATION_OF_INSULIN_SECRETION	81	-0.60729	-1.32855	0.0458716	0.0458716	0.650985	882	tags=14%, list=3%, signal=13%	SERP1/ACSL4/TRPM4/MPC2/IRS2/PFKFB2/TCF7L2/PRKAR1A/HLA-DRB1/GLUL/SOX4
GOBP_DEFENSE_RESPONSE_TO_BACTERIUM	GOBP_DEFENSE_RESPONSE_TO_BACTERIUM	248	0.448658	1.21146	0.0464385	0.0464385	0.657199	1946	tags=14%, list=7%, signal=13%	CCL20/S100A9/HMGB2/S100A14/RPL30/S100A8/KRT6A/RBCK1/HLA-A/HP/OAS1/RIPK2/SHARPIN/TREM1/PYCARD/GSDMD/CEBPB/AQP1/WFDC10B/WFDC3/OPTN/SSC5D/IL27RA/OAS3/TUSC2/TNFRSF1A/SHC1/CASP4/WFDC2/RAB1A/IL18/RPL39/CXCL6/MYD88/IL1B
GOBP_PROTEIN_LOCALIZATION_TO_ENDOSOME	GOBP_PROTEIN_LOCALIZATION_TO_ENDOSOME	25	-0.770399	-1.41869	0.046936	0.046936	0.662401	2914	tags=56%, list=11%, signal=50%	MGAT3/ABHD17B/MICALL1/ABHD17C/ANKRD13A/PACSIN2/SORL1/VPS35/ARF6/DTX3L/NRP1/TMEM30A/MSN/EZR
GOBP_DENDRITE_DEVELOPMENT	GOBP_DENDRITE_DEVELOPMENT	227	-0.527082	-1.29039	0.04734	0.04734	0.665863	4318	tags=33%, list=16%, signal=28%	RAP2A/CPEB3/BBS4/FYN/WASL/SDK1/FBXW8/CRK/CAMSAP2/STRN/SRCIN1/TBC1D24/YWHAH/SEMA4D/HECW2/CAPRIN1/ANAPC2/RAPGEF2/MINK1/TAOK2/NCK2/PQBP1/ARC/ABI1/SLC11A2/HDAC6/CDC42/EPHB3/BCL11A/ANKRD27/SCARF1/PTPRS/EFNA1/STAU2/MECP2/EPHA4/TRAPPC4/OBSL1/CELSR2/CARM1/UBE3A/CDKL5/CYFIP1/TMEM106B/ARF4/PAFAH1B1/PSEN1/FARP1/PAK2/ARF6/HDAC2/PAK4/CRKL/DBN1/PTN/KIDINS220/SIPA1L1/TNIK/DTNBP1/MEF2C/NRP1/PHACTR1/SDC2/MFSD2A/R…
GOBP_DENDRITIC_SPINE_DEVELOPMENT	GOBP_DENDRITIC_SPINE_DEVELOPMENT	88	-0.604054	-1.34125	0.0475483	0.0475483	0.665863	4318	tags=35%, list=16%, signal=30%	CPEB3/WASL/SDK1/SRCIN1/CAPRIN1/NCK2/ARC/HDAC6/CDC42/EPHB3/PTPRS/EFNA1/STAU2/EPHA4/UBE3A/ARF4/PAFAH1B1/PSEN1/PAK2/ARF6/HDAC2/PAK4/DBN1/SIPA1L1/DTNBP1/MEF2C/DHX36/TANC2/BAIAP2/APOE/LRRK2
GOBP_NEGATIVE_REGULATION_OF_PROGRAMMED_NECROTIC_CELL_DEATH	GOBP_NEGATIVE_REGULATION_OF_PROGRAMMED_NECROTIC_CELL_DEATH	16	0.808865	1.45213	0.0475735	0.0475735	0.665863	180	tags=19%, list=1%, signal=19%	NUPR1/BIRC3/RBCK1
GOBP_SKELETAL_MUSCLE_ADAPTATION	GOBP_SKELETAL_MUSCLE_ADAPTATION	22	0.749738	1.4317	0.0478882	0.0478882	0.666324	3125	tags=32%, list=11%, signal=28%	TNNT1/IL15/ATP2A2/CFLAR/PPP3CA/IGFBP5/GTF2IRD1
GOBP_FATTY_ACID_METABOLIC_PROCESS	GOBP_FATTY_ACID_METABOLIC_PROCESS	374	-0.481053	-1.23039	0.048	0.048	0.666324	2819	tags=27%, list=10%, signal=25%	SLC27A1/GPAM/ECI2/PIBF1/PLA2G4F/CEACAM1/SLC25A17/ACBD5/MLYCD/SLC27A2/PEX2/ACLY/ABCD4/NUDT7/MORC2/HADHB/ACSF2/MID1IP1/GCDH/SGPL1/HACD1/NUDT19/ACACA/EDN1/HACD4/ERLIN2/ACOXL/AIG1/PEX7/ACADVL/PRKAG2/PRKAB1/DAGLB/ECHDC3/THEM4/ACSM3/SOX9/WDTC1/PHYH/ADIPOR1/QKI/CYP2U1/CYP1B1/GGT1/MAPK14/ACAT1/PDK2/AKT1/HSD17B4/CPT2/PCCB/APOC1/HACD2/PTGDS/PPARA/CBR1/ACSL5/ACSS1/ATP6V1B1/HACD3/MGLL/HSD17B8/GSTA1/MCEE/ACAD…
GOBP_PANCREAS_DEVELOPMENT	GOBP_PANCREAS_DEVELOPMENT	76	-0.614872	-1.33665	0.048062	0.048062	0.666324	2697	tags=22%, list=10%, signal=20%	IL6/HNF1B/BMP4/RBM4/SOX9/AKT1/BAK1/SRP54/INSR/IL6R/MET/TCF7L2/FOXA2/MSLN/HES1/IGF2/SOX4
GOBP_NEGATIVE_REGULATION_OF_MACROPHAGE_ACTIVATION	GOBP_NEGATIVE_REGULATION_OF_MACROPHAGE_ACTIVATION	17	-0.811296	-1.39422	0.0484429	0.0484429	0.666324	1741	tags=29%, list=6%, signal=28%	CST7/CX3CL1/LDLR/GRN/ADGRF5
GOBP_INTRACELLULAR_ESTROGEN_RECEPTOR_SIGNALING_PATHWAY	GOBP_INTRACELLULAR_ESTROGEN_RECEPTOR_SIGNALING_PATHWAY	49	-0.671411	-1.36809	0.0486224	0.0486224	0.666324	4204	tags=43%, list=15%, signal=36%	LATS1/SAFB/CNOT2/MED1/FOXA1/DDRGK1/STRN3/SRC/UFL1/NCOA4/RBFOX2/WBP2/TAF7/CARM1/KANK2/ARID1A/LBH/YAP1/EGLN2/DDX17/DDX5
GOBP_PHOSPHOLIPID_TRANSLOCATION	GOBP_PHOSPHOLIPID_TRANSLOCATION	49	-0.672059	-1.36941	0.0486224	0.0486224	0.666324	3450	tags=31%, list=13%, signal=27%	ABCA4/TMEM30B/ATP11B/PRKCD/TMEM41B/ATP9A/ATP10B/CLPTM1L/PLSCR1/ATP8A2/ABCA1/MFSD2A/ATP8A1/TMEM30A/ATP11A
GOBP_MUSCLE_ADAPTATION	GOBP_MUSCLE_ADAPTATION	97	0.537691	1.27796	0.0486975	0.0486975	0.666324	2321	tags=22%, list=8%, signal=20%	TNNT1/FBXO32/RGS2/GLRX3/TNFRSF1B/MTPN/G6PD/SMAD3/EZH2/TWF1/IL15/HMOX1/ATP2A2/CFLAR/TNFRSF1A/ROCK1/IL1B/PPARG/PPP3CA/ATP2B4/CYBA
GOBP_HEART_GROWTH	GOBP_HEART_GROWTH	78	-0.618207	-1.34785	0.0487062	0.0487062	0.666324	2747	tags=31%, list=10%, signal=28%	EDN1/FGF9/TGFB2/ARID2/SAV1/AGT/RUNX1/SKI/MAPK14/PPARA/JARID2/FOXC1/TGFBR2/FOXP1/MEF2C/YAP1/CXADR/YY1/PRKAR1A/MESP1/AKAP13/BASP1/DUSP6/CITED2
GOBP_T_CELL_DIFFERENTIATION_INVOLVED_IN_IMMUNE_RESPONSE	GOBP_T_CELL_DIFFERENTIATION_INVOLVED_IN_IMMUNE_RESPONSE	79	-0.608842	-1.32786	0.0489297	0.0489297	0.666324	4002	tags=29%, list=15%, signal=25%	BATF/PRKCZ/ZC3H12A/SHB/PTGER4/BCL3/IRF4/RORA/RC3H1/ATP7A/HLA-DRA/IL6/RORC/FOXP1/IL6R/LGALS9/BCL6/TMEM98/SEMA4A/STAT3/HLA-DRB1/NFKBIZ/JUNB
GOBP_CD4_POSITIVE_ALPHA_BETA_T_CELL_DIFFERENTIATION	GOBP_CD4_POSITIVE_ALPHA_BETA_T_CELL_DIFFERENTIATION	88	-0.601342	-1.33523	0.0490342	0.0490342	0.666324	4002	tags=32%, list=15%, signal=27%	BATF/PRKCZ/ZC3H12A/SHB/PTGER4/BCL3/IRF4/RORA/BRAF/RC3H1/ATP7A/HLA-DRA/IL6/RORC/RUNX1/SH3RF1/FOXP1/TOX/IL6R/LGALS9/CD83/BCL6/TMEM98/SEMA4A/STAT3/HLA-DRB1/NFKBIZ/JUNB
GOBP_GMP_BIOSYNTHETIC_PROCESS	GOBP_GMP_BIOSYNTHETIC_PROCESS	14	0.842441	1.48362	0.0491587	0.0491587	0.666324	2209	tags=50%, list=8%, signal=46%	APRT/IMPDH2/PAICS/HPRT1/ATIC/GMPS/PPAT
GOBP_REGULATION_OF_MYOBLAST_PROLIFERATION	GOBP_REGULATION_OF_MYOBLAST_PROLIFERATION	17	0.798353	1.45977	0.0492881	0.0492881	0.666324	1020	tags=24%, list=4%, signal=23%	FGFBP1/MALAT1/CTNNB1/SIX1
GOBP_ALTERNATIVE_MRNA_SPLICING_VIA_SPLICEOSOME	GOBP_ALTERNATIVE_MRNA_SPLICING_VIA_SPLICEOSOME	71	-0.626717	-1.35334	0.0493066	0.0493066	0.666324	4439	tags=48%, list=16%, signal=40%	SFSWAP/THRAP3/RBMX/KHDRBS3/KHDRBS2/SAP18/SCNM1/PQBP1/HNRNPA0/RBM47/CDK13/FAM172A/REST/RBM4/RBFOX2/ESRP2/RBM7/RBM17/DHX9/RBM5/RBM38/YTHDC1/RBM8A/HNRNPL/MAGOH/NCBP2/CELF1/HNRNPU/SFPQ/NOVA1/RBM25/TRA2B/DDX17/DDX5
GOBP_CALCIUM_ION_IMPORT	GOBP_CALCIUM_ION_IMPORT	46	-0.692923	-1.38762	0.0496689	0.0496689	0.668993	1345	tags=22%, list=5%, signal=21%	WNK3/CACNA1D/CASK/SLC30A1/TRIM27/CCL2/MCUR1/SPINK1/HES1/LGALS3
GOBP_GLUCOSE_IMPORT	GOBP_GLUCOSE_IMPORT	65	-0.637457	-1.35779	0.0497667	0.0497667	0.668993	3521	tags=35%, list=13%, signal=31%	OPN3/RNASEL/OSBPL8/PEA15/SORBS1/ASPSCR1/PRKAG2/CREBL2/NFE2L2/HK2/MAPK14/STXBP3/AKT1/INSR/RAB4B/GPC3/OCLN/SORT1/AKT2/IRS2/PRKCI/SLC2A3/PLA2G1B
