# Supplementary material for: Revealing the significance of tissue-resident memory T cells in lung adenocarcinoma through bioinformatic analysis and experimental validation
Source: Front Immunol. 2025 Jun 26;16:1600863. doi: 10.3389/fimmu.2025.1600863 (PMC12240778; doi:10.3389/fimmu.2025.1600863)
Supplement: Supplementary Table 7 — Correlation analysis between the risk score and the log2(IC50) values of the drugs. [file Table7.xlsx]

## Sheet: Sheet1
Supplementary Table 7. The correlation analysis between the risk score and the log2(IC50) values of the drugs.
drug	gene	cor	pvalue
ABT737_1910	ADAM12	-0.160107	0.000339007
ABT737_1910	ALOX5AP	0.0200669	0.655396
ABT737_1910	ARHGAP11A	-0.194933	1.20408e-05
ABT737_1910	CCL20	0.00133477	0.976321
ABT737_1910	DAPK2	-0.103626	0.020855
ABT737_1910	DTL	-0.129966	0.00370292
ABT737_1910	EXO1	-0.117701	0.00862695
ABT737_1910	GAPDH	0.10516	0.0190281
ABT737_1910	GPRIN1	0.105025	0.0191828
ABT737_1910	HLA-DQA1	-0.0995901	0.0264091
ABT737_1910	OASL	0.0686977	0.126149
ABT737_1910	PTTG1	-0.1043	0.0200344
ABT737_1910	SLC16A3	0.22184	5.86787e-07
ABT737_1910	TYMS	-0.151256	0.000716965
Acetalax_1804	ADAM12	0.131412	0.00333562
Acetalax_1804	ALOX5AP	0.309145	1.81585e-12
Acetalax_1804	ARHGAP11A	0.0357635	0.4263
Acetalax_1804	CCL20	0.105912	0.0181837
Acetalax_1804	DAPK2	-0.0727098	0.105444
Acetalax_1804	DTL	0.0216994	0.629384
Acetalax_1804	EXO1	0.0208833	0.642333
Acetalax_1804	GAPDH	0.17994	5.47512e-05
Acetalax_1804	GPRIN1	0.153417	0.000599323
Acetalax_1804	HLA-DQA1	0.229442	2.3242e-07
Acetalax_1804	OASL	0.0543746	0.226262
Acetalax_1804	PTTG1	0.174731	9.01386e-05
Acetalax_1804	SLC16A3	0.173642	9.98624e-05
Acetalax_1804	TYMS	0.0376514	0.402275
Afatinib_1032	ADAM12	0.0315189	0.483259
Afatinib_1032	ALOX5AP	0.15547	0.000504369
Afatinib_1032	ARHGAP11A	-0.0658529	0.142652
Afatinib_1032	CCL20	0.0834883	0.0629128
Afatinib_1032	DAPK2	-0.122126	0.00641128
Afatinib_1032	DTL	-0.0927833	0.0386666
Afatinib_1032	EXO1	-0.0901443	0.0445728
Afatinib_1032	GAPDH	0.0394662	0.379962
Afatinib_1032	GPRIN1	-0.080881	0.0716189
Afatinib_1032	HLA-DQA1	0.0668003	0.136982
Afatinib_1032	OASL	0.114064	0.0109341
Afatinib_1032	PTTG1	0.165437	0.000211853
Afatinib_1032	SLC16A3	-0.0810053	0.0711828
Afatinib_1032	TYMS	-0.00433782	0.923154
Afuresertib_1912	ADAM12	-0.01104	0.806063
Afuresertib_1912	ALOX5AP	0.10314	0.0214658
Afuresertib_1912	ARHGAP11A	0.102404	0.0224182
Afuresertib_1912	CCL20	0.0127685	0.776449
Afuresertib_1912	DAPK2	-0.188355	2.37462e-05
Afuresertib_1912	DTL	0.129545	0.00381644
Afuresertib_1912	EXO1	0.110848	0.013414
Afuresertib_1912	GAPDH	0.184563	3.47589e-05
Afuresertib_1912	GPRIN1	0.21793	9.32976e-07
Afuresertib_1912	HLA-DQA1	-0.0603253	0.179369
Afuresertib_1912	OASL	0.174848	8.91487e-05
Afuresertib_1912	PTTG1	0.137261	0.00216321
Afuresertib_1912	SLC16A3	0.256574	6.51584e-09
Afuresertib_1912	TYMS	0.120916	0.00695988
AGI.5198_1913	ADAM12	-0.1492	0.000848394
AGI.5198_1913	ALOX5AP	-0.00893126	0.842567
AGI.5198_1913	ARHGAP11A	-0.196857	9.829e-06
AGI.5198_1913	CCL20	-0.0640266	0.154086
AGI.5198_1913	DAPK2	0.0563489	0.209825
AGI.5198_1913	DTL	-0.119025	0.00790166
AGI.5198_1913	EXO1	-0.186694	2.80844e-05
AGI.5198_1913	GAPDH	-0.0112476	0.80249
AGI.5198_1913	GPRIN1	0.175844	8.1124e-05
AGI.5198_1913	HLA-DQA1	-0.185787	3.07603e-05
AGI.5198_1913	OASL	-0.0688294	0.125423
AGI.5198_1913	PTTG1	-0.158787	0.000380029
AGI.5198_1913	SLC16A3	0.198286	8.44201e-06
AGI.5198_1913	TYMS	-0.209841	2.37071e-06
AGI.6780_1634	ADAM12	-0.00975773	0.828215
AGI.6780_1634	ALOX5AP	0.174576	9.14629e-05
AGI.6780_1634	ARHGAP11A	-0.230846	1.95186e-07
AGI.6780_1634	CCL20	-0.0337682	0.452575
AGI.6780_1634	DAPK2	0.0482203	0.283308
AGI.6780_1634	DTL	-0.118668	0.00809179
AGI.6780_1634	EXO1	-0.207181	3.19611e-06
AGI.6780_1634	GAPDH	0.00647541	0.885502
AGI.6780_1634	GPRIN1	0.240082	6.01931e-08
AGI.6780_1634	HLA-DQA1	-0.0307076	0.494597
AGI.6780_1634	OASL	-0.051681	0.250137
AGI.6780_1634	PTTG1	-0.15374	0.000583347
AGI.6780_1634	SLC16A3	0.312166	1.07575e-12
AGI.6780_1634	TYMS	-0.195391	1.14748e-05
Alisertib_1051	ADAM12	-0.285697	8.64767e-11
Alisertib_1051	ALOX5AP	-0.0831717	0.0639211
Alisertib_1051	ARHGAP11A	-0.307716	2.32127e-12
Alisertib_1051	CCL20	-0.0543266	0.226673
Alisertib_1051	DAPK2	0.146169	0.00108315
Alisertib_1051	DTL	-0.18288	4.10658e-05
Alisertib_1051	EXO1	-0.19441	1.27196e-05
Alisertib_1051	GAPDH	-0.145664	0.0011277
Alisertib_1051	GPRIN1	-0.0393861	0.38093
Alisertib_1051	HLA-DQA1	-0.236922	9.05175e-08
Alisertib_1051	OASL	-0.191317	1.75401e-05
Alisertib_1051	PTTG1	-0.167653	0.000173498
Alisertib_1051	SLC16A3	-0.0661479	0.140868
Alisertib_1051	TYMS	-0.187942	2.47608e-05
Alpelisib_1560	ADAM12	-0.20679	3.33878e-06
Alpelisib_1560	ALOX5AP	0.145164	0.00117335
Alpelisib_1560	ARHGAP11A	-0.19789	8.80601e-06
Alpelisib_1560	CCL20	-0.0482503	0.283008
Alpelisib_1560	DAPK2	-0.0228864	0.610752
Alpelisib_1560	DTL	-0.106854	0.0171735
Alpelisib_1560	EXO1	-0.129536	0.00381896
Alpelisib_1560	GAPDH	0.0562272	0.210813
Alpelisib_1560	GPRIN1	0.027595	0.539376
Alpelisib_1560	HLA-DQA1	-0.0379965	0.397972
Alpelisib_1560	OASL	-0.0126862	0.777852
Alpelisib_1560	PTTG1	0.0926489	0.0389505
Alpelisib_1560	SLC16A3	0.00480164	0.914966
Alpelisib_1560	TYMS	-0.0742316	0.0983315
AMG.319_2045	ADAM12	-0.346968	1.66012e-15
AMG.319_2045	ALOX5AP	-0.232844	1.51969e-07
AMG.319_2045	ARHGAP11A	-0.12718	0.00451587
AMG.319_2045	CCL20	-0.0540731	0.228851
AMG.319_2045	DAPK2	-0.083932	0.0615219
AMG.319_2045	DTL	-0.121688	0.00660529
AMG.319_2045	EXO1	-0.107351	0.01666
AMG.319_2045	GAPDH	0.0596569	0.184246
AMG.319_2045	GPRIN1	0.0361747	0.420997
AMG.319_2045	HLA-DQA1	-0.427509	1.68115e-23
AMG.319_2045	OASL	-0.173915	9.73333e-05
AMG.319_2045	PTTG1	-0.0918746	0.0406207
AMG.319_2045	SLC16A3	0.0552903	0.218528
AMG.319_2045	TYMS	-0.128605	0.00408169
AT13148_2170	ADAM12	-0.171535	0.000121537
AT13148_2170	ALOX5AP	0.077395	0.0847717
AT13148_2170	ARHGAP11A	-0.064548	0.150753
AT13148_2170	CCL20	-0.018288	0.68422
AT13148_2170	DAPK2	-0.00228606	0.959456
AT13148_2170	DTL	-0.069083	0.124034
AT13148_2170	EXO1	-0.149103	0.000855112
AT13148_2170	GAPDH	-0.0144357	0.748188
AT13148_2170	GPRIN1	0.142398	0.0014586
AT13148_2170	HLA-DQA1	-0.0175915	0.695636
AT13148_2170	OASL	0.0404194	0.368553
AT13148_2170	PTTG1	-0.120019	0.0073931
AT13148_2170	SLC16A3	0.253614	9.82562e-09
AT13148_2170	TYMS	-0.144719	0.00121549
Axitinib_1021	ADAM12	-0.15292	0.000624669
Axitinib_1021	ALOX5AP	-0.256558	6.53035e-09
Axitinib_1021	ARHGAP11A	0.158077	0.000403973
Axitinib_1021	CCL20	-0.0618867	0.168352
Axitinib_1021	DAPK2	-0.268141	1.24501e-09
Axitinib_1021	DTL	0.08353	0.0627808
Axitinib_1021	EXO1	0.0835887	0.0625958
Axitinib_1021	GAPDH	0.259657	4.22451e-09
Axitinib_1021	GPRIN1	0.0640546	0.153906
Axitinib_1021	HLA-DQA1	-0.347567	1.47425e-15
Axitinib_1021	OASL	-0.0167103	0.710176
Axitinib_1021	PTTG1	0.00228939	0.959397
Axitinib_1021	SLC16A3	0.245855	2.81427e-08
Axitinib_1021	TYMS	0.00466137	0.917441
AZ6102_2109	ADAM12	-0.116033	0.00962496
AZ6102_2109	ALOX5AP	0.0361419	0.421418
AZ6102_2109	ARHGAP11A	0.038185	0.395635
AZ6102_2109	CCL20	-0.0301424	0.502578
AZ6102_2109	DAPK2	-0.0477769	0.287764
AZ6102_2109	DTL	0.0951147	0.0340138
AZ6102_2109	EXO1	0.0618923	0.168313
AZ6102_2109	GAPDH	0.124785	0.00533995
AZ6102_2109	GPRIN1	0.175868	8.09413e-05
AZ6102_2109	HLA-DQA1	-0.0916722	0.0410673
AZ6102_2109	OASL	0.0721413	0.108203
AZ6102_2109	PTTG1	0.100185	0.0255178
AZ6102_2109	SLC16A3	0.223244	4.95749e-07
AZ6102_2109	TYMS	0.0616532	0.169967
AZ960_1250	ADAM12	-0.481496	3.3003e-30
AZ960_1250	ALOX5AP	-0.262206	2.93997e-09
AZ960_1250	ARHGAP11A	-0.228386	2.64856e-07
AZ960_1250	CCL20	-0.0997596	0.0261525
AZ960_1250	DAPK2	0.0957046	0.0329152
AZ960_1250	DTL	-0.153713	0.000584689
AZ960_1250	EXO1	-0.160698	0.000322041
AZ960_1250	GAPDH	-0.105061	0.0191417
AZ960_1250	GPRIN1	-0.0882201	0.0493431
AZ960_1250	HLA-DQA1	-0.391661	1.14136e-19
AZ960_1250	OASL	-0.2363	9.80242e-08
AZ960_1250	PTTG1	-0.12862	0.00407751
AZ960_1250	SLC16A3	-0.135441	0.00247967
AZ960_1250	TYMS	-0.187804	2.51087e-05
AZD1208_1449	ADAM12	-0.0741538	0.0986856
AZD1208_1449	ALOX5AP	0.11502	0.0102803
AZD1208_1449	ARHGAP11A	-0.12551	0.005077
AZD1208_1449	CCL20	-0.00642917	0.886314
AZD1208_1449	DAPK2	-0.11358	0.0112795
AZD1208_1449	DTL	-0.0486544	0.278991
AZD1208_1449	EXO1	-0.0581772	0.195388
AZD1208_1449	GAPDH	0.233022	1.486e-07
AZD1208_1449	GPRIN1	0.18413	3.6287e-05
AZD1208_1449	HLA-DQA1	-0.100615	0.0248904
AZD1208_1449	OASL	0.141449	0.00157035
AZD1208_1449	PTTG1	0.0807769	0.071986
AZD1208_1449	SLC16A3	0.328687	5.51743e-14
AZD1208_1449	TYMS	-0.0194301	0.665657
AZD1332_1463	ADAM12	-0.306252	2.98095e-12
AZD1332_1463	ALOX5AP	-0.171976	0.000116663
AZD1332_1463	ARHGAP11A	0.0384509	0.392351
AZD1332_1463	CCL20	-0.0237652	0.597117
AZD1332_1463	DAPK2	-0.0309109	0.491742
AZD1332_1463	DTL	0.0888872	0.0476431
AZD1332_1463	EXO1	0.111685	0.0127252
AZD1332_1463	GAPDH	0.090485	0.0437701
AZD1332_1463	GPRIN1	0.0324008	0.471096
AZD1332_1463	HLA-DQA1	-0.220794	6.64853e-07
AZD1332_1463	OASL	-0.0486913	0.278627
AZD1332_1463	PTTG1	0.121383	0.00674336
AZD1332_1463	SLC16A3	0.031336	0.485802
AZD1332_1463	TYMS	0.0563096	0.210143
AZD2014_1441	ADAM12	-0.0410256	0.361408
AZD2014_1441	ALOX5AP	-0.0315345	0.483042
AZD2014_1441	ARHGAP11A	0.223858	4.60377e-07
AZD2014_1441	CCL20	-0.0317488	0.480072
AZD2014_1441	DAPK2	-0.0311484	0.488418
AZD2014_1441	DTL	0.288933	5.18074e-11
AZD2014_1441	EXO1	0.266752	1.52531e-09
AZD2014_1441	GAPDH	0.121498	0.00669078
AZD2014_1441	GPRIN1	0.148708	0.000882975
AZD2014_1441	HLA-DQA1	-0.117198	0.00891782
AZD2014_1441	OASL	0.00478356	0.915285
AZD2014_1441	PTTG1	0.233966	1.3189e-07
AZD2014_1441	SLC16A3	0.080129	0.0743053
AZD2014_1441	TYMS	0.328858	5.34509e-14
AZD3759_1915	ADAM12	-0.108569	0.0154584
AZD3759_1915	ALOX5AP	0.067486	0.132987
AZD3759_1915	ARHGAP11A	-0.210669	2.1584e-06
AZD3759_1915	CCL20	0.0289774	0.519241
AZD3759_1915	DAPK2	0.113371	0.0114311
AZD3759_1915	DTL	-0.227483	2.96013e-07
AZD3759_1915	EXO1	-0.265737	1.76773e-09
AZD3759_1915	GAPDH	-0.0836345	0.0624515
AZD3759_1915	GPRIN1	-0.0481251	0.284261
AZD3759_1915	HLA-DQA1	-0.0433981	0.334288
AZD3759_1915	OASL	-0.0797568	0.0756651
AZD3759_1915	PTTG1	-0.00710843	0.874398
AZD3759_1915	SLC16A3	-0.0521856	0.245535
AZD3759_1915	TYMS	-0.180015	5.43551e-05
AZD4547_1786	ADAM12	-0.126089	0.00487581
AZD4547_1786	ALOX5AP	0.268047	1.26224e-09
AZD4547_1786	ARHGAP11A	-0.282312	1.46778e-10
AZD4547_1786	CCL20	-0.0822843	0.0668181
AZD4547_1786	DAPK2	0.0814503	0.0696384
AZD4547_1786	DTL	-0.141391	0.00157735
AZD4547_1786	EXO1	-0.237899	7.98407e-08
AZD4547_1786	GAPDH	-0.0521497	0.245861
AZD4547_1786	GPRIN1	0.239308	6.65528e-08
AZD4547_1786	HLA-DQA1	0.0973479	0.0300132
AZD4547_1786	OASL	0.0570245	0.204403
AZD4547_1786	PTTG1	-0.0981215	0.0287248
AZD4547_1786	SLC16A3	0.272126	6.90963e-10
AZD4547_1786	TYMS	-0.221208	6.32829e-07
AZD5153_1706	ADAM12	-0.0845949	0.059491
AZD5153_1706	ALOX5AP	0.000685321	0.987841
AZD5153_1706	ARHGAP11A	-0.0666512	0.137863
AZD5153_1706	CCL20	0.0186445	0.678405
AZD5153_1706	DAPK2	0.0261825	0.560345
AZD5153_1706	DTL	0.0538355	0.230906
AZD5153_1706	EXO1	0.0122274	0.785688
AZD5153_1706	GAPDH	0.0306511	0.495391
AZD5153_1706	GPRIN1	0.118549	0.00815592
AZD5153_1706	HLA-DQA1	-0.121886	0.00651693
AZD5153_1706	OASL	-0.0112019	0.803277
AZD5153_1706	PTTG1	0.0769397	0.086625
AZD5153_1706	SLC16A3	0.00615049	0.891211
AZD5153_1706	TYMS	0.036001	0.423232
AZD5363_1916	ADAM12	-0.20245	5.38632e-06
AZD5363_1916	ALOX5AP	-0.0153558	0.732732
AZD5363_1916	ARHGAP11A	0.0220238	0.624268
AZD5363_1916	CCL20	-0.00792542	0.860103
AZD5363_1916	DAPK2	-0.123061	0.00601425
AZD5363_1916	DTL	0.0242068	0.590318
AZD5363_1916	EXO1	0.016797	0.708742
AZD5363_1916	GAPDH	0.108488	0.0155358
AZD5363_1916	GPRIN1	0.092862	0.0385012
AZD5363_1916	HLA-DQA1	-0.166413	0.00019408
AZD5363_1916	OASL	0.0843133	0.0603468
AZD5363_1916	PTTG1	0.106297	0.0177643
AZD5363_1916	SLC16A3	0.116109	0.00957713
AZD5363_1916	TYMS	0.0569478	0.205013
AZD5438_1401	ADAM12	-0.152889	0.000626276
AZD5438_1401	ALOX5AP	0.021391	0.634264
AZD5438_1401	ARHGAP11A	-0.129335	0.00387451
AZD5438_1401	CCL20	-0.169409	0.000147839
AZD5438_1401	DAPK2	0.123638	0.00578036
AZD5438_1401	DTL	-0.0191876	0.669582
AZD5438_1401	EXO1	-0.0933406	0.037508
AZD5438_1401	GAPDH	-0.0498546	0.26729
AZD5438_1401	GPRIN1	0.223481	4.81813e-07
AZD5438_1401	HLA-DQA1	-0.0809605	0.0713397
AZD5438_1401	OASL	-0.0669957	0.135834
AZD5438_1401	PTTG1	-0.0973302	0.0300432
AZD5438_1401	SLC16A3	0.129973	0.00370108
AZD5438_1401	TYMS	-0.104034	0.0203546
AZD5582_1617	ADAM12	-0.205711	3.76398e-06
AZD5582_1617	ALOX5AP	0.00989419	0.825851
AZD5582_1617	ARHGAP11A	-0.191322	1.75295e-05
AZD5582_1617	CCL20	-0.0830163	0.0644209
AZD5582_1617	DAPK2	0.127839	0.00431002
AZD5582_1617	DTL	-0.187888	2.48969e-05
AZD5582_1617	EXO1	-0.232299	1.62733e-07
AZD5582_1617	GAPDH	-0.156624	0.000457351
AZD5582_1617	GPRIN1	-0.0207368	0.644668
AZD5582_1617	HLA-DQA1	-0.116544	0.00930879
AZD5582_1617	OASL	-0.146133	0.0010863
AZD5582_1617	PTTG1	-0.140889	0.00163986
AZD5582_1617	SLC16A3	-0.162337	0.000278976
AZD5582_1617	TYMS	-0.212386	1.77481e-06
AZD5991_1720	ADAM12	-0.0544681	0.225464
AZD5991_1720	ALOX5AP	0.226865	3.19312e-07
AZD5991_1720	ARHGAP11A	-0.210701	2.15051e-06
AZD5991_1720	CCL20	-0.0110553	0.805801
AZD5991_1720	DAPK2	-0.0564274	0.20919
AZD5991_1720	DTL	-0.168319	0.00016331
AZD5991_1720	EXO1	-0.246772	2.48959e-08
AZD5991_1720	GAPDH	0.0527984	0.240028
AZD5991_1720	GPRIN1	0.165275	0.000214958
AZD5991_1720	HLA-DQA1	0.0611406	0.173552
AZD5991_1720	OASL	0.0870851	0.0523518
AZD5991_1720	PTTG1	-0.0951748	0.0339004
AZD5991_1720	SLC16A3	0.276129	3.7875e-10
AZD5991_1720	TYMS	-0.215554	1.23165e-06
AZD6482_2169	ADAM12	-0.0283998	0.527606
AZD6482_2169	ALOX5AP	-0.401217	1.20459e-20
AZD6482_2169	ARHGAP11A	0.287368	6.64274e-11
AZD6482_2169	CCL20	-0.052663	0.241237
AZD6482_2169	DAPK2	-0.18851	2.33755e-05
AZD6482_2169	DTL	0.258827	4.75013e-09
AZD6482_2169	EXO1	0.258563	4.93009e-09
AZD6482_2169	GAPDH	0.204117	4.48786e-06
AZD6482_2169	GPRIN1	0.150792	0.000744836
AZD6482_2169	HLA-DQA1	-0.499904	8.79818e-33
AZD6482_2169	OASL	-0.123934	0.00566392
AZD6482_2169	PTTG1	0.159659	0.000352451
AZD6482_2169	SLC16A3	0.0954482	0.0333889
AZD6482_2169	TYMS	0.183902	3.71187e-05
AZD6738_1917	ADAM12	-0.223434	4.84541e-07
AZD6738_1917	ALOX5AP	0.104927	0.0192963
AZD6738_1917	ARHGAP11A	-0.442446	3.0776e-25
AZD6738_1917	CCL20	-0.124538	0.00543218
AZD6738_1917	DAPK2	0.296988	1.406e-11
AZD6738_1917	DTL	-0.316517	5.00754e-13
AZD6738_1917	EXO1	-0.384384	6.02514e-19
AZD6738_1917	GAPDH	-0.321058	2.2246e-13
AZD6738_1917	GPRIN1	-0.061103	0.173817
AZD6738_1917	HLA-DQA1	0.0124876	0.781241
AZD6738_1917	OASL	-0.240544	5.66806e-08
AZD6738_1917	PTTG1	-0.348166	1.30891e-15
AZD6738_1917	SLC16A3	-0.0829419	0.0646612
AZD6738_1917	TYMS	-0.324007	1.304e-13
AZD7762_1022	ADAM12	-0.349457	1.01192e-15
AZD7762_1022	ALOX5AP	-0.0862483	0.0546665
AZD7762_1022	ARHGAP11A	-0.402033	9.90863e-21
AZD7762_1022	CCL20	-0.029237	0.515503
AZD7762_1022	DAPK2	0.251577	1.29956e-08
AZD7762_1022	DTL	-0.33277	2.57428e-14
AZD7762_1022	EXO1	-0.372847	7.74516e-18
AZD7762_1022	GAPDH	-0.295685	1.74114e-11
AZD7762_1022	GPRIN1	-0.141513	0.00156253
AZD7762_1022	HLA-DQA1	-0.196015	1.07438e-05
AZD7762_1022	OASL	-0.29035	4.13096e-11
AZD7762_1022	PTTG1	-0.364998	4.1557e-17
AZD7762_1022	SLC16A3	-0.181334	4.77989e-05
AZD7762_1022	TYMS	-0.358557	1.59421e-16
AZD8055_1059	ADAM12	-0.191532	1.71542e-05
AZD8055_1059	ALOX5AP	-0.460169	2.05094e-27
AZD8055_1059	ARHGAP11A	0.263294	2.51524e-09
AZD8055_1059	CCL20	-0.0983107	0.0284169
AZD8055_1059	DAPK2	-0.0952011	0.0338509
AZD8055_1059	DTL	0.205611	3.80578e-06
AZD8055_1059	EXO1	0.184007	3.67343e-05
AZD8055_1059	GAPDH	0.0631047	0.160116
AZD8055_1059	GPRIN1	0.0171084	0.703594
AZD8055_1059	HLA-DQA1	-0.465174	4.71925e-28
AZD8055_1059	OASL	-0.160612	0.000324453
AZD8055_1059	PTTG1	-0.0422392	0.347368
AZD8055_1059	SLC16A3	-0.0269576	0.54879
AZD8055_1059	TYMS	0.0828903	0.0648284
AZD8186_1918	ADAM12	-0.250662	1.47251e-08
AZD8186_1918	ALOX5AP	-0.260646	3.67164e-09
AZD8186_1918	ARHGAP11A	0.15869	0.00038323
AZD8186_1918	CCL20	-0.0372567	0.40723
AZD8186_1918	DAPK2	-0.162322	0.000279339
AZD8186_1918	DTL	0.161742	0.000293941
AZD8186_1918	EXO1	0.187529	2.58162e-05
AZD8186_1918	GAPDH	0.143968	0.00128973
AZD8186_1918	GPRIN1	0.0408451	0.363527
AZD8186_1918	HLA-DQA1	-0.39709	3.21024e-20
AZD8186_1918	OASL	-0.0492407	0.273232
AZD8186_1918	PTTG1	0.273158	5.92337e-10
AZD8186_1918	SLC16A3	-0.0881129	0.0496208
AZD8186_1918	TYMS	0.217096	1.02886e-06
BDP.00009066_1866	ADAM12	-0.142374	0.00146134
BDP.00009066_1866	ALOX5AP	0.107635	0.0163727
BDP.00009066_1866	ARHGAP11A	-0.177254	7.09206e-05
BDP.00009066_1866	CCL20	-0.133365	0.00289194
BDP.00009066_1866	DAPK2	0.129127	0.00393258
BDP.00009066_1866	DTL	-0.0550726	0.22035
BDP.00009066_1866	EXO1	-0.112332	0.0122142
BDP.00009066_1866	GAPDH	-0.099613	0.0263742
BDP.00009066_1866	GPRIN1	0.167581	0.000174638
BDP.00009066_1866	HLA-DQA1	-0.010374	0.81755
BDP.00009066_1866	OASL	-0.0503939	0.262143
BDP.00009066_1866	PTTG1	-0.0884794	0.0486763
BDP.00009066_1866	SLC16A3	0.10809	0.0159215
BDP.00009066_1866	TYMS	-0.10584	0.0182631
BI.2536_1086	ADAM12	-0.17515	8.66411e-05
BI.2536_1086	ALOX5AP	0.279059	2.42407e-10
BI.2536_1086	ARHGAP11A	-0.454569	1.03124e-26
BI.2536_1086	CCL20	0.00828289	0.853862
BI.2536_1086	DAPK2	0.306266	2.9739e-12
BI.2536_1086	DTL	-0.4199	1.19678e-22
BI.2536_1086	EXO1	-0.460965	1.62597e-27
BI.2536_1086	GAPDH	-0.240394	5.77977e-08
BI.2536_1086	GPRIN1	-0.0619589	0.167855
BI.2536_1086	HLA-DQA1	0.450929	2.9005e-26
BI.2536_1086	OASL	0.153374	0.000601449
BI.2536_1086	PTTG1	-0.332609	2.65337e-14
BI.2536_1086	SLC16A3	0.155081	0.000521207
BI.2536_1086	TYMS	-0.450515	3.25997e-26
BIBR.1532_2043	ADAM12	-0.0776357	0.0838051
BIBR.1532_2043	ALOX5AP	0.13609	0.00236231
BIBR.1532_2043	ARHGAP11A	-0.146128	0.00108672
BIBR.1532_2043	CCL20	-0.0101722	0.821039
BIBR.1532_2043	DAPK2	-0.117181	0.00892797
BIBR.1532_2043	DTL	-0.0747544	0.0959785
BIBR.1532_2043	EXO1	-0.104004	0.0203913
BIBR.1532_2043	GAPDH	0.124687	0.00537622
BIBR.1532_2043	GPRIN1	0.259771	4.15692e-09
BIBR.1532_2043	HLA-DQA1	-0.0684756	0.127382
BIBR.1532_2043	OASL	0.0494412	0.271282
BIBR.1532_2043	PTTG1	-0.0779061	0.0827294
BIBR.1532_2043	SLC16A3	0.333465	2.25809e-14
BIBR.1532_2043	TYMS	-0.130742	0.00350156
BMS.345541_1249	ADAM12	0.144942	0.00119424
BMS.345541_1249	ALOX5AP	0.240508	5.69475e-08
BMS.345541_1249	ARHGAP11A	-0.214117	1.45463e-06
BMS.345541_1249	CCL20	0.0356808	0.427371
BMS.345541_1249	DAPK2	0.0176755	0.694255
BMS.345541_1249	DTL	-0.134963	0.00256962
BMS.345541_1249	EXO1	-0.168169	0.000165552
BMS.345541_1249	GAPDH	-0.0162575	0.71769
BMS.345541_1249	GPRIN1	0.0987689	0.0276833
BMS.345541_1249	HLA-DQA1	-0.00566839	0.899692
BMS.345541_1249	OASL	-0.0513347	0.253328
BMS.345541_1249	PTTG1	-0.0999197	0.0259121
BMS.345541_1249	SLC16A3	0.19065	1.87855e-05
BMS.345541_1249	TYMS	-0.167072	0.000182876
BMS.536924_1091	ADAM12	-0.206315	3.52e-06
BMS.536924_1091	ALOX5AP	0.122828	0.00611115
BMS.536924_1091	ARHGAP11A	-0.164088	0.000238948
BMS.536924_1091	CCL20	-0.030386	0.49913
BMS.536924_1091	DAPK2	0.124545	0.0054296
BMS.536924_1091	DTL	0.00308692	0.945272
BMS.536924_1091	EXO1	-0.0506543	0.259683
BMS.536924_1091	GAPDH	-0.0883146	0.0490992
BMS.536924_1091	GPRIN1	0.0488239	0.277318
BMS.536924_1091	HLA-DQA1	0.0727578	0.105213
BMS.536924_1091	OASL	0.0945104	0.0351714
BMS.536924_1091	PTTG1	0.111299	0.0130388
BMS.536924_1091	SLC16A3	-0.104935	0.0192874
BMS.536924_1091	TYMS	0.0516252	0.250649
BMS.754807_2171	ADAM12	-0.21308	1.63892e-06
BMS.754807_2171	ALOX5AP	-0.435489	2.03335e-24
BMS.754807_2171	ARHGAP11A	0.409522	1.60746e-21
BMS.754807_2171	CCL20	-0.0385828	0.390727
BMS.754807_2171	DAPK2	-0.379112	1.96018e-18
BMS.754807_2171	DTL	0.413812	5.55386e-22
BMS.754807_2171	EXO1	0.448987	5.00929e-26
BMS.754807_2171	GAPDH	0.421472	8.01185e-23
BMS.754807_2171	GPRIN1	0.201967	5.67715e-06
BMS.754807_2171	HLA-DQA1	-0.508885	4.27179e-34
BMS.754807_2171	OASL	0.0448464	0.318392
BMS.754807_2171	PTTG1	0.343387	3.35883e-15
BMS.754807_2171	SLC16A3	0.201617	5.89723e-06
BMS.754807_2171	TYMS	0.370994	1.15632e-17
Bortezomib_1191	ADAM12	-0.312561	1.00408e-12
Bortezomib_1191	ALOX5AP	-0.244399	3.41518e-08
Bortezomib_1191	ARHGAP11A	-0.163901	0.000242958
Bortezomib_1191	CCL20	-0.0120555	0.788628
Bortezomib_1191	DAPK2	0.0754514	0.0929112
Bortezomib_1191	DTL	-0.269704	9.89362e-10
Bortezomib_1191	EXO1	-0.226866	3.19285e-07
Bortezomib_1191	GAPDH	-0.0646962	0.149816
Bortezomib_1191	GPRIN1	-0.178071	6.55811e-05
Bortezomib_1191	HLA-DQA1	-0.338317	8.96958e-15
Bortezomib_1191	OASL	-0.28675	7.32512e-11
Bortezomib_1191	PTTG1	-0.222657	5.32025e-07
Bortezomib_1191	SLC16A3	-0.126823	0.00463093
Bortezomib_1191	TYMS	-0.310882	1.34479e-12
BPD.00008900_1998	ADAM12	-0.3604	1.0884e-16
BPD.00008900_1998	ALOX5AP	-0.0367748	0.413328
BPD.00008900_1998	ARHGAP11A	-0.332214	2.85774e-14
BPD.00008900_1998	CCL20	-0.126625	0.00469579
BPD.00008900_1998	DAPK2	0.142918	0.0014006
BPD.00008900_1998	DTL	-0.249185	1.79919e-08
BPD.00008900_1998	EXO1	-0.268534	1.17526e-09
BPD.00008900_1998	GAPDH	-0.131427	0.00333184
BPD.00008900_1998	GPRIN1	-0.0453055	0.313458
BPD.00008900_1998	HLA-DQA1	-0.139573	0.00181461
BPD.00008900_1998	OASL	-0.137226	0.00216898
BPD.00008900_1998	PTTG1	-0.182765	4.15306e-05
BPD.00008900_1998	SLC16A3	-0.050681	0.259431
BPD.00008900_1998	TYMS	-0.256155	6.90852e-09
Buparlisib_1873	ADAM12	-0.11414	0.0108806
Buparlisib_1873	ALOX5AP	0.189033	2.2164e-05
Buparlisib_1873	ARHGAP11A	-0.154395	0.000552176
Buparlisib_1873	CCL20	-0.0052554	0.906965
Buparlisib_1873	DAPK2	0.0550743	0.220335
Buparlisib_1873	DTL	-0.0549601	0.221295
Buparlisib_1873	EXO1	-0.111614	0.0127816
Buparlisib_1873	GAPDH	-0.0668343	0.136782
Buparlisib_1873	GPRIN1	0.116902	0.00909287
Buparlisib_1873	HLA-DQA1	0.0261068	0.56148
Buparlisib_1873	OASL	0.0212844	0.635954
Buparlisib_1873	PTTG1	0.0232029	0.605827
Buparlisib_1873	SLC16A3	0.0682353	0.128726
Buparlisib_1873	TYMS	-0.0292412	0.515442
Camptothecin_1003	ADAM12	-0.151989	0.000674834
Camptothecin_1003	ALOX5AP	-0.0814822	0.0695289
Camptothecin_1003	ARHGAP11A	-0.179912	5.48989e-05
Camptothecin_1003	CCL20	-0.202931	5.11066e-06
Camptothecin_1003	DAPK2	0.03711	0.409081
Camptothecin_1003	DTL	-0.0950687	0.0341008
Camptothecin_1003	EXO1	-0.121184	0.00683474
Camptothecin_1003	GAPDH	-0.10901	0.0150429
Camptothecin_1003	GPRIN1	0.0854048	0.0570857
Camptothecin_1003	HLA-DQA1	-0.203946	4.57273e-06
Camptothecin_1003	OASL	-0.234987	1.15874e-07
Camptothecin_1003	PTTG1	-0.263227	2.53965e-09
Camptothecin_1003	SLC16A3	0.0337071	0.453393
Camptothecin_1003	TYMS	-0.163966	0.00024156
Carmustine_1807	ADAM12	-0.0636804	0.15633
Carmustine_1807	ALOX5AP	0.216385	1.11801e-06
Carmustine_1807	ARHGAP11A	-0.308727	1.95148e-12
Carmustine_1807	CCL20	-0.0106702	0.812436
Carmustine_1807	DAPK2	0.0352447	0.433044
Carmustine_1807	DTL	-0.221437	6.1578e-07
Carmustine_1807	EXO1	-0.257555	5.68013e-09
Carmustine_1807	GAPDH	0.0371104	0.409075
Carmustine_1807	GPRIN1	0.148051	0.000931244
Carmustine_1807	HLA-DQA1	0.0275723	0.539711
Carmustine_1807	OASL	0.0189869	0.672837
Carmustine_1807	PTTG1	-0.141902	0.00151602
Carmustine_1807	SLC16A3	0.303584	4.68616e-12
Carmustine_1807	TYMS	-0.212984	1.65712e-06
CDK9_5038_1709	ADAM12	-0.170847	0.00012952
CDK9_5038_1709	ALOX5AP	0.0672844	0.134153
CDK9_5038_1709	ARHGAP11A	-0.0717766	0.110002
CDK9_5038_1709	CCL20	-0.1236	0.00579547
CDK9_5038_1709	DAPK2	-0.0312424	0.487107
CDK9_5038_1709	DTL	0.0261022	0.561548
CDK9_5038_1709	EXO1	-0.042752	0.34154
CDK9_5038_1709	GAPDH	0.0930727	0.0380611
CDK9_5038_1709	GPRIN1	0.233725	1.35984e-07
CDK9_5038_1709	HLA-DQA1	-0.0508141	0.25818
CDK9_5038_1709	OASL	0.0856939	0.0562467
CDK9_5038_1709	PTTG1	0.0629233	0.161323
CDK9_5038_1709	SLC16A3	0.125059	0.00523923
CDK9_5038_1709	TYMS	-0.0369836	0.41068
CDK9_5576_1708	ADAM12	-0.0653545	0.145706
CDK9_5576_1708	ALOX5AP	0.0882446	0.0492797
CDK9_5576_1708	ARHGAP11A	-0.0424643	0.344802
CDK9_5576_1708	CCL20	-0.147379	0.000983091
CDK9_5576_1708	DAPK2	-0.00875893	0.845566
CDK9_5576_1708	DTL	0.0772996	0.0851573
CDK9_5576_1708	EXO1	0.0186943	0.677595
CDK9_5576_1708	GAPDH	0.107791	0.0162173
CDK9_5576_1708	GPRIN1	0.274651	4.73433e-10
CDK9_5576_1708	HLA-DQA1	-0.0283466	0.52838
CDK9_5576_1708	OASL	0.0515908	0.250965
CDK9_5576_1708	PTTG1	0.0821614	0.0672276
CDK9_5576_1708	SLC16A3	0.204762	4.18038e-06
CDK9_5576_1708	TYMS	0.0353016	0.432302
Cediranib_1922	ADAM12	-0.374905	4.94824e-18
Cediranib_1922	ALOX5AP	-0.0948178	0.0345784
Cediranib_1922	ARHGAP11A	-0.132664	0.00304455
Cediranib_1922	CCL20	0.0363124	0.41923
Cediranib_1922	DAPK2	-0.0287343	0.522753
Cediranib_1922	DTL	-0.136824	0.00223572
Cediranib_1922	EXO1	-0.112587	0.0120173
Cediranib_1922	GAPDH	0.085703	0.0562205
Cediranib_1922	GPRIN1	-0.0393561	0.381293
Cediranib_1922	HLA-DQA1	-0.17252	0.000110901
Cediranib_1922	OASL	0.0107941	0.8103
Cediranib_1922	PTTG1	0.101909	0.0230798
Cediranib_1922	SLC16A3	0.0484353	0.281165
Cediranib_1922	TYMS	-0.102379	0.0224521
Cisplatin_1005	ADAM12	-0.316835	4.73366e-13
Cisplatin_1005	ALOX5AP	0.0221275	0.622636
Cisplatin_1005	ARHGAP11A	-0.393106	8.16094e-20
Cisplatin_1005	CCL20	-0.207625	3.04143e-06
Cisplatin_1005	DAPK2	0.220935	6.53781e-07
Cisplatin_1005	DTL	-0.345858	2.06761e-15
Cisplatin_1005	EXO1	-0.410955	1.12909e-21
Cisplatin_1005	GAPDH	-0.236105	1.00487e-07
Cisplatin_1005	GPRIN1	0.0252803	0.573941
Cisplatin_1005	HLA-DQA1	-0.0615903	0.170404
Cisplatin_1005	OASL	-0.204839	4.1446e-06
Cisplatin_1005	PTTG1	-0.41636	2.93234e-22
Cisplatin_1005	SLC16A3	0.0171019	0.703701
Cisplatin_1005	TYMS	-0.406812	3.12087e-21
Crizotinib_1083	ADAM12	-0.118983	0.00792346
Crizotinib_1083	ALOX5AP	-0.0509497	0.256911
Crizotinib_1083	ARHGAP11A	-0.196649	1.00478e-05
Crizotinib_1083	CCL20	-0.0840358	0.0612001
Crizotinib_1083	DAPK2	0.0343385	0.444973
Crizotinib_1083	DTL	-0.124221	0.00555272
Crizotinib_1083	EXO1	-0.111899	0.0125538
Crizotinib_1083	GAPDH	0.0102042	0.820486
Crizotinib_1083	GPRIN1	-0.00758554	0.866044
Crizotinib_1083	HLA-DQA1	-0.206998	3.26216e-06
Crizotinib_1083	OASL	-0.133761	0.00280883
Crizotinib_1083	PTTG1	-0.1003	0.0253486
Crizotinib_1083	SLC16A3	0.0204583	0.64912
Crizotinib_1083	TYMS	-0.102296	0.0225613
Cyclophosphamide_1512	ADAM12	-0.138768	0.00192972
Cyclophosphamide_1512	ALOX5AP	0.081276	0.0702399
Cyclophosphamide_1512	ARHGAP11A	-0.19697	9.71131e-06
Cyclophosphamide_1512	CCL20	-0.0284077	0.527491
Cyclophosphamide_1512	DAPK2	-0.0319735	0.476967
Cyclophosphamide_1512	DTL	-0.153323	0.000604005
Cyclophosphamide_1512	EXO1	-0.210308	2.24867e-06
Cyclophosphamide_1512	GAPDH	0.0612821	0.172557
Cyclophosphamide_1512	GPRIN1	0.185698	3.10379e-05
Cyclophosphamide_1512	HLA-DQA1	-0.0812062	0.0704819
Cyclophosphamide_1512	OASL	-0.0376785	0.401937
Cyclophosphamide_1512	PTTG1	-0.0960154	0.0323487
Cyclophosphamide_1512	SLC16A3	0.253118	1.05198e-08
Cyclophosphamide_1512	TYMS	-0.208787	2.66988e-06
Cytarabine_1006	ADAM12	-0.0626105	0.16342
Cytarabine_1006	ALOX5AP	0.145863	0.00110991
Cytarabine_1006	ARHGAP11A	-0.242707	4.27036e-08
Cytarabine_1006	CCL20	-0.125197	0.00518905
Cytarabine_1006	DAPK2	0.12837	0.00415069
Cytarabine_1006	DTL	-0.0983312	0.0283837
Cytarabine_1006	EXO1	-0.15876	0.00038092
Cytarabine_1006	GAPDH	-0.0554111	0.217522
Cytarabine_1006	GPRIN1	0.180837	5.0176e-05
Cytarabine_1006	HLA-DQA1	-0.0201372	0.654265
Cytarabine_1006	OASL	-0.104639	0.0196322
Cytarabine_1006	PTTG1	-0.202883	5.13754e-06
Cytarabine_1006	SLC16A3	0.205399	3.89603e-06
Cytarabine_1006	TYMS	-0.127538	0.00440301
CZC24832_1615	ADAM12	-0.365276	3.91824e-17
CZC24832_1615	ALOX5AP	-0.280777	1.86116e-10
CZC24832_1615	ARHGAP11A	-0.0940855	0.0360054
CZC24832_1615	CCL20	-0.0661205	0.141033
CZC24832_1615	DAPK2	-0.0710473	0.113672
CZC24832_1615	DTL	-0.10463	0.0196427
CZC24832_1615	EXO1	-0.103696	0.0207685
CZC24832_1615	GAPDH	0.0829194	0.064734
CZC24832_1615	GPRIN1	0.0324778	0.470042
CZC24832_1615	HLA-DQA1	-0.446503	1.00277e-25
CZC24832_1615	OASL	-0.163869	0.000243659
CZC24832_1615	PTTG1	-0.0365174	0.416607
CZC24832_1615	SLC16A3	0.0317787	0.479658
CZC24832_1615	TYMS	-0.126251	0.00482065
Dabrafenib_1373	ADAM12	-0.0442105	0.32531
Dabrafenib_1373	ALOX5AP	0.0818568	0.068252
Dabrafenib_1373	ARHGAP11A	-0.170573	0.000132839
Dabrafenib_1373	CCL20	-0.127994	0.00426316
Dabrafenib_1373	DAPK2	0.130342	0.00360402
Dabrafenib_1373	DTL	0.0267859	0.55134
Dabrafenib_1373	EXO1	-0.066241	0.140308
Dabrafenib_1373	GAPDH	-0.0993133	0.0268328
Dabrafenib_1373	GPRIN1	0.20589	3.68987e-06
Dabrafenib_1373	HLA-DQA1	-0.0524773	0.242903
Dabrafenib_1373	OASL	-0.103253	0.0213225
Dabrafenib_1373	PTTG1	-0.15252	0.000645787
Dabrafenib_1373	SLC16A3	0.112677	0.0119488
Dabrafenib_1373	TYMS	-0.0749389	0.0951587
Dactinomycin_1811	ADAM12	-0.0166941	0.710445
Dactinomycin_1811	ALOX5AP	0.00606193	0.892768
Dactinomycin_1811	ARHGAP11A	-0.103756	0.0206945
Dactinomycin_1811	CCL20	-0.117818	0.00856064
Dactinomycin_1811	DAPK2	0.0326137	0.468185
Dactinomycin_1811	DTL	-0.000921874	0.983644
Dactinomycin_1811	EXO1	-0.0129534	0.773299
Dactinomycin_1811	GAPDH	-0.0429073	0.339788
Dactinomycin_1811	GPRIN1	0.161828	0.000291739
Dactinomycin_1811	HLA-DQA1	-0.116298	0.0094599
Dactinomycin_1811	OASL	-0.0767862	0.087257
Dactinomycin_1811	PTTG1	-0.133721	0.00281696
Dactinomycin_1811	SLC16A3	0.123836	0.00570213
Dactinomycin_1811	TYMS	-0.042179	0.348055
Dactinomycin_1911	ADAM12	-0.0529737	0.238469
Dactinomycin_1911	ALOX5AP	0.0846451	0.0593397
Dactinomycin_1911	ARHGAP11A	-0.0392924	0.382065
Dactinomycin_1911	CCL20	-0.104706	0.0195537
Dactinomycin_1911	DAPK2	0.0353353	0.431862
Dactinomycin_1911	DTL	0.0234873	0.601414
Dactinomycin_1911	EXO1	-0.014669	0.744261
Dactinomycin_1911	GAPDH	-0.0563331	0.209952
Dactinomycin_1911	GPRIN1	0.186058	2.99387e-05
Dactinomycin_1911	HLA-DQA1	-0.00583055	0.896838
Dactinomycin_1911	OASL	-0.0145246	0.746691
Dactinomycin_1911	PTTG1	-0.12411	0.00559538
Dactinomycin_1911	SLC16A3	0.0887883	0.047892
Dactinomycin_1911	TYMS	-0.0442691	0.324668
Dactolisib_1057	ADAM12	0.0132695	0.767924
Dactolisib_1057	ALOX5AP	0.0940953	0.035986
Dactolisib_1057	ARHGAP11A	0.118598	0.00812937
Dactolisib_1057	CCL20	-0.00677726	0.880204
Dactolisib_1057	DAPK2	-0.0483886	0.28163
Dactolisib_1057	DTL	0.166079	0.000200005
Dactolisib_1057	EXO1	0.120463	0.00717562
Dactolisib_1057	GAPDH	0.0384574	0.39227
Dactolisib_1057	GPRIN1	0.2469	2.44745e-08
Dactolisib_1057	HLA-DQA1	-0.0267986	0.551151
Dactolisib_1057	OASL	0.0654352	0.145208
Dactolisib_1057	PTTG1	0.0541554	0.228143
Dactolisib_1057	SLC16A3	0.205364	3.91114e-06
Dactolisib_1057	TYMS	0.189942	2.02002e-05
Daporinad_1248	ADAM12	0.0319649	0.477086
Daporinad_1248	ALOX5AP	0.0762867	0.0893396
Daporinad_1248	ARHGAP11A	-0.0977003	0.0294203
Daporinad_1248	CCL20	0.0675506	0.132616
Daporinad_1248	DAPK2	-0.0248422	0.580599
Daporinad_1248	DTL	-0.0751018	0.0944399
Daporinad_1248	EXO1	-0.0677054	0.131729
Daporinad_1248	GAPDH	0.17223	0.000113937
Daporinad_1248	GPRIN1	0.232354	1.61618e-07
Daporinad_1248	HLA-DQA1	-0.00717744	0.873189
Daporinad_1248	OASL	-0.00912334	0.839226
Daporinad_1248	PTTG1	-0.1142	0.0108392
Daporinad_1248	SLC16A3	0.384443	5.94469e-19
Daporinad_1248	TYMS	-0.169448	0.000147305
Dasatinib_1079	ADAM12	-0.540082	5.62746e-39
Dasatinib_1079	ALOX5AP	-0.389416	1.9152e-19
Dasatinib_1079	ARHGAP11A	-0.178818	6.10293e-05
Dasatinib_1079	CCL20	-0.0845888	0.0595096
Dasatinib_1079	DAPK2	0.142986	0.0013931
Dasatinib_1079	DTL	-0.145664	0.00112769
Dasatinib_1079	EXO1	-0.139013	0.00189391
Dasatinib_1079	GAPDH	-0.197961	8.74037e-06
Dasatinib_1079	GPRIN1	-0.161542	0.000299143
Dasatinib_1079	HLA-DQA1	-0.355965	2.715e-16
Dasatinib_1079	OASL	-0.337865	9.7834e-15
Dasatinib_1079	PTTG1	-0.0967619	0.0310219
Dasatinib_1079	SLC16A3	-0.37837	2.31014e-18
Dasatinib_1079	TYMS	-0.174742	9.00406e-05
Dihydrorotenone_1827	ADAM12	0.238611	7.28281e-08
Dihydrorotenone_1827	ALOX5AP	0.495576	3.66139e-32
Dihydrorotenone_1827	ARHGAP11A	-0.15549	0.00050352
Dihydrorotenone_1827	CCL20	-0.027427	0.541849
Dihydrorotenone_1827	DAPK2	-0.0863212	0.0544617
Dihydrorotenone_1827	DTL	-0.0912041	0.0421155
Dihydrorotenone_1827	EXO1	-0.205053	4.04781e-06
Dihydrorotenone_1827	GAPDH	0.0712473	0.112656
Dihydrorotenone_1827	GPRIN1	0.223258	4.94909e-07
Dihydrorotenone_1827	HLA-DQA1	0.303525	4.73298e-12
Dihydrorotenone_1827	OASL	0.166405	0.000194214
Dihydrorotenone_1827	PTTG1	-0.0961573	0.0320928
Dihydrorotenone_1827	SLC16A3	0.402824	8.19515e-21
Dihydrorotenone_1827	TYMS	-0.126498	0.004738
Dinaciclib_1180	ADAM12	-0.190605	1.88717e-05
Dinaciclib_1180	ALOX5AP	0.000246817	0.995621
Dinaciclib_1180	ARHGAP11A	-0.138836	0.00191966
Dinaciclib_1180	CCL20	-0.096895	0.0307902
Dinaciclib_1180	DAPK2	0.079821	0.075429
Dinaciclib_1180	DTL	-0.0741871	0.0985342
Dinaciclib_1180	EXO1	-0.131083	0.00341611
Dinaciclib_1180	GAPDH	0.0447887	0.319015
Dinaciclib_1180	GPRIN1	0.171325	0.000123919
Dinaciclib_1180	HLA-DQA1	-0.111734	0.0126859
Dinaciclib_1180	OASL	-0.0643882	0.151769
Dinaciclib_1180	PTTG1	-0.00693307	0.877472
Dinaciclib_1180	SLC16A3	0.135177	0.00252897
Dinaciclib_1180	TYMS	-0.117356	0.00882563
Docetaxel_1007	ADAM12	-0.197956	8.74474e-06
Docetaxel_1007	ALOX5AP	0.239857	6.19731e-08
Docetaxel_1007	ARHGAP11A	-0.417105	2.43077e-22
Docetaxel_1007	CCL20	-0.0921246	0.0400751
Docetaxel_1007	DAPK2	0.294983	1.95282e-11
Docetaxel_1007	DTL	-0.312152	1.07836e-12
Docetaxel_1007	EXO1	-0.42921	1.07675e-23
Docetaxel_1007	GAPDH	-0.376532	3.46421e-18
Docetaxel_1007	GPRIN1	-0.0383894	0.393109
Docetaxel_1007	HLA-DQA1	0.170437	0.000134512
Docetaxel_1007	OASL	-0.0760285	0.0904319
Docetaxel_1007	PTTG1	-0.343013	3.61367e-15
Docetaxel_1007	SLC16A3	-0.103217	0.0213678
Docetaxel_1007	TYMS	-0.356649	2.36022e-16
Docetaxel_1819	ADAM12	-0.184165	3.61608e-05
Docetaxel_1819	ALOX5AP	0.196545	1.01587e-05
Docetaxel_1819	ARHGAP11A	-0.394574	5.795e-20
Docetaxel_1819	CCL20	-0.0840196	0.0612503
Docetaxel_1819	DAPK2	0.236	1.01853e-07
Docetaxel_1819	DTL	-0.246386	2.62167e-08
Docetaxel_1819	EXO1	-0.351159	7.19486e-16
Docetaxel_1819	GAPDH	-0.287497	6.50834e-11
Docetaxel_1819	GPRIN1	-0.00625459	0.889381
Docetaxel_1819	HLA-DQA1	0.0786424	0.0798577
Docetaxel_1819	OASL	-0.088485	0.0486621
Docetaxel_1819	PTTG1	-0.252934	1.07904e-08
Docetaxel_1819	SLC16A3	-0.10341	0.021125
Docetaxel_1819	TYMS	-0.313361	8.73146e-13
Doramapimod_1042	ADAM12	-0.00157494	0.972062
Doramapimod_1042	ALOX5AP	-0.251563	1.30208e-08
Doramapimod_1042	ARHGAP11A	0.409679	1.54664e-21
Doramapimod_1042	CCL20	-0.00744224	0.868552
Doramapimod_1042	DAPK2	-0.421459	8.03756e-23
Doramapimod_1042	DTL	0.426924	1.9589e-23
Doramapimod_1042	EXO1	0.469752	1.2049e-28
Doramapimod_1042	GAPDH	0.571422	2.02064e-44
Doramapimod_1042	GPRIN1	0.343338	3.39141e-15
Doramapimod_1042	HLA-DQA1	-0.335208	1.62373e-14
Doramapimod_1042	OASL	0.216552	1.09647e-06
Doramapimod_1042	PTTG1	0.459357	2.59679e-27
Doramapimod_1042	SLC16A3	0.381457	1.16282e-18
Doramapimod_1042	TYMS	0.40161	1.09653e-20
Eg5_9814_1712	ADAM12	-0.00634335	0.887822
Eg5_9814_1712	ALOX5AP	0.267632	1.34142e-09
Eg5_9814_1712	ARHGAP11A	-0.232508	1.58525e-07
Eg5_9814_1712	CCL20	0.00215518	0.961776
Eg5_9814_1712	DAPK2	0.020422	0.6497
Eg5_9814_1712	DTL	-0.115488	0.00997273
Eg5_9814_1712	EXO1	-0.193685	1.37199e-05
Eg5_9814_1712	GAPDH	-0.0777961	0.0831658
Eg5_9814_1712	GPRIN1	0.101846	0.023166
Eg5_9814_1712	HLA-DQA1	0.0926883	0.0388671
Eg5_9814_1712	OASL	0.100895	0.0244885
Eg5_9814_1712	PTTG1	-0.063225	0.159319
Eg5_9814_1712	SLC16A3	0.0402175	0.370951
Eg5_9814_1712	TYMS	-0.158755	0.00038108
Elephantin_1835	ADAM12	-0.0670386	0.135584
Elephantin_1835	ALOX5AP	-0.0640985	0.153623
Elephantin_1835	ARHGAP11A	0.0715279	0.111243
Elephantin_1835	CCL20	-0.0213132	0.635498
Elephantin_1835	DAPK2	-0.184284	3.57375e-05
Elephantin_1835	DTL	0.0555411	0.216443
Elephantin_1835	EXO1	0.0826864	0.0654925
Elephantin_1835	GAPDH	0.209782	2.38646e-06
Elephantin_1835	GPRIN1	0.161162	0.000309259
Elephantin_1835	HLA-DQA1	-0.179741	5.5817e-05
Elephantin_1835	OASL	0.0114709	0.798653
Elephantin_1835	PTTG1	0.0337192	0.453231
Elephantin_1835	SLC16A3	0.188598	2.31662e-05
Elephantin_1835	TYMS	0.044085	0.326686
Entinostat_1593	ADAM12	-0.280459	1.95482e-10
Entinostat_1593	ALOX5AP	-0.0931731	0.037853
Entinostat_1593	ARHGAP11A	-0.262848	2.68172e-09
Entinostat_1593	CCL20	-0.211295	2.01002e-06
Entinostat_1593	DAPK2	0.113847	0.0110876
Entinostat_1593	DTL	-0.167832	0.000170706
Entinostat_1593	EXO1	-0.220208	7.12848e-07
Entinostat_1593	GAPDH	-0.131413	0.00333541
Entinostat_1593	GPRIN1	-0.00790616	0.860439
Entinostat_1593	HLA-DQA1	-0.136678	0.00226044
Entinostat_1593	OASL	-0.0264444	0.556427
Entinostat_1593	PTTG1	-0.194625	1.24356e-05
Entinostat_1593	SLC16A3	-0.0274485	0.541532
Entinostat_1593	TYMS	-0.202148	5.56676e-06
Entospletinib_1630	ADAM12	-0.262152	2.96245e-09
Entospletinib_1630	ALOX5AP	-0.348194	1.30153e-15
Entospletinib_1630	ARHGAP11A	0.0463609	0.302307
Entospletinib_1630	CCL20	-0.0956111	0.0330873
Entospletinib_1630	DAPK2	-0.048377	0.281745
Entospletinib_1630	DTL	0.0996641	0.0262968
Entospletinib_1630	EXO1	0.103041	0.0215909
Entospletinib_1630	GAPDH	0.0404377	0.368335
Entospletinib_1630	GPRIN1	0.0646333	0.150213
Entospletinib_1630	HLA-DQA1	-0.430391	7.89004e-24
Entospletinib_1630	OASL	-0.234963	1.16237e-07
Entospletinib_1630	PTTG1	0.145962	0.00110123
Entospletinib_1630	SLC16A3	-0.125738	0.00499677
Entospletinib_1630	TYMS	0.0593577	0.18646
Epirubicin_1511	ADAM12	-0.187385	2.61954e-05
Epirubicin_1511	ALOX5AP	-0.106291	0.0177708
Epirubicin_1511	ARHGAP11A	-0.0750657	0.0945987
Epirubicin_1511	CCL20	-0.144284	0.00125797
Epirubicin_1511	DAPK2	-0.00493888	0.912545
Epirubicin_1511	DTL	-0.0258078	0.565973
Epirubicin_1511	EXO1	-0.0296862	0.509069
Epirubicin_1511	GAPDH	0.0427892	0.34112
Epirubicin_1511	GPRIN1	0.0787332	0.0795092
Epirubicin_1511	HLA-DQA1	-0.220357	7.00341e-07
Epirubicin_1511	OASL	-0.147756	0.000953647
Epirubicin_1511	PTTG1	-0.124461	0.00546094
Epirubicin_1511	SLC16A3	0.0309058	0.491813
Epirubicin_1511	TYMS	-0.0883764	0.0489403
EPZ004777_1237	ADAM12	-0.211135	2.04696e-06
EPZ004777_1237	ALOX5AP	0.0178449	0.691474
EPZ004777_1237	ARHGAP11A	-0.171883	0.000117671
EPZ004777_1237	CCL20	-0.019657	0.661994
EPZ004777_1237	DAPK2	-0.112587	0.0120179
EPZ004777_1237	DTL	-0.118656	0.00809774
EPZ004777_1237	EXO1	-0.143322	0.00135695
EPZ004777_1237	GAPDH	0.119987	0.00740893
EPZ004777_1237	GPRIN1	0.142731	0.00142116
EPZ004777_1237	HLA-DQA1	-0.221261	6.28855e-07
EPZ004777_1237	OASL	-0.0253197	0.573344
EPZ004777_1237	PTTG1	-0.0179834	0.689203
EPZ004777_1237	SLC16A3	0.186305	2.92061e-05
EPZ004777_1237	TYMS	-0.134567	0.00264621
EPZ5676_1563	ADAM12	-0.185861	3.05335e-05
EPZ5676_1563	ALOX5AP	-0.0117414	0.794011
EPZ5676_1563	ARHGAP11A	-0.227606	2.91573e-07
EPZ5676_1563	CCL20	-0.0562903	0.2103
EPZ5676_1563	DAPK2	-0.0106223	0.813263
EPZ5676_1563	DTL	-0.183263	3.95394e-05
EPZ5676_1563	EXO1	-0.199361	7.52421e-06
EPZ5676_1563	GAPDH	0.0407403	0.36476
EPZ5676_1563	GPRIN1	0.104404	0.0199099
EPZ5676_1563	HLA-DQA1	-0.222965	5.12683e-07
EPZ5676_1563	OASL	-0.123912	0.00567226
EPZ5676_1563	PTTG1	-0.158851	0.000377937
EPZ5676_1563	SLC16A3	0.178245	6.44951e-05
EPZ5676_1563	TYMS	-0.20615	3.58477e-06
ERK_2440_1713	ADAM12	-0.14899	0.000863003
ERK_2440_1713	ALOX5AP	-0.232953	1.49881e-07
ERK_2440_1713	ARHGAP11A	0.0756302	0.0921373
ERK_2440_1713	CCL20	-0.103475	0.0210429
ERK_2440_1713	DAPK2	0.150891	0.000738805
ERK_2440_1713	DTL	0.15571	0.000494245
ERK_2440_1713	EXO1	0.189028	2.2175e-05
ERK_2440_1713	GAPDH	-0.0558216	0.214128
ERK_2440_1713	GPRIN1	-0.0294879	0.511903
ERK_2440_1713	HLA-DQA1	-0.120503	0.00715637
ERK_2440_1713	OASL	-0.141381	0.00157868
ERK_2440_1713	PTTG1	0.121809	0.00655102
ERK_2440_1713	SLC16A3	-0.261427	3.28564e-09
ERK_2440_1713	TYMS	0.190702	1.86847e-05
ERK_6604_1714	ADAM12	-0.111352	0.0129955
ERK_6604_1714	ALOX5AP	-0.11002	0.0141274
ERK_6604_1714	ARHGAP11A	-0.0855676	0.0566119
ERK_6604_1714	CCL20	-0.153263	0.000607061
ERK_6604_1714	DAPK2	0.345135	2.38405e-15
ERK_6604_1714	DTL	0.0518723	0.248386
ERK_6604_1714	EXO1	0.0361729	0.421019
ERK_6604_1714	GAPDH	-0.223846	4.61019e-07
ERK_6604_1714	GPRIN1	-0.079232	0.0776166
ERK_6604_1714	HLA-DQA1	-0.0101441	0.821525
ERK_6604_1714	OASL	-0.200409	6.72121e-06
ERK_6604_1714	PTTG1	-0.00420557	0.92549
ERK_6604_1714	SLC16A3	-0.278077	2.81661e-10
ERK_6604_1714	TYMS	0.0657502	0.143277
Erlotinib_1168	ADAM12	0.0201808	0.653566
Erlotinib_1168	ALOX5AP	0.197824	8.86841e-06
Erlotinib_1168	ARHGAP11A	-0.292744	2.80958e-11
Erlotinib_1168	CCL20	0.0125318	0.780487
Erlotinib_1168	DAPK2	0.202533	5.33796e-06
Erlotinib_1168	DTL	-0.239992	6.08971e-08
Erlotinib_1168	EXO1	-0.319279	3.06237e-13
Erlotinib_1168	GAPDH	-0.216669	1.08153e-06
Erlotinib_1168	GPRIN1	0.00845248	0.850905
Erlotinib_1168	HLA-DQA1	0.124554	0.00542604
Erlotinib_1168	OASL	-0.0138386	0.758274
Erlotinib_1168	PTTG1	-0.0750218	0.0947923
Erlotinib_1168	SLC16A3	-0.0288991	0.520371
Erlotinib_1168	TYMS	-0.220119	7.20376e-07
Fludarabine_1813	ADAM12	-0.251287	1.3521e-08
Fludarabine_1813	ALOX5AP	-0.30155	6.5964e-12
Fludarabine_1813	ARHGAP11A	-0.173544	0.000100775
Fludarabine_1813	CCL20	-0.1275	0.00441484
Fludarabine_1813	DAPK2	0.139979	0.00175896
Fludarabine_1813	DTL	-0.0659358	0.142149
Fludarabine_1813	EXO1	-0.0891151	0.0470736
Fludarabine_1813	GAPDH	-0.0677591	0.131422
Fludarabine_1813	GPRIN1	0.104854	0.0193811
Fludarabine_1813	HLA-DQA1	-0.366265	3.17831e-17
Fludarabine_1813	OASL	-0.205434	3.88118e-06
Fludarabine_1813	PTTG1	-0.133071	0.00295495
Fludarabine_1813	SLC16A3	0.00123497	0.978091
Fludarabine_1813	TYMS	-0.123753	0.005735
Foretinib_2040	ADAM12	-0.298539	1.08869e-11
Foretinib_2040	ALOX5AP	-0.121733	0.00658523
Foretinib_2040	ARHGAP11A	-0.124107	0.00559633
Foretinib_2040	CCL20	-0.014553	0.746212
Foretinib_2040	DAPK2	0.0824793	0.0661724
Foretinib_2040	DTL	0.0184929	0.680876
Foretinib_2040	EXO1	-0.0103083	0.818687
Foretinib_2040	GAPDH	-0.0920577	0.0402204
Foretinib_2040	GPRIN1	0.0421402	0.348499
Foretinib_2040	HLA-DQA1	-0.19824	8.48343e-06
Foretinib_2040	OASL	-0.103482	0.0210346
Foretinib_2040	PTTG1	1.50534e-05	0.999733
Foretinib_2040	SLC16A3	-0.0701533	0.1183
Foretinib_2040	TYMS	0.00652262	0.884673
Fulvestrant_1200	ADAM12	-0.175249	8.58325e-05
Fulvestrant_1200	ALOX5AP	0.106571	0.0174712
Fulvestrant_1200	ARHGAP11A	-0.232614	1.56421e-07
Fulvestrant_1200	CCL20	-0.0250411	0.577571
Fulvestrant_1200	DAPK2	-0.0643704	0.151882
Fulvestrant_1200	DTL	-0.180776	5.0472e-05
Fulvestrant_1200	EXO1	-0.222805	5.2267e-07
Fulvestrant_1200	GAPDH	0.100239	0.0254381
Fulvestrant_1200	GPRIN1	0.141363	0.00158087
Fulvestrant_1200	HLA-DQA1	-0.0929087	0.0384033
Fulvestrant_1200	OASL	0.00886704	0.843684
Fulvestrant_1200	PTTG1	-0.079838	0.0753666
Fulvestrant_1200	SLC16A3	0.224782	4.11613e-07
Fulvestrant_1200	TYMS	-0.204781	4.17146e-06
Fulvestrant_1816	ADAM12	0.0237923	0.5967
Fulvestrant_1816	ALOX5AP	0.319543	2.92089e-13
Fulvestrant_1816	ARHGAP11A	-0.340021	6.46103e-15
Fulvestrant_1816	CCL20	-0.0586318	0.191913
Fulvestrant_1816	DAPK2	0.0270543	0.547357
Fulvestrant_1816	DTL	-0.223384	4.87474e-07
Fulvestrant_1816	EXO1	-0.313221	8.94756e-13
Fulvestrant_1816	GAPDH	-0.078691	0.0796711
Fulvestrant_1816	GPRIN1	0.124295	0.00552419
Fulvestrant_1816	HLA-DQA1	0.136415	0.00230554
Fulvestrant_1816	OASL	0.0248793	0.580034
Fulvestrant_1816	PTTG1	-0.249208	1.79361e-08
Fulvestrant_1816	SLC16A3	0.203451	4.82829e-06
Fulvestrant_1816	TYMS	-0.259631	4.24007e-09
Gallibiscoquinazole_1830	ADAM12	-0.117503	0.00874025
Gallibiscoquinazole_1830	ALOX5AP	0.106943	0.0170803
Gallibiscoquinazole_1830	ARHGAP11A	-0.274031	5.19642e-10
Gallibiscoquinazole_1830	CCL20	-0.0652014	0.146654
Gallibiscoquinazole_1830	DAPK2	0.0533346	0.235281
Gallibiscoquinazole_1830	DTL	-0.266865	1.50031e-09
Gallibiscoquinazole_1830	EXO1	-0.29831	1.13066e-11
Gallibiscoquinazole_1830	GAPDH	0.0323382	0.471953
Gallibiscoquinazole_1830	GPRIN1	0.0804573	0.0731227
Gallibiscoquinazole_1830	HLA-DQA1	-0.0754208	0.0930446
Gallibiscoquinazole_1830	OASL	-0.081002	0.0711941
Gallibiscoquinazole_1830	PTTG1	-0.242868	4.18074e-08
Gallibiscoquinazole_1830	SLC16A3	0.264257	2.18984e-09
Gallibiscoquinazole_1830	TYMS	-0.303767	4.54381e-12
GDC0810_1925	ADAM12	-0.0563914	0.209481
GDC0810_1925	ALOX5AP	0.278016	2.84303e-10
GDC0810_1925	ARHGAP11A	-0.271676	7.3883e-10
GDC0810_1925	CCL20	-0.0320437	0.476
GDC0810_1925	DAPK2	0.0864986	0.0539655
GDC0810_1925	DTL	-0.185962	3.02264e-05
GDC0810_1925	EXO1	-0.308686	1.96517e-12
GDC0810_1925	GAPDH	-0.126169	0.00484857
GDC0810_1925	GPRIN1	0.236957	9.01123e-08
GDC0810_1925	HLA-DQA1	0.0931302	0.0379419
GDC0810_1925	OASL	-0.0288494	0.521088
GDC0810_1925	PTTG1	-0.253914	9.42682e-09
GDC0810_1925	SLC16A3	0.275396	4.23103e-10
GDC0810_1925	TYMS	-0.281176	1.75006e-10
Gefitinib_1010	ADAM12	-0.0757192	0.0917542
Gefitinib_1010	ALOX5AP	0.301807	6.31854e-12
Gefitinib_1010	ARHGAP11A	-0.322496	1.71583e-13
Gefitinib_1010	CCL20	0.0228703	0.611003
Gefitinib_1010	DAPK2	0.0609104	0.17518
Gefitinib_1010	DTL	-0.288193	5.82786e-11
Gefitinib_1010	EXO1	-0.35471	3.50708e-16
Gefitinib_1010	GAPDH	-0.121157	0.00684746
Gefitinib_1010	GPRIN1	-0.0681255	0.129344
Gefitinib_1010	HLA-DQA1	0.191863	1.65778e-05
Gefitinib_1010	OASL	0.103329	0.0212269
Gefitinib_1010	PTTG1	-0.000537915	0.990456
Gefitinib_1010	SLC16A3	-0.0736626	0.100945
Gefitinib_1010	TYMS	-0.196209	1.0526e-05
Gemcitabine_1190	ADAM12	-0.183161	3.99419e-05
Gemcitabine_1190	ALOX5AP	-0.170365	0.000135416
Gemcitabine_1190	ARHGAP11A	-0.219	8.22528e-07
Gemcitabine_1190	CCL20	-0.177494	6.93107e-05
Gemcitabine_1190	DAPK2	0.115033	0.0102716
Gemcitabine_1190	DTL	-0.114372	0.0107196
Gemcitabine_1190	EXO1	-0.160992	0.000313887
Gemcitabine_1190	GAPDH	-0.134377	0.00268375
Gemcitabine_1190	GPRIN1	0.0404538	0.368145
Gemcitabine_1190	HLA-DQA1	-0.250232	1.56105e-08
Gemcitabine_1190	OASL	-0.309596	1.67989e-12
Gemcitabine_1190	PTTG1	-0.2539	9.44516e-09
Gemcitabine_1190	SLC16A3	-0.0481717	0.283795
Gemcitabine_1190	TYMS	-0.188393	2.36549e-05
GNE.317_1926	ADAM12	-0.0146738	0.744178
GNE.317_1926	ALOX5AP	0.103663	0.0208101
GNE.317_1926	ARHGAP11A	0.14022	0.00172665
GNE.317_1926	CCL20	-0.0407339	0.364835
GNE.317_1926	DAPK2	-0.088976	0.0474204
GNE.317_1926	DTL	0.215994	1.17015e-06
GNE.317_1926	EXO1	0.174616	9.11146e-05
GNE.317_1926	GAPDH	0.0791705	0.0778479
GNE.317_1926	GPRIN1	0.230081	2.14719e-07
GNE.317_1926	HLA-DQA1	-0.0429635	0.339155
GNE.317_1926	OASL	0.0728264	0.104885
GNE.317_1926	PTTG1	0.172217	0.00011408
GNE.317_1926	SLC16A3	0.133079	0.0029533
GNE.317_1926	TYMS	0.246619	2.54116e-08
GSK1904529A_1093	ADAM12	0.0903124	0.0441754
GSK1904529A_1093	ALOX5AP	0.365186	3.99397e-17
GSK1904529A_1093	ARHGAP11A	-0.251598	1.29585e-08
GSK1904529A_1093	CCL20	0.0473044	0.292563
GSK1904529A_1093	DAPK2	-0.0455347	0.311014
GSK1904529A_1093	DTL	-0.176955	7.29823e-05
GSK1904529A_1093	EXO1	-0.271422	7.67259e-10
GSK1904529A_1093	GAPDH	-0.0025105	0.95548
GSK1904529A_1093	GPRIN1	0.225259	3.88464e-07
GSK1904529A_1093	HLA-DQA1	0.132241	0.00314006
GSK1904529A_1093	OASL	0.00823157	0.854758
GSK1904529A_1093	PTTG1	-0.177104	7.19509e-05
GSK1904529A_1093	SLC16A3	0.357366	2.03719e-16
GSK1904529A_1093	TYMS	-0.235379	1.10238e-07
GSK2578215A_1927	ADAM12	-0.100111	0.0256275
GSK2578215A_1927	ALOX5AP	0.146668	0.00104077
GSK2578215A_1927	ARHGAP11A	-0.21076	2.1363e-06
GSK2578215A_1927	CCL20	-0.0746248	0.0965577
GSK2578215A_1927	DAPK2	-0.00576897	0.897921
GSK2578215A_1927	DTL	-0.172008	0.000116319
GSK2578215A_1927	EXO1	-0.250491	1.50708e-08
GSK2578215A_1927	GAPDH	-0.00894191	0.842381
GSK2578215A_1927	GPRIN1	0.186654	2.81993e-05
GSK2578215A_1927	HLA-DQA1	-0.0330831	0.461803
GSK2578215A_1927	OASL	-0.0256889	0.567764
GSK2578215A_1927	PTTG1	-0.208657	2.70913e-06
GSK2578215A_1927	SLC16A3	0.305784	3.2286e-12
GSK2578215A_1927	TYMS	-0.267101	1.44949e-09
GSK2606414_1618	ADAM12	-0.139969	0.00176033
GSK2606414_1618	ALOX5AP	-0.115049	0.0102606
GSK2606414_1618	ARHGAP11A	-0.0854538	0.0569426
GSK2606414_1618	CCL20	-0.0098414	0.826765
GSK2606414_1618	DAPK2	-0.0166715	0.710819
GSK2606414_1618	DTL	0.0261597	0.560687
GSK2606414_1618	EXO1	0.010625	0.813217
GSK2606414_1618	GAPDH	0.0808585	0.0716984
GSK2606414_1618	GPRIN1	0.189668	2.07733e-05
GSK2606414_1618	HLA-DQA1	-0.27499	4.49868e-10
GSK2606414_1618	OASL	-0.150213	0.000781056
GSK2606414_1618	PTTG1	0.113555	0.0112977
GSK2606414_1618	SLC16A3	0.131015	0.00343286
GSK2606414_1618	TYMS	-0.00236465	0.958064
GSK269962A_1192	ADAM12	-0.0763774	0.0889585
GSK269962A_1192	ALOX5AP	-0.251967	1.23203e-08
GSK269962A_1192	ARHGAP11A	0.31539	6.11154e-13
GSK269962A_1192	CCL20	-0.0311975	0.487733
GSK269962A_1192	DAPK2	-0.304562	3.97255e-12
GSK269962A_1192	DTL	0.29886	1.03231e-11
GSK269962A_1192	EXO1	0.292599	2.87609e-11
GSK269962A_1192	GAPDH	0.303653	4.63237e-12
GSK269962A_1192	GPRIN1	0.157673	0.000418183
GSK269962A_1192	HLA-DQA1	-0.334966	1.70009e-14
GSK269962A_1192	OASL	0.016041	0.721293
GSK269962A_1192	PTTG1	0.190679	1.87294e-05
GSK269962A_1192	SLC16A3	0.203946	4.57312e-06
GSK269962A_1192	TYMS	0.19857	8.19002e-06
GSK343_1627	ADAM12	-0.17182	0.000118362
GSK343_1627	ALOX5AP	-0.136335	0.00231935
GSK343_1627	ARHGAP11A	-0.116241	0.00949508
GSK343_1627	CCL20	-0.0490288	0.275305
GSK343_1627	DAPK2	-0.0523053	0.244453
GSK343_1627	DTL	-0.0630797	0.160282
GSK343_1627	EXO1	-0.0570913	0.203872
GSK343_1627	GAPDH	0.131973	0.0032021
GSK343_1627	GPRIN1	0.152248	0.000660515
GSK343_1627	HLA-DQA1	-0.341667	4.6969e-15
GSK343_1627	OASL	-0.135919	0.00239283
GSK343_1627	PTTG1	-0.0162614	0.717625
GSK343_1627	SLC16A3	0.17104	0.000127238
GSK343_1627	TYMS	-0.0802078	0.07402
GSK591_2110	ADAM12	-0.000870067	0.984563
GSK591_2110	ALOX5AP	0.0790305	0.0783765
GSK591_2110	ARHGAP11A	-0.0885434	0.0485129
GSK591_2110	CCL20	-0.0786332	0.079893
GSK591_2110	DAPK2	-0.0220098	0.624488
GSK591_2110	DTL	-0.0497783	0.268024
GSK591_2110	EXO1	-0.1212	0.00682733
GSK591_2110	GAPDH	-0.00159498	0.971706
GSK591_2110	GPRIN1	0.259377	4.39538e-09
GSK591_2110	HLA-DQA1	-0.125619	0.00503877
GSK591_2110	OASL	-0.0488748	0.276818
GSK591_2110	PTTG1	-0.175454	8.41829e-05
GSK591_2110	SLC16A3	0.31269	9.81732e-13
GSK591_2110	TYMS	-0.142284	0.00147171
I.BET.762_1624	ADAM12	-0.27911	2.40504e-10
I.BET.762_1624	ALOX5AP	-0.223057	5.07039e-07
I.BET.762_1624	ARHGAP11A	-0.164373	0.000232966
I.BET.762_1624	CCL20	-0.0225597	0.615857
I.BET.762_1624	DAPK2	0.0959673	0.0324358
I.BET.762_1624	DTL	-0.0864562	0.0540838
I.BET.762_1624	EXO1	-0.0904399	0.0438756
I.BET.762_1624	GAPDH	-0.0892245	0.0468023
I.BET.762_1624	GPRIN1	0.0263064	0.55849
I.BET.762_1624	HLA-DQA1	-0.318519	3.50791e-13
I.BET.762_1624	OASL	-0.145323	0.00115869
I.BET.762_1624	PTTG1	-0.0768951	0.0868082
I.BET.762_1624	SLC16A3	-0.0561705	0.211274
I.BET.762_1624	TYMS	-0.101426	0.023742
I.BRD9_1928	ADAM12	-0.0763927	0.0888945
I.BRD9_1928	ALOX5AP	0.107439	0.0165705
I.BRD9_1928	ARHGAP11A	-0.176895	7.34025e-05
I.BRD9_1928	CCL20	-0.0107123	0.811711
I.BRD9_1928	DAPK2	-0.0942081	0.0357631
I.BRD9_1928	DTL	-0.116438	0.00937352
I.BRD9_1928	EXO1	-0.139027	0.00189192
I.BRD9_1928	GAPDH	0.0779599	0.0825169
I.BRD9_1928	GPRIN1	0.140925	0.00163537
I.BRD9_1928	HLA-DQA1	-0.0999166	0.0259166
I.BRD9_1928	OASL	0.0336079	0.454724
I.BRD9_1928	PTTG1	-0.0613422	0.172135
I.BRD9_1928	SLC16A3	0.218732	8.48946e-07
I.BRD9_1928	TYMS	-0.150125	0.000786694
IAP_5620_1428	ADAM12	-0.147168	0.000999844
IAP_5620_1428	ALOX5AP	0.11857	0.00814417
IAP_5620_1428	ARHGAP11A	-0.282273	1.47665e-10
IAP_5620_1428	CCL20	-0.0559151	0.213361
IAP_5620_1428	DAPK2	0.155087	0.000520967
IAP_5620_1428	DTL	-0.232175	1.65301e-07
IAP_5620_1428	EXO1	-0.318884	3.28663e-13
IAP_5620_1428	GAPDH	-0.110265	0.0139124
IAP_5620_1428	GPRIN1	0.122681	0.00617282
IAP_5620_1428	HLA-DQA1	-0.036553	0.416153
IAP_5620_1428	OASL	-0.100311	0.0253324
IAP_5620_1428	PTTG1	-0.204725	4.1974e-06
IAP_5620_1428	SLC16A3	0.128144	0.00421782
IAP_5620_1428	TYMS	-0.279777	2.17111e-10
Ibrutinib_1799	ADAM12	0.0833397	0.0633843
Ibrutinib_1799	ALOX5AP	0.188842	2.25996e-05
Ibrutinib_1799	ARHGAP11A	-0.0668231	0.136848
Ibrutinib_1799	CCL20	0.144918	0.00119652
Ibrutinib_1799	DAPK2	-0.212363	1.7794e-06
Ibrutinib_1799	DTL	-0.0897334	0.0455576
Ibrutinib_1799	EXO1	-0.0876147	0.0509293
Ibrutinib_1799	GAPDH	0.194645	1.24095e-05
Ibrutinib_1799	GPRIN1	0.101736	0.0233158
Ibrutinib_1799	HLA-DQA1	-0.0329678	0.463365
Ibrutinib_1799	OASL	0.0530327	0.237945
Ibrutinib_1799	PTTG1	0.179584	5.66706e-05
Ibrutinib_1799	SLC16A3	0.201752	5.81157e-06
Ibrutinib_1799	TYMS	-0.03713	0.408828
IGF1R_3801_1738	ADAM12	-0.288333	5.6999e-11
IGF1R_3801_1738	ALOX5AP	-0.0279885	0.533605
IGF1R_3801_1738	ARHGAP11A	-0.150983	0.00073322
IGF1R_3801_1738	CCL20	0.00725124	0.871896
IGF1R_3801_1738	DAPK2	0.143655	0.00132196
IGF1R_3801_1738	DTL	-0.0540557	0.229001
IGF1R_3801_1738	EXO1	-0.0432599	0.33583
IGF1R_3801_1738	GAPDH	-0.0471496	0.294148
IGF1R_3801_1738	GPRIN1	-0.0511387	0.255147
IGF1R_3801_1738	HLA-DQA1	-0.108884	0.0151603
IGF1R_3801_1738	OASL	-0.0636449	0.156562
IGF1R_3801_1738	PTTG1	0.0305156	0.4973
IGF1R_3801_1738	SLC16A3	-0.0897522	0.0455122
IGF1R_3801_1738	TYMS	-0.0434991	0.333162
Ipatasertib_1924	ADAM12	-0.0839461	0.0614782
Ipatasertib_1924	ALOX5AP	0.127104	0.00453998
Ipatasertib_1924	ARHGAP11A	0.00588138	0.895943
Ipatasertib_1924	CCL20	0.0512493	0.25412
Ipatasertib_1924	DAPK2	-0.168623	0.000158847
Ipatasertib_1924	DTL	-0.00508082	0.910043
Ipatasertib_1924	EXO1	-0.0119222	0.790911
Ipatasertib_1924	GAPDH	0.130622	0.00353189
Ipatasertib_1924	GPRIN1	0.123269	0.005929
Ipatasertib_1924	HLA-DQA1	-0.0466756	0.299033
Ipatasertib_1924	OASL	0.152961	0.000622553
Ipatasertib_1924	PTTG1	0.0913083	0.0418802
Ipatasertib_1924	SLC16A3	0.19675	9.94042e-06
Ipatasertib_1924	TYMS	0.0378023	0.40039
IRAK4_4710_1716	ADAM12	-0.0477114	0.288427
IRAK4_4710_1716	ALOX5AP	0.146794	0.00103033
IRAK4_4710_1716	ARHGAP11A	-0.252727	1.11016e-08
IRAK4_4710_1716	CCL20	-0.0814567	0.0696165
IRAK4_4710_1716	DAPK2	0.0441606	0.325856
IRAK4_4710_1716	DTL	-0.145981	0.00109955
IRAK4_4710_1716	EXO1	-0.210197	2.27704e-06
IRAK4_4710_1716	GAPDH	-0.033954	0.45009
IRAK4_4710_1716	GPRIN1	0.225982	3.55689e-07
IRAK4_4710_1716	HLA-DQA1	-0.0239461	0.594327
IRAK4_4710_1716	OASL	-0.0217628	0.628382
IRAK4_4710_1716	PTTG1	-0.164872	0.000222829
IRAK4_4710_1716	SLC16A3	0.231503	1.79816e-07
IRAK4_4710_1716	TYMS	-0.209365	2.50168e-06
Irinotecan_1088	ADAM12	-0.112241	0.0122843
Irinotecan_1088	ALOX5AP	0.00686288	0.878703
Irinotecan_1088	ARHGAP11A	-0.118555	0.00815253
Irinotecan_1088	CCL20	-0.194708	1.23287e-05
Irinotecan_1088	DAPK2	0.00409423	0.927457
Irinotecan_1088	DTL	-0.0422116	0.347683
Irinotecan_1088	EXO1	-0.0777889	0.0831941
Irinotecan_1088	GAPDH	-0.0524602	0.243057
Irinotecan_1088	GPRIN1	0.163323	0.000255727
Irinotecan_1088	HLA-DQA1	-0.133163	0.00293506
Irinotecan_1088	OASL	-0.139754	0.00178952
Irinotecan_1088	PTTG1	-0.212924	1.66859e-06
Irinotecan_1088	SLC16A3	0.121908	0.00650705
Irinotecan_1088	TYMS	-0.114271	0.0107894
IWP.2_1576	ADAM12	-0.181587	4.66287e-05
IWP.2_1576	ALOX5AP	0.0895404	0.0460263
IWP.2_1576	ARHGAP11A	-0.322638	1.6722e-13
IWP.2_1576	CCL20	-0.0956758	0.0329681
IWP.2_1576	DAPK2	0.0374365	0.404968
IWP.2_1576	DTL	-0.209891	2.35739e-06
IWP.2_1576	EXO1	-0.276536	3.56089e-10
IWP.2_1576	GAPDH	-0.0660559	0.141422
IWP.2_1576	GPRIN1	0.0631727	0.159665
IWP.2_1576	HLA-DQA1	-0.143255	0.00136412
IWP.2_1576	OASL	-0.122815	0.00611659
IWP.2_1576	PTTG1	-0.188009	2.45939e-05
IWP.2_1576	SLC16A3	0.0869843	0.0526262
IWP.2_1576	TYMS	-0.253672	9.74686e-09
JAK_8517_1739	ADAM12	-0.31088	1.34531e-12
JAK_8517_1739	ALOX5AP	-0.102955	0.021702
JAK_8517_1739	ARHGAP11A	-0.0584029	0.193657
JAK_8517_1739	CCL20	-0.0272121	0.545021
JAK_8517_1739	DAPK2	0.0018154	0.967798
JAK_8517_1739	DTL	0.0154922	0.730451
JAK_8517_1739	EXO1	0.0404295	0.368432
JAK_8517_1739	GAPDH	0.0988088	0.0276201
JAK_8517_1739	GPRIN1	0.0685209	0.12713
JAK_8517_1739	HLA-DQA1	-0.220106	7.21539e-07
JAK_8517_1739	OASL	-0.00240835	0.957289
JAK_8517_1739	PTTG1	0.138344	0.00199299
JAK_8517_1739	SLC16A3	0.0779983	0.0823653
JAK_8517_1739	TYMS	0.00361067	0.936005
JAK1_8709_1718	ADAM12	0.0464546	0.30133
JAK1_8709_1718	ALOX5AP	0.0512589	0.254031
JAK1_8709_1718	ARHGAP11A	0.0988225	0.0275985
JAK1_8709_1718	CCL20	-0.027173	0.545599
JAK1_8709_1718	DAPK2	-0.193717	1.36755e-05
JAK1_8709_1718	DTL	0.20569	3.77251e-06
JAK1_8709_1718	EXO1	0.170204	0.000137432
JAK1_8709_1718	GAPDH	0.212917	1.67003e-06
JAK1_8709_1718	GPRIN1	0.380846	1.33271e-18
JAK1_8709_1718	HLA-DQA1	-0.135938	0.00238939
JAK1_8709_1718	OASL	0.102123	0.0227918
JAK1_8709_1718	PTTG1	0.226417	3.37322e-07
JAK1_8709_1718	SLC16A3	0.28442	1.05671e-10
JAK1_8709_1718	TYMS	0.165509	0.000210493
JQ1_2172	ADAM12	-0.283762	1.17124e-10
JQ1_2172	ALOX5AP	-0.347288	1.55811e-15
JQ1_2172	ARHGAP11A	0.0910958	0.0423613
JQ1_2172	CCL20	-0.0551596	0.219621
JQ1_2172	DAPK2	-0.284891	9.81508e-11
JQ1_2172	DTL	0.113144	0.0115986
JQ1_2172	EXO1	0.166914	0.000185498
JQ1_2172	GAPDH	0.382179	9.89319e-19
JQ1_2172	GPRIN1	0.133495	0.00286434
JQ1_2172	HLA-DQA1	-0.456135	6.5848e-27
JQ1_2172	OASL	0.030339	0.499794
JQ1_2172	PTTG1	0.167367	0.000178065
JQ1_2172	SLC16A3	0.248505	1.9725e-08
JQ1_2172	TYMS	0.06367	0.156398
KRAS..G12C..Inhibitor.12_1855	ADAM12	0.162229	0.000281637
KRAS..G12C..Inhibitor.12_1855	ALOX5AP	0.205105	4.02506e-06
KRAS..G12C..Inhibitor.12_1855	ARHGAP11A	-0.0842378	0.0605779
KRAS..G12C..Inhibitor.12_1855	CCL20	0.00934845	0.835315
KRAS..G12C..Inhibitor.12_1855	DAPK2	-0.122613	0.00620185
KRAS..G12C..Inhibitor.12_1855	DTL	-0.0344672	0.443267
KRAS..G12C..Inhibitor.12_1855	EXO1	-0.0772575	0.0853281
KRAS..G12C..Inhibitor.12_1855	GAPDH	0.14757	0.000968068
KRAS..G12C..Inhibitor.12_1855	GPRIN1	0.290281	4.17637e-11
KRAS..G12C..Inhibitor.12_1855	HLA-DQA1	-0.0100732	0.822752
KRAS..G12C..Inhibitor.12_1855	OASL	-0.0245919	0.584419
KRAS..G12C..Inhibitor.12_1855	PTTG1	-0.0853063	0.0573737
KRAS..G12C..Inhibitor.12_1855	SLC16A3	0.410681	1.20809e-21
KRAS..G12C..Inhibitor.12_1855	TYMS	-0.101496	0.0236445
KU.55933_1030	ADAM12	-0.379299	1.88042e-18
KU.55933_1030	ALOX5AP	-0.528186	4.69127e-37
KU.55933_1030	ARHGAP11A	0.0559377	0.213175
KU.55933_1030	CCL20	-0.161932	0.000289084
KU.55933_1030	DAPK2	0.0896475	0.0457658
KU.55933_1030	DTL	0.0922526	0.0397979
KU.55933_1030	EXO1	0.0871493	0.0521775
KU.55933_1030	GAPDH	0.0343025	0.445451
KU.55933_1030	GPRIN1	0.0274091	0.542113
KU.55933_1030	HLA-DQA1	-0.494386	5.39999e-32
KU.55933_1030	OASL	-0.26147	3.26542e-09
KU.55933_1030	PTTG1	0.0467624	0.298135
KU.55933_1030	SLC16A3	-0.108374	0.0156457
KU.55933_1030	TYMS	0.043422	0.334021
Lapatinib_1558	ADAM12	-0.0404522	0.368164
Lapatinib_1558	ALOX5AP	0.483338	1.85333e-30
Lapatinib_1558	ARHGAP11A	-0.341054	5.29033e-15
Lapatinib_1558	CCL20	0.0433374	0.334965
Lapatinib_1558	DAPK2	0.0457094	0.309159
Lapatinib_1558	DTL	-0.286809	7.2571e-11
Lapatinib_1558	EXO1	-0.376747	3.3041e-18
Lapatinib_1558	GAPDH	-0.180463	5.20376e-05
Lapatinib_1558	GPRIN1	-0.0761314	0.0899953
Lapatinib_1558	HLA-DQA1	0.341989	4.41163e-15
Lapatinib_1558	OASL	0.134551	0.00264945
Lapatinib_1558	PTTG1	-0.047309	0.292516
Lapatinib_1558	SLC16A3	-0.084042	0.0611811
Lapatinib_1558	TYMS	-0.213529	1.55651e-06
LCL161_1557	ADAM12	-0.100949	0.0244109
LCL161_1557	ALOX5AP	0.0653811	0.145542
LCL161_1557	ARHGAP11A	-0.282809	1.35871e-10
LCL161_1557	CCL20	-0.00800645	0.858687
LCL161_1557	DAPK2	0.139083	0.00188386
LCL161_1557	DTL	-0.247952	2.12488e-08
LCL161_1557	EXO1	-0.300452	7.92343e-12
LCL161_1557	GAPDH	-0.134941	0.00257386
LCL161_1557	GPRIN1	0.074393	0.0976003
LCL161_1557	HLA-DQA1	-0.0907769	0.0430921
LCL161_1557	OASL	-0.174151	9.51966e-05
LCL161_1557	PTTG1	-0.18345	3.88167e-05
LCL161_1557	SLC16A3	0.0781173	0.0818974
LCL161_1557	TYMS	-0.259209	4.50039e-09
Leflunomide_1578	ADAM12	0.111029	0.0132617
Leflunomide_1578	ALOX5AP	0.113756	0.0111531
Leflunomide_1578	ARHGAP11A	-0.0652989	0.14605
Leflunomide_1578	CCL20	-0.0638871	0.154987
Leflunomide_1578	DAPK2	-0.0763799	0.0889482
Leflunomide_1578	DTL	0.00536263	0.905076
Leflunomide_1578	EXO1	-0.0567719	0.206418
Leflunomide_1578	GAPDH	0.0349534	0.436858
Leflunomide_1578	GPRIN1	0.212072	1.83955e-06
Leflunomide_1578	HLA-DQA1	-0.101229	0.0240166
Leflunomide_1578	OASL	-0.0834603	0.0630013
Leflunomide_1578	PTTG1	-0.154595	0.000542975
Leflunomide_1578	SLC16A3	0.21475	1.35202e-06
Leflunomide_1578	TYMS	-0.101326	0.0238805
LGK974_1598	ADAM12	0.0611328	0.173607
LGK974_1598	ALOX5AP	0.262778	2.70884e-09
LGK974_1598	ARHGAP11A	-0.227105	3.10052e-07
LGK974_1598	CCL20	-0.0571295	0.203569
LGK974_1598	DAPK2	-0.0292144	0.515827
LGK974_1598	DTL	-0.115129	0.0102079
LGK974_1598	EXO1	-0.1976	9.08262e-06
LGK974_1598	GAPDH	0.044264	0.324723
LGK974_1598	GPRIN1	0.209667	2.41766e-06
LGK974_1598	HLA-DQA1	0.024199	0.590438
LGK974_1598	OASL	-0.0353759	0.431333
LGK974_1598	PTTG1	-0.107764	0.0162435
LGK974_1598	SLC16A3	0.259193	4.51102e-09
LGK974_1598	TYMS	-0.163144	0.000259803
Linsitinib_1510	ADAM12	0.0445824	0.321252
Linsitinib_1510	ALOX5AP	0.417396	2.25857e-22
Linsitinib_1510	ARHGAP11A	-0.156327	0.000469044
Linsitinib_1510	CCL20	0.0295969	0.510344
Linsitinib_1510	DAPK2	-0.0851408	0.0578605
Linsitinib_1510	DTL	-0.0150537	0.737796
Linsitinib_1510	EXO1	-0.102848	0.0218389
Linsitinib_1510	GAPDH	0.0768922	0.0868202
Linsitinib_1510	GPRIN1	0.24577	2.8464e-08
Linsitinib_1510	HLA-DQA1	0.228075	2.75209e-07
Linsitinib_1510	OASL	0.254439	8.76754e-09
Linsitinib_1510	PTTG1	0.0691973	0.123411
Linsitinib_1510	SLC16A3	0.274502	4.84137e-10
Linsitinib_1510	TYMS	-0.0098632	0.826388
LJI308_2107	ADAM12	-0.208327	2.81156e-06
LJI308_2107	ALOX5AP	-0.0346011	0.441497
LJI308_2107	ARHGAP11A	-0.127888	0.00429524
LJI308_2107	CCL20	-0.0505282	0.260872
LJI308_2107	DAPK2	0.0225243	0.61641
LJI308_2107	DTL	-0.0843875	0.0601204
LJI308_2107	EXO1	-0.14552	0.00114069
LJI308_2107	GAPDH	0.0371685	0.408342
LJI308_2107	GPRIN1	0.168162	0.000165664
LJI308_2107	HLA-DQA1	-0.194538	1.255e-05
LJI308_2107	OASL	-0.0637409	0.155936
LJI308_2107	PTTG1	-0.122114	0.00641649
LJI308_2107	SLC16A3	0.200481	6.66907e-06
LJI308_2107	TYMS	-0.166882	0.000186039
Luminespib_1559	ADAM12	-0.408966	1.84287e-21
Luminespib_1559	ALOX5AP	-0.182677	4.18958e-05
Luminespib_1559	ARHGAP11A	-0.21432	1.42085e-06
Luminespib_1559	CCL20	-0.116301	0.00945779
Luminespib_1559	DAPK2	0.159379	0.000361104
Luminespib_1559	DTL	-0.146774	0.00103198
Luminespib_1559	EXO1	-0.148277	0.000914333
Luminespib_1559	GAPDH	-0.082465	0.0662198
Luminespib_1559	GPRIN1	-0.0164981	0.713694
Luminespib_1559	HLA-DQA1	-0.247064	2.39421e-08
Luminespib_1559	OASL	-0.23616	9.97838e-08
Luminespib_1559	PTTG1	-0.151574	0.000698369
Luminespib_1559	SLC16A3	-0.139763	0.00178834
Luminespib_1559	TYMS	-0.213965	1.48038e-06
LY2109761_1852	ADAM12	-0.0425357	0.34399
LY2109761_1852	ALOX5AP	0.0300149	0.504387
LY2109761_1852	ARHGAP11A	-0.111621	0.0127768
LY2109761_1852	CCL20	0.0591037	0.188355
LY2109761_1852	DAPK2	-0.151349	0.000711442
LY2109761_1852	DTL	-0.0251282	0.576248
LY2109761_1852	EXO1	0.00160094	0.971601
LY2109761_1852	GAPDH	0.24881	1.89289e-08
LY2109761_1852	GPRIN1	0.230725	1.98169e-07
LY2109761_1852	HLA-DQA1	-0.1968	9.88835e-06
LY2109761_1852	OASL	0.0115733	0.796894
LY2109761_1852	PTTG1	0.0923156	0.0396623
LY2109761_1852	SLC16A3	0.342145	4.2802e-15
LY2109761_1852	TYMS	-0.0313848	0.485123
MG.132_1862	ADAM12	-0.388862	2.17493e-19
MG.132_1862	ALOX5AP	-0.239114	6.82431e-08
MG.132_1862	ARHGAP11A	-0.127998	0.00426172
MG.132_1862	CCL20	-0.0226071	0.615115
MG.132_1862	DAPK2	0.0996729	0.0262835
MG.132_1862	DTL	-0.240419	5.76067e-08
MG.132_1862	EXO1	-0.187257	2.65373e-05
MG.132_1862	GAPDH	-0.0567707	0.206428
MG.132_1862	GPRIN1	-0.194015	1.32559e-05
MG.132_1862	HLA-DQA1	-0.215305	1.26768e-06
MG.132_1862	OASL	-0.184416	3.52695e-05
MG.132_1862	PTTG1	-0.21676	1.07016e-06
MG.132_1862	SLC16A3	-0.131948	0.00320804
MG.132_1862	TYMS	-0.284894	9.81071e-11
MIM1_1996	ADAM12	-0.255976	7.08269e-09
MIM1_1996	ALOX5AP	0.0912212	0.042077
MIM1_1996	ARHGAP11A	-0.356674	2.34829e-16
MIM1_1996	CCL20	-0.11789	0.00851965
MIM1_1996	DAPK2	0.0998675	0.0259903
MIM1_1996	DTL	-0.284027	1.12361e-10
MIM1_1996	EXO1	-0.343419	3.33791e-15
MIM1_1996	GAPDH	-0.117299	0.00885858
MIM1_1996	GPRIN1	0.0650887	0.147355
MIM1_1996	HLA-DQA1	-0.0697077	0.120661
MIM1_1996	OASL	-0.13449	0.00266132
MIM1_1996	PTTG1	-0.360316	1.10753e-16
MIM1_1996	SLC16A3	0.111291	0.0130453
MIM1_1996	TYMS	-0.399334	1.88731e-20
MIRA.1_1931	ADAM12	-0.144451	0.00124156
MIRA.1_1931	ALOX5AP	0.155733	0.000493281
MIRA.1_1931	ARHGAP11A	-0.25796	5.3666e-09
MIRA.1_1931	CCL20	-0.0155357	0.729723
MIRA.1_1931	DAPK2	-0.0737847	0.100379
MIRA.1_1931	DTL	-0.195226	1.16757e-05
MIRA.1_1931	EXO1	-0.239279	6.68045e-08
MIRA.1_1931	GAPDH	0.0724067	0.106907
MIRA.1_1931	GPRIN1	0.126652	0.00468699
MIRA.1_1931	HLA-DQA1	-0.0602881	0.179639
MIRA.1_1931	OASL	0.0205619	0.647463
MIRA.1_1931	PTTG1	-0.113349	0.0114473
MIRA.1_1931	SLC16A3	0.227169	3.07627e-07
MIRA.1_1931	TYMS	-0.226189	3.46854e-07
Mirin_1048	ADAM12	-0.178611	6.22611e-05
Mirin_1048	ALOX5AP	0.0298466	0.506782
Mirin_1048	ARHGAP11A	-0.209638	2.42579e-06
Mirin_1048	CCL20	-0.165141	0.000217554
Mirin_1048	DAPK2	0.0739056	0.0998219
Mirin_1048	DTL	-0.0544652	0.225489
Mirin_1048	EXO1	-0.120531	0.00714314
Mirin_1048	GAPDH	-0.114652	0.0105274
Mirin_1048	GPRIN1	0.0802428	0.0738936
Mirin_1048	HLA-DQA1	-0.106372	0.0176839
Mirin_1048	OASL	-0.154053	0.000568275
Mirin_1048	PTTG1	-0.1459	0.00110668
Mirin_1048	SLC16A3	-0.031872	0.478369
Mirin_1048	TYMS	-0.150297	0.000775698
Mitoxantrone_1810	ADAM12	-0.0726546	0.105709
Mitoxantrone_1810	ALOX5AP	-0.162008	0.00028717
Mitoxantrone_1810	ARHGAP11A	-0.012583	0.779613
Mitoxantrone_1810	CCL20	-0.148386	0.000906311
Mitoxantrone_1810	DAPK2	-0.0448239	0.318635
Mitoxantrone_1810	DTL	0.109371	0.0147095
Mitoxantrone_1810	EXO1	0.107277	0.0167353
Mitoxantrone_1810	GAPDH	0.042302	0.34665
Mitoxantrone_1810	GPRIN1	0.184497	3.49899e-05
Mitoxantrone_1810	HLA-DQA1	-0.319479	2.95433e-13
Mitoxantrone_1810	OASL	-0.126531	0.00472689
Mitoxantrone_1810	PTTG1	-0.0811984	0.0705091
Mitoxantrone_1810	SLC16A3	0.166288	0.000196274
Mitoxantrone_1810	TYMS	0.0104434	0.816351
MK.1775_1179	ADAM12	-0.226502	3.33801e-07
MK.1775_1179	ALOX5AP	0.20605	3.62506e-06
MK.1775_1179	ARHGAP11A	-0.574362	5.81312e-45
MK.1775_1179	CCL20	-0.103312	0.021248
MK.1775_1179	DAPK2	0.263221	2.54175e-09
MK.1775_1179	DTL	-0.451716	2.32164e-26
MK.1775_1179	EXO1	-0.52728	6.52345e-37
MK.1775_1179	GAPDH	-0.319893	2.74316e-13
MK.1775_1179	GPRIN1	-0.147031	0.00101094
MK.1775_1179	HLA-DQA1	0.0461538	0.304474
MK.1775_1179	OASL	-0.2223	5.5534e-07
MK.1775_1179	PTTG1	-0.412816	7.11673e-22
MK.1775_1179	SLC16A3	-0.0871947	0.0520548
MK.1775_1179	TYMS	-0.455434	8.0515e-27
MK.2206_1053	ADAM12	0.0107172	0.811625
MK.2206_1053	ALOX5AP	0.0804965	0.0729825
MK.2206_1053	ARHGAP11A	0.190009	2.00604e-05
MK.2206_1053	CCL20	0.0871163	0.0522671
MK.2206_1053	DAPK2	-0.320364	2.52058e-13
MK.2206_1053	DTL	0.187204	2.6679e-05
MK.2206_1053	EXO1	0.184908	3.35865e-05
MK.2206_1053	GAPDH	0.285361	9.11675e-11
MK.2206_1053	GPRIN1	0.196035	1.07221e-05
MK.2206_1053	HLA-DQA1	-0.151818	0.000684467
MK.2206_1053	OASL	0.202711	5.23527e-06
MK.2206_1053	PTTG1	0.233818	1.34394e-07
MK.2206_1053	SLC16A3	0.295593	1.76765e-11
MK.2206_1053	TYMS	0.226009	3.5452e-07
MK.8776_2046	ADAM12	-0.307427	2.43892e-12
MK.8776_2046	ALOX5AP	-0.0249596	0.578811
MK.8776_2046	ARHGAP11A	-0.392582	9.21738e-20
MK.8776_2046	CCL20	-0.126616	0.00469866
MK.8776_2046	DAPK2	0.213947	1.48332e-06
MK.8776_2046	DTL	-0.268608	1.16251e-09
MK.8776_2046	EXO1	-0.328393	5.82639e-14
MK.8776_2046	GAPDH	-0.211323	2.00377e-06
MK.8776_2046	GPRIN1	0.0171706	0.702568
MK.8776_2046	HLA-DQA1	-0.189383	2.13879e-05
MK.8776_2046	OASL	-0.277329	3.15674e-10
MK.8776_2046	PTTG1	-0.269257	1.05674e-09
MK.8776_2046	SLC16A3	-0.00646084	0.885758
MK.8776_2046	TYMS	-0.288096	5.91879e-11
ML323_1629	ADAM12	0.143289	0.00136045
ML323_1629	ALOX5AP	0.385484	4.69734e-19
ML323_1629	ARHGAP11A	-0.262548	2.79943e-09
ML323_1629	CCL20	-0.0358992	0.424545
ML323_1629	DAPK2	0.00557161	0.901395
ML323_1629	DTL	-0.160224	0.000335587
ML323_1629	EXO1	-0.270374	8.96158e-10
ML323_1629	GAPDH	-0.0362129	0.420506
ML323_1629	GPRIN1	0.238623	7.27188e-08
ML323_1629	HLA-DQA1	0.194146	1.30759e-05
ML323_1629	OASL	0.0534123	0.234598
ML323_1629	PTTG1	-0.194225	1.2968e-05
ML323_1629	SLC16A3	0.345795	2.09352e-15
ML323_1629	TYMS	-0.219448	7.80104e-07
MN.64_1854	ADAM12	-0.184062	3.65314e-05
MN.64_1854	ALOX5AP	0.0424758	0.344671
MN.64_1854	ARHGAP11A	-0.198901	7.9048e-06
MN.64_1854	CCL20	0.0547866	0.222758
MN.64_1854	DAPK2	-0.0349196	0.437303
MN.64_1854	DTL	-0.205451	3.87359e-06
MN.64_1854	EXO1	-0.195492	1.13535e-05
MN.64_1854	GAPDH	0.0995979	0.0263972
MN.64_1854	GPRIN1	0.0335715	0.455213
MN.64_1854	HLA-DQA1	-0.136975	0.00221049
MN.64_1854	OASL	-0.0364289	0.417738
MN.64_1854	PTTG1	-0.0323294	0.472074
MN.64_1854	SLC16A3	0.164419	0.000232027
MN.64_1854	TYMS	-0.193012	1.47161e-05
Navitoclax_1011	ADAM12	-0.0915327	0.0413773
Navitoclax_1011	ALOX5AP	0.130018	0.00368921
Navitoclax_1011	ARHGAP11A	-0.229761	2.23417e-07
Navitoclax_1011	CCL20	0.00699289	0.876423
Navitoclax_1011	DAPK2	-0.128022	0.00425448
Navitoclax_1011	DTL	-0.181	4.93798e-05
Navitoclax_1011	EXO1	-0.17214	0.0001149
Navitoclax_1011	GAPDH	0.0866127	0.0536484
Navitoclax_1011	GPRIN1	0.0341294	0.447752
Navitoclax_1011	HLA-DQA1	-0.0422051	0.347757
Navitoclax_1011	OASL	0.0258656	0.565103
Navitoclax_1011	PTTG1	-0.15816	0.000401105
Navitoclax_1011	SLC16A3	0.219426	7.82101e-07
Navitoclax_1011	TYMS	-0.203863	4.61494e-06
Nelarabine_1814	ADAM12	-0.223095	5.047e-07
Nelarabine_1814	ALOX5AP	-0.000778964	0.98618
Nelarabine_1814	ARHGAP11A	-0.227305	3.02522e-07
Nelarabine_1814	CCL20	-0.00441651	0.921764
Nelarabine_1814	DAPK2	-0.032456	0.47034
Nelarabine_1814	DTL	-0.161899	0.000289916
Nelarabine_1814	EXO1	-0.156163	0.000475657
Nelarabine_1814	GAPDH	0.135767	0.00242004
Nelarabine_1814	GPRIN1	0.0914586	0.0415429
Nelarabine_1814	HLA-DQA1	-0.217031	1.03675e-06
Nelarabine_1814	OASL	-0.0378446	0.399863
Nelarabine_1814	PTTG1	-0.0145146	0.746859
Nelarabine_1814	SLC16A3	0.179403	5.76771e-05
Nelarabine_1814	TYMS	-0.127292	0.00448037
Nilotinib_1013	ADAM12	0.0148274	0.741596
Nilotinib_1013	ALOX5AP	0.0898758	0.0452143
Nilotinib_1013	ARHGAP11A	-0.13821	0.00201326
Nilotinib_1013	CCL20	0.0262511	0.559318
Nilotinib_1013	DAPK2	-0.0798962	0.0751535
Nilotinib_1013	DTL	-0.0623889	0.164919
Nilotinib_1013	EXO1	-0.112297	0.0122409
Nilotinib_1013	GAPDH	0.0440148	0.327458
Nilotinib_1013	GPRIN1	0.225375	3.83025e-07
Nilotinib_1013	HLA-DQA1	-0.0813696	0.0699165
Nilotinib_1013	OASL	-0.0158039	0.725244
Nilotinib_1013	PTTG1	-0.164052	0.000239715
Nilotinib_1013	SLC16A3	0.324733	1.14215e-13
Nilotinib_1013	TYMS	-0.130946	0.00345008
Niraparib_1177	ADAM12	-0.0244332	0.586846
Niraparib_1177	ALOX5AP	-0.00382513	0.932213
Niraparib_1177	ARHGAP11A	0.0632237	0.159328
Niraparib_1177	CCL20	-0.105855	0.0182471
Niraparib_1177	DAPK2	-0.192289	1.58631e-05
Niraparib_1177	DTL	0.119846	0.00747956
Niraparib_1177	EXO1	0.118089	0.00840847
Niraparib_1177	GAPDH	0.212338	1.78459e-06
Niraparib_1177	GPRIN1	0.254899	8.22609e-09
Niraparib_1177	HLA-DQA1	-0.20405	4.52077e-06
Niraparib_1177	OASL	-0.0145473	0.746309
Niraparib_1177	PTTG1	0.0354238	0.430709
Niraparib_1177	SLC16A3	0.31455	7.08665e-13
Niraparib_1177	TYMS	0.0824175	0.0663767
NU7441_1038	ADAM12	-0.384331	6.09765e-19
NU7441_1038	ALOX5AP	-0.46125	1.4962e-27
NU7441_1038	ARHGAP11A	0.10188	0.0231198
NU7441_1038	CCL20	-0.0689385	0.124824
NU7441_1038	DAPK2	-0.0274149	0.542028
NU7441_1038	DTL	0.137817	0.00207429
NU7441_1038	EXO1	0.151194	0.000720629
NU7441_1038	GAPDH	0.177255	7.0914e-05
NU7441_1038	GPRIN1	0.0830579	0.0642867
NU7441_1038	HLA-DQA1	-0.420187	1.11237e-22
NU7441_1038	OASL	-0.0568639	0.205682
NU7441_1038	PTTG1	0.154263	0.000558344
NU7441_1038	SLC16A3	0.0702376	0.117857
NU7441_1038	TYMS	0.0837045	0.0622317
Nutlin.3a...._1047	ADAM12	-0.0227434	0.612983
Nutlin.3a...._1047	ALOX5AP	-0.018939	0.673615
Nutlin.3a...._1047	ARHGAP11A	0.213087	1.63769e-06
Nutlin.3a...._1047	CCL20	-0.127169	0.00451942
Nutlin.3a...._1047	DAPK2	-0.113978	0.0109947
Nutlin.3a...._1047	DTL	0.316935	4.64986e-13
Nutlin.3a...._1047	EXO1	0.315641	5.84749e-13
Nutlin.3a...._1047	GAPDH	0.219824	7.46064e-07
Nutlin.3a...._1047	GPRIN1	0.308351	2.08155e-12
Nutlin.3a...._1047	HLA-DQA1	-0.11072	0.0135219
Nutlin.3a...._1047	OASL	0.101119	0.024171
Nutlin.3a...._1047	PTTG1	0.263673	2.38187e-09
Nutlin.3a...._1047	SLC16A3	0.248712	1.91818e-08
Nutlin.3a...._1047	TYMS	0.293626	2.43522e-11
NVP.ADW742_1932	ADAM12	-0.0907908	0.0430601
NVP.ADW742_1932	ALOX5AP	0.192113	1.6155e-05
NVP.ADW742_1932	ARHGAP11A	-0.109933	0.0142039
NVP.ADW742_1932	CCL20	0.0262401	0.559482
NVP.ADW742_1932	DAPK2	-0.0262329	0.55959
NVP.ADW742_1932	DTL	0.0277778	0.536691
NVP.ADW742_1932	EXO1	-0.000175753	0.996882
NVP.ADW742_1932	GAPDH	0.0617273	0.169453
NVP.ADW742_1932	GPRIN1	0.124974	0.00527026
NVP.ADW742_1932	HLA-DQA1	0.0990593	0.0272268
NVP.ADW742_1932	OASL	0.255697	7.36305e-09
NVP.ADW742_1932	PTTG1	0.148883	0.000870511
NVP.ADW742_1932	SLC16A3	0.122897	0.00608221
NVP.ADW742_1932	TYMS	0.0646663	0.150005
Obatoclax.Mesylate_1068	ADAM12	-0.303229	4.9751e-12
Obatoclax.Mesylate_1068	ALOX5AP	-0.109485	0.0146064
Obatoclax.Mesylate_1068	ARHGAP11A	-0.258688	4.8437e-09
Obatoclax.Mesylate_1068	CCL20	-0.185012	3.32388e-05
Obatoclax.Mesylate_1068	DAPK2	0.30536	3.4699e-12
Obatoclax.Mesylate_1068	DTL	-0.098716	0.0277672
Obatoclax.Mesylate_1068	EXO1	-0.17225	0.000113725
Obatoclax.Mesylate_1068	GAPDH	-0.223573	4.76446e-07
Obatoclax.Mesylate_1068	GPRIN1	0.0970114	0.0305888
Obatoclax.Mesylate_1068	HLA-DQA1	-0.148872	0.000871292
Obatoclax.Mesylate_1068	OASL	-0.265497	1.83039e-09
Obatoclax.Mesylate_1068	PTTG1	-0.271724	7.33554e-10
Obatoclax.Mesylate_1068	SLC16A3	-0.010476	0.815789
Obatoclax.Mesylate_1068	TYMS	-0.214757	1.35086e-06
OF.1_1853	ADAM12	0.279323	2.32767e-10
OF.1_1853	ALOX5AP	0.341101	5.24182e-15
OF.1_1853	ARHGAP11A	-0.0319831	0.476835
OF.1_1853	CCL20	0.00582029	0.897018
OF.1_1853	DAPK2	-0.105475	0.0186701
OF.1_1853	DTL	0.049292	0.272733
OF.1_1853	EXO1	-0.0260841	0.56182
OF.1_1853	GAPDH	0.209851	2.36789e-06
OF.1_1853	GPRIN1	0.385847	4.32666e-19
OF.1_1853	HLA-DQA1	0.164911	0.000222054
OF.1_1853	OASL	0.153747	0.000583023
OF.1_1853	PTTG1	0.00845327	0.850891
OF.1_1853	SLC16A3	0.57291	1.07737e-44
OF.1_1853	TYMS	-0.033523	0.455865
Olaparib_1017	ADAM12	-0.198089	8.62137e-06
Olaparib_1017	ALOX5AP	0.0454795	0.311601
Olaparib_1017	ARHGAP11A	-0.0986771	0.027829
Olaparib_1017	CCL20	-0.0832151	0.0637821
Olaparib_1017	DAPK2	-0.0742164	0.0984008
Olaparib_1017	DTL	-0.0579772	0.196931
Olaparib_1017	EXO1	-0.0647355	0.149568
Olaparib_1017	GAPDH	0.110662	0.0135711
Olaparib_1017	GPRIN1	0.214486	1.39386e-06
Olaparib_1017	HLA-DQA1	-0.143729	0.00131427
Olaparib_1017	OASL	-0.0105711	0.814147
Olaparib_1017	PTTG1	-0.0605421	0.177808
Olaparib_1017	SLC16A3	0.281027	1.79077e-10
Olaparib_1017	TYMS	-0.0871842	0.0520831
OSI.027_1594	ADAM12	0.26111	3.43738e-09
OSI.027_1594	ALOX5AP	0.318121	3.76594e-13
OSI.027_1594	ARHGAP11A	0.0943955	0.0353954
OSI.027_1594	CCL20	0.149166	0.000850725
OSI.027_1594	DAPK2	-0.25698	6.15619e-09
OSI.027_1594	DTL	-0.0249431	0.579062
OSI.027_1594	EXO1	-0.0734294	0.102031
OSI.027_1594	GAPDH	0.0901608	0.0445339
OSI.027_1594	GPRIN1	0.0595088	0.185339
OSI.027_1594	HLA-DQA1	0.176559	7.57873e-05
OSI.027_1594	OASL	0.197019	9.66058e-06
OSI.027_1594	PTTG1	-0.0659714	0.141933
OSI.027_1594	SLC16A3	0.204921	4.10748e-06
OSI.027_1594	TYMS	-0.0524842	0.242841
Osimertinib_1919	ADAM12	-0.0470625	0.295041
Osimertinib_1919	ALOX5AP	0.22276	5.25497e-07
Osimertinib_1919	ARHGAP11A	-0.14363	0.00132454
Osimertinib_1919	CCL20	0.137184	0.00217594
Osimertinib_1919	DAPK2	-0.155064	0.000521985
Osimertinib_1919	DTL	-0.195801	1.09894e-05
Osimertinib_1919	EXO1	-0.175822	8.12898e-05
Osimertinib_1919	GAPDH	0.130409	0.00358671
Osimertinib_1919	GPRIN1	-0.054014	0.229361
Osimertinib_1919	HLA-DQA1	0.0779751	0.0824567
Osimertinib_1919	OASL	0.165066	0.000219008
Osimertinib_1919	PTTG1	0.211483	1.96759e-06
Osimertinib_1919	SLC16A3	0.0468965	0.29675
Osimertinib_1919	TYMS	-0.0866239	0.0536172
OTX015_1626	ADAM12	-0.267358	1.39617e-09
OTX015_1626	ALOX5AP	-0.136152	0.00235138
OTX015_1626	ARHGAP11A	-0.128378	0.00414833
OTX015_1626	CCL20	-0.000282398	0.994989
OTX015_1626	DAPK2	0.0836955	0.0622599
OTX015_1626	DTL	-0.0324237	0.470783
OTX015_1626	EXO1	-0.0387766	0.38835
OTX015_1626	GAPDH	-0.0591398	0.188085
OTX015_1626	GPRIN1	0.000464798	0.991753
OTX015_1626	HLA-DQA1	-0.216527	1.09969e-06
OTX015_1626	OASL	-0.0689061	0.125001
OTX015_1626	PTTG1	0.0314554	0.48414
OTX015_1626	SLC16A3	-0.144385	0.00124805
OTX015_1626	TYMS	-0.0407458	0.364694
Oxaliplatin_1089	ADAM12	0.0452713	0.313824
Oxaliplatin_1089	ALOX5AP	0.0558101	0.214223
Oxaliplatin_1089	ARHGAP11A	-0.0300468	0.503934
Oxaliplatin_1089	CCL20	-0.13811	0.00202865
Oxaliplatin_1089	DAPK2	-0.0291252	0.517111
Oxaliplatin_1089	DTL	0.08177	0.0685462
Oxaliplatin_1089	EXO1	0.0461007	0.305031
Oxaliplatin_1089	GAPDH	0.0245585	0.584929
Oxaliplatin_1089	GPRIN1	0.270233	9.15019e-10
Oxaliplatin_1089	HLA-DQA1	-0.139135	0.00187641
Oxaliplatin_1089	OASL	-0.0800888	0.0744514
Oxaliplatin_1089	PTTG1	-0.125478	0.00508836
Oxaliplatin_1089	SLC16A3	0.263648	2.3907e-09
Oxaliplatin_1089	TYMS	-0.00411603	0.927071
Oxaliplatin_1806	ADAM12	0.0972334	0.030208
Oxaliplatin_1806	ALOX5AP	0.0451184	0.315463
Oxaliplatin_1806	ARHGAP11A	0.0997625	0.0261481
Oxaliplatin_1806	CCL20	-0.0905449	0.0436302
Oxaliplatin_1806	DAPK2	-0.123476	0.00584523
Oxaliplatin_1806	DTL	0.195026	1.19233e-05
Oxaliplatin_1806	EXO1	0.195763	1.10331e-05
Oxaliplatin_1806	GAPDH	0.143068	0.00138423
Oxaliplatin_1806	GPRIN1	0.315629	5.85951e-13
Oxaliplatin_1806	HLA-DQA1	-0.126985	0.00457837
Oxaliplatin_1806	OASL	0.0435424	0.332681
Oxaliplatin_1806	PTTG1	0.0405326	0.367211
Oxaliplatin_1806	SLC16A3	0.305004	3.68554e-12
Oxaliplatin_1806	TYMS	0.141461	0.00156889
P22077_1933	ADAM12	-0.0112019	0.803277
P22077_1933	ALOX5AP	0.141721	0.00153755
P22077_1933	ARHGAP11A	-0.190011	2.00564e-05
P22077_1933	CCL20	-0.0125279	0.780552
P22077_1933	DAPK2	-0.0813342	0.0700387
P22077_1933	DTL	-0.192912	1.48712e-05
P22077_1933	EXO1	-0.229629	2.27111e-07
P22077_1933	GAPDH	0.0416464	0.354182
P22077_1933	GPRIN1	0.147179	0.000998989
P22077_1933	HLA-DQA1	0.00754459	0.866761
P22077_1933	OASL	0.0156655	0.727554
P22077_1933	PTTG1	-0.256264	6.80387e-09
P22077_1933	SLC16A3	0.326152	8.80856e-14
P22077_1933	TYMS	-0.264852	2.00944e-09
Paclitaxel_1080	ADAM12	-0.174469	9.23902e-05
Paclitaxel_1080	ALOX5AP	0.276336	3.6704e-10
Paclitaxel_1080	ARHGAP11A	-0.416622	2.7453e-22
Paclitaxel_1080	CCL20	-0.0328807	0.464548
Paclitaxel_1080	DAPK2	0.174796	8.95857e-05
Paclitaxel_1080	DTL	-0.337346	1.08037e-14
Paclitaxel_1080	EXO1	-0.43113	6.49189e-24
Paclitaxel_1080	GAPDH	-0.246427	2.60746e-08
Paclitaxel_1080	GPRIN1	-0.0493475	0.272193
Paclitaxel_1080	HLA-DQA1	0.147384	0.000982697
Paclitaxel_1080	OASL	-0.0386057	0.390446
Paclitaxel_1080	PTTG1	-0.305752	3.24593e-12
Paclitaxel_1080	SLC16A3	-0.028263	0.529597
Paclitaxel_1080	TYMS	-0.346929	1.67322e-15
PAK_5339_1730	ADAM12	-0.0643093	0.152272
PAK_5339_1730	ALOX5AP	0.0828224	0.0650487
PAK_5339_1730	ARHGAP11A	-0.162399	0.000277459
PAK_5339_1730	CCL20	-0.0217931	0.627904
PAK_5339_1730	DAPK2	-0.0533587	0.235069
PAK_5339_1730	DTL	-0.07428	0.0981118
PAK_5339_1730	EXO1	-0.117441	0.00877614
PAK_5339_1730	GAPDH	0.0637295	0.15601
PAK_5339_1730	GPRIN1	0.147201	0.000997201
PAK_5339_1730	HLA-DQA1	-0.133446	0.00287474
PAK_5339_1730	OASL	-0.0459378	0.306745
PAK_5339_1730	PTTG1	-0.0291644	0.516547
PAK_5339_1730	SLC16A3	0.168145	0.000165922
PAK_5339_1730	TYMS	-0.105908	0.018188
Palbociclib_1054	ADAM12	0.0883377	0.0490396
Palbociclib_1054	ALOX5AP	0.105603	0.0185262
Palbociclib_1054	ARHGAP11A	0.058941	0.189577
Palbociclib_1054	CCL20	-0.0530311	0.23796
Palbociclib_1054	DAPK2	-0.0667577	0.137233
Palbociclib_1054	DTL	0.209616	2.43177e-06
Palbociclib_1054	EXO1	0.127416	0.00444118
Palbociclib_1054	GAPDH	0.0372795	0.406942
Palbociclib_1054	GPRIN1	0.29973	8.935e-12
Palbociclib_1054	HLA-DQA1	-0.0264306	0.556633
Palbociclib_1054	OASL	0.0354379	0.430525
Palbociclib_1054	PTTG1	0.0716856	0.110455
Palbociclib_1054	SLC16A3	0.213973	1.47892e-06
Palbociclib_1054	TYMS	0.158689	0.000383256
PCI.34051_1621	ADAM12	-0.0718892	0.109444
PCI.34051_1621	ALOX5AP	-0.0742624	0.0981917
PCI.34051_1621	ARHGAP11A	0.0644645	0.151283
PCI.34051_1621	CCL20	-0.0378605	0.399665
PCI.34051_1621	DAPK2	-0.17418	9.4937e-05
PCI.34051_1621	DTL	0.0960038	0.0323696
PCI.34051_1621	EXO1	0.116598	0.00927596
PCI.34051_1621	GAPDH	0.29915	9.83873e-12
PCI.34051_1621	GPRIN1	0.291516	3.4253e-11
PCI.34051_1621	HLA-DQA1	-0.239279	6.67994e-08
PCI.34051_1621	OASL	0.0366098	0.415429
PCI.34051_1621	PTTG1	0.0976806	0.0294531
PCI.34051_1621	SLC16A3	0.392268	9.91414e-20
PCI.34051_1621	TYMS	0.0368794	0.412
PD0325901_1060	ADAM12	0.00660678	0.883196
PD0325901_1060	ALOX5AP	-0.151024	0.00073076
PD0325901_1060	ARHGAP11A	0.0360014	0.423227
PD0325901_1060	CCL20	-0.0893715	0.0464398
PD0325901_1060	DAPK2	0.118459	0.00820482
PD0325901_1060	DTL	0.150204	0.000781606
PD0325901_1060	EXO1	0.170609	0.0001324
PD0325901_1060	GAPDH	-0.0224953	0.616863
PD0325901_1060	GPRIN1	0.080563	0.0727453
PD0325901_1060	HLA-DQA1	-0.165483	0.000210994
PD0325901_1060	OASL	-0.230353	2.07562e-07
PD0325901_1060	PTTG1	0.0687616	0.125797
PD0325901_1060	SLC16A3	-0.0983849	0.028297
PD0325901_1060	TYMS	0.176644	7.51747e-05
PD173074_1049	ADAM12	-0.21778	9.49588e-07
PD173074_1049	ALOX5AP	0.0858751	0.055726
PD173074_1049	ARHGAP11A	-0.199251	7.61363e-06
PD173074_1049	CCL20	-0.000454143	0.991942
PD173074_1049	DAPK2	-0.0749485	0.0951163
PD173074_1049	DTL	-0.155254	0.000513694
PD173074_1049	EXO1	-0.153989	0.000571322
PD173074_1049	GAPDH	0.142845	0.00140859
PD173074_1049	GPRIN1	0.113859	0.0110791
PD173074_1049	HLA-DQA1	-0.11943	0.00769066
PD173074_1049	OASL	0.00259945	0.953904
PD173074_1049	PTTG1	0.039321	0.381718
PD173074_1049	SLC16A3	0.258485	4.98433e-09
PD173074_1049	TYMS	-0.145931	0.00110391
Pevonedistat_1529	ADAM12	-0.0397317	0.376763
Pevonedistat_1529	ALOX5AP	0.0376173	0.402702
Pevonedistat_1529	ARHGAP11A	-0.252301	1.17692e-08
Pevonedistat_1529	CCL20	-0.045665	0.30963
Pevonedistat_1529	DAPK2	0.147745	0.00095452
Pevonedistat_1529	DTL	-0.204661	4.22704e-06
Pevonedistat_1529	EXO1	-0.256801	6.31203e-09
Pevonedistat_1529	GAPDH	-0.198454	8.29225e-06
Pevonedistat_1529	GPRIN1	0.0757102	0.0917928
Pevonedistat_1529	HLA-DQA1	-0.0637786	0.155691
Pevonedistat_1529	OASL	-0.164418	0.000232053
Pevonedistat_1529	PTTG1	-0.346071	1.98239e-15
Pevonedistat_1529	SLC16A3	0.0582561	0.194782
Pevonedistat_1529	TYMS	-0.28014	2.05335e-10
PF.4708671_1129	ADAM12	0.0272428	0.544567
PF.4708671_1129	ALOX5AP	-0.334677	1.7958e-14
PF.4708671_1129	ARHGAP11A	0.345352	2.28441e-15
PF.4708671_1129	CCL20	-0.0471848	0.293787
PF.4708671_1129	DAPK2	-0.341996	4.40576e-15
PF.4708671_1129	DTL	0.284538	1.0373e-10
PF.4708671_1129	EXO1	0.279649	2.21407e-10
PF.4708671_1129	GAPDH	0.248123	2.07667e-08
PF.4708671_1129	GPRIN1	0.0268397	0.550539
PF.4708671_1129	HLA-DQA1	-0.466033	3.65798e-28
PF.4708671_1129	OASL	-0.185173	3.27088e-05
PF.4708671_1129	PTTG1	0.141288	0.00159001
PF.4708671_1129	SLC16A3	-0.000942597	0.983277
PF.4708671_1129	TYMS	0.199753	7.21405e-06
PFI3_1620	ADAM12	-0.283874	1.1508e-10
PFI3_1620	ALOX5AP	-0.140931	0.00163451
PFI3_1620	ARHGAP11A	-0.23579	1.0461e-07
PFI3_1620	CCL20	-0.0364609	0.417329
PFI3_1620	DAPK2	-0.00270893	0.951965
PFI3_1620	DTL	-0.194882	1.21054e-05
PFI3_1620	EXO1	-0.202668	5.25968e-06
PFI3_1620	GAPDH	0.0691246	0.123807
PFI3_1620	GPRIN1	0.101376	0.0238115
PFI3_1620	HLA-DQA1	-0.328694	5.51023e-14
PFI3_1620	OASL	-0.156806	0.000450337
PFI3_1620	PTTG1	-0.127857	0.00430477
PFI3_1620	SLC16A3	0.14122	0.00159842
PFI3_1620	TYMS	-0.24334	3.92833e-08
Picolinici.acid_1635	ADAM12	-0.151403	0.000708301
Picolinici.acid_1635	ALOX5AP	-0.039064	0.384841
Picolinici.acid_1635	ARHGAP11A	-0.10853	0.0154958
Picolinici.acid_1635	CCL20	-0.0560104	0.21258
Picolinici.acid_1635	DAPK2	-0.0219797	0.624962
Picolinici.acid_1635	DTL	-0.0225067	0.616686
Picolinici.acid_1635	EXO1	-0.0524278	0.243349
Picolinici.acid_1635	GAPDH	0.112692	0.0119377
Picolinici.acid_1635	GPRIN1	0.2027	5.2413e-06
Picolinici.acid_1635	HLA-DQA1	-0.240803	5.47929e-08
Picolinici.acid_1635	OASL	-0.0705078	0.116447
Picolinici.acid_1635	PTTG1	-0.0282881	0.529233
Picolinici.acid_1635	SLC16A3	0.256645	6.45114e-09
Picolinici.acid_1635	TYMS	-0.0518524	0.248567
Pictilisib_1058	ADAM12	-0.057244	0.202664
Pictilisib_1058	ALOX5AP	0.153709	0.000584875
Pictilisib_1058	ARHGAP11A	0.0432413	0.336039
Pictilisib_1058	CCL20	0.0284793	0.526451
Pictilisib_1058	DAPK2	-0.112175	0.0123364
Pictilisib_1058	DTL	0.0906676	0.0433449
Pictilisib_1058	EXO1	0.0372843	0.406882
Pictilisib_1058	GAPDH	0.0392381	0.382725
Pictilisib_1058	GPRIN1	0.0841789	0.0607589
Pictilisib_1058	HLA-DQA1	-0.0113505	0.800722
Pictilisib_1058	OASL	0.0542864	0.227018
Pictilisib_1058	PTTG1	0.135045	0.00255402
Pictilisib_1058	SLC16A3	0.0123691	0.783265
Pictilisib_1058	TYMS	0.125215	0.00518242
PLX.4720_1036	ADAM12	-0.234433	1.24314e-07
PLX.4720_1036	ALOX5AP	-0.0811005	0.0708501
PLX.4720_1036	ARHGAP11A	-0.0603894	0.178907
PLX.4720_1036	CCL20	-0.0498248	0.267577
PLX.4720_1036	DAPK2	-0.0309136	0.491704
PLX.4720_1036	DTL	0.0194148	0.665906
PLX.4720_1036	EXO1	0.0012899	0.977117
PLX.4720_1036	GAPDH	0.013634	0.761739
PLX.4720_1036	GPRIN1	0.141266	0.00159281
PLX.4720_1036	HLA-DQA1	-0.223272	4.94082e-07
[truncated: 774 more rows]
